# Supplementary material for: Sea level controls on Ediacaran-Cambrian animal radiations
Source: Sci Adv. 2024 Jul 31;10(31):eado6462. doi: 10.1126/sciadv.ado6462 (PMC11290527; doi:10.1126/sciadv.ado6462)
Supplement: Supplementary file 2 — Data S1 to S4 [file sciadv.ado6462_data_s1_to_s4.zip]

Archive with 4 entries (4 files):
- ado6462_data_s1.xlsx
- ado6462_data_s2.xlsx
- ado6462_data_s3.xlsx
- ado6462_data_s4.xlsx
