# Supplementary material for: Sea level controls on Ediacaran-Cambrian animal radiations
Source: Sci Adv. 2024 Jul 31;10(31):eado6462. doi: 10.1126/sciadv.ado6462 (PMC11290527; doi:10.1126/sciadv.ado6462)
Supplement: Supplementary file 2 — Data S1 to S4 [file sciadv.ado6462_data_s1_to_s4.zip › ado6462_data_s1.xlsx]

## Sheet: d13Ccarb_age_models_550-510Ma
					1n/BACE correlation inconsistent with revised ages	1n/BACE correlation inconsistent with revised ages	1n/BACE correlation inconsistent with revised ages	1n/BACE correlation inconsistent with revised ages, but specifics of alternative lower Dengying lithostratigraphic correlation remains possible (e.g., base of Dengying Formation at Shuram recovery if ca. 550.1 Ma age at Jiuqunao reflects recorrelation of ash bed to upper Hamajing/lower Shibantan level.	1n/BACE correlation inconsistent with revised ages, but alternative regional lithostratigraphic correlations for Siberian Platform remain possible	1n/BACE correlation inconsistent with revised ages, but alternative regional lithostratigraphic correlations for Siberian Platform remain possible	1n/BACE correlation inconsistent with revised ages, but specifics of alternative regional lithostratigraphic correlations for sections of South China and the Siberian Platform remain possible.	1n/BACE correlation inconsistent with revised ages, but specifics of alternative regional lithostratigraphic correlations for sections of South China and the Siberian Platform remain possible.	1n/BACE correlation inconsistent with revised ages, but specifics of alternative regional lithostratigraphic correlation for sections of South China remain possible.	1n/BACE correlation inconsistent with revised ages	Age model used herein, updated after ref. 18
Region	Degree of confidence in calibration.	Calibration (e.g. radiometric anchor, d13Ccarb chemo- and sequence stratigraphic correlation to radiometric anchor, d13Ccarb chemostrat correlation only)	Reference	Basin/Region	[Model A] age (Ma) (ref. 94)	[Model B] age (Ma) (ref. 94)	[Model C] age (Ma) (ref. 94)	[Model D] age (Ma) (ref. 94)	[Model E] age (Ma) (ref. 72, with Stage 3-onwards updated in Zhuravlev et al. (2022, 2023))	[Model F] age (Ma) (ref. 72, with Stage 3-onwards updated in Zhuravlev et al. (2022, 2023))	[Model G] age (Ma) (Model E Siberia with ZHUCE=5p) (Model 2 of ref. 66)	[Model H] age (Ma) (Model F Siberia with ZHUCE=5p) (ref. 66)	[Model I] age (Ma) (Model F Siberia with ZHUCE=Dahai only=beginning of 6p) (ref. 66)	[Model J] age (Ma) (BACE onset at 541 Ma if carbonates of the Spitskop Member do not capture global seawater d13C composition)	[Model K] age (Ma) (recalibrated BACE onset after ref. 30; modified Model D South China after ref. 94; modified Model F Siberia after ref. 72; Schwarzrand Subgroup correlation after ref. 63)	Section name	Formation/Member	Interpreted depositional setting	Sample	Lithology	Crude lithofacies association	Stratigraphic height (m)	δ13Ccarb (‰)	δ18Ocarb (‰)	Block	[Model A] Depositional Rate (m/Myrs)	[Model B] Depositional Rate (m/Myrs)	[Model C] Depositional Rate (m/Myrs)	[Model D] Depositional Rate (m/Myrs)	[Model E] Depositional Rate (m/Myrs)	[Model F] Depositional Rate (m/Myrs)	[Model G] Depositional Rate (m/Myrs)	[Model H] Depositional Rate (m/Myrs)	[Model I] Depositional Rate (m/Myrs)	[Model J] Depositional Rate (m/Myrs)	[Model K] Depositional Rate (m/Myrs)	Average block age (Ma) [Model A]	Average block age (Ma) [Model B]	Average block age (Ma) [Model C]	Average block age (Ma) [Model D]	Average block age (Ma) [Model E]	Average block age (Ma) [Model F]	Average block age (Ma) [Model G]	Average block age (Ma) [Model H]	Average block age (Ma) [Model I]	Average block age (Ma) [Model J]	Average block age (Ma) [Model K]	Peaks [Model A]	Peaks [Model B]
Brazil	Well constrained by interbedded radiometric age or regional d13Ccarb chemo- and lithostratigraphic correlation to section hosting interbedded radiometric age	Radiometric anchor at Corcal Mine (see column BG)	ref. 91	Corumbá Group, Paraguay Belt, Brazil	542.91	542.515	542.91	542.91	542.91	542.91	542.91	542.91	542.91	542.91	542.91	Corcal Mine	Tamengo			Grainstone	shallow limestone	0	4.4	-6.8	1	23.2196	58.8616	23.2196	23.2196	23.2196	23.2196	23.2196	23.2196	23.2196	23.2196	23.2196	542.875	542.501	542.875	542.875	542.875	542.875	542.875	542.875	542.875	542.875	542.875
					542.89	542.507	542.89	542.89	542.89	542.89	542.89	542.89	542.89	542.89	542.89	upper Tamengo only	Tamengo			Grainstone	shallow limestone	0.470565	3.8	-5.9
					542.871	542.5	542.871	542.871	542.871	542.871	542.871	542.871	542.871	542.871	542.871		Tamengo			Grainstone	shallow limestone	0.901838	4.1	-7
					542.856	542.494	542.856	542.856	542.856	542.856	542.856	542.856	542.856	542.856	542.856		Tamengo			Grainstone	shallow limestone	1.2592	3.2	-5
					542.847	542.49	542.847	542.847	542.847	542.847	542.847	542.847	542.847	542.847	542.847		Tamengo			Grainstone	shallow limestone	1.47157	5.5	-4.2
					542.827	542.48	542.827	542.827	542.827	542.827	542.827	542.827	542.827	542.827	542.827		Tamengo			Lime mudstone	shallow limestone	1.92061	5.2	-4.1	2	23.2196	53.5418	23.2196	23.2196	23.2196	23.2196	23.2196	23.2196	23.2196	23.2196	23.2196	542.606	542.384	542.606	542.606	542.606	542.606	542.606	542.606	542.606	542.606	542.606
					542.808	542.472	542.808	542.808	542.808	542.808	542.808	542.808	542.808	542.808	542.808		Tamengo			Lime mudstone	shallow limestone	2.36498	4.8	-7.3
					542.773	542.457	542.773	542.773	542.773	542.773	542.773	542.773	542.773	542.773	542.773		Tamengo			Lime mudstone	shallow limestone	3.1714	5.6	-7.5
					542.71	542.429	542.71	542.71	542.71	542.71	542.71	542.71	542.71	542.71	542.71		Tamengo			Lime mudstone	shallow limestone	4.63361	5.4	-6.4
					542.641	542.399	542.641	542.641	542.641	542.641	542.641	542.641	542.641	542.641	542.641		Tamengo			Lime mudstone	shallow limestone	6.24551	5.1	-7.7
					542.607	542.385	542.607	542.607	542.607	542.607	542.607	542.607	542.607	542.607	542.607		Tamengo			Lime mudstone	shallow limestone	7.02947	5.6	-5.8																								A3	A3
					542.559	542.364	542.559	542.559	542.559	542.559	542.559	542.559	542.559	542.559	542.559		Tamengo			Lime mudstone	shallow limestone	8.14554	5.2	-8.3
					542.533	542.352	542.533	542.533	542.533	542.533	542.533	542.533	542.533	542.533	542.533		Tamengo			Lime mudstone	shallow limestone	8.75363	5.1	-8.3
					542.495	542.336	542.495	542.495	542.495	542.495	542.495	542.495	542.495	542.495	542.495		Tamengo			Lime mudstone	shallow limestone	9.6302	5.2	-9.2
					542.394	542.292	542.394	542.394	542.394	542.394	542.394	542.394	542.394	542.394	542.394		Tamengo			Lime mudstone	shallow limestone	11.9924	5	-9.3
					542.32	542.26	542.32	542.32	542.32	542.32	542.32	542.32	542.32	542.32	542.32		Tamengo			Lime mudstone	shallow limestone	13.6997	4.8	-9.6
					543.34	542.97	543.34	543.34	543.34	543.34	543.34	543.34	543.34	543.34	543.34	Saladeiro Mine	Tamengo			Lime mudstone	shallow limestone	0	2.87	-10.3	1	66.5611	64.487	66.5611	66.5611	66.5611	66.5611	66.5611	66.5611	66.5611	66.5611	66.5611	543.156	542.78	543.156	543.156	543.156	543.156	543.156	543.156	543.156	543.156	543.156
					543.294	542.922	543.294	543.294	543.294	543.294	543.294	543.294	543.294	543.294	543.294	upper Tamengo only	Tamengo			Lime mudstone	shallow limestone	3.08225	4.59	-7.18
					543.244	542.871	543.244	543.244	543.244	543.244	543.244	543.244	543.244	543.244	543.244		Tamengo			Lime mudstone	shallow limestone	6.40529	4.38	7.93
					543.231	542.857	543.231	543.231	543.231	543.231	543.231	543.231	543.231	543.231	543.231		Tamengo			Lime mudstone	shallow limestone	7.25899	4.47	-7.97
					543.2	542.825	543.2	543.2	543.2	543.2	543.2	543.2	543.2	543.2	543.2		Tamengo			Lime mudstone	shallow limestone	9.31939	4.61	-7.9
					543.091	542.713	543.091	543.091	543.091	543.091	543.091	543.091	543.091	543.091	543.091		Tamengo			Lime mudstone	shallow limestone	16.5518	5.1	-6.53																								A3	A3
					543.07	542.692	543.07	543.07	543.07	543.07	543.07	543.07	543.07	543.07	543.07		Tamengo			Lime mudstone	shallow limestone	17.9539	3.93	-8.38
					543.038	542.659	543.038	543.038	543.038	543.038	543.038	543.038	543.038	543.038	543.038		Tamengo			rudstone	shallow limestone	20.0839	4.35	-6.29
					543.028	542.648	543.028	543.028	543.028	543.028	543.028	543.028	543.028	543.028	543.028		Tamengo			rudstone	shallow limestone	20.7811	2.02	-9.84
					543.02	542.64	543.02	543.02	543.02	543.02	543.02	543.02	543.02	543.02	543.02		Tamengo			rudstone	shallow limestone	21.28	3.66	-7.07
			ref. 250	Corumbá Group, Paraguay Belt, Brazil	549.15	549.15	549.15	549.15	549.15	549.15	549.15	549.15	549.15	549.79	549.15	Corcal Mine	Tamengo		108	Limestone, Massive calcimudstone	shallow limestone	0.9	3.9815	-9.0944	1	15.3982	15.3982	15.3982	15.3982	15.3982	15.3982	15.3982	15.3982	15.3982	7.04551	15.3982	548.569	548.569	548.569	548.569	548.569	548.569	548.569	548.569	548.569	548.521	548.569
					549.147	549.147	549.147	549.147	549.147	549.147	549.147	549.147	549.147	549.783	549.147		Tamengo		109	Limestone, Massive calcimudstone	shallow limestone	0.95	4.0528	-8.9992
					549.125	549.125	549.125	549.125	549.125	549.125	549.125	549.125	549.125	549.736	549.125		Tamengo		128	Limestone, Massive calcimudstone	shallow limestone	1.28	1.4823	-8.8977
					549.103	549.103	549.103	549.103	549.103	549.103	549.103	549.103	549.103	549.686	549.103		Tamengo		163	Limestone, Massive calcimudstone	shallow limestone	1.63	2.9422	-8.7149
					549.058	549.058	549.058	549.058	549.058	549.058	549.058	549.058	549.058	549.588	549.058		Tamengo		232	Limestone, Massive calcimudstone	shallow limestone	2.32	3.2477	-8.4073
					549.038	549.038	549.038	549.038	549.038	549.038	549.038	549.038	549.038	549.546	549.038		Tamengo		262	Limestone, Massive calcimudstone	shallow limestone	2.62	3.0845	-8.4184
					549.02	549.02	549.02	549.02	549.02	549.02	549.02	549.02	549.02	549.506	549.02		Tamengo		290	Limestone, Massive calcimudstone	shallow limestone	2.9	3.4	-8.1628
					549.007	549.007	549.007	549.007	549.007	549.007	549.007	549.007	549.007	549.478	549.007		Tamengo		310	Limestone, Massive calcimudstone	shallow limestone	3.1	3.1265	-8.1231
					548.91	548.91	548.91	548.91	548.91	548.91	548.91	548.91	548.91	549.265	548.91		Tamengo		460	Limestone, Massive calcimudstone	shallow limestone	4.6	4.2779	-8.0702
					548.897	548.897	548.897	548.897	548.897	548.897	548.897	548.897	548.897	549.236	548.897		Tamengo		480	Limestone, Massive calcimudstone	shallow limestone	4.8	3.8839	-8.0045
					548.877	548.877	548.877	548.877	548.877	548.877	548.877	548.877	548.877	549.194	548.877		Tamengo		510	Limestone, Massive calcimudstone	shallow limestone	5.1	3.9567	-7.918
					548.858	548.858	548.858	548.858	548.858	548.858	548.858	548.858	548.858	549.151	548.858		Tamengo		540	Limestone, Massive calcimudstone	shallow limestone	5.4	3.7416	-9.0148
					548.845	548.845	548.845	548.845	548.845	548.845	548.845	548.845	548.845	549.123	548.845		Tamengo		560	Limestone, Massive calcimudstone	shallow limestone	5.6	3.5899	-8.164
					548.832	548.832	548.832	548.832	548.832	548.832	548.832	548.832	548.832	549.095	548.832		Tamengo		580	Limestone, Massive calcimudstone	shallow limestone	5.8	3.8965	-7.6157
					548.799	548.799	548.799	548.799	548.799	548.799	548.799	548.799	548.799	549.024	548.799		Tamengo		630	Limestone, Calcimudstone with desiccation structures	shallow limestone	6.3	3.8128	-8.0403
					548.777	548.777	548.777	548.777	548.777	548.777	548.777	548.777	548.777	548.974	548.777		Tamengo		665	Limestone, Calcimudstone with desiccation structures	shallow limestone	6.65	3.1038	-7.3493
					548.751	548.751	548.751	548.751	548.751	548.751	548.751	548.751	548.751	548.917	548.751		Tamengo		705	Limestone, Calcimudstone with desiccation structures	shallow limestone	7.05	3.4619	-7.3712
					548.721	548.721	548.721	548.721	548.721	548.721	548.721	548.721	548.721	548.853	548.721		Tamengo		750	Limestone, Calcimudstone with desiccation structures	shallow limestone	7.5	0.7016	-8.5621
					548.718	548.718	548.718	548.718	548.718	548.718	548.718	548.718	548.718	548.846	548.718		Tamengo		755	Limestone, Calcimudstone with desiccation structures	shallow limestone	7.55	3.9556	-8.0614
					548.65	548.65	548.65	548.65	548.65	548.65	548.65	548.65	548.65	548.697	548.65		Tamengo		860	Limestone, Massive calcimudstone	shallow limestone	8.6	3.9461	-7.6273
					548.63	548.63	548.63	548.63	548.63	548.63	548.63	548.63	548.63	548.655	548.63		Tamengo		890	Limestone, Massive calcimudstone	shallow limestone	8.9	1.779	-10.4713
					548.579	548.579	548.579	548.579	548.579	548.579	548.579	548.579	548.579	548.541	548.579		Tamengo		970	Limestone, Massive calcimudstone	shallow limestone	9.7	4.335	-7.6033
					548.566	548.566	548.566	548.566	548.566	548.566	548.566	548.566	548.566	548.513	548.566		Tamengo		990	Limestone, Massive calcimudstone	shallow limestone	9.9	4.7129	-7.646
					548.549	548.549	548.549	548.549	548.549	548.549	548.549	548.549	548.549	548.477	548.549		Tamengo		1015	Limestone, Massive calcimudstone	shallow limestone	10.15	5.3283	-5.0728
					548.533	548.533	548.533	548.533	548.533	548.533	548.533	548.533	548.533	548.442	548.533		Tamengo		1040	Limestone, Massive calcimudstone	shallow limestone	10.4	5.0002	-6.6575
					548.52	548.52	548.52	548.52	548.52	548.52	548.52	548.52	548.52	548.413	548.52		Tamengo		1060	Limestone, Massive calcimudstone	shallow limestone	10.6	4.765	-6.9067
					548.494	548.494	548.494	548.494	548.494	548.494	548.494	548.494	548.494	548.356	548.494		Tamengo		1100	Limestone, Massive calcimudstone	shallow limestone	11	1.862	-6.087
					548.478	548.478	548.478	548.478	548.478	548.478	548.478	548.478	548.478	548.321	548.478		Tamengo		1125	Limestone, Massive calcimudstone	shallow limestone	11.25	4.45086	-6.93557
					548.439	548.439	548.439	548.439	548.439	548.439	548.439	548.439	548.439	548.236	548.439		Tamengo		1185	Limestone, Massive calcimudstone	shallow limestone	11.85	4.77545	-6.85479
					548.406	548.406	548.406	548.406	548.406	548.406	548.406	548.406	548.406	548.165	548.406		Tamengo		1235	Limestone, Massive calcimudstone	shallow limestone	12.35	6.70752	-6.74661
					548.393	548.393	548.393	548.393	548.393	548.393	548.393	548.393	548.393	548.136	548.393		Tamengo		1255	Limestone, Massive calcimudstone	shallow limestone	12.55	5.23879	-7.32681
					548.367	548.367	548.367	548.367	548.367	548.367	548.367	548.367	548.367	548.08	548.367		Tamengo		1295	Limestone, Calcimudstone with desiccation structures	shallow limestone	12.95	6.96817	-5.30751
					548.306	548.306	548.306	548.306	548.306	548.306	548.306	548.306	548.306	547.945	548.306		Tamengo		1390	Limestone, Calcimudstone with desiccation structures	shallow limestone	13.9	5.90915	-4.74807
					548.293	548.293	548.293	548.293	548.293	548.293	548.293	548.293	548.293	547.916	548.293		Tamengo		MP 1617	Limestone, Calcimudstone with desiccation structures	shallow limestone	14.1	-2.1655	-8.1102
					548.28	548.28	548.28	548.28	548.28	548.28	548.28	548.28	548.28	547.888	548.28		Tamengo		1430	Limestone, Calcimudstone with desiccation structures	shallow limestone	14.3	4.944	-7.1998
					548.264	548.264	548.264	548.264	548.264	548.264	548.264	548.264	548.264	547.853	548.264		Tamengo		1455	Limestone, Calcimudstone with desiccation structures	shallow limestone	14.55	5.09588	-6.98769
					548.244	548.244	548.244	548.244	548.244	548.244	548.244	548.244	548.244	547.81	548.244		Tamengo		1485	Limestone, Calcimudstone with desiccation structures	shallow limestone	14.85	5.03142	-7.73839
					548.215	548.215	548.215	548.215	548.215	548.215	548.215	548.215	548.215	547.746	548.215		Tamengo		1530	Limestone, Calcimudstone with desiccation structures	shallow limestone	15.3	4.77219	-6.61372
					548.195	548.195	548.195	548.195	548.195	548.195	548.195	548.195	548.195	547.704	548.195		Tamengo		1560	Limestone, Calcimudstone with desiccation structures	shallow limestone	15.6	5.00311	-8.07094
					548.173	548.173	548.173	548.173	548.173	548.173	548.173	548.173	548.173	547.654	548.173		Tamengo		1595	Limestone, Calcimudstone with desiccation structures	shallow limestone	15.95	5.75285	-6.58499
					548.14	548.14	548.14	548.14	548.14	548.14	548.14	548.14	548.14	547.583	548.14		Tamengo		1645	Limestone, Massive calcimudstone	shallow limestone	16.45	5.61333	-6.99536
					548.127	548.127	548.127	548.127	548.127	548.127	548.127	548.127	548.127	547.555	548.127		Tamengo		1665	Limestone, Massive calcimudstone	shallow limestone	16.65	5.111	-7.72819
					548.111	548.111	548.111	548.111	548.111	548.111	548.111	548.111	548.111	547.519	548.111		Tamengo		1690	Limestone, Massive calcimudstone	shallow limestone	16.9	4.99817	-7.80331
					548.078	548.078	548.078	548.078	548.078	548.078	548.078	548.078	548.078	547.448	548.078		Tamengo		1740	Limestone, Massive calcimudstone	shallow limestone	17.4	2.70517	-7.10667
					548.046	548.046	548.046	548.046	548.046	548.046	548.046	548.046	548.046	547.377	548.046		Tamengo		1790	Limestone, Packstone	shallow limestone	17.9	5.06867	-8.9423
					548.033	548.033	548.033	548.033	548.033	548.033	548.033	548.033	548.033	547.349	548.033		Tamengo		MP 1619	Limestone, Packstone	shallow limestone	18.1	1.8549	-7.0559
					548.02	548.02	548.02	548.02	548.02	548.02	548.02	548.02	548.02	547.32	548.02		Tamengo		1830	Limestone, Packstone	shallow limestone	18.3	5.24293	-8.86861
					543.47	543.47	545.68	543.47	543.47	543.47	543.47	543.47	543.47	546.614	543.47		Tamengo		MP 1623	Limestone, Massive calcimudstone	shallow limestone	23.28	4.2573	-7.1471	2	24.623	24.623	9.32692	24.623	24.623	24.623	24.623	24.623	24.623	7.04551	24.623	543.427	543.427	545.566	543.427	543.427	543.427	543.427	543.427	543.427	546.463	543.427
					543.453	543.453	545.634	543.453	543.453	543.453	543.453	543.453	543.453	546.553	543.453		Tamengo		MP 1625	Limestone, Massive calcimudstone	shallow limestone	23.705	4.5288	-6.7772
					543.438	543.438	545.594	543.438	543.438	543.438	543.438	543.438	543.438	546.5	543.438		Tamengo		MP 1626	Limestone, Massive calcimudstone	shallow limestone	24.08	5.2743	-6.8843
					543.422	543.422	545.554	543.422	543.422	543.422	543.422	543.422	543.422	546.447	543.422		Tamengo		MP 1627	Limestone, Grainstone	shallow limestone	24.455	5.1936	-7.1664
					543.407	543.407	545.514	543.407	543.407	543.407	543.407	543.407	543.407	546.394	543.407		Tamengo		MP 1628	Limestone, Packstone	shallow limestone	24.83	5.1591	-7.7033
					543.372	543.372	545.42	543.372	543.372	543.372	543.372	543.372	543.372	546.269	543.372		Tamengo		MP 1631	Limestone, Grainstone	shallow limestone	25.705	4.7397	-7.4908
					543.199	543.199	543.199	543.199	543.199	543.199	543.199	543.199	543.199	545.666	543.199		Tamengo		25	Limestone, Grainstone	shallow limestone	29.955	5.30193	-6.49597	3	24.623	24.623	24.623	24.623	24.623	24.623	24.623	24.623	24.623	7.04551	24.623	542.658	542.658	542.658	542.658	542.658	542.658	542.658	542.658	542.658	543.774	542.658
					543.14	543.14	543.14	543.14	543.14	543.14	543.14	543.14	543.14	545.46	543.14		Tamengo		170	Limestone, Grainstone	shallow limestone	31.405	4.94037	-6.77845
					543.12	543.12	543.12	543.12	543.12	543.12	543.12	543.12	543.12	545.389	543.12		Tamengo		220	Limestone, Grainstone	shallow limestone	31.905	5.08483	-7.52637
					543.106	543.106	543.106	543.106	543.106	543.106	543.106	543.106	543.106	545.34	543.106		Tamengo		255	Limestone, Packstone	shallow limestone	32.255	4.74452	-7.3423
					543.081	543.081	543.081	543.081	543.081	543.081	543.081	543.081	543.081	545.254	543.081		Tamengo		315	Limestone, Packstone	shallow limestone	32.855	4.16436	-6.93308
					543.071	543.071	543.071	543.071	543.071	543.071	543.071	543.071	543.071	545.219	543.071		Tamengo		340	Limestone, Packstone	shallow limestone	33.105	4.59283	-7.68863
					543.065	543.065	543.065	543.065	543.065	543.065	543.065	543.065	543.065	545.198	543.065		Tamengo		MP 1650	Limestone, Packstone	shallow limestone	33.255	4.7965	-6.3725
					543.059	543.059	543.059	543.059	543.059	543.059	543.059	543.059	543.059	545.176	543.059		Tamengo		370	Limestone, Packstone	shallow limestone	33.405	5.16833	-7.45475
					543.03	543.03	543.03	543.03	543.03	543.03	543.03	543.03	543.03	545.077	543.03		Tamengo		440	Limestone, Packstone	shallow limestone	34.105	5.4333	-8.14113
					543.01	543.01	543.01	543.01	543.01	543.01	543.01	543.01	543.01	545.006	543.01		Tamengo		490	Limestone, Packstone	shallow limestone	34.605	5.23083	-8.49191
					542.984	542.984	542.984	542.984	542.984	542.984	542.984	542.984	542.984	544.914	542.984		Tamengo		555	Limestone, Massive calcimudstone	shallow limestone	35.255	5.27717	-7.42605
					542.974	542.974	542.974	542.974	542.974	542.974	542.974	542.974	542.974	544.878	542.974		Tamengo		MP 1651	Limestone, Massive calcimudstone	shallow limestone	35.505	4.759	-9.598
					542.959	542.959	542.959	542.959	542.959	542.959	542.959	542.959	542.959	544.829	542.959		Tamengo		615	Limestone, Massive calcimudstone	shallow limestone	35.855	4.44132	-8.23415
					542.941	542.941	542.941	542.941	542.941	542.941	542.941	542.941	542.941	544.765	542.941		Tamengo		660	Limestone, Massive calcimudstone	shallow limestone	36.305	5.14583	-7.48564
					542.927	542.927	542.927	542.927	542.927	542.927	542.927	542.927	542.927	544.715	542.927		Tamengo		695	Limestone, Massive calcimudstone	shallow limestone	36.655	4.28955	-7.97959
					542.904	542.904	542.904	542.904	542.904	542.904	542.904	542.904	542.904	544.637	542.904		Tamengo		750	Limestone, Massive calcimudstone	shallow limestone	37.205	5.24386	-7.27156
					542.878	542.878	542.878	542.878	542.878	542.878	542.878	542.878	542.878	544.546	542.878		Tamengo		814	Limestone, Massive calcimudstone	shallow limestone	37.845	3.74353	-7.3209
					542.858	542.858	542.858	542.858	542.858	542.858	542.858	542.858	542.858	544.475	542.858		Tamengo		864	Limestone, Massive calcimudstone	shallow limestone	38.345	5.16376	-6.9233
					542.846	542.846	542.846	542.846	542.846	542.846	542.846	542.846	542.846	544.433	542.846		Tamengo		894	Limestone, Massive calcimudstone	shallow limestone	38.645	4.56233	-7.77677
					542.833	542.833	542.833	542.833	542.833	542.833	542.833	542.833	542.833	544.387	542.833		Tamengo		926	Limestone, Massive calcimudstone	shallow limestone	38.965	4.35124	-7.24484
					542.801	542.801	542.801	542.801	542.801	542.801	542.801	542.801	542.801	544.277	542.801		Tamengo		1004	Limestone, Massive calcimudstone	shallow limestone	39.745	5.15849	-6.56919
					542.781	542.781	542.781	542.781	542.781	542.781	542.781	542.781	542.781	544.206	542.781		Tamengo		1054	Limestone, Massive calcimudstone	shallow limestone	40.245	5.0953	-5.86846
					542.766	542.766	542.766	542.766	542.766	542.766	542.766	542.766	542.766	544.154	542.766		Tamengo		1090	Limestone, Massive calcimudstone	shallow limestone	40.605	5.25667	-6.92909
					542.754	542.754	542.754	542.754	542.754	542.754	542.754	542.754	542.754	544.112	542.754		Tamengo		1120	Limestone, Packstone	shallow limestone	40.905	4.74748	-6.65783
					542.742	542.742	542.742	542.742	542.742	542.742	542.742	542.742	542.742	544.069	542.742		Tamengo		1150	Limestone, Packstone	shallow limestone	41.205	5.385	-6.77885
					542.722	542.722	542.722	542.722	542.722	542.722	542.722	542.722	542.722	543.998	542.722		Tamengo		1200	Limestone, Massive calcimudstone	shallow limestone	41.705	5.04525	-6.17161
					542.708	542.708	542.708	542.708	542.708	542.708	542.708	542.708	542.708	543.949	542.708		Tamengo		1235	Limestone, Massive calcimudstone	shallow limestone	42.055	5.303	-5.46508
					542.696	542.696	542.696	542.696	542.696	542.696	542.696	542.696	542.696	543.909	542.696		Tamengo		1263	Limestone, Massive calcimudstone	shallow limestone	42.335	4.99967	-6.81534
					542.679	542.679	542.679	542.679	542.679	542.679	542.679	542.679	542.679	543.849	542.679		Tamengo		1305	Limestone, Massive calcimudstone	shallow limestone	42.755	4.7265	-7.47112
					542.665	542.665	542.665	542.665	542.665	542.665	542.665	542.665	542.665	543.8	542.665		Tamengo		1340	Limestone, Packstone	shallow limestone	43.105	5.07598	-5.24785
					542.653	542.653	542.653	542.653	542.653	542.653	542.653	542.653	542.653	543.757	542.653		Tamengo		MP 1652	Limestone, Packstone	shallow limestone	43.405	4.9065	-7.6393
					542.638	542.638	542.638	542.638	542.638	542.638	542.638	542.638	542.638	543.707	542.638		Tamengo		1405	Limestone, Packstone	shallow limestone	43.755	4.97967	-7.86308
					542.626	542.626	542.626	542.626	542.626	542.626	542.626	542.626	542.626	543.665	542.626		Tamengo		1435	Limestone, Packstone	shallow limestone	44.055	5.67549	-7.43948
					542.608	542.608	542.608	542.608	542.608	542.608	542.608	542.608	542.608	543.601	542.608		Tamengo		1480	Limestone, Packstone	shallow limestone	44.505	5.48883	-7.7918
					542.595	542.595	542.595	542.595	542.595	542.595	542.595	542.595	542.595	543.556	542.595		Tamengo		1512	Limestone, Massive calcimudstone	shallow limestone	44.825	5.28187	-9.07622
					542.578	542.578	542.578	542.578	542.578	542.578	542.578	542.578	542.578	543.495	542.578		Tamengo		1545	Limestone, Packstone	shallow limestone	45.255	5.04617	-7.95539
					542.557	542.557	542.557	542.557	542.557	542.557	542.557	542.557	542.557	543.424	542.557		Tamengo		1605	Limestone, Packstone	shallow limestone	45.755	5.63384	-7.08681
					542.527	542.527	542.527	542.527	542.527	542.527	542.527	542.527	542.527	543.318	542.527		Tamengo		1650	Limestone, Massive calcimudstone	shallow limestone	46.5	4.93617	-7.78328
					542.519	542.519	542.519	542.519	542.519	542.519	542.519	542.519	542.519	543.289	542.519		Tamengo		1700	Limestone, Massive calcimudstone	shallow limestone	46.705	5.36956	-7.56651
					542.504	542.504	542.504	542.504	542.504	542.504	542.504	542.504	542.504	543.239	542.504		Tamengo		1735	Limestone, Massive calcimudstone	shallow limestone	47.055	5.67375	-6.87489
					542.492	542.492	542.492	542.492	542.492	542.492	542.492	542.492	542.492	543.196	542.492		Tamengo		1765	Limestone, Massive calcimudstone	shallow limestone	47.355	5.09367	-7.38064
					542.48	542.48	542.48	542.48	542.48	542.48	542.48	542.48	542.48	543.154	542.48		Tamengo		1795	Limestone, Packstone	shallow limestone	47.655	5.429	-7.47262
					542.472	542.472	542.472	542.472	542.472	542.472	542.472	542.472	542.472	543.125	542.472		Tamengo		1815	Limestone, Packstone	shallow limestone	47.855	5.07498	-6.56103
					542.461	542.461	542.461	542.461	542.461	542.461	542.461	542.461	542.461	543.087	542.461		Tamengo		1842	Limestone, Packstone	shallow limestone	48.125	5.66517	-7.53756
					542.454	542.454	542.454	542.454	542.454	542.454	542.454	542.454	542.454	543.062	542.454		Tamengo		1860	Limestone, Packstone	shallow limestone	48.305	5.32214	-6.85521
					542.441	542.441	542.441	542.441	542.441	542.441	542.441	542.441	542.441	543.019	542.441		Tamengo		1890	Limestone, Packstone	shallow limestone	48.605	5.4785	-6.67718
					542.427	542.427	542.427	542.427	542.427	542.427	542.427	542.427	542.427	542.969	542.427		Tamengo		1925	Limestone, Packstone	shallow limestone	48.955	4.87661	-8.05824
					542.399	542.399	542.399	542.399	542.399	542.399	542.399	542.399	542.399	542.87	542.399		Tamengo		1995	Limestone, Intraclastic breccia	shallow limestone	49.655	4.997	-8.14436
					542.391	542.391	542.391	542.391	542.391	542.391	542.391	542.391	542.391	542.842	542.391		Tamengo		MP 1654	Limestone, Intraclastic packstone	shallow limestone	49.855	4.1158	-9.5972
					542.385	542.385	542.385	542.385	542.385	542.385	542.385	542.385	542.385	542.82	542.385		Tamengo		2030	Limestone, Packstone	shallow limestone	50.005	4.87333	-8.85132
					542.379	542.379	542.379	542.379	542.379	542.379	542.379	542.379	542.379	542.799	542.379		Tamengo		2045	Limestone, Packstone	shallow limestone	50.155	5.25412	-8.57116
					542.364	542.364	542.364	542.364	542.364	542.364	542.364	542.364	542.364	542.749	542.364		Tamengo		2080	Limestone, Packstone	shallow limestone	50.505	4.92483	-8.82578
					542.356	542.356	542.356	542.356	542.356	542.356	542.356	542.356	542.356	542.721	542.356		Tamengo		2100	Limestone, Packstone	shallow limestone	50.705	5.35865	-8.389
					542.342	542.342	542.342	542.342	542.342	542.342	542.342	542.342	542.342	542.671	542.342		Tamengo		2135	Limestone, Packstone	shallow limestone	51.055	4.90383	-8.92594
					542.324	542.324	542.324	542.324	542.324	542.324	542.324	542.324	542.324	542.607	542.324		Tamengo		2180	Limestone, Packstone	shallow limestone	51.505	5.20582	-8.73883
					542.312	542.312	542.312	542.312	542.312	542.312	542.312	542.312	542.312	542.565	542.312		Tamengo		2210	Limestone, Packstone	shallow limestone	51.805	3.39967	-9.07852
					542.301	542.301	542.301	542.301	542.301	542.301	542.301	542.301	542.301	542.529	542.301		Tamengo		2235	Limestone, Packstone	shallow limestone	52.055	4.7135	-9.85092
					542.295	542.295	542.295	542.295	542.295	542.295	542.295	542.295	542.295	542.508	542.295		Tamengo		2250	Limestone, Packstone	shallow limestone	52.205	3.51333	-9.0038
					542.281	542.281	542.281	542.281	542.281	542.281	542.281	542.281	542.281	542.458	542.281		Tamengo		2285	Limestone, Grainstone	shallow limestone	52.555	4.47667	-9.10423
					542.265	542.265	542.265	542.265	542.265	542.265	542.265	542.265	542.265	542.402	542.265		Tamengo		2325	Limestone, Grainstone	shallow limestone	52.955	5.20148	-9.01504
					542.249	542.249	542.249	542.249	542.249	542.249	542.249	542.249	542.249	542.348	542.249		Tamengo		2363	Limestone, Packstone	shallow limestone	53.335	4.74383	-9.18886
					542.247	542.247	542.247	542.247	542.247	542.247	542.247	542.247	542.247	542.338	542.247		Tamengo		2370	Limestone, Packstone	shallow limestone	53.405	3.50007	-10.4715
					542.21	542.21	542.21	542.21	542.21	542.21	542.21	542.21	542.21	542.21	542.21		Tamengo		2460	Limestone, Grainstone	shallow limestone	54.305	2.82613	-9.79339
South China		Radiometric anchor at Jijiawan section (age updated by ref. 28)	ref. 251	Nanhua Basin, South China	550	550	550	550	550	550	550	550	550	550	550	Jijiawan (Jiuqunao) section, Maoping, Yangtze Gorges, Yichang, Hubei	Dengying	Openly connected intra-platform basin	Mo 22	Immediately overlying 551 Ma ash bed JIN-04-02	shallow dolostone	33.2	-3.168	-2.243	1	28.0002	28.0002	28.0002	28.0002	28.0002	28.0002	28.0002	28.0002	28.0002	28.0002	28.0002	549.952	549.952	549.952	549.952	549.952	549.952	549.952	549.952	549.952	549.952	549.952
					549.986	549.986	549.986	549.986	549.986	549.986	549.986	549.986	549.986	549.986	549.986		Dengying		Mo 23		shallow dolostone	33.6	-4.046	-3.257
					549.971	549.971	549.971	549.971	549.971	549.971	549.971	549.971	549.971	549.971	549.971		Dengying		Mo 25		shallow dolostone	34	0.815	-5.228
					549.954	549.954	549.954	549.954	549.954	549.954	549.954	549.954	549.954	549.954	549.954		Dengying		Mo 26		shallow dolostone	34.5	-1.068	-6.297
					549.936	549.936	549.936	549.936	549.936	549.936	549.936	549.936	549.936	549.936	549.936		Dengying		Mo 27		shallow dolostone	35	-1.143	-6.939
					549.918	549.918	549.918	549.918	549.918	549.918	549.918	549.918	549.918	549.918	549.918		Dengying		Mo 28		shallow dolostone	35.5	0.521	-5.639
					549.9	549.9	549.9	549.9	549.9	549.9	549.9	549.9	549.9	549.9	549.9		Dengying		Mo 29		shallow dolostone	36	3.555	-6.502
		Radiometric anchor at neighbouring Jijiawan section (updated by ref. 28). Hamajing Member correlated to 3 Gorges core.	ref. 163		545.05	545.08	545.05	547.26	547.26	547.26	547.26	547.26	545.05	547.26	547.26	Three Gorges area	Dengying. Shibantan.		S100401-01	Black limestone	mid limestone	1.64	4.12	-6.01	1	42.4502	34.6536	42.4502	25.5337	25.5337	25.5337	25.5337	25.5337	42.4502	25.5337	25.5337	545.431	545.546	545.431	547.893	547.893	547.893	547.893	547.893	545.431	547.893	547.893
					545.07	545.104	545.07	547.293	547.293	547.293	547.293	547.293	545.07	547.293	547.293	Composite drill core profile	Dengying. Shibantan.		S100502-01	Limestone	mid limestone	2.48	4.31	-5.36
					545.105	545.147	545.105	547.351	547.351	547.351	547.351	547.351	545.105	547.351	547.351		Dengying. Shibantan.		S100511-01	Limestone	mid limestone	3.96	4.1	-3.64
					545.105	545.148	545.105	547.352	547.352	547.352	547.352	547.352	545.105	547.352	547.352		Dengying. Shibantan.		S100511-02	Black limestone	mid limestone	3.98	4.64	-5.75
					545.202	545.266	545.202	547.513	547.513	547.513	547.513	547.513	545.202	547.513	547.513		Dengying. Shibantan.		S100801-01	Black limestone	mid limestone	8.1	3.84	-4.56
					545.205	545.269	545.205	547.517	547.517	547.517	547.517	547.517	545.205	547.517	547.517		Dengying. Shibantan.		S100801-02	Black limestone	mid limestone	8.2	4.11	-5.16
					545.309	545.397	545.309	547.691	547.691	547.691	547.691	547.691	545.309	547.691	547.691		Dengying. Shibantan.		S101005-01	Black limestone	mid limestone	12.64	4.06	-4.71
					545.311	545.4	545.311	547.694	547.694	547.694	547.694	547.694	545.311	547.694	547.694		Dengying. Shibantan.		S101005-02	Limestone	mid limestone	12.73	4.56	-4.13
					545.417	545.53	545.417	547.87	547.87	547.87	547.87	547.87	545.417	547.87	547.87		Dengying. Shibantan.		S101207-02	Black limestone	mid limestone	17.22	4.9	-4.11
					545.42	545.533	545.42	547.875	547.875	547.875	547.875	547.875	545.42	547.875	547.875		Dengying. Shibantan.		S101207-01	Gray limestone	mid limestone	17.35	4.97	-4.06
					545.458	545.58	545.458	547.939	547.939	547.939	547.939	547.939	545.458	547.939	547.939		Dengying. Shibantan.		S101301-01	Black limestone	mid limestone	18.97	5.1	-2.67
					545.533	545.672	545.533	548.064	548.064	548.064	548.064	548.064	545.533	548.064	548.064		Dengying. Shibantan.		S101502-01	Limestone	mid limestone	22.16	4.91	-3.69
					545.586	545.737	545.586	548.152	548.152	548.152	548.152	548.152	545.586	548.152	548.152		Dengying. Shibantan.		S101608-01	Black limestone	mid limestone	24.41	5.31	-3.29
					545.589	545.741	545.589	548.156	548.156	548.156	548.156	548.156	545.589	548.156	548.156		Dengying. Shibantan.		S101608-02	Black limestone	mid limestone	24.53	4.8	-3.74
					545.632	545.793	545.632	548.228	548.228	548.228	548.228	548.228	545.632	548.228	548.228		Dengying. Shibantan.		S101802-01	Black limestone	mid limestone	26.35	5.13	-4.05
					545.678	545.849	545.678	548.304	548.304	548.304	548.304	548.304	545.678	548.304	548.304		Dengying. Shibantan.		S101901A-01	Black limestone	mid limestone	28.3	4.83	-5.73
					545.69	545.864	545.69	548.324	548.324	548.324	548.324	548.324	545.69	548.324	548.324		Dengying. Shibantan.		S101901A2-1	Gray limestone	mid limestone	28.82	4.84	-7.37
					545.693	545.868	545.693	548.33	548.33	548.33	548.33	548.33	545.693	548.33	548.33		Dengying. Shibantan.		S101901A2-2	Dolostone	mid limestone	28.95	7.13	-5.08
					545.711	545.89	545.711	548.36	548.36	548.36	548.36	548.36	545.711	548.36	548.36		Dengying. Shibantan.		S101906A-01	Limestone	mid limestone	29.72	5.2	-6.33
					545.85	546.06	545.85	548.59	548.59	548.59	548.59	548.59	545.85	548.59	548.59		Dengying. Shibantan.		S102201-01	Black limestone	mid limestone	35.6	1.87	-4.05
					548.67	548.67	548.67	548.67	548.67	548.67	548.67	548.67	548.67	548.67	548.67		Dengying. Hamajing.		S102202-01	Dolostone	shallow dolostone	36.08	-0.32	-1.93	2	14.579	14.579	14.579	14.579	14.579	14.579	14.579	14.579	14.579	14.579	14.579	549.445	549.445	549.445	549.445	549.445	549.445	549.445	549.445	549.445	549.445	549.445
					549.012	549.012	549.012	549.012	549.012	549.012	549.012	549.012	549.012	549.012	549.012		Dengying. Hamajing.		S102403-03	Dolostone	shallow dolostone	41.06	1.15	-2.17
					549.018	549.018	549.018	549.018	549.018	549.018	549.018	549.018	549.018	549.018	549.018		Dengying. Hamajing.		S102403-02	Dolostone	shallow dolostone	41.15	1.7	-2.89
					549.021	549.021	549.021	549.021	549.021	549.021	549.021	549.021	549.021	549.021	549.021		Dengying. Hamajing.		S102403-05	Dolostone	shallow dolostone	41.2	1.5	-0.86
					549.022	549.022	549.022	549.022	549.022	549.022	549.022	549.022	549.022	549.022	549.022		Dengying. Hamajing.		S102403-06	Dolostone	shallow dolostone	41.21	2.87	-2.34
					549.025	549.025	549.025	549.025	549.025	549.025	549.025	549.025	549.025	549.025	549.025		Dengying. Hamajing.		S102403-04	Dolostone	shallow dolostone	41.25	1.77	-1.12
					549.027	549.027	549.027	549.027	549.027	549.027	549.027	549.027	549.027	549.027	549.027		Dengying. Hamajing.		S102403-01	Dolostone	shallow dolostone	41.28	2.53	-2.71
					549.259	549.259	549.259	549.259	549.259	549.259	549.259	549.259	549.259	549.259	549.259		Dengying. Hamajing.		S102804-01	Gray dolostone	shallow dolostone	44.67	1.66	-4.88
					549.354	549.354	549.354	549.354	549.354	549.354	549.354	549.354	549.354	549.354	549.354		Dengying. Hamajing.		S102903-01	Gray dolostone	shallow dolostone	46.05	2.82	-0.96
					549.598	549.598	549.598	549.598	549.598	549.598	549.598	549.598	549.598	549.598	549.598		Dengying. Hamajing.		S103204-01	Dolostone	shallow dolostone	49.61	1.83	-4.79
					549.666	549.666	549.666	549.666	549.666	549.666	549.666	549.666	549.666	549.666	549.666		Dengying. Hamajing.		S103306-01	White dolostone	shallow dolostone	50.6	1.21	-1.49
					549.804	549.804	549.804	549.804	549.804	549.804	549.804	549.804	549.804	549.804	549.804		Dengying. Hamajing.		S103704-01	Gray dolostone	shallow dolostone	52.61	1.64	-3.01
					549.825	549.825	549.825	549.825	549.825	549.825	549.825	549.825	549.825	549.825	549.825		Dengying. Hamajing.		S103704-02	Dark gray dolostone	shallow dolostone	52.92	1.4	-1.22
					549.831	549.831	549.831	549.831	549.831	549.831	549.831	549.831	549.831	549.831	549.831		Dengying. Hamajing.		S103704-03	Dark gray dolostone	shallow dolostone	53	0.74	-0.08
					549.94	549.94	549.94	549.94	549.94	549.94	549.94	549.94	549.94	549.94	549.94		Dengying. Hamajing.		S103903-01	Dolostone	shallow dolostone	54.6	-0.34	-3.84
					549.951	549.951	549.951	549.951	549.951	549.951	549.951	549.951	549.951	549.951	549.951		Dengying. Hamajing.		S103904-01	Gray dolostone	shallow dolostone	54.76	-1.05	-2.19
					549.991	549.991	549.991	549.991	549.991	549.991	549.991	549.991	549.991	549.991	549.991		Dengying. Hamajing.		S104002-02	Gray dolostone	shallow dolostone	55.34	-0.84	-0.1
					550	550	550	550	550	550	550	550	550	550	550		Dengying. Hamajing.		S104002-01	Dark gray dolostone	shallow dolostone	55.47	-0.66	-0.54
		Base of bed 9 constrained by SHRIMP age (see column BG)	ref. 160	East Yunnan	541.49	540.85	538.2	537.95	537.95	537.95	537.95	537.95	537.95	541.204	532.7	Meishucun	Xiaowaitoushan (upper Baiyanshao)	Open marine shallow shelf		dolomitic chert	shallow dolostone	14	-2.23		1	24.3268	39.1304	59.9999	47.3687	47.3687	47.3687	47.3687	47.3687	47.3687	31.4157	7.81904	541.305	540.735	538.125	537.855	537.855	537.855	537.855	537.855	537.855	541.061	532.124
			Data provided in SI of ref. 109		541.469	540.837	538.192	537.939	537.939	537.939	537.939	537.939	537.939	541.188	532.636		Xiaowaitoushan (upper Baiyanshao)			dolomitic chert	shallow dolostone	14.5	-2.41
					541.428	540.812	538.175	537.918	537.918	537.918	537.918	537.918	537.918	541.156	532.508		Xiaowaitoushan (upper Baiyanshao)			dolomitic chert	shallow dolostone	15.5	-2.44																									A4	0n
					541.387	540.786	538.158	537.897	537.897	537.897	537.897	537.897	537.897	541.124	532.38		Xiaowaitoushan (upper Baiyanshao)			dolomitic chert	shallow dolostone	16.5	-2.32
					541.367	540.773	538.15	537.887	537.887	537.887	537.887	537.887	537.887	541.108	532.316		Xiaowaitoushan (upper Baiyanshao)			dolomitic chert	shallow dolostone	17	-2.23
					541.346	540.761	538.142	537.876	537.876	537.876	537.876	537.876	537.876	541.092	532.252		Xiaowaitoushan (upper Baiyanshao)			dolomitic chert	shallow dolostone	17.5	-2.15
					541.326	540.748	538.133	537.866	537.866	537.866	537.866	537.866	537.866	541.077	532.188		Xiaowaitoushan (upper Baiyanshao)			dolomitic chert	shallow dolostone	18	-2.07
					541.264	540.709	538.108	537.834	537.834	537.834	537.834	537.834	537.834	541.029	531.997		Xiaowaitoushan (upper Baiyanshao)			dolomitic chert	shallow dolostone	19.5	-2.03
					541.223	540.684	538.092	537.813	537.813	537.813	537.813	537.813	537.813	540.997	531.869		Xiaowaitoushan (upper Baiyanshao)			dolomite	shallow dolostone	20.5	-1.9
					541.202	540.671	538.083	537.802	537.802	537.802	537.802	537.802	537.802	540.981	531.805		Xiaowaitoushan (upper Baiyanshao)			dolomite	shallow dolostone	21	-1.87
					541.182	540.658	538.075	537.792	537.792	537.792	537.792	537.792	537.792	540.965	531.741		Xiaowaitoushan (upper Baiyanshao)			dolomite	shallow dolostone	21.5	-1.8
					541.161	540.646	538.067	537.781	537.781	537.781	537.781	537.781	537.781	540.949	531.677		Xiaowaitoushan (upper Baiyanshao)			dolomite	shallow dolostone	22	-1.8
					541.12	540.62	538.05	537.76	537.76	537.76	537.76	537.76	537.76	540.917	531.549		Xiaowaitoushan (upper Baiyanshao)			dolomite	shallow dolostone	23	-1.72
					538.73	538.18	538	537.73	537.73	537.73	537.73	537.73	537.73	540.872	531.421		Zhongyicun			phosphorite	phosphorite	24	-2.19		2	1.45631	0.862069	0.877193	0.900901	0.900901	0.900901	1.47783	1.47783	0.900901	0.974851	7.81904	535.898	533.395	533.297	533.281	533.281	533.281	534.939	534.939	533.281	536.641	530.894
					538.387	537.6	537.43	537.43	537.43	537.43	537.392	537.392	537.43	540.359	531.357		Zhongyicun			phosphorite	phosphorite	24.5	-1.61
					538.043	537.02	536.86	536.86	536.86	536.86	537.053	537.053	536.86	539.846	531.293		Zhongyicun			phosphorite	phosphorite	25	-3.27
					537.7	536.44	536.29	536.29	536.29	536.29	536.715	536.715	536.29	539.333	531.229		Zhongyicun			phosphorite	phosphorite	25.5	-2.96
					537.357	535.86	535.72	535.72	535.72	535.72	536.377	536.377	535.72	538.821	531.165		Zhongyicun			phosphorite	phosphorite	26	-3.1
					537.013	535.28	535.15	535.15	535.15	535.15	536.038	536.038	535.15	538.308	531.101		Zhongyicun			phosphorite	phosphorite	26.5	-5.95
					536.67	534.7	534.58	534.58	534.58	534.58	535.7	535.7	534.58	537.795	531.037		Zhongyicun			phosphorite	phosphorite	27	-6.17
					535.983	533.54	533.44	533.44	533.44	533.44	535.023	535.023	533.44	536.769	530.909		Zhongyicun			phosphorite	phosphorite	28	-2.13
					535.64	532.96	532.87	532.87	532.87	532.87	534.685	534.685	532.87	536.256	530.846		Zhongyicun			phosphorite	phosphorite	28.5	-6.58
					535.297	532.38	532.3	532.3	532.3	532.3	534.347	534.347	532.3	535.743	530.782		Zhongyicun			phosphorite	phosphorite	29	-6.46
					534.953	531.8	531.73	531.73	531.73	531.73	534.008	534.008	531.73	535.23	530.718		Zhongyicun			phosphorite	phosphorite	29.5	-6.23
					534.61	531.22	531.16	531.16	531.16	531.16	533.67	533.67	531.16	534.717	530.654		Zhongyicun			phosphorite	phosphorite	30	-0.98
					534.267	530.64	530.59	530.59	530.59	530.59	533.332	533.332	530.59	534.204	530.59		Zhongyicun			phosphorite	phosphorite	30.5	-0.62
					533.923	530.06	530.02	530.02	530.02	530.02	532.993	532.993	530.02	533.692	530.526		Zhongyicun			phosphorite	phosphorite	31	-0.33
					533.237	528.9	528.88	528.88	528.88	528.88	532.317	532.317	528.88	532.666	530.398		Zhongyicun			dolomitic phosphorite	shallow dolostone	32	-0.44
					532.55	527.74	527.74	527.74	527.74	527.74	531.64	531.64	527.74	531.64	530.27		Zhongyicun			dolomitic phosphorite	shallow dolostone	33	-0.17
					532.365	527	527	527	527	527	531.56	531.56	527	531.56	530.218		Dahai			dolomitic phosphorite	shallow dolostone	34	0.64		3	10.97	8.69565	8.69565	8.69565	8.69565	8.69565	1.6129	1.6129	8.69565	1.6129	2.50042	532.182	526.77	526.77	526.77	526.77	526.77	530.32	530.32	526.77	530.32	529.419
					532.273	526.885	526.885	526.885	526.885	526.885	530.94	530.94	526.885	530.94	529.818		Dahai			dolomitic phosphorite	shallow dolostone	35	1.41
					532.182	526.77	526.77	526.77	526.77	526.77	530.32	530.32	526.77	530.32	529.419		Dahai			dolomitic phosphorite	shallow dolostone	36	0.32
					532.091	526.655	526.655	526.655	526.655	526.655	529.7	529.7	526.655	529.7	529.019		Dahai			dolomitic phosphorite	shallow dolostone	37	1.43
					532	526.54	526.54	526.54	526.54	526.54	529.08	529.08	526.54	529.08	528.619		Dahai			dolomitic phosphorite	shallow dolostone	38	0.68
					524.5	524.5	524.5	524.5	524.5	524.5	524.5	524.5	524.5	524.5	524.5		Badaowan			sandy siltstone and argillite	mid siliciclastic	40	-2.89		4	50.6757	50.6757	50.6757	50.6757	50.6757	50.6757	50.6757	50.6757	50.6757	50.6757	50.6757	524.051	524.051	524.051	524.051	524.051	524.051	524.051	524.051	524.051	524.051	524.051
					524.48	524.48	524.48	524.48	524.48	524.48	524.48	524.48	524.48	524.48	524.48		Badaowan			sandy siltstone and argillite	mid siliciclastic	41	-2.89
					524.461	524.461	524.461	524.461	524.461	524.461	524.461	524.461	524.461	524.461	524.461		Badaowan			sandy siltstone and argillite	mid siliciclastic	42	-2.89
					524.441	524.441	524.441	524.441	524.441	524.441	524.441	524.441	524.441	524.441	524.441		Badaowan			sandy siltstone and argillite	mid siliciclastic	43	-3.14
					524.421	524.421	524.421	524.421	524.421	524.421	524.421	524.421	524.421	524.421	524.421		Badaowan			sandy siltstone and argillite	mid siliciclastic	44	-3.16
					524.401	524.401	524.401	524.401	524.401	524.401	524.401	524.401	524.401	524.401	524.401		Badaowan			sandy siltstone and argillite	mid siliciclastic	45	-3.38
					524.382	524.382	524.382	524.382	524.382	524.382	524.382	524.382	524.382	524.382	524.382		Badaowan			sandy siltstone and argillite	mid siliciclastic	46	-3.5
					524.362	524.362	524.362	524.362	524.362	524.362	524.362	524.362	524.362	524.362	524.362		Badaowan			sandy siltstone and argillite	mid siliciclastic	47	-3.41
					524.342	524.342	524.342	524.342	524.342	524.342	524.342	524.342	524.342	524.342	524.342		Badaowan			sandy siltstone and argillite	mid siliciclastic	48	-3.81
					524.322	524.322	524.322	524.322	524.322	524.322	524.322	524.322	524.322	524.322	524.322		Badaowan			sandy siltstone and argillite	mid siliciclastic	49	-3.5
					524.303	524.303	524.303	524.303	524.303	524.303	524.303	524.303	524.303	524.303	524.303		Badaowan			sandy siltstone and argillite	mid siliciclastic	50	-3.71
					524.283	524.283	524.283	524.283	524.283	524.283	524.283	524.283	524.283	524.283	524.283		Badaowan			sandy siltstone and argillite	mid siliciclastic	51	-4.35
					524.263	524.263	524.263	524.263	524.263	524.263	524.263	524.263	524.263	524.263	524.263		Badaowan			sandy siltstone and argillite	mid siliciclastic	52	-4.09
					524.243	524.243	524.243	524.243	524.243	524.243	524.243	524.243	524.243	524.243	524.243		Badaowan			sandy siltstone and argillite	mid siliciclastic	53	-6.23
					524.224	524.224	524.224	524.224	524.224	524.224	524.224	524.224	524.224	524.224	524.224		Badaowan			sandy siltstone and argillite	mid siliciclastic	54	-5.51
					524.204	524.204	524.204	524.204	524.204	524.204	524.204	524.204	524.204	524.204	524.204		Badaowan			sandy siltstone and argillite	mid siliciclastic	55	-4.7
					524.184	524.184	524.184	524.184	524.184	524.184	524.184	524.184	524.184	524.184	524.184		Badaowan			sandy siltstone and argillite	mid siliciclastic	56	-4.12
					524.165	524.165	524.165	524.165	524.165	524.165	524.165	524.165	524.165	524.165	524.165		Badaowan			sandy siltstone and argillite	mid siliciclastic	57	-4.43
					524.145	524.145	524.145	524.145	524.145	524.145	524.145	524.145	524.145	524.145	524.145		Badaowan			sandy siltstone and argillite	mid siliciclastic	58	-4.39
					524.125	524.125	524.125	524.125	524.125	524.125	524.125	524.125	524.125	524.125	524.125		Badaowan			sandy siltstone and argillite	mid siliciclastic	59	-4.74
					524.105	524.105	524.105	524.105	524.105	524.105	524.105	524.105	524.105	524.105	524.105		Badaowan			sandy siltstone and argillite	mid siliciclastic	60	-4.65
					524.086	524.086	524.086	524.086	524.086	524.086	524.086	524.086	524.086	524.086	524.086		Badaowan			sandy siltstone and argillite	mid siliciclastic	61	-4.22
					524.066	524.066	524.066	524.066	524.066	524.066	524.066	524.066	524.066	524.066	524.066		Badaowan			sandy siltstone and argillite	mid siliciclastic	62	-7.13
					524.046	524.046	524.046	524.046	524.046	524.046	524.046	524.046	524.046	524.046	524.046		Badaowan			sandy siltstone and argillite	mid siliciclastic	63	-5.65
					524.026	524.026	524.026	524.026	524.026	524.026	524.026	524.026	524.026	524.026	524.026		Badaowan			sandy siltstone and argillite	mid siliciclastic	64	-5.85
					524.007	524.007	524.007	524.007	524.007	524.007	524.007	524.007	524.007	524.007	524.007		Badaowan			sandy siltstone and argillite	mid siliciclastic	65	-5.7
					523.987	523.987	523.987	523.987	523.987	523.987	523.987	523.987	523.987	523.987	523.987		Badaowan			sandy siltstone and argillite	mid siliciclastic	66	-5.78
					523.967	523.967	523.967	523.967	523.967	523.967	523.967	523.967	523.967	523.967	523.967		Badaowan			sandy siltstone and argillite	mid siliciclastic	67	-5.07
					523.849	523.849	523.849	523.849	523.849	523.849	523.849	523.849	523.849	523.849	523.849		Badaowan			sandy siltstone and argillite	mid siliciclastic	73	-5.41
					523.671	523.671	523.671	523.671	523.671	523.671	523.671	523.671	523.671	523.671	523.671		Badaowan			sandy siltstone and argillite	mid siliciclastic	82	-6.31
					523.651	523.651	523.651	523.651	523.651	523.651	523.651	523.651	523.651	523.651	523.651		Badaowan			sandy siltstone and argillite	mid siliciclastic	83	-6.01
					523.612	523.612	523.612	523.612	523.612	523.612	523.612	523.612	523.612	523.612	523.612		Badaowan			sandy siltstone and argillite	mid siliciclastic	85	-5.7
					523.592	523.592	523.592	523.592	523.592	523.592	523.592	523.592	523.592	523.592	523.592		Badaowan			sandy siltstone and argillite	mid siliciclastic	86	-5.71
					523.533	523.533	523.533	523.533	523.533	523.533	523.533	523.533	523.533	523.533	523.533		Badaowan			sandy siltstone and argillite	mid siliciclastic	89	-6
					523.454	523.454	523.454	523.454	523.454	523.454	523.454	523.454	523.454	523.454	523.454		Badaowan			sandy siltstone and argillite	mid siliciclastic	93	-5.42
					523.395	523.395	523.395	523.395	523.395	523.395	523.395	523.395	523.395	523.395	523.395		Badaowan			sandy siltstone and argillite	mid siliciclastic	96	-5.62
					523.355	523.355	523.355	523.355	523.355	523.355	523.355	523.355	523.355	523.355	523.355		Badaowan			sandy siltstone and argillite	mid siliciclastic	98	-5.35
					523.277	523.277	523.277	523.277	523.277	523.277	523.277	523.277	523.277	523.277	523.277		Badaowan			sandy siltstone and argillite	mid siliciclastic	102	-6.45
					521.3	521.3	521.3	521.3	521.3	521.3	521.3	521.3	521.3	521.3	521.3		Yu'anshan			sandy siltstone and argillite	mid siliciclastic	110	-4.38		5	8.92857	8.92857	8.92857	8.92857	8.92857	8.92857	8.92857	8.92857	8.92857	8.92857	8.92857	521.02	521.02	521.02	521.02	521.02	521.02	521.02	521.02	521.02	521.02	521.02
					521.188	521.188	521.188	521.188	521.188	521.188	521.188	521.188	521.188	521.188	521.188		Yu'anshan			sandy siltstone and argillite	mid siliciclastic	111	-4.58
					521.076	521.076	521.076	521.076	521.076	521.076	521.076	521.076	521.076	521.076	521.076		Yu'anshan			sandy siltstone and argillite	mid siliciclastic	112	-4.5
					520.964	520.964	520.964	520.964	520.964	520.964	520.964	520.964	520.964	520.964	520.964		Yu'anshan			sandy siltstone and argillite	mid siliciclastic	113	-3.2
					520.852	520.852	520.852	520.852	520.852	520.852	520.852	520.852	520.852	520.852	520.852		Yu'anshan			sandy siltstone and argillite	mid siliciclastic	114	-2.55
					520.74	520.74	520.74	520.74	520.74	520.74	520.74	520.74	520.74	520.74	520.74		Yu'anshan			sandy siltstone and argillite	mid siliciclastic	115	-2.39
Laurentia. Mexico.		Age of sections constrained by radiometric age of sandy dolostone unit (see column BG).	ref. 123	Mexico	541.83	539.57	540.6	540.6	540.6	540.6	540.6	540.6	539	545.2	536.05	Cerro Rajón composite section (CR1804, CR1805, CR1705, base of CR1801)	La Cienega		0	Dolomite	shallow dolostone	0.5	0.37	-5.73	1	97.0591	229.991	28.034	28.034	28.034	28.034	28.034	28.034	45.3641	18.5926	43.46	541.122	539.271	538.149	538.149	538.149	538.149	538.149	538.149	537.486	541.504	534.469
			Composite height (m) in Column T after interpreted best fit between sections CR, CC and SA.		541.815	539.563	540.546	540.546	540.546	540.546	540.546	540.546	538.967	545.119	536.015	CR1804	La Cienega		1.42857	Dolomite	shallow dolostone	2	0.17	-5.46
					541.804	539.559	540.511	540.511	540.511	540.511	540.511	540.511	538.945	545.065	535.992		La Cienega		2.38095	Dolomite	shallow dolostone	3	0.03	-6.57
					541.758	539.54	540.35	540.35	540.35	540.35	540.35	540.35	538.846	544.823	535.889		La Cienega		6.66667	Dolomite	shallow dolostone	7.5	0.27	-7.91
					541.732	539.529	540.261	540.261	540.261	540.261	540.261	540.261	538.791	544.689	535.831		La Cienega		9.04762	Dolomite	shallow dolostone	10	0.35	-8.87
					541.712	539.52	540.19	540.19	540.19	540.19	540.19	540.19	538.746	544.581	535.785		La Cienega		10.9524	Dolomite	shallow dolostone	12	0.06	-9.2
					541.691	539.511	540.118	540.118	540.118	540.118	540.118	540.118	538.702	544.473	535.739		La Cienega		12.8571	Dolomite	shallow dolostone	14	0.35	-9.64
					541.67	539.503	540.047	540.047	540.047	540.047	540.047	540.047	538.658	544.366	535.693		La Cienega		14.7619	Dolomite	shallow dolostone	16	0.4	-9.75
					541.66	539.498	540.011	540.011	540.011	540.011	540.011	540.011	538.636	544.312	535.67		La Cienega		15.7143	Dolomite	shallow dolostone	17	0.71	-7.39
					541.413	539.394	539.155	539.155	539.155	539.155	539.155	539.155	538.107	543.021	535.118		La Cienega		38.5714	Dolomite	shallow dolostone	41	-0.81	-5.46
					541.382	539.381	539.048	539.048	539.048	539.048	539.048	539.048	538.041	542.86	535.049		La Cienega		41.4286	Dolomite	shallow dolostone	44	-0.5	-7.45
					541.361	539.372	538.977	538.977	538.977	538.977	538.977	538.977	537.997	542.752	535.003		La Cienega		43.3333	Dolomite	shallow dolostone	46	-0.06	-8.31
					541.335	539.361	538.888	538.888	538.888	538.888	538.888	538.888	537.942	542.618	534.945		La Cienega		45.7143	Dolomite	shallow dolostone	48.5	0.11	-6.93
					541.31	539.35	538.799	538.799	538.799	538.799	538.799	538.799	537.887	542.483	534.888		La Cienega		48.0952	Dolomite	shallow dolostone	51	-1.34	-5.7
					541.276	539.336	538.681	538.681	538.681	538.681	538.681	538.681	537.814	542.306	534.812		La Cienega		51.2381	Dolomite	shallow dolostone	54.3	-0.97	-5.48
					541.114	539.268	538.121	538.121	538.121	538.121	538.121	538.121	537.468	541.462	534.451		La Cienega		66.1905	Dolomite	shallow dolostone	70	-1.29	-5.84
					541.093	539.259	538.05	538.05	538.05	538.05	538.05	538.05	537.424	541.354	534.405		La Cienega		68.0952	Dolomite	shallow dolostone	72	-1.51	-6.4
					541.083	539.255	538.014	538.014	538.014	538.014	538.014	538.014	537.402	541.3	534.382		La Cienega		69.0476	Dolomite	shallow dolostone	73	-2.09	-6.92
					541.068	539.248	537.96	537.96	537.96	537.96	537.96	537.96	537.369	541.219	534.347		La Cienega		70.4762	Dolomite	shallow dolostone	74.5	-1.29	-6.18
					541.052	539.242	537.907	537.907	537.907	537.907	537.907	537.907	537.336	541.139	534.312		La Cienega		71.9048	Dolomite	shallow dolostone	76	-1.59	-6.66
					541.032	539.233	537.835	537.835	537.835	537.835	537.835	537.835	537.292	541.031	534.266		La Cienega		73.8095	Dolomite	shallow dolostone	78	-1.05	-6.82
					541.011	539.224	537.764	537.764	537.764	537.764	537.764	537.764	537.248	540.924	534.22		La Cienega		75.7143	Dolomite	shallow dolostone	80	-1.21	-7.17
					540.99	539.216	537.693	537.693	537.693	537.693	537.693	537.693	537.203	540.816	534.174		La Cienega		77.619	Dolomite	shallow dolostone	82	-1.92	-10.1
					540.97	539.207	537.621	537.621	537.621	537.621	537.621	537.621	537.159	540.709	534.128		La Cienega		79.5238	Dolomite	shallow dolostone	84	-2.16	-7.43
					540.949	539.198	537.55	537.55	537.55	537.55	537.55	537.55	537.115	540.601	534.082		La Cienega		81.4286	Dolomite	shallow dolostone	86	-1.42	-10.31
					540.928	539.19	537.479	537.479	537.479	537.479	537.479	537.479	537.071	540.493	534.036		La Cienega		83.3333	Dolomite	shallow dolostone	88	-1.68	-9.64
					540.908	539.181	537.407	537.407	537.407	537.407	537.407	537.407	537.027	540.386	533.99		La Cienega		85.2381	Dolomite	shallow dolostone	90	-2.12	-9.77
					540.887	539.172	537.336	537.336	537.336	537.336	537.336	537.336	536.983	540.278	533.944		La Cienega		87.1429	Dolomite	shallow dolostone	92	-2.3	-9.37
					540.867	539.163	537.265	537.265	537.265	537.265	537.265	537.265	536.939	540.171	533.898		La Cienega		89.0476	Dolomite	shallow dolostone	94	-2.25	-10.03
					540.846	539.155	537.193	537.193	537.193	537.193	537.193	537.193	536.895	540.063	533.852		La Cienega		90.9524	Dolomite	shallow dolostone	96	-3.49	-8.54
					540.825	539.146	537.122	537.122	537.122	537.122	537.122	537.122	536.851	539.956	533.806		La Cienega		92.8571	Dolomite	shallow dolostone	98	-3.54	-9.43
					540.825	539.146	537.122	537.122	537.122	537.122	537.122	537.122	536.851	539.956	533.806	CR1805	La Cienega		92.8571	Dolomite	shallow dolostone	98	-4.41	-7.99
					540.815	539.142	537.086	537.086	537.086	537.086	537.086	537.086	536.829	539.902	533.783		La Cienega		93.8095	Dolomite	shallow dolostone	99	-4.25	-8.41
					540.805	539.137	537.051	537.051	537.051	537.051	537.051	537.051	536.807	539.848	533.76		La Cienega		94.7619	Dolomite	shallow dolostone	100	-4.83	-8.63
					540.795	539.133	537.015	537.015	537.015	537.015	537.015	537.015	536.785	539.794	533.737		La Cienega		95.7143	Dolomite	shallow dolostone	101	-5.25	-8.97
					540.774	539.124	536.944	536.944	536.944	536.944	536.944	536.944	536.741	539.687	533.691		La Cienega		97.619	Dolomite	shallow dolostone	103	-5.73	-7.62
					540.764	539.12	536.908	536.908	536.908	536.908	536.908	536.908	536.718	539.633	533.668		La Cienega		98.5714	Dolomite	shallow dolostone	104	-6.19	-8.33
					540.751	539.115	536.865	536.865	536.865	536.865	536.865	536.865	536.692	539.568	533.641		La Cienega		99.7143	Dolomite	shallow dolostone	105.2	-6.41	-9.59
					540.722	539.103	536.765	536.765	536.765	536.765	536.765	536.765	536.63	539.418	533.576		La Cienega		102.381	Dolomite	shallow dolostone	108	-6.02	-5.58
					540.676	539.083	536.605	536.605	536.605	536.605	536.605	536.605	536.531	539.176	533.473		La Cienega		106.667	Dolomite	shallow dolostone	112.5	-6.92	-6.9
					540.664	539.078	536.562	536.562	536.562	536.562	536.562	536.562	536.505	539.111	533.445		La Cienega		107.81	Dolomite	shallow dolostone	113.7	-6.48	-7.9
					540.65	539.072	536.516	536.516	536.516	536.516	536.516	536.516	536.476	539.041	533.415		La Cienega		109.048	Dolomite	shallow dolostone	115	-6.81	-8.06
					540.64	539.068	536.48	536.48	536.48	536.48	536.48	536.48	536.454	538.987	533.392		La Cienega		110	Dolomite	shallow dolostone	116	-7.5	-6.12																								BACE	BACE
					539.36	538.61	535.42	535.42	535.42	535.42	535.42	535.42	535.517	537.389	532.708	CR1705	La Cienega		150.5	Dolomite	shallow dolostone	136.3	-1.33	-6.14	2	89.5652	158.462	41.1997	41.1997	41.1997	41.1997	41.1997	41.1997	34.902	27.3243	63.8703	539.246	538.546	535.172	535.172	535.172	535.172	535.172	535.172	535.224	537.016	532.548
					539.352	538.606	535.403	535.403	535.403	535.403	535.403	535.403	535.496	537.364	532.697		La Cienega		151.367	Dolomite	shallow dolostone	137	-1.06	-7.5
					539.341	538.599	535.379	535.379	535.379	535.379	535.379	535.379	535.468	537.327	532.682		La Cienega		152.604	Dolomite	shallow dolostone	138	-0.02	-7.23
					539.33	538.593	535.354	535.354	535.354	535.354	535.354	535.354	535.439	537.29	532.666		La Cienega		153.842	Dolomite	shallow dolostone	139	-0.36	-8.21
					539.319	538.587	535.33	535.33	535.33	535.33	535.33	535.33	535.411	537.254	532.65		La Cienega		155.08	Dolomite	shallow dolostone	140	-0.19	-9.56
					539.308	538.58	535.306	535.306	535.306	535.306	535.306	535.306	535.382	537.217	532.635		La Cienega		156.318	Dolomite	shallow dolostone	141	-0.2	-9.78
					539.296	538.574	535.282	535.282	535.282	535.282	535.282	535.282	535.353	537.181	532.619		La Cienega		157.556	Dolomite	shallow dolostone	142	-0.43	-8.13
					539.285	538.568	535.257	535.257	535.257	535.257	535.257	535.257	535.325	537.144	532.603		La Cienega		158.794	Dolomite	shallow dolostone	143	-1.05	-9.02
					539.274	538.561	535.233	535.233	535.233	535.233	535.233	535.233	535.296	537.107	532.588		La Cienega		160.032	Dolomite	shallow dolostone	144	-1.85	-5.74
					539.263	538.555	535.209	535.209	535.209	535.209	535.209	535.209	535.267	537.071	532.572		La Cienega		161.269	Dolomite	shallow dolostone	145	-1.78	-8.37
					539.252	538.549	535.185	535.185	535.185	535.185	535.185	535.185	535.239	537.034	532.556		La Cienega		162.507	Dolomite	shallow dolostone	146	-2.61	-6.37
					539.241	538.542	535.16	535.16	535.16	535.16	535.16	535.16	535.21	536.998	532.541		La Cienega		163.745	Dolomite	shallow dolostone	147	-3.55	-6.98
					539.229	538.536	535.136	535.136	535.136	535.136	535.136	535.136	535.181	536.961	532.525		La Cienega		164.983	Dolomite	shallow dolostone	148	-2.67	-7.58
					539.218	538.53	535.112	535.112	535.112	535.112	535.112	535.112	535.153	536.924	532.509		La Cienega		166.221	Dolomite	shallow dolostone	149	-3.14	-6.45
					539.207	538.524	535.087	535.087	535.087	535.087	535.087	535.087	535.124	536.888	532.494		La Cienega		167.459	Dolomite	shallow dolostone	150	-2.28	-7.18
					539.196	538.517	535.063	535.063	535.063	535.063	535.063	535.063	535.095	536.851	532.478		La Cienega		168.697	Dolomite	shallow dolostone	151	-1.82	-6.98
					539.185	538.511	535.039	535.039	535.039	535.039	535.039	535.039	535.067	536.815	532.463		La Cienega		169.934	Dolomite	shallow dolostone	152	-1.95	-8.11
					539.174	538.505	535.015	535.015	535.015	535.015	535.015	535.015	535.038	536.778	532.447		La Cienega		171.172	Dolomite	shallow dolostone	153	-1.68	-8.11
					539.162	538.498	534.99	534.99	534.99	534.99	534.99	534.99	535.009	536.741	532.431		La Cienega		172.41	Dolomite	shallow dolostone	154	-1.78	-8.42
					539.151	538.492	534.966	534.966	534.966	534.966	534.966	534.966	534.981	536.705	532.416		La Cienega		173.648	Dolomite	shallow dolostone	155	-1.45	-7.65
					539.14	538.486	534.942	534.942	534.942	534.942	534.942	534.942	534.952	536.668	532.4		La Cienega		174.886	Dolomite	shallow dolostone	156	-1.52	-6.61
					539.13	538.48	534.92	534.92	534.92	534.92	534.92	534.92	534.926	536.635	532.386	CR1801	La Cienega		176	Dolomite	shallow dolostone	156.9	-1.65	-8.14
			Composite height (m) in Column T after interpreted best fit between sections CR, CC and SA.		541.54	539.57	540.35	540.35	540.35	540.35	540.35	540.35	538.884	544.823	535.888	Cerro Clemente (CC1801)	La Cienega		5	Dolomite	shallow dolostone	5	-0.21	-5.29	1	123.596	243.662	29.8913	29.8913	29.8913	29.8913	29.8913	29.8913	43.2039	19.8244	46.3394	541.073	539.333	538.418	538.418	538.418	538.418	538.418	538.418	537.547	541.909	534.642
					541.459	539.529	540.015	540.015	540.015	540.015	540.015	540.015	538.653	544.318	535.673		La Cienega		15	Dolomite	shallow dolostone	15	0.87	-6.78
					541.443	539.521	539.949	539.949	539.949	539.949	539.949	539.949	538.607	544.217	535.629		La Cienega		17	Dolomite	shallow dolostone	17	0.55	-8.28
					541.443	539.521	539.949	539.949	539.949	539.949	539.949	539.949	538.607	544.217	535.629		La Cienega		17	Dolomite	shallow dolostone	17	0.6	-8.4
					541.39	539.494	539.731	539.731	539.731	539.731	539.731	539.731	538.456	543.889	535.489		La Cienega		23.5	Dolomite	shallow dolostone	23.5	0.65	-7.07
					541.233	539.414	539.079	539.079	539.079	539.079	539.079	539.079	538.005	542.906	535.068		La Cienega		43	Dolomite	shallow dolostone	43	0.02	-8.29
					541.196	539.396	538.928	538.928	538.928	538.928	538.928	538.928	537.901	542.679	534.971		La Cienega		47.5	Dolomite	shallow dolostone	47.5	0.04	-9.18
					541.034	539.313	538.259	538.259	538.259	538.259	538.259	538.259	537.438	541.67	534.54		La Cienega		67.5	Dolomite	shallow dolostone	67.5	-2.34	-5.23
					540.998	539.295	538.109	538.109	538.109	538.109	538.109	538.109	537.333	541.443	534.443		La Cienega		72	Dolomite	shallow dolostone	72	-1.92	-5.95
					540.949	539.27	537.908	537.908	537.908	537.908	537.908	537.908	537.195	541.14	534.313		La Cienega		78	Dolomite	shallow dolostone	78	-2.13	-7.07
					540.913	539.252	537.757	537.757	537.757	537.757	537.757	537.757	537.09	540.913	534.216		La Cienega		82.5	Dolomite	shallow dolostone	82.5	-2	-9.17
					540.885	539.238	537.64	537.64	537.64	537.64	537.64	537.64	537.009	540.737	534.14		La Cienega		86	Dolomite	shallow dolostone	86	-3.29	-9.52
					540.848	539.219	537.49	537.49	537.49	537.49	537.49	537.49	536.905	540.51	534.043		La Cienega		90.5	Dolomite	shallow dolostone	90.5	-4.32	-10.25
					540.816	539.203	537.356	537.356	537.356	537.356	537.356	537.356	536.813	540.308	533.957		La Cienega		94.5	Dolomite	shallow dolostone	94.5	-4.54	-8.26
					540.763	539.176	537.138	537.138	537.138	537.138	537.138	537.138	536.662	539.98	533.817		La Cienega		101	Dolomite	shallow dolostone	101	-4.65	-7.22
					540.674	539.131	536.77	536.77	536.77	536.77	536.77	536.77	536.408	539.425	533.579		La Cienega		112	Dolomite	shallow dolostone	112	-6.48	-7.05
					540.65	539.119	536.67	536.67	536.67	536.67	536.67	536.67	536.338	539.274	533.515		La Cienega		115	Dolomite	shallow dolostone	115	-6.23	-7.16																								BACE	BACE
					539.36	538.61	535.42	535.42	535.42	535.42	535.42	535.42	535.607	537.389	532.708		La Cienega		146.6	Dolomite	shallow dolostone	146.6	-1.1	-6.72	2	136.522	241.538	42.4324	42.4324	42.4324	42.4324	42.4324	42.4324	43.2039	28.1419	65.7813	539.243	538.544	535.045	535.045	535.045	535.045	535.045	535.045	535.239	536.824	532.467
					539.353	538.606	535.399	535.399	535.399	535.399	535.399	535.399	535.586	537.357	532.695		La Cienega		147.5	Dolomite	shallow dolostone	147.5	-0.99	-6.16
					539.331	538.594	535.328	535.328	535.328	535.328	535.328	535.328	535.517	537.251	532.649		La Cienega		150.5	Dolomite	shallow dolostone	150.5	-1.06	-6.7
					539.313	538.584	535.269	535.269	535.269	535.269	535.269	535.269	535.459	537.162	532.611		La Cienega		153	Dolomite	shallow dolostone	153	-0.77	-7.13
					539.298	538.575	535.222	535.222	535.222	535.222	535.222	535.222	535.412	537.091	532.581		La Cienega		155	Dolomite	shallow dolostone	155	-1.14	-6.45
					539.284	538.567	535.175	535.175	535.175	535.175	535.175	535.175	535.366	537.02	532.55		La Cienega		157	Dolomite	shallow dolostone	157	-0.59	-7.68
					539.269	538.559	535.128	535.128	535.128	535.128	535.128	535.128	535.32	536.949	532.52		La Cienega		159	Dolomite	shallow dolostone	159	-0.48	-9.11
					539.255	538.55	535.081	535.081	535.081	535.081	535.081	535.081	535.273	536.877	532.489		La Cienega		161	Dolomite	shallow dolostone	161	-1.77	-6.68
					539.24	538.542	535.034	535.034	535.034	535.034	535.034	535.034	535.227	536.806	532.459		La Cienega		163	Dolomite	shallow dolostone	163	-2.13	-9.67
					539.218	538.53	534.963	534.963	534.963	534.963	534.963	534.963	535.158	536.7	532.413		La Cienega		166	Dolomite	shallow dolostone	166	-2.99	-7.01
					539.218	538.53	534.963	534.963	534.963	534.963	534.963	534.963	535.158	536.7	532.413		La Cienega		166	Dolomite	shallow dolostone	166	-3	-6.97
					539.203	538.521	534.916	534.916	534.916	534.916	534.916	534.916	535.111	536.629	532.383		La Cienega		168	Dolomite	shallow dolostone	168	-3.63	-4.75
					539.189	538.513	534.869	534.869	534.869	534.869	534.869	534.869	535.065	536.558	532.353		La Cienega		170	Dolomite	shallow dolostone	170	-1.4	-9.75
					539.174	538.505	534.821	534.821	534.821	534.821	534.821	534.821	535.019	536.487	532.322		La Cienega		172	Dolomite	shallow dolostone	172	-1.56	-8.48
					539.159	538.497	534.774	534.774	534.774	534.774	534.774	534.774	534.973	536.416	532.292		La Cienega		174	Dolomite	shallow dolostone	174	-2.06	-7.34
					539.145	538.488	534.727	534.727	534.727	534.727	534.727	534.727	534.926	536.344	532.261		La Cienega		176	Dolomite	shallow dolostone	176	-2.18	-6.77
					539.13	538.48	534.68	534.68	534.68	534.68	534.68	534.68	534.88	536.273	532.231		La Cienega		178	Dolomite	shallow dolostone	178	-2.35	-6.76
			Composite height (m) in Column T after interpreted best fit between sections CR, CC and SA.		541.77	539.49	539	539	539	539	539	539	538.456	542.787	535.018	Cerro San Agustin (LV1802)	La Cienega		23.5	Dolomite	shallow dolostone	2	-0.07	-8.54	1	85.2679	273.116	40.2954	40.2954	40.2954	40.2954	40.2954	40.2954	44.6051	26.7246	62.4683	541.127	539.289	537.64	537.64	537.64	537.64	537.64	537.64	537.228	540.737	534.14
					541.723	539.475	538.901	538.901	538.901	538.901	538.901	538.901	538.366	542.637	534.954		La Cienega		27.3743	Dolomite	shallow dolostone	6	0.61	-6.02
					541.688	539.464	538.826	538.826	538.826	538.826	538.826	538.826	538.299	542.525	534.906		La Cienega		30.2801	Dolomite	shallow dolostone	9	-0.12	-7.77
					541.477	539.398	538.38	538.38	538.38	538.38	538.38	538.38	537.896	541.852	534.617		La Cienega		47.7147	Dolomite	shallow dolostone	27	-0.32	-5.07
					541.395	539.373	538.206	538.206	538.206	538.206	538.206	538.206	537.739	541.59	534.505		La Cienega		54.4948	Dolomite	shallow dolostone	34	-1.97	-0.12
					541.395	539.373	538.206	538.206	538.206	538.206	538.206	538.206	537.739	541.59	534.505		La Cienega		54.4948	Dolomite	shallow dolostone	34	-2.02	-4.23
					541.225	539.32	537.846	537.846	537.846	537.846	537.846	537.846	537.414	541.047	534.273		La Cienega		68.5393	Dolomite	shallow dolostone	48.5	-2.72	-4.85
					541.184	539.307	537.759	537.759	537.759	537.759	537.759	537.759	537.335	540.916	534.217		La Cienega		71.9293	Dolomite	shallow dolostone	52	-1.56	-6.08
					541.137	539.292	537.66	537.66	537.66	537.66	537.66	537.66	537.245	540.766	534.153		La Cienega		75.8037	Dolomite	shallow dolostone	56	-1.44	-6.23
					541.113	539.285	537.61	537.61	537.61	537.61	537.61	537.61	537.201	540.692	534.121		La Cienega		77.7408	Dolomite	shallow dolostone	58	-1.44	-8.29
					541.055	539.267	537.486	537.486	537.486	537.486	537.486	537.486	537.089	540.505	534.041		La Cienega		82.5838	Dolomite	shallow dolostone	63	-1.87	-8.63
					541.019	539.256	537.412	537.412	537.412	537.412	537.412	537.412	537.021	540.392	533.993		La Cienega		85.4895	Dolomite	shallow dolostone	66	-2.12	-8.41
					540.973	539.241	537.312	537.312	537.312	537.312	537.312	537.312	536.932	540.243	533.929		La Cienega		89.3639	Dolomite	shallow dolostone	70	-2.58	-8.21
					540.867	539.208	537.089	537.089	537.089	537.089	537.089	537.089	536.73	539.906	533.785		La Cienega		98.0812	Dolomite	shallow dolostone	79	-2.92	-9.1
					540.844	539.201	537.039	537.039	537.039	537.039	537.039	537.039	536.685	539.831	533.753		La Cienega		100.018	Dolomite	shallow dolostone	81	-5.35	-7.16
					540.797	539.186	536.94	536.94	536.94	536.94	536.94	536.94	536.595	539.681	533.689		La Cienega		103.893	Dolomite	shallow dolostone	85	-5.81	-7.24
					540.773	539.179	536.891	536.891	536.891	536.891	536.891	536.891	536.55	539.606	533.657		La Cienega		105.83	Dolomite	shallow dolostone	87	-6.03	-7.8
					540.75	539.171	536.841	536.841	536.841	536.841	536.841	536.841	536.506	539.532	533.625		La Cienega		107.767	Dolomite	shallow dolostone	89	-6.67	-6.89
					540.715	539.16	536.766	536.766	536.766	536.766	536.766	536.766	536.438	539.419	533.577		La Cienega		110.673	Dolomite	shallow dolostone	92	-6.56	-6.55
					540.65	539.14	536.63	536.63	536.63	536.63	536.63	536.63	536.315	539.214	533.489		La Cienega		116	Dolomite	shallow dolostone	97.5	-5.68	-5.32																								BACE	BACE
					539.36	538.61	535.63	535.63	535.63	535.63	535.63	535.63	535.563	537.706	532.844		La Cienega		148.5	Dolomite	shallow dolostone	127	-0.99	-7.73	2	178.261	215.789	57.7465	57.7465	57.7465	57.7465	57.7465	57.7465	86.4078	38.2984	89.5221	539.244	538.514	535.272	535.272	535.272	535.272	535.272	535.272	535.324	537.166	532.613
					539.343	538.596	535.578	535.578	535.578	535.578	535.578	535.578	535.528	537.627	532.81		La Cienega		150	Dolomite	shallow dolostone	130	-0.47	-6.71
					539.326	538.582	535.526	535.526	535.526	535.526	535.526	535.526	535.493	537.549	532.777		La Cienega		151.5	Dolomite	shallow dolostone	133	-0.48	-7.69
					539.315	538.573	535.491	535.491	535.491	535.491	535.491	535.491	535.47	537.497	532.754		La Cienega		152.5	Dolomite	shallow dolostone	135	-0.51	-8.98
					539.304	538.564	535.457	535.457	535.457	535.457	535.457	535.457	535.447	537.445	532.732		La Cienega		153.5	Dolomite	shallow dolostone	137	-0.67	-8.76
					539.287	538.55	535.405	535.405	535.405	535.405	535.405	535.405	535.412	537.366	532.699		La Cienega		155	Dolomite	shallow dolostone	140	-0.8	-8.46
					539.27	538.536	535.353	535.353	535.353	535.353	535.353	535.353	535.378	537.288	532.665		La Cienega		156.5	Dolomite	shallow dolostone	143	-0.86	-8.41
					539.253	538.522	535.301	535.301	535.301	535.301	535.301	535.301	535.343	537.21	532.632		La Cienega		158	Dolomite	shallow dolostone	146	-1.17	-8.94
					539.237	538.508	535.249	535.249	535.249	535.249	535.249	535.249	535.308	537.131	532.598		La Cienega		159.5	Dolomite	shallow dolostone	149	-1.72	-9.36
					539.197	538.476	535.128	535.128	535.128	535.128	535.128	535.128	535.227	536.949	532.52		La Cienega		163	Dolomite	shallow dolostone	156	-1.83	-8.9
					539.18	538.462	535.076	535.076	535.076	535.076	535.076	535.076	535.192	536.87	532.486		La Cienega		164.5	Dolomite	shallow dolostone	159	-2.53	-6.11
					539.164	538.448	535.024	535.024	535.024	535.024	535.024	535.024	535.158	536.792	532.453		La Cienega		166	Dolomite	shallow dolostone	162	-2.27	-6.16
					539.147	538.434	534.972	534.972	534.972	534.972	534.972	534.972	535.123	536.714	532.419		La Cienega		167.5	Dolomite	shallow dolostone	165	-2.37	-5.16
					539.147	538.434	534.972	534.972	534.972	534.972	534.972	534.972	535.123	536.714	532.419		La Cienega		167.5	Dolomite	shallow dolostone	165	-2.38	-4.94
					539.13	538.42	534.92	534.92	534.92	534.92	534.92	534.92	535.088	536.635	532.386		La Cienega		169	Dolomite	shallow dolostone	168	-2.07	-4.59
Morocco. 4 composite sections. Sections are assumed to be continuous unless explicitly stated in the source reference. See column BG for exceptions.		Sections correlated by d13Ccarb chemostratigraphy. Multiple radiometric anchors from middle Cambrian Stage 2 (d13Ccarb peak 6p) until mid-Atdabanian in multiple sections. d13Ccarb data correlated by best fit between sections and expanded down through Fortunian.	Compiled in SI of ref. 109	Anti Atlas Margin	542.13	541.3	540.35	540.35	540.35	540.35	540.35	540.35	540.35	544.823	535.888	Zawyat n' Bougzoul	Adoudou Fm, Tabia Member	Shallow shoreface	M204-0.9	dl	mid dolostone	-227.632	-0.0992857	-5.77166	1	72.2344	96.3113	60.3391	60.3391	60.3391	60.3391	60.3391	60.3391	60.3391	46.6834	85.1999	541.757	541.173	532.654	532.654	532.654	532.654	532.654	532.654	532.654	533.805	530.859
			Original source ref. 113		541.923	541.29	540.333	540.333	540.333	540.333	540.333	540.333	540.333	544.798	535.878		Adoudou Fm, Tabia Member		M204-1.5	dl	mid dolostone	-226.627	0.0477143	-6.73083
					541.888	541.267	540.297	540.297	540.297	540.297	540.297	540.297	540.297	544.743	535.854		Adoudou Fm, Tabia Member		M204-2.8	dl	mid dolostone	-224.45	0.484714	-5.90628
					541.874	541.258	540.283	540.283	540.283	540.283	540.283	540.283	540.283	544.722	535.845		Adoudou Fm, Tabia Member		M204-3.3	dl	mid dolostone	-223.613	0.241714	-7.16141
					541.871	541.257	540.281	540.281	540.281	540.281	540.281	540.281	540.281	544.718	535.844		Adoudou Fm, Tabia Member		M204-3.4	dl	mid dolostone	-223.445	0.0815714	-7.78757
					541.852	541.244	540.261	540.261	540.261	540.261	540.261	540.261	540.261	544.689	535.831		Adoudou Fm, Tabia Member		M204-4.1	dl	mid dolostone	-222.273	0.0925714	-7.11347
					541.851	541.243	540.26	540.26	540.26	540.26	540.26	540.26	540.26	544.687	535.83		Adoudou Fm, Tabia Member		M204-4.15	dl	mid dolostone	-222.189	0.0275714	-8.88531
					541.805	541.215	540.214	540.214	540.214	540.214	540.214	540.214	540.214	544.618	535.801		Adoudou Fm, Tabia Member		M204-5.8	dl	mid dolostone	-219.425	-0.0274286	-7.55297
					541.802	541.213	540.211	540.211	540.211	540.211	540.211	540.211	540.211	544.613	535.799		Adoudou Fm, Tabia Member		M204-5.9	dl	mid dolostone	-219.257	0.169571	-7.01251
					541.772	541.194	540.181	540.181	540.181	540.181	540.181	540.181	540.181	544.567	535.779		Adoudou Fm, Tabia Member		M204-7.0	dl	mid dolostone	-217.415	0.931571	-6.59875
					541.767	541.19	540.175	540.175	540.175	540.175	540.175	540.175	540.175	544.559	535.776		Adoudou Fm, Tabia Member		M204-7.2	dl	mid dolostone	-217.08	0.896571	-7.02736
					541.764	541.189	540.172	540.172	540.172	540.172	540.172	540.172	540.172	544.555	535.774		Adoudou Fm, Tabia Member		M204-7.3	dl	mid dolostone	-216.912	0.863571	-6.36515
					541.756	541.183	540.164	540.164	540.164	540.164	540.164	540.164	540.164	544.542	535.768		Adoudou Fm, Tabia Member		M204-7.6	dl	mid dolostone	-216.41	0.142571	-4.90115
					541.744	541.177	540.153	540.153	540.153	540.153	540.153	540.153	540.153	544.525	535.761		Adoudou Fm, Tabia Member		M204-8.0	dl	mid dolostone	-215.74	-0.684429	-4.9744
					541.7	541.149	540.108	540.108	540.108	540.108	540.108	540.108	540.108	544.458	535.733		Adoudou Fm, Tabia Member		M204-9.6	dl	mid dolostone	-213.06	-0.555429	-7.65888
					541.673	541.131	540.081	540.081	540.081	540.081	540.081	540.081	540.081	544.417	535.715		Adoudou Fm, Tabia Member		M204-10.6	dl	mid dolostone	-211.385	-0.0984286	-6.86601
					541.654	541.119	540.061	540.061	540.061	540.061	540.061	540.061	540.061	544.387	535.702		Adoudou Fm, Tabia Member		M204-11.3	dl	mid dolostone	-210.213	0.362571	-6.84028
					541.644	541.113	540.051	540.051	540.051	540.051	540.051	540.051	540.051	544.372	535.696		Adoudou Fm, Tabia Member		M204-11.66	dl	mid dolostone	-209.61	0.378571	-7.97069
					541.604	541.088	540.011	540.011	540.011	540.011	540.011	540.011	540.011	544.312	535.67		Adoudou Fm, Tabia Member		M204-13.1	dl	mid dolostone	-207.197	0.254571	-8.74772
					541.596	541.083	540.003	540.003	540.003	540.003	540.003	540.003	540.003	544.299	535.665		Adoudou Fm, Tabia Member		M204-13.4	dl	mid dolostone	-206.695	-0.584429	-8.80019
					541.571	541.067	539.978	539.978	539.978	539.978	539.978	539.978	539.978	544.262	535.649		Adoudou Fm, Tabia Member		M204-14.3	dl	mid dolostone	-205.188	-0.405429	-7.57772
					541.567	541.064	539.974	539.974	539.974	539.974	539.974	539.974	539.974	544.255	535.646		Adoudou Fm, Tabia Member		M204-14.45	dl	mid dolostone	-204.936	-0.144429	-6.48789
					541.563	541.062	539.97	539.97	539.97	539.97	539.97	539.97	539.97	544.249	535.643		Adoudou Fm, Tabia Member		M204-14.6	dl	mid dolostone	-204.685	-0.712429	-7.54505
					541.81	541.06	539.967	539.967	539.967	539.967	539.967	539.967	539.967	544.245	535.641		Adoudou Fm, Tabia Member		M204-14.7	dl	mid dolostone	-204.518	-0.627429	-7.63513
					541.14	538.56	538.014	538.014	538.014	538.014	538.014	538.014	538.014	541.3	534.381		Adoudou Fm, Tifnout Member	Open marine mid-shelf	M204-85.06	dl	shallow dolostone	-86.6645	-1.53943	-7.27779	2	159.923	285.551										540.883	538.416
					541.137	538.559	538.007	538.007	538.007	538.007	538.007	538.007	538.007	541.29	534.377		Adoudou Fm, Tifnout Member		M204-85.3	dl	shallow dolostone	-86.2625	-1.46843	-8.12214
					541.133	538.556	537.996	537.996	537.996	537.996	537.996	537.996	537.996	541.273	534.37		Adoudou Fm, Tifnout Member		M204-85.7	dl	shallow dolostone	-85.5925	-1.32043	-8.18747
					541.13	538.554	537.988	537.988	537.988	537.988	537.988	537.988	537.988	541.261	534.365		Adoudou Fm, Tifnout Member		M204-86.0	dl	shallow dolostone	-85.09	-1.35043	-8.60419
					541.128	538.553	537.981	537.981	537.981	537.981	537.981	537.981	537.981	541.25	534.36		Adoudou Fm, Tifnout Member		M204-86.25	dl	shallow dolostone	-84.6713	-1.52043	-8.69823
					541.125	538.552	537.974	537.974	537.974	537.974	537.974	537.974	537.974	541.24	534.356		Adoudou Fm, Tifnout Member		M204-86.5	dl	shallow dolostone	-84.2525	-1.66243	-8.21815
					541.122	538.55	537.967	537.967	537.967	537.967	537.967	537.967	537.967	541.229	534.351		Adoudou Fm, Tifnout Member		M204-86.75	dl	shallow dolostone	-83.8337	-1.80043	-8.69823
					541.117	538.547	537.953	537.953	537.953	537.953	537.953	537.953	537.953	541.208	534.342		Adoudou Fm, Tifnout Member		M204-87.25	dl	shallow dolostone	-82.9963	-2.02543	-6.83731
					541.114	538.546	537.946	537.946	537.946	537.946	537.946	537.946	537.946	541.198	534.338		Adoudou Fm, Tifnout Member		M204-87.5	dl	shallow dolostone	-82.5775	-2.12443	-8.45176
					541.113	538.545	537.943	537.943	537.943	537.943	537.943	537.943	537.943	541.194	534.336		Adoudou Fm, Tifnout Member		M204-87.6	dl	shallow dolostone	-82.41	-2.09343	-9.45943
					541.111	538.544	537.938	537.938	537.938	537.938	537.938	537.938	537.938	541.185	534.332		Adoudou Fm, Tifnout Member		M204-87.8	dl	shallow dolostone	-82.075	-2.20143	-6.93827
					541.109	538.542	537.931	537.931	537.931	537.931	537.931	537.931	537.931	541.175	534.328		Adoudou Fm, Tifnout Member		M204-88.05	dl	shallow dolostone	-81.6562	-2.15543	-7.90536
					541.106	538.541	537.922	537.922	537.922	537.922	537.922	537.922	537.922	541.162	534.323		Adoudou Fm, Tifnout Member		M204-88.35	dl	shallow dolostone	-81.1538	-2.56243	-7.03033
					541.103	538.54	537.917	537.917	537.917	537.917	537.917	537.917	537.917	541.154	534.319		Adoudou Fm, Tifnout Member		M204-88.55	dl	shallow dolostone	-80.8187	-2.34343	-7.72026
					541.101	538.538	537.91	537.91	537.91	537.91	537.91	537.91	537.91	541.143	534.314		Adoudou Fm, Tifnout Member		M204-88.8	dl	shallow dolostone	-80.4	-2.16343	-7.08279
					541.096	538.535	537.897	537.897	537.897	537.897	537.897	537.897	537.897	541.125	534.306		Adoudou Fm, Tifnout Member		M204-89.25	dl	shallow dolostone	-79.6462	-2.25143	-6.32951
					541.093	538.534	537.889	537.889	537.889	537.889	537.889	537.889	537.889	541.112	534.301		Adoudou Fm, Tifnout Member		M204-89.55	dl	shallow dolostone	-79.1437	-2.10443	-6.69279
					541.09	538.532	537.882	537.882	537.882	537.882	537.882	537.882	537.882	541.102	534.297		Adoudou Fm, Tifnout Member		M204-89.8	dl	shallow dolostone	-78.725	-1.95843	-6.57895
					541.087	538.53	537.874	537.874	537.874	537.874	537.874	537.874	537.874	541.089	534.291		Adoudou Fm, Tifnout Member		M204-90.1	dl	shallow dolostone	-78.2225	-1.90043	-6.97193
					541.082	538.528	537.86	537.86	537.86	537.86	537.86	537.86	537.86	541.068	534.282		Adoudou Fm, Tifnout Member		M204-90.6	dl	shallow dolostone	-77.385	-1.62943	-6.55421
					541.078	538.525	537.85	537.85	537.85	537.85	537.85	537.85	537.85	541.053	534.276		Adoudou Fm, Tifnout Member		M204-90.95	dl	shallow dolostone	-76.7987	-2.03943	-7.05408
					541.075	538.523	537.841	537.841	537.841	537.841	537.841	537.841	537.841	541.039	534.27		Adoudou Fm, Tifnout Member		M204-91.3	dl	shallow dolostone	-76.2125	-2.62543	-7.35599
					541.072	538.522	537.832	537.832	537.832	537.832	537.832	537.832	537.832	541.026	534.264		Adoudou Fm, Tifnout Member		M204-91.6	dl	shallow dolostone	-75.71	-1.87243	-5.98009
					541.066	538.519	537.818	537.818	537.818	537.818	537.818	537.818	537.818	541.005	534.255		Adoudou Fm, Tifnout Member		M204-92.1	dl	shallow dolostone	-74.8725	-1.80943	-6.52649
					541.062	538.516	537.806	537.806	537.806	537.806	537.806	537.806	537.806	540.986	534.247		Adoudou Fm, Tifnout Member		M204-92.55	dl	mid dolostone	-74.1188	-1.97143	-6.36416
					541.058	538.514	537.796	537.796	537.796	537.796	537.796	537.796	537.796	540.972	534.241		Adoudou Fm, Tifnout Member		M204-92.9	dl	mid dolostone	-73.5325	-2.19743	-7.07586
					541.054	538.512	537.786	537.786	537.786	537.786	537.786	537.786	537.786	540.957	534.235		Adoudou Fm, Tifnout Member		M204-93.25	dl	mid dolostone	-72.9463	-2.20643	-7.76381
					541.051	538.51	537.778	537.778	537.778	537.778	537.778	537.778	537.778	540.945	534.229		Adoudou Fm, Tifnout Member		M204-93.55	dl	mid dolostone	-72.4437	-1.76214	-6.60893
					541.047	538.508	537.768	537.768	537.768	537.768	537.768	537.768	537.768	540.93	534.223		Adoudou Fm, Tifnout Member		M204-93.9	dl	mid dolostone	-71.8575	-2.11114	-6.96429
					541.046	538.507	537.764	537.764	537.764	537.764	537.764	537.764	537.764	540.924	534.22		Adoudou Fm, Tifnout Member		M204-94.05	dl	mid dolostone	-71.6063	-1.73714	-7.06426
					541.042	538.505	537.753	537.753	537.753	537.753	537.753	537.753	537.753	540.907	534.213		Adoudou Fm, Tifnout Member		M204-94.45	dl	mid dolostone	-70.9363	-1.78114	-6.50005
					541.038	538.503	537.743	537.743	537.743	537.743	537.743	537.743	537.743	540.892	534.207		Adoudou Fm, Tifnout Member		M204-94.8	dl	mid dolostone	-70.35	-1.80514	-5.57354
					541.034	538.501	537.734	537.734	537.734	537.734	537.734	537.734	537.734	540.878	534.201		Adoudou Fm, Tifnout Member		M204-95.15	dl	mid dolostone	-69.7638	-1.97014	-5.53989
					541.03	538.498	537.723	537.723	537.723	537.723	537.723	537.723	537.723	540.861	534.194		Adoudou Fm, Tifnout Member		M204-95.55	dl	mid dolostone	-69.0938	-1.67014	-6.91876
					541.027	538.497	537.714	537.714	537.714	537.714	537.714	537.714	537.714	540.848	534.188		Adoudou Fm, Tifnout Member		M204-95.85	dl	mid dolostone	-68.5913	-1.52914	-7.60374
					541.024	538.495	537.707	537.707	537.707	537.707	537.707	537.707	537.707	540.838	534.184		Adoudou Fm, Tifnout Member		M204-96.1	dl	mid dolostone	-68.1725	-1.49914	-7.8027																								repositioned to 2p	1p
					541.021	538.493	537.699	537.699	537.699	537.699	537.699	537.699	537.699	540.825	534.178		Adoudou Fm, Tifnout Member		M204-96.4	dl	mid dolostone	-67.67	-1.83114	-7.1781
					541.017	538.491	537.688	537.688	537.688	537.688	537.688	537.688	537.688	540.809	534.171		Adoudou Fm, Tifnout Member		M204-96.8	dl	mid dolostone	-67	-1.51614	-7.54434
					541.013	538.489	537.678	537.678	537.678	537.678	537.678	537.678	537.678	540.794	534.165		Adoudou Fm, Tifnout Member		M204-97.15	dl	mid dolostone	-66.4137	-1.36114	-6.82175
					541.01	538.487	537.668	537.668	537.668	537.668	537.668	537.668	537.668	540.779	534.159		Adoudou Fm, Tifnout Member		M204-97.5	dl	mid dolostone	-65.8275	-1.92414	-7.16226
					541.006	538.485	537.657	537.657	537.657	537.657	537.657	537.657	537.657	540.763	534.152		Adoudou Fm, Tifnout Member		M204-97.9	dl	mid dolostone	-65.1575	-1.82614	-7.53742
					541.002	538.483	537.648	537.648	537.648	537.648	537.648	537.648	537.648	540.748	534.145		Adoudou Fm, Tifnout Member		M204-98.25	dl	mid dolostone	-64.5713	-1.79414	-7.49089
					540.998	538.48	537.636	537.636	537.636	537.636	537.636	537.636	537.636	540.731	534.138		Adoudou Fm, Tifnout Member		M204-98.65	dl	mid dolostone	-63.9012	-1.92414	-7.10089
					540.993	538.478	537.625	537.625	537.625	537.625	537.625	537.625	537.625	540.714	534.131		Adoudou Fm, Tifnout Member		M204-99.05	dl	mid dolostone	-63.2313	-1.82614	-7.88782
					540.99	538.476	537.616	537.616	537.616	537.616	537.616	537.616	537.616	540.7	534.125		Adoudou Fm, Tifnout Member		M204-99.4	dl	mid dolostone	-62.645	-1.89614	-8.25308
					540.986	538.474	537.606	537.606	537.606	537.606	537.606	537.606	537.606	540.685	534.118		Adoudou Fm, Tifnout Member		M204-99.75	dl	mid dolostone	-62.0588	-1.94114	-7.59186
					540.983	538.472	537.598	537.598	537.598	537.598	537.598	537.598	537.598	540.673	534.113		Adoudou Fm, Tifnout Member		M204-100.05	dl	mid dolostone	-61.5562	-1.85114	-7.63442
					540.979	538.47	537.588	537.588	537.588	537.588	537.588	537.588	537.588	540.658	534.107		Adoudou Fm, Tifnout Member		M204-100.4	dl	mid dolostone	-60.97	-2.47114	-7.08802
					540.975	538.467	537.575	537.575	537.575	537.575	537.575	537.575	537.575	540.639	534.099		Adoudou Fm, Tifnout Member		M204-100.85	dl	mid dolostone	-60.2163	-2.39814	-8.07491
					540.971	538.466	537.567	537.567	537.567	537.567	537.567	537.567	537.567	540.627	534.093		Adoudou Fm, Tifnout Member		M204-101.15	dl	mid dolostone	-59.7137	-2.17214	-7.21769
					540.968	538.464	537.557	537.557	537.557	537.557	537.557	537.557	537.557	540.612	534.087		Adoudou Fm, Tifnout Member		M204-101.5	dl	mid dolostone	-59.1275	-2.28414	-7.67599
					540.964	538.461	537.546	537.546	537.546	537.546	537.546	537.546	537.546	540.595	534.08		Adoudou Fm, Tifnout Member		M204-101.9	dl	mid dolostone	-58.4575	-2.16314	-7.84823
					540.961	538.46	537.539	537.539	537.539	537.539	537.539	537.539	537.539	540.585	534.075		Adoudou Fm, Tifnout Member		M204-102.15	dl	mid dolostone	-58.0388	-2.27314	-8.8361
					540.956	538.457	537.525	537.525	537.525	537.525	537.525	537.525	537.525	540.563	534.066		Adoudou Fm, Tifnout Member		M204-102.66	dl	mid dolostone	-57.1845	-2.21014	-7.09594
					540.954	538.456	537.52	537.52	537.52	537.52	537.52	537.52	537.52	540.555	534.063		Adoudou Fm, Tifnout Member		M204-102.85	dl	mid dolostone	-56.8663	-2.36714	-6.86134
					540.951	538.454	537.513	537.513	537.513	537.513	537.513	537.513	537.513	540.545	534.058		Adoudou Fm, Tifnout Member		M204-103.1	dl	mid dolostone	-56.4475	-2.42814	-7.19987
					540.933	538.444	537.466	537.466	537.466	537.466	537.466	537.466	537.466	540.474	534.028		Adoudou Fm, Tifnout Member		M204-104.8	dl	mid dolostone	-53.6	-2.36314	-6.4169
					540.93	538.442	537.456	537.456	537.456	537.456	537.456	537.456	537.456	540.459	534.022		Adoudou Fm, Tifnout Member		M204-105.15	dl	mid dolostone	-53.0138	-2.38414	-7.51267
					540.928	538.441	537.452	537.452	537.452	537.452	537.452	537.452	537.452	540.453	534.019		Adoudou Fm, Tifnout Member		M204-105.3	dl	mid dolostone	-52.7625	-2.58514	-7.75419
					540.925	538.44	537.444	537.444	537.444	537.444	537.444	537.444	537.444	540.44	534.014		Adoudou Fm, Tifnout Member		M204-105.6	dl	mid dolostone	-52.26	-2.53614	-8.01947
					540.922	538.438	537.435	537.435	537.435	537.435	537.435	537.435	537.435	540.428	534.008		Adoudou Fm, Tifnout Member		M204-105.9	dl	mid dolostone	-51.7575	-2.92114	-8.29168
					540.92	538.437	537.43	537.43	537.43	537.43	537.43	537.43	537.43	540.419	534.005		Adoudou Fm, Tifnout Member		M204-106.1	dl	mid dolostone	-51.4225	-2.81114	-8.12539
					540.918	538.436	537.426	537.426	537.426	537.426	537.426	537.426	537.426	540.413	534.002		Adoudou Fm, Tifnout Member		M204-106.25	dl	mid dolostone	-51.1713	-2.77514	-8.10361
					540.916	538.435	537.421	537.421	537.421	537.421	537.421	537.421	537.421	540.407	533.999		Adoudou Fm, Tifnout Member		M204-106.4	dl	mid dolostone	-50.92	-2.77714	-8.67377
					540.915	538.434	537.419	537.419	537.419	537.419	537.419	537.419	537.419	540.403	533.998		Adoudou Fm, Tifnout Member		M204-106.5	dl	mid dolostone	-50.7525	-2.78814	-8.27684
					540.914	538.434	537.416	537.416	537.416	537.416	537.416	537.416	537.416	540.398	533.996		Adoudou Fm, Tifnout Member		M204-106.6	dl	mid dolostone	-50.585	-2.72514	-7.12366
					540.911	538.432	537.407	537.407	537.407	537.407	537.407	537.407	537.407	540.386	533.99		Adoudou Fm, Tifnout Member		M204-106.9	dl	mid dolostone	-50.0825	-2.77514	-7.87595
					540.907	538.43	537.396	537.396	537.396	537.396	537.396	537.396	537.396	540.369	533.983		Adoudou Fm, Tifnout Member		M204-107.3	dl	mid dolostone	-49.4125	-2.79214	-7.03457
					540.904	538.428	537.388	537.388	537.388	537.388	537.388	537.388	537.388	540.357	533.978		Adoudou Fm, Tifnout Member		M204-107.6	dl	mid dolostone	-48.91	-2.77914	-8.0165
					540.9	538.425	537.377	537.377	537.377	537.377	537.377	537.377	537.377	540.34	533.971		Adoudou Fm, Tifnout Member		M204-108.0	dl	mid dolostone	-48.24	-2.80214	-8.14222
					540.897	538.424	537.369	537.369	537.369	537.369	537.369	537.369	537.369	540.327	533.965		Adoudou Fm, Tifnout Member		M204-108.3	dl	mid dolostone	-47.7375	-3.17514	-8.40948
					540.894	538.423	537.363	537.363	537.363	537.363	537.363	537.363	537.363	540.319	533.962		Adoudou Fm, Tifnout Member		M204-108.5	dl	mid dolostone	-47.4025	-3.30214	-8.39166
					540.89	538.42	537.352	537.352	537.352	537.352	537.352	537.352	537.352	540.302	533.955		Adoudou Fm, Tifnout Member		M204-108.9	dl	mid dolostone	-46.7325	-3.50314	-8.0947
					540.887	538.418	537.344	537.344	537.344	537.344	537.344	537.344	537.344	540.29	533.949		Adoudou Fm, Tifnout Member		M204-109.2	dl	mid dolostone	-46.23	-3.30714	-8.17686
					540.884	538.417	537.335	537.335	537.335	537.335	537.335	537.335	537.335	540.277	533.944		Adoudou Fm, Tifnout Member		M204-109.5	dl	mid dolostone	-45.7275	-3.27914	-7.91752
					540.881	538.415	537.327	537.327	537.327	537.327	537.327	537.327	537.327	540.264	533.938		Adoudou Fm, Tifnout Member		M204-109.8	dl	mid dolostone	-45.225	-3.38614	-8.16894
					540.877	538.413	537.316	537.316	537.316	537.316	537.316	537.316	537.316	540.248	533.931		Adoudou Fm, Tifnout Member		M204-110.2	dl	mid dolostone	-44.555	-3.43214	-8.17389
					540.873	538.41	537.306	537.306	537.306	537.306	537.306	537.306	537.306	540.233	533.925		Adoudou Fm, Tifnout Member		M204-110.55	dl	mid dolostone	-43.9688	-3.44214	-7.99275
					540.871	538.409	537.301	537.301	537.301	537.301	537.301	537.301	537.301	540.225	533.921		Adoudou Fm, Tifnout Member		M204-110.75	dl	mid dolostone	-43.6337	-3.52714	-7.28797
					540.868	538.408	537.294	537.294	537.294	537.294	537.294	537.294	537.294	540.214	533.917		Adoudou Fm, Tifnout Member		M204-111.0	dl	mid dolostone	-43.215	-3.35057	-7.85982
					540.865	538.406	537.284	537.284	537.284	537.284	537.284	537.284	537.284	540.2	533.911		Adoudou Fm, Tifnout Member		M204-111.35	dl	mid dolostone	-42.6287	-3.98257	-6.31268
					540.862	538.404	537.276	537.276	537.276	537.276	537.276	537.276	537.276	540.187	533.905		Adoudou Fm, Tifnout Member		M204-111.65	dl	mid dolostone	-42.1262	-4.07457	-5.82073
					540.859	538.403	537.269	537.269	537.269	537.269	537.269	537.269	537.269	540.177	533.901		Adoudou Fm, Tifnout Member		M204-111.9	dl	mid dolostone	-41.7075	-3.61357	-7.03033
					540.855	538.401	537.259	537.259	537.259	537.259	537.259	537.259	537.259	540.162	533.895		Adoudou Fm, Tifnout Member		M204-112.25	dl	mid dolostone	-41.1213	-3.33657	-7.50744
					540.851	538.398	537.248	537.248	537.248	537.248	537.248	537.248	537.248	540.145	533.887		Adoudou Fm, Tifnout Member		M204-112.65	dl	mid dolostone	-40.4513	-3.42557	-6.05631
					540.848	538.397	537.241	537.241	537.241	537.241	537.241	537.241	537.241	540.135	533.883		Adoudou Fm, Tifnout Member		M204-112.9	dl	mid dolostone	-40.0325	-3.42257	-8.21716
					540.844	538.394	537.23	537.23	537.23	537.23	537.23	537.23	537.23	540.118	533.876		Adoudou Fm, Tifnout Member		M204-113.3	dl	mid dolostone	-39.3625	-3.39157	-7.33619
					540.841	538.393	537.221	537.221	537.221	537.221	537.221	537.221	537.221	540.105	533.87		Adoudou Fm, Tifnout Member		M204-113.6	dl	mid dolostone	-38.86	-3.56657	-5.83656
					540.837	538.391	537.212	537.212	537.212	537.212	537.212	537.212	537.212	540.091	533.864		Adoudou Fm, Tifnout Member		M204-113.95	dl	mid dolostone	-38.2737	-3.46757	-7.05705
					540.835	538.389	537.206	537.206	537.206	537.206	537.206	537.206	537.206	540.082	533.861		Adoudou Fm, Tifnout Member		M204-114.15	dl	mid dolostone	-37.9387	-3.48357	-7.43617
					540.831	538.387	537.194	537.194	537.194	537.194	537.194	537.194	537.194	540.064	533.852		Adoudou Fm, Tifnout Member		M204-114.6	dl	mid dolostone	-37.185	-3.40657	-7.99148
					540.827	538.385	537.185	537.185	537.185	537.185	537.185	537.185	537.185	540.051	533.847		Adoudou Fm, Tifnout Member		M204-114.9	dl	mid dolostone	-36.6825	-3.31857	-8.42305
					540.825	538.383	537.178	537.178	537.178	537.178	537.178	537.178	537.178	540.041	533.843		Adoudou Fm, Tifnout Member		M204-115.15	dl	mid dolostone	-36.2638	-3.41157	-8.0865
					540.822	538.382	537.17	537.17	537.17	537.17	537.17	537.17	537.17	540.028	533.837		Adoudou Fm, Tifnout Member		M204-115.45	dl	mid dolostone	-35.7612	-3.47357	-7.00459
					540.819	538.38	537.162	537.162	537.162	537.162	537.162	537.162	537.162	540.015	533.832		Adoudou Fm, Tifnout Member		M204-115.75	dl	mid dolostone	-35.2587	-3.56557	-7.26888
					540.814	538.378	537.151	537.151	537.151	537.151	537.151	537.151	537.151	539.999	533.825		Adoudou Fm, Tifnout Member		M204-116.15	dl	mid dolostone	-34.5887	-3.64157	-7.71828
					540.81	538.375	537.138	537.138	537.138	537.138	537.138	537.138	537.138	539.98	533.817		Adoudou Fm, Tifnout Member		M204-116.6	dl	mid dolostone	-33.835	-3.96557	-6.08106
					540.807	538.374	537.131	537.131	537.131	537.131	537.131	537.131	537.131	539.969	533.812		Adoudou Fm, Tifnout Member		M204-116.85	dl	mid dolostone	-33.4162	-3.84857	-7.01251
					540.804	538.372	537.124	537.124	537.124	537.124	537.124	537.124	537.124	539.959	533.808		Adoudou Fm, Tifnout Member		M204-117.1	dl	mid dolostone	-32.9975	-3.72757	-6.5354
					540.8	538.37	537.113	537.113	537.113	537.113	537.113	537.113	537.113	539.942	533.801		Adoudou Fm, Tifnout Member		M204-117.5	dl	mid dolostone	-32.3275	-3.98257	-7.94495
					540.798	538.368	537.106	537.106	537.106	537.106	537.106	537.106	537.106	539.932	533.796		Adoudou Fm, Tifnout Member		M204-117.75	dl	mid dolostone	-31.9088	-3.98957	-7.70244
					540.794	538.366	537.097	537.097	537.097	537.097	537.097	537.097	537.097	539.917	533.79		Adoudou Fm, Tifnout Member		M204-118.1	dl	mid dolostone	-31.3225	-4.35557	-7.28472
					540.79	538.364	537.085	537.085	537.085	537.085	537.085	537.085	537.085	539.9	533.783		Adoudou Fm, Tifnout Member		M204-118.5	dl	mid dolostone	-30.6525	-3.98757	-7.37579
					540.787	538.362	537.077	537.077	537.077	537.077	537.077	537.077	537.077	539.888	533.777		Adoudou Fm, Tifnout Member		M204-118.8	dl	mid dolostone	-30.15	-3.91957	-7.3253
					540.783	538.36	537.069	537.069	537.069	537.069	537.069	537.069	537.069	539.875	533.772		Adoudou Fm, Tifnout Member		M204-119.1	dl	mid dolostone	-29.6475	-3.99357	-7.56287
					540.78	538.358	537.059	537.059	537.059	537.059	537.059	537.059	537.059	539.861	533.766		Adoudou Fm, Tifnout Member		M204-119.45	dl	mid dolostone	-29.0613	-3.93457	-7.40053
					540.777	538.357	537.051	537.051	537.051	537.051	537.051	537.051	537.051	539.848	533.76		Adoudou Fm, Tifnout Member		M204-119.75	dl	mid dolostone	-28.5587	-3.99457	-8.26369
					540.774	538.355	537.044	537.044	537.044	537.044	537.044	537.044	537.044	539.838	533.756		Adoudou Fm, Tifnout Member		M204-120.0	dl	mid dolostone	-28.14	-4.05757	-8.87443
					540.771	538.354	537.037	537.037	537.037	537.037	537.037	537.037	537.037	539.827	533.751		Adoudou Fm, Tifnout Member		M204-120.25	dl	mid dolostone	-27.7213	-4.22757	-6.88779
					540.769	538.352	537.03	537.03	537.03	537.03	537.03	537.03	537.03	539.817	533.747		Adoudou Fm, Tifnout Member		M204-120.5	dl	mid dolostone	-27.3025	-4.22057	-7.04616
					540.766	538.351	537.023	537.023	537.023	537.023	537.023	537.023	537.023	539.806	533.742		Adoudou Fm, Tifnout Member		M204-120.75	dl	mid dolostone	-26.8837	-4.54257	-7.93505
					540.764	538.349	537.017	537.017	537.017	537.017	537.017	537.017	537.017	539.798	533.739		Adoudou Fm, Tifnout Member		M204-120.95	dl	mid dolostone	-26.5487	-4.61657	-8.41513
					540.761	538.348	537.01	537.01	537.01	537.01	537.01	537.01	537.01	539.787	533.734		Adoudou Fm, Tifnout Member		M204-121.2	dl	mid dolostone	-26.13	-4.73557	-8.32407
					540.759	538.347	537.004	537.004	537.004	537.004	537.004	537.004	537.004	539.777	533.73		Adoudou Fm, Tifnout Member		M204-121.45	dl	mid dolostone	-25.7112	-4.58857	-7.52129
					540.756	538.345	536.997	536.997	536.997	536.997	536.997	536.997	536.997	539.766	533.725		Adoudou Fm, Tifnout Member		M204-121.7	dl	mid dolostone	-25.2925	-4.51857	-6.82345
					540.753	538.343	536.988	536.988	536.988	536.988	536.988	536.988	536.988	539.754	533.72		Adoudou Fm, Tifnout Member		M204-122.0	dl	mid dolostone	-24.79	-4.49257	-7.08774
					540.75	538.342	536.98	536.98	536.98	536.98	536.98	536.98	536.98	539.741	533.715		Adoudou Fm, Tifnout Member		M204-122.3	dl	mid dolostone	-24.2875	-4.46257	-8.27952
					540.747	538.34	536.972	536.972	536.972	536.972	536.972	536.972	536.972	539.729	533.709		Adoudou Fm, Tifnout Member		M204-122.6	dl	mid dolostone	-23.785	-4.34057	-8.00137
					540.744	538.338	536.965	536.965	536.965	536.965	536.965	536.965	536.965	539.718	533.705		Adoudou Fm, Tifnout Member		M204-122.85	dl	mid dolostone	-23.3663	-4.39257	-7.38667
					540.742	538.337	536.958	536.958	536.958	536.958	536.958	536.958	536.958	539.708	533.7		Adoudou Fm, Tifnout Member		M204-123.1	dl	mid dolostone	-22.9475	-4.40557	-7.80736
					540.738	538.335	536.948	536.948	536.948	536.948	536.948	536.948	536.948	539.693	533.694		Adoudou Fm, Tifnout Member		M204-123.45	dl	mid dolostone	-22.3612	-4.69957	-5.97217
					540.734	538.333	536.938	536.938	536.938	536.938	536.938	536.938	536.938	539.678	533.688		Adoudou Fm, Tifnout Member		M204-123.8	dl	mid dolostone	-21.775	-4.68057	-6.97687
					540.731	538.331	536.93	536.93	536.93	536.93	536.93	536.93	536.93	539.666	533.682		Adoudou Fm, Tifnout Member		M204-124.1	dl	mid dolostone	-21.2725	-4.69557	-7.65295
					540.728	538.329	536.922	536.922	536.922	536.922	536.922	536.922	536.922	539.653	533.677		Adoudou Fm, Tifnout Member		M204-124.4	dl	mid dolostone	-20.77	-4.69157	-7.93505
					540.724	538.327	536.912	536.912	536.912	536.912	536.912	536.912	536.912	539.639	533.671		Adoudou Fm, Tifnout Member		M204-124.75	dl	mid dolostone	-20.1837	-4.74557	-8.63389
					540.721	538.325	536.904	536.904	536.904	536.904	536.904	536.904	536.904	539.626	533.665		Adoudou Fm, Tifnout Member		M204-125.05	dl	mid dolostone	-19.6812	-4.81557	-6.73436
					540.719	538.324	536.897	536.897	536.897	536.897	536.897	536.897	536.897	539.616	533.661		Adoudou Fm, Tifnout Member		M204-125.3	dl	mid dolostone	-19.2625	-4.94857	-7.20553
					540.716	538.322	536.89	536.89	536.89	536.89	536.89	536.89	536.89	539.605	533.656		Adoudou Fm, Tifnout Member		M204-125.55	dl	mid dolostone	-18.8438	-4.88057	-7.57475
					540.712	538.32	536.88	536.88	536.88	536.88	536.88	536.88	536.88	539.591	533.65		Adoudou Fm, Tifnout Member		M204-125.9	dl	mid dolostone	-18.2575	-4.84357	-7.31046
					540.709	538.318	536.87	536.87	536.87	536.87	536.87	536.87	536.87	539.576	533.644		Adoudou Fm, Tifnout Member		M204-126.25	dl	mid dolostone	-17.6713	-5.11357	-7.01944
					540.705	538.317	536.862	536.862	536.862	536.862	536.862	536.862	536.862	539.563	533.638		Adoudou Fm, Tifnout Member		M204-126.55	dl	mid dolostone	-17.1687	-5.13157	-7.45893
					540.702	538.315	536.854	536.854	536.854	536.854	536.854	536.854	536.854	539.551	533.633		Adoudou Fm, Tifnout Member		M204-126.85	dl	mid dolostone	-16.6663	-5.06157	-7.91922
					540.699	538.313	536.845	536.845	536.845	536.845	536.845	536.845	536.845	539.538	533.628		Adoudou Fm, Tifnout Member		M204-127.15	dl	mid dolostone	-16.1638	-4.965	-7.23721
					540.695	538.311	536.834	536.834	536.834	536.834	536.834	536.834	536.834	539.522	533.621		Adoudou Fm, Tifnout Member		M204-127.55	dl	mid dolostone	-15.4938	-4.834	-7.58959
					540.692	538.309	536.827	536.827	536.827	536.827	536.827	536.827	536.827	539.511	533.616		Adoudou Fm, Tifnout Member		M204-127.8	dl	mid dolostone	-15.075	-5.048	-8.48145
					540.689	538.308	536.819	536.819	536.819	536.819	536.819	536.819	536.819	539.499	533.611		Adoudou Fm, Tifnout Member		M204-128.1	dl	mid dolostone	-14.5725	-5.499	-7.21048
					540.687	538.306	536.813	536.813	536.813	536.813	536.813	536.813	536.813	539.49	533.607		Adoudou Fm, Tifnout Member		M204-128.3	dl	mid dolostone	-14.2375	-5.579	-7.06398
					540.684	538.305	536.806	536.806	536.806	536.806	536.806	536.806	536.806	539.48	533.603		Adoudou Fm, Tifnout Member		M204-128.55	dl	mid dolostone	-13.8187	-5.269	-7.45101
					540.681	538.303	536.798	536.798	536.798	536.798	536.798	536.798	536.798	539.467	533.597		Adoudou Fm, Tifnout Member		M204-128.85	dl	mid dolostone	-13.3163	-5.05	-9.09714
					540.678	538.301	536.79	536.79	536.79	536.79	536.79	536.79	536.79	539.455	533.592		Adoudou Fm, Tifnout Member		M204-129.15	dl	mid dolostone	-12.8138	-4.981	-8.1746
					540.675	538.3	536.781	536.781	536.781	536.781	536.781	536.781	536.781	539.442	533.587		Adoudou Fm, Tifnout Member		M204-129.45	dl	mid dolostone	-12.3112	-5.046	-8.62003
					540.672	538.298	536.773	536.773	536.773	536.773	536.773	536.773	536.773	539.429	533.581		Adoudou Fm, Tifnout Member		M204-129.75	dl	mid dolostone	-11.8087	-4.84	-7.71828
					540.669	538.296	536.766	536.766	536.766	536.766	536.766	536.766	536.766	539.419	533.577		Adoudou Fm, Tifnout Member		M204-130.0	dl	mid dolostone	-11.39	-4.92	-7.64602
					540.666	538.295	536.758	536.758	536.758	536.758	536.758	536.758	536.758	539.406	533.571		Adoudou Fm, Tifnout Member		M204-130.3	dl	mid dolostone	-10.8875	-4.82	-8.09343
					540.661	538.292	536.744	536.744	536.744	536.744	536.744	536.744	536.744	539.385	533.562		Adoudou Fm, Tifnout Member		M204-130.8	dl	mid dolostone	-10.05	-4.988	-7.91427
					540.658	538.29	536.736	536.736	536.736	536.736	536.736	536.736	536.736	539.373	533.557		Adoudou Fm, Tifnout Member		M204-131.1	dl	mid dolostone	-9.5475	-4.978	-8.44087
					540.656	538.289	536.732	536.732	536.732	536.732	536.732	536.732	536.732	539.367	533.554		Adoudou Fm, Tifnout Member		M204-131.25	dl	mid dolostone	-9.29625	-5.051	-8.79425
					540.654	538.288	536.726	536.726	536.726	536.726	536.726	536.726	536.726	539.358	533.551		Adoudou Fm, Tifnout Member		M204-131.45	dl	mid dolostone	-8.96125	-4.903	-7.8331
					540.65	538.286	536.716	536.716	536.716	536.716	536.716	536.716	536.716	539.344	533.544		Adoudou Fm, Tifnout Member		M204-131.8	dl	mid dolostone	-8.375	-5.042	-6.60568
					540.648	538.284	536.709	536.709	536.709	536.709	536.709	536.709	536.709	539.333	533.54		Adoudou Fm, Tifnout Member		M204-132.05	dl	mid dolostone	-7.95625	-5.074	-6.42751
					540.646	538.283	536.704	536.704	536.704	536.704	536.704	536.704	536.704	539.325	533.536		Adoudou Fm, Tifnout Member		M204-132.25	dl	mid dolostone	-7.62125	-5.319	-6.5156
					540.642	538.281	536.694	536.694	536.694	536.694	536.694	536.694	536.694	539.31	533.53		Adoudou Fm, Tifnout Member		M204-132.6	dl	mid dolostone	-7.035	-5.305	-6.90561
					540.64	538.28	536.688	536.688	536.688	536.688	536.688	536.688	536.688	539.302	533.527		Adoudou Fm, Tifnout Member		M204-132.8	dl	mid dolostone	-6.7	-5.6	-7.92417
					540.53	538.27	536.68	536.68	536.68	536.68	536.68	536.68	536.68	539.289	533.521		Adoudou Fm, Tifnout Member		M204-133.1	dl	mid dolostone	-6.1975	-5.1	-5.23671	3	129.149	96.2279										540.362	538.045
					540.527	538.266	536.673	536.673	536.673	536.673	536.673	536.673	536.673	539.279	533.517		Adoudou Fm, Tifnout Member		M204-133.35	dl	mid dolostone	-5.77875	-5.447	-4.58836
					540.524	538.261	536.666	536.666	536.666	536.666	536.666	536.666	536.666	539.268	533.512		Adoudou Fm, Tifnout Member		M204-133.6	dl	mid dolostone	-5.36	-4.884	-6.64131
					540.52	538.257	536.659	536.659	536.659	536.659	536.659	536.659	536.659	539.258	533.508		Adoudou Fm, Tifnout Member		M204-133.85	dl	mid dolostone	-4.94125	-4.688	-7.92318
					540.518	538.253	536.654	536.654	536.654	536.654	536.654	536.654	536.654	539.249	533.504		Adoudou Fm, Tifnout Member		M204-134.05	dl	mid dolostone	-4.60625	-4.804	-7.58465
					540.512	538.247	536.643	536.643	536.643	536.643	536.643	536.643	536.643	539.233	533.497		Adoudou Fm, Tifnout Member		M204-134.45	dl	mid dolostone	-3.93625	-4.813	-3.19464
					540.508	538.24	536.633	536.633	536.633	536.633	536.633	536.633	536.633	539.218	533.491		Adoudou Fm, Tifnout Member		M204-134.8	dl	mid dolostone	-3.35	-4.982	-7.35599
					540.503	538.234	536.623	536.623	536.623	536.623	536.623	536.623	536.623	539.203	533.484		Adoudou Fm, Tifnout Member		M204-135.15	dl	mid dolostone	-2.76375	-4.637	-7.90734
					540.501	538.231	536.618	536.618	536.618	536.618	536.618	536.618	536.618	539.195	533.481		Adoudou Fm, Tifnout Member		M204-135.35	dl	mid dolostone	-2.42875	-4.888	-7.70739
					540.499	538.228	536.614	536.614	536.614	536.614	536.614	536.614	536.614	539.189	533.478		Adoudou Fm, Tifnout Member		M204-135.5	dl	mid dolostone	-2.1775	-4.971	-7.41043
					540.496	538.224	536.607	536.607	536.607	536.607	536.607	536.607	536.607	539.178	533.474		Adoudou Fm, Tifnout Member		M204-135.75	dl	mid dolostone	-1.75875	-5.01	-7.09071
					540.49	538.216	536.594	536.594	536.594	536.594	536.594	536.594	536.594	539.159	533.466		Adoudou Fm, Tifnout Member		M204-136.2	dl	mid dolostone	-1.005	-5.711	-6.29487
					540.482	538.206	536.577	536.577	536.577	536.577	536.577	536.577	536.577	539.134	533.455		Adoudou Fm, Tifnout Member		M204-136.8	dl	mid dolostone	0	-5.87	-5.49902
					540.476	538.197	536.564	536.564	536.564	536.564	536.564	536.564	536.564	539.113	533.446		Adoudou Fm, Tifnout Member		M204-137.3	dl	mid dolostone	0.8375	-4.461	-7.0135
					540.474	538.195	536.561	536.561	536.561	536.561	536.561	536.561	536.561	539.109	533.444		Adoudou Fm, Tifnout Member		M204-137.4	dl	mid dolostone	1.005	-4.315	-7.28967
					540.469	538.188	536.55	536.55	536.55	536.55	536.55	536.55	536.55	539.093	533.437		Adoudou Fm, Tifnout Member		M204-137.8	dl	mid dolostone	1.675	-4.583	-6.70467
					540.453	538.167	536.516	536.516	536.516	536.516	536.516	536.516	536.516	539.042	533.416		Adoudou Fm, Tifnout Member		M204-139.0	dl	mid dolostone	3.685	-4.642	-7.18375
					540.439	538.148	536.486	536.486	536.486	536.486	536.486	536.486	536.486	538.996	533.396		Adoudou Fm, Tifnout Member		M204-140.1	dl	mid dolostone	5.5275	-4.33	-5.44557
					540.437	538.145	536.48	536.48	536.48	536.48	536.48	536.48	536.48	538.988	533.392		Adoudou Fm, Tifnout Member		M204-140.3	dl	mid dolostone	5.8625	-4.442	-7.37084
					540.43	538.136	536.466	536.466	536.466	536.466	536.466	536.466	536.466	538.967	533.383		Adoudou Fm, Tifnout Member		M204-140.8	dl	mid dolostone	6.7	-4.511	-6.70269
					540.424	538.127	536.453	536.453	536.453	536.453	536.453	536.453	536.453	538.946	533.374		Adoudou Fm, Tifnout Member		M204-141.3	dl	mid dolostone	7.5375	-4.696	-6.6918
					540.417	538.119	536.439	536.439	536.439	536.439	536.439	536.439	536.439	538.925	533.365		Adoudou Fm, Tifnout Member		M204-141.8	dl	mid dolostone	8.375	-4.997	-7.03231
					540.412	538.112	536.428	536.428	536.428	536.428	536.428	536.428	536.428	538.908	533.358		Adoudou Fm, Tifnout Member		M204-142.2	dl	mid dolostone	9.045	-5.226	-6.57202
					540.407	538.105	536.416	536.416	536.416	536.416	536.416	536.416	536.416	538.892	533.351		Adoudou Fm, Tifnout Member		M204-142.6	dl	mid dolostone	9.715	-4.849	-6.54332
					540.402	538.098	536.405	536.405	536.405	536.405	536.405	536.405	536.405	538.875	533.344		Adoudou Fm, Tifnout Member		M204-143.0	dl	mid dolostone	10.385	-4.582	-5.86131
					540.49	538.216	536.594	536.594	536.594	536.594	536.594	536.594	536.594	539.159	533.466		Adoudou Fm, Tifnout Member		M206-11.0	dl	mid dolostone	-1.005	-5.23686	-7.21798
					540.486	538.211	536.586	536.586	536.586	536.586	536.586	536.586	536.586	539.147	533.46		Adoudou Fm, Tifnout Member		M206-11.3	dl	mid dolostone	-0.5025	-5.79086	-7.67034
					540.482	538.206	536.577	536.577	536.577	536.577	536.577	536.577	536.577	539.134	533.455		Adoudou Fm, Tifnout Member		M206-11.6	dl	mid dolostone	0	-6.19986	-6.5033																								2n	1n
					540.477	538.199	536.566	536.566	536.566	536.566	536.566	536.566	536.566	539.118	533.448		Adoudou Fm, Tifnout Member		M206-12.0	dl	mid dolostone	0.67	-5.71586	-6.19744
					540.475	538.196	536.562	536.562	536.562	536.562	536.562	536.562	536.562	539.111	533.445		Adoudou Fm, Tifnout Member		M206-12.15	dl	mid dolostone	0.92125	-5.57786	-6.12617
					540.454	538.168	536.518	536.518	536.518	536.518	536.518	536.518	536.518	539.044	533.416		Adoudou Fm, Tifnout Member		M206-13.75	dl	mid dolostone	3.60125	-5.16686	-7.92473
					540.431	538.138	536.469	536.469	536.469	536.469	536.469	536.469	536.469	538.971	533.385		Adoudou Fm, Tifnout Member		M206-15.5	dl	mid dolostone	6.5325	-4.92886	-7.58422
					540.415	538.115	536.433	536.433	536.433	536.433	536.433	536.433	536.433	538.917	533.362		Adoudou Fm, Tifnout Member		M206-16.8	dl	mid dolostone	8.71	-5.14286	-7.6644
					540.412	538.112	536.428	536.428	536.428	536.428	536.428	536.428	536.428	538.908	533.358		Adoudou Fm, Tifnout Member		M206-17.0	dl	mid dolostone	9.045	-5.30186	-7.47435
					540.408	538.106	536.419	536.419	536.419	536.419	536.419	536.419	536.419	538.896	533.353		Adoudou Fm, Tifnout Member		M206-17.3	dl	mid dolostone	9.5475	-5.42386	-7.35359
					540.402	538.098	536.405	536.405	536.405	536.405	536.405	536.405	536.405	538.875	533.344		Adoudou Fm, Tifnout Member		M206-17.8	dl	mid dolostone	10.385	-4.82286	-7.18927
					540.391	538.084	536.383	536.383	536.383	536.383	536.383	536.383	536.383	538.841	533.33		Adoudou Fm, Tifnout Member		M206-18.6	dl	mid dolostone	11.725	-4.72286	-7.51988
					540.386	538.077	536.372	536.372	536.372	536.372	536.372	536.372	536.372	538.825	533.322		Adoudou Fm, Tifnout Member		M206-19.0	dl	mid dolostone	12.395	-4.83686	-8.01184
					540.367	538.051	536.33	536.33	536.33	536.33	536.33	536.33	536.33	538.762	533.296		Adoudou Fm, Tifnout Member		M206-20.5	dl	mid dolostone	14.9075	-4.38786	-7.37734
					540.363	538.045	536.322	536.322	536.322	536.322	536.322	536.322	536.322	538.749	533.29		Adoudou Fm, Tifnout Member		M206-20.8	dl	mid dolostone	15.41	-4.32986	-7.32092
					540.359	538.04	536.314	536.314	536.314	536.314	536.314	536.314	536.314	538.737	533.285		Adoudou Fm, Tifnout Member		M206-21.1	dl	mid dolostone	15.9125	-4.42886	-6.80521
					540.352	538.032	536.3	536.3	536.3	536.3	536.3	536.3	536.3	538.716	533.276		Adoudou Fm, Tifnout Member		M206-21.6	dl	mid dolostone	16.75	-4.33886	-7.07346
					540.348	538.026	536.292	536.292	536.292	536.292	536.292	536.292	536.292	538.703	533.271		Adoudou Fm, Tifnout Member		M206-21.9	dl	mid dolostone	17.2525	-4.31786	-7.21204
					540.346	538.023	536.286	536.286	536.286	536.286	536.286	536.286	536.286	538.695	533.267		Adoudou Fm, Tifnout Member		M206-22.1	dl	mid dolostone	17.5875	-4.31786	-6.73988
					540.342	538.018	536.278	536.278	536.278	536.278	536.278	536.278	536.278	538.682	533.262		Adoudou Fm, Tifnout Member		M206-22.4	dl	mid dolostone	18.09	-4.24986	-6.61614
					540.339	538.013	536.271	536.271	536.271	536.271	536.271	536.271	536.271	538.672	533.257		Adoudou Fm, Tifnout Member		M206-22.65	dl	mid dolostone	18.5087	-4.41186	-6.34096
					540.334	538.007	536.261	536.261	536.261	536.261	536.261	536.261	536.261	538.657	533.251		Adoudou Fm, Tifnout Member		M206-23.0	dl	mid dolostone	19.095	-4.39086	-6.86559
					540.316	537.983	536.222	536.222	536.222	536.222	536.222	536.222	536.222	538.599	533.226		Adoudou Fm, Tifnout Member		M206-24.4	dl	mid dolostone	21.44	-4.37886	-6.55873
					540.313	537.979	536.217	536.217	536.217	536.217	536.217	536.217	536.217	538.59	533.222		Adoudou Fm, Tifnout Member		M206-24.6	dl	mid dolostone	21.775	-4.38086	-7.78813
					540.308	537.972	536.205	536.205	536.205	536.205	536.205	536.205	536.205	538.573	533.215		Adoudou Fm, Tifnout Member		M206-25.0	dl	mid dolostone	22.445	-4.41786	-6.17368
					540.303	537.965	536.194	536.194	536.194	536.194	536.194	536.194	536.194	538.557	533.208		Adoudou Fm, Tifnout Member		M206-25.4	dl	mid dolostone	23.115	-4.06786	-6.88934
					540.3	537.962	536.189	536.189	536.189	536.189	536.189	536.189	536.189	538.548	533.204		Adoudou Fm, Tifnout Member		M206-25.6	dl	mid dolostone	23.45	-4.28086	-6.18952
					540.297	537.957	536.18	536.18	536.18	536.18	536.18	536.18	536.18	538.536	533.199		Adoudou Fm, Tifnout Member		M206-25.9	dl	mid dolostone	23.9525	-4.29686	-6.59437
					540.291	537.95	536.169	536.169	536.169	536.169	536.169	536.169	536.169	538.519	533.192		Adoudou Fm, Tifnout Member		M206-26.3	dl	mid dolostone	24.6225	-4.46586	-7.15165
					540.282	537.938	536.15	536.15	536.15	536.15	536.15	536.15	536.15	538.49	533.179		Adoudou Fm, Tifnout Member		M206-27.0	dl	mid dolostone	25.795	-4.88886	-6.60625
					540.278	537.932	536.142	536.142	536.142	536.142	536.142	536.142	536.142	538.477	533.174		Adoudou Fm, Tifnout Member		M206-27.3	dl	mid dolostone	26.2975	-5.65286	-6.52706
					540.276	537.929	536.136	536.136	536.136	536.136	536.136	536.136	536.136	538.469	533.17		Adoudou Fm, Tifnout Member		M206-27.5	dl	mid dolostone	26.6325	-5.70386	-6.66762
					540.272	537.924	536.128	536.128	536.128	536.128	536.128	536.128	536.128	538.456	533.165		Adoudou Fm, Tifnout Member		M206-27.8	dl	mid dolostone	27.135	-6.13586	-6.44292
					540.267	537.917	536.117	536.117	536.117	536.117	536.117	536.117	536.117	538.44	533.158		Adoudou Fm, Tifnout Member		M206-28.2	dl	mid dolostone	27.805	-5.38886	-6.80323
					540.265	537.915	536.114	536.114	536.114	536.114	536.114	536.114	536.114	538.435	533.156		Adoudou Fm, Tifnout Member		M206-28.3	dl	mid dolostone	27.9725	-5.10586	-6.45084
					540.255	537.901	536.092	536.092	536.092	536.092	536.092	536.092	536.092	538.402	533.142		Adoudou Fm, Tifnout Member		M206-29.1	dl	mid dolostone	29.3125	-5.10886	-6.05391
					540.249	537.892	536.078	536.078	536.078	536.078	536.078	536.078	536.078	538.381	533.133		Adoudou Fm, Tifnout Member		M206-29.6	dl	mid dolostone	30.15	-4.33186	-6.37264
					540.245	537.887	536.069	536.069	536.069	536.069	536.069	536.069	536.069	538.368	533.127		Adoudou Fm, Tifnout Member		M206-29.9	dl	mid dolostone	30.6525	-4.61486	-5.28677
					540.241	537.882	536.061	536.061	536.061	536.061	536.061	536.061	536.061	538.356	533.122		Adoudou Fm, Tifnout Member		M206-30.2	dl	mid dolostone	31.155	-5.22886	-6.92597
					540.237	537.877	536.053	536.053	536.053	536.053	536.053	536.053	536.053	538.343	533.117		Adoudou Fm, Tifnout Member		M206-30.5	dl	mid dolostone	31.6575	-5.47186	-6.435
					540.228	537.864	536.033	536.033	536.033	536.033	536.033	536.033	536.033	538.314	533.104		Adoudou Fm, Tifnout Member		M206-31.2	dl	mid dolostone	32.83	-4.48386	-6.89726
					540.224	537.859	536.025	536.025	536.025	536.025	536.025	536.025	536.025	538.301	533.099		Adoudou Fm, Tifnout Member		M206-31.5	dl	mid dolostone	33.3325	-4.76086	-7.04772
					540.202	537.83	535.978	535.978	535.978	535.978	535.978	535.978	535.978	538.23	533.068		Adoudou Fm, Tifnout Member		M206-33.2	dl	mid dolostone	36.18	-3.87086	-7.25856
					540.198	537.824	535.97	535.97	535.97	535.97	535.97	535.97	535.97	538.218	533.063		Adoudou Fm, Tifnout Member		M206-33.5	dl	mid dolostone	36.6825	-5.07686	-6.84777
					540.184	537.805	535.939	535.939	535.939	535.939	535.939	535.939	535.939	538.172	533.043		Adoudou Fm, Tifnout Member		M206-34.6	dl	mid dolostone	38.525	-4.71686	-6.18259
					540.181	537.802	535.933	535.933	535.933	535.933	535.933	535.933	535.933	538.163	533.04		Adoudou Fm, Tifnout Member		M206-34.8	dl	mid dolostone	38.86	-4.65686	-7.03584
					540.176	537.795	535.922	535.922	535.922	535.922	535.922	535.922	535.922	538.147	533.032		Adoudou Fm, Tifnout Member		M206-35.2	dl	mid dolostone	39.53	-4.88086	-6.93785
					540.169	537.786	535.908	535.908	535.908	535.908	535.908	535.908	535.908	538.126	533.023		Adoudou Fm, Tifnout Member		M206-35.7	dl	mid dolostone	40.3675	-4.45586	-6.87351
					540.162	537.776	535.892	535.892	535.892	535.892	535.892	535.892	535.892	538.101	533.013		Adoudou Fm, Tifnout Member		M206-36.3	dl	mid dolostone	41.3725	-3.60986	-6.41025
					540.158	537.77	535.883	535.883	535.883	535.883	535.883	535.883	535.883	538.088	533.007		Adoudou Fm, Tifnout Member		M206-36.6	dl	mid dolostone	41.875	-3.55486	-7.18729
					540.154	537.765	535.875	535.875	535.875	535.875	535.875	535.875	535.875	538.075	533.002		Adoudou Fm, Tifnout Member		M206-36.9	dl	mid dolostone	42.3775	-3.46586	-7.16155
					540.15	537.76	535.867	535.867	535.867	535.867	535.867	535.867	535.867	538.063	532.997		Adoudou Fm, Tifnout Member		M206-37.2	dl	mid dolostone	42.88	-3.60486	-6.67455
					539.44	537.54	535.85	535.85	535.85	535.85	535.85	535.85	535.85	538.038	532.986		Adoudou Fm, Tifnout Member		M206-37.8	dl	mid dolostone	43.885	-1.34214	-6.40884	4	43.0812	19.253										539.225	537.059
					539.424	537.505	535.839	535.839	535.839	535.839	535.839	535.839	535.839	538.021	532.979		Adoudou Fm, Tifnout Member		M206-38.2	dl	mid dolostone	44.555	-1.04314	-7.6422																								3p?
					539.386	537.418	535.811	535.811	535.811	535.811	535.811	535.811	535.811	537.979	532.961		Adoudou Fm, Tifnout Member		M206-39.2	dl	mid dolostone	46.23	-1.49114	-7.75702
					539.37	537.383	535.8	535.8	535.8	535.8	535.8	535.8	535.8	537.962	532.954		Adoudou Fm, Tifnout Member		M206-39.6	dl	mid dolostone	46.9	-1.61114	-6.90476
					539.347	537.331	535.784	535.784	535.784	535.784	535.784	535.784	535.784	537.937	532.943		Adoudou Fm, Tifnout Member		M206-40.2	dl	mid dolostone	47.905	-1.61014	-7.77682
					539.335	537.305	535.775	535.775	535.775	535.775	535.775	535.775	535.775	537.925	532.937		Adoudou Fm, Tifnout Member		M206-40.5	dl	mid dolostone	48.4075	-1.51514	-7.43235
					539.327	537.288	535.77	535.77	535.77	535.77	535.77	535.77	535.77	537.916	532.934		Adoudou Fm, Tifnout Member		M206-40.7	dl	mid dolostone	48.7425	-1.34814	-6.60681
					539.312	537.253	535.759	535.759	535.759	535.759	535.759	535.759	535.759	537.9	532.927		Adoudou Fm, Tifnout Member		M206-41.1	dl	mid dolostone	49.4125	-1.83614	-7.64715
					539.288	537.201	535.742	535.742	535.742	535.742	535.742	535.742	535.742	537.874	532.916		Adoudou Fm, Tifnout Member		M206-41.7	dl	mid dolostone	50.4175	-2	-6.17919
					539.277	537.175	535.734	535.734	535.734	535.734	535.734	535.734	535.734	537.862	532.911		Adoudou Fm, Tifnout Member		M206-42.0	dl	mid dolostone	50.92	-2.76414	-7.96093
					539.261	537.14	535.722	535.722	535.722	535.722	535.722	535.722	535.722	537.845	532.903		Adoudou Fm, Tifnout Member		M206-42.4	dl	mid dolostone	51.59	-2.80914	-7.50164
					539.246	537.105	535.711	535.711	535.711	535.711	535.711	535.711	535.711	537.828	532.896		Adoudou Fm, Tifnout Member		M206-42.8	dl	mid dolostone	52.26	-2.53614	-8.18959
					539.23	537.07	535.7	535.7	535.7	535.7	535.7	535.7	535.7	537.812	532.889		Adoudou Fm, Tifnout Member		M206-43.2	dl	mid dolostone	52.93	-2.13814	-7.25616
					539.211	537.027	535.686	535.686	535.686	535.686	535.686	535.686	535.686	537.791	532.88		Adoudou Fm, Tifnout Member		M206-43.7	dl	mid dolostone	53.7675	-2.82714	-7.58182
					539.18	536.957	535.664	535.664	535.664	535.664	535.664	535.664	535.664	537.757	532.866		Adoudou Fm, Tifnout Member		M206-44.5	dl	mid dolostone	55.1075	-2.83814	-7.47986
					539.168	536.931	535.656	535.656	535.656	535.656	535.656	535.656	535.656	537.745	532.86		Adoudou Fm, Tifnout Member		M206-44.8	dl	mid dolostone	55.61	-2.82314	-8.05596
					539.158	536.909	535.649	535.649	535.649	535.649	535.649	535.649	535.649	537.734	532.856		Adoudou Fm, Tifnout Member		M206-45.05	dl	mid dolostone	56.0288	-3.50414	-4.91119
					539.145	536.879	535.639	535.639	535.639	535.639	535.639	535.639	535.639	537.72	532.85		Adoudou Fm, Tifnout Member		M206-45.4	dl	mid dolostone	56.615	-1.60214	-5.8367
					539.137	536.861	535.634	535.634	535.634	535.634	535.634	535.634	535.634	537.711	532.846		Adoudou Fm, Tifnout Member		M206-45.6	dl	mid dolostone	56.95	-2.95414	-7.27496
					539.121	536.827	535.623	535.623	535.623	535.623	535.623	535.623	535.623	537.695	532.839		Adoudou Fm, Tifnout Member		M206-46.0	dl	mid dolostone	57.62	-2.86714	-5.5546
					539.113	536.809	535.617	535.617	535.617	535.617	535.617	535.617	535.617	537.686	532.835		Adoudou Fm, Tifnout Member		M20646.2	dl	mid dolostone	57.955	-3.94914	-3.76791
					539.098	536.774	535.606	535.606	535.606	535.606	535.606	535.606	535.606	537.669	532.828		Adoudou Fm, Tifnout Member		M206-46.6	dl	mid dolostone	58.625	-3.43314	-6.69689
					539.086	536.748	535.598	535.598	535.598	535.598	535.598	535.598	535.598	537.657	532.823		Adoudou Fm, Tifnout Member		M206-46.9	dl	mid dolostone	59.1275	-3.38914	-7.26506
					539.075	536.722	535.589	535.589	535.589	535.589	535.589	535.589	535.589	537.644	532.817		Adoudou Fm, Tifnout Member		M206-47.2	dl	mid dolostone	59.63	-2.88314	-5.67041
					539.063	536.696	535.581	535.581	535.581	535.581	535.581	535.581	535.581	537.632	532.812		Adoudou Fm, Tifnout Member		M206-47.5	dl	mid dolostone	60.1325	-2.89214	-7.03938
					539.051	536.67	535.573	535.573	535.573	535.573	535.573	535.573	535.573	537.619	532.807		Adoudou Fm, Tifnout Member		M206-47.8	dl	mid dolostone	60.635	-3.58514	-3.72436
					539.008	536.2	535.542	535.542	535.542	535.542	535.542	535.542	535.542	537.573	532.787		Adoudou Fm, Tifnout Member		M206-48.9	dl	mid dolostone	62.4775	-1.08514	-6.54643	5	33.7688	58.7682										536.105	534.18
					538.997	536.191	535.534	535.534	535.534	535.534	535.534	535.534	535.534	537.561	532.782		Adoudou Fm, Tifnout Member		M206-49.2	dl	mid dolostone	62.98	-1.14114	-7.77583
					538.985	536.183	535.525	535.525	535.525	535.525	535.525	535.525	535.525	537.548	532.776		Adoudou Fm, Tifnout Member		M206-49.5	dl	mid dolostone	63.4825	-1.45314	-7.83126
					538.954	536.16	535.503	535.503	535.503	535.503	535.503	535.503	535.503	537.515	532.762		Adoudou Fm, Tifnout Member		M206-50.3	dl	mid dolostone	64.8225	-1.27214	-7.03344
					538.938	536.149	535.492	535.492	535.492	535.492	535.492	535.492	535.492	537.498	532.755		Adoudou Fm, Tifnout Member		M206-50.7	dl	mid dolostone	65.4925	-0.573143	-7.54816
					538.903	536.123	535.467	535.467	535.467	535.467	535.467	535.467	535.467	537.46	532.739		Adoudou Fm, Tifnout Member		M208-0.1	dl	mid dolostone	67	0.235286	-7.58493
					538.88	536.106	535.45	535.45	535.45	535.45	535.45	535.45	535.45	537.435	532.728		Adoudou Fm, Tifnout Member		M208-0.7	dl	mid dolostone	68.005	0.491286	-7.51069
					538.857	536.089	535.434	535.434	535.434	535.434	535.434	535.434	535.434	537.41	532.717		Adoudou Fm, Tifnout Member		M208-1.3	dl	mid dolostone	69.01	0.330286	-6.86035
					538.841	536.077	535.423	535.423	535.423	535.423	535.423	535.423	535.423	537.393	532.71		Adoudou Fm, Tifnout Member		M208-1.7	dl	mid dolostone	69.68	0.435286	-7.36023
					538.833	536.072	535.417	535.417	535.417	535.417	535.417	535.417	535.417	537.385	532.706		Adoudou Fm, Tifnout Member	Open marine inner shelf	M208-1.9	dl	mid dolostone	70.015	0.461286	-7.63145																								4p	2p
					538.818	536.06	535.406	535.406	535.406	535.406	535.406	535.406	535.406	537.368	532.699		Adoudou Fm, Tifnout Member		M208-2.3	dl	mid dolostone	70.685	0.338286	-7.41962
					538.81	536.055	535.4	535.4	535.4	535.4	535.4	535.4	535.4	537.36	532.696		Adoudou Fm, Tifnout Member		M208-2.5	dl	mid dolostone	71.02	0.397286	-7.64234
					538.798	536.046	535.392	535.392	535.392	535.392	535.392	535.392	535.392	537.347	532.69		Adoudou Fm, Tifnout Member		M208-2.8	dl	mid dolostone	71.5225	0.319286	-7.63244
					538.783	536.035	535.381	535.381	535.381	535.381	535.381	535.381	535.381	537.33	532.683		Adoudou Fm, Tifnout Member		M208-3.2	dl	mid dolostone	72.1925	0.2	-7.22363
					538.763	536.02	535.367	535.367	535.367	535.367	535.367	535.367	535.367	537.309	532.674		Adoudou Fm, Tifnout Member		M208-3.7	dl	mid dolostone	73.03	0.00528571	-7.43348
					538.744	536.006	535.353	535.353	535.353	535.353	535.353	535.353	535.353	537.288	532.665		Adoudou Fm, Tifnout Member		M208-4.2	dl	mid dolostone	73.8675	0.0522857	-8.31247
					538.721	535.989	535.337	535.337	535.337	535.337	535.337	535.337	535.337	537.263	532.655		Adoudou Fm, Tifnout Member		M208-4.8	dl	mid dolostone	74.8725	-0.295714	-7.29985
					538.709	535.981	535.328	535.328	535.328	535.328	535.328	535.328	535.328	537.251	532.649		Adoudou Fm, Tifnout Member		M208-5.1	dl	mid dolostone	75.375	-0.505714	-7.00388
					538.701	535.975	535.323	535.323	535.323	535.323	535.323	535.323	535.323	537.242	532.646		Adoudou Fm, Tifnout Member		M208-5.3	dl	mid dolostone	75.71	-0.294714	-7.62452
					538.682	535.961	535.309	535.309	535.309	535.309	535.309	535.309	535.309	537.222	532.637		Adoudou Fm, Tifnout Member		M208-5.8	dl	mid dolostone	76.5475	-0.497714	-7.63145
					538.674	535.955	535.303	535.303	535.303	535.303	535.303	535.303	535.303	537.213	532.633		Adoudou Fm, Tifnout Member		M208-6.0	dl	mid dolostone	76.8825	-0.386714	-7.70272
					538.659	535.943	535.292	535.292	535.292	535.292	535.292	535.292	535.292	537.196	532.626		Adoudou Fm, Tifnout Member		M208-6.4	dl	mid dolostone	77.5525	-0.528714	-7.54137
					538.651	535.938	535.287	535.287	535.287	535.287	535.287	535.287	535.287	537.188	532.622		Adoudou Fm, Tifnout Member		M208-6.6	dl	mid dolostone	77.8875	-0.392714	-6.6218
					538.627	535.921	535.27	535.27	535.27	535.27	535.27	535.27	535.27	537.163	532.612		Adoudou Fm, Tifnout Member		M208-7.2	dl	mid dolostone	78.8925	-0.406714	-7.16127
					538.604	535.904	535.253	535.253	535.253	535.253	535.253	535.253	535.253	537.138	532.601		Adoudou Fm, Tifnout Member		M208-7.8	dl	mid dolostone	79.8975	-0.781714	-6.70594
					538.596	535.898	535.248	535.248	535.248	535.248	535.248	535.248	535.248	537.129	532.597		Adoudou Fm, Tifnout Member		M208-8.0	dl	mid dolostone	80.2325	-0.630714	-7.47703
					538.577	535.884	535.234	535.234	535.234	535.234	535.234	535.234	535.234	537.109	532.588		Adoudou Fm, Tifnout Member		M208-8.5	dl	mid dolostone	81.07	-1.14871	-5.52504
					538.573	535.881	535.231	535.231	535.231	535.231	535.231	535.231	535.231	537.104	532.586		Adoudou Fm, Tifnout Member		M208-8.6	dl	mid dolostone	81.2375	-0.882714	-5.92395
					538.565	535.875	535.226	535.226	535.226	535.226	535.226	535.226	535.226	537.096	532.583		Adoudou Fm, Tifnout Member		M208-8.8	dl	mid dolostone	81.5725	-1.09771	-6.9247
					538.55	535.864	535.214	535.214	535.214	535.214	535.214	535.214	535.214	537.079	532.576		Adoudou Fm, Tifnout Member		M208-9.2	dl	mid dolostone	82.2425	-0.913714	-9.35974
					538.538	535.855	535.206	535.206	535.206	535.206	535.206	535.206	535.206	537.067	532.57		Adoudou Fm, Tifnout Member		M208-9.5	dl	mid dolostone	82.745	-1.07771	-7.60769
					538.534	535.852	535.203	535.203	535.203	535.203	535.203	535.203	535.203	537.062	532.569		Adoudou Fm, Tifnout Member		M208-9.6	dl	mid dolostone	82.9125	-1.16971	-5.35875
					538.522	535.844	535.195	535.195	535.195	535.195	535.195	535.195	535.195	537.05	532.563		Adoudou Fm, Tifnout Member		M208-9.9	dl	mid dolostone	83.415	-0.265714	-7.4216
					538.515	535.838	535.189	535.189	535.189	535.189	535.189	535.189	535.189	537.042	532.56		Adoudou Fm, Tifnout Member		M208-10.1	dl	mid dolostone	83.75	0.0412857	-7.23848
					538.503	535.829	535.181	535.181	535.181	535.181	535.181	535.181	535.181	537.029	532.554		Adoudou Fm, Tifnout Member		M208-10.4	dl	mid dolostone	84.2525	-0.0647143	-7.48297
					538.491	535.821	535.173	535.173	535.173	535.173	535.173	535.173	535.173	537.016	532.549		Adoudou Fm, Tifnout Member		M208-10.7	dl	mid dolostone	84.755	-0.685714	-7.83239
					538.445	535.787	535.139	535.139	535.139	535.139	535.139	535.139	535.139	536.966	532.527		Adoudou Fm, Tifnout Member		M208-11.9	dl	mid dolostone	86.765	-1.44071	-8.05214
					538.433	535.778	535.131	535.131	535.131	535.131	535.131	535.131	535.131	536.954	532.522		Adoudou Fm, Tifnout Member		M208-12.2	dl	mid dolostone	87.2675	-1.47771	-7.66511
					538.421	535.77	535.123	535.123	535.123	535.123	535.123	535.123	535.123	536.941	532.517		Adoudou Fm, Tifnout Member		M208-12.5	dl	mid dolostone	87.77	-1.44671	-6.64457
					538.406	535.758	535.112	535.112	535.112	535.112	535.112	535.112	535.112	536.924	532.509		Adoudou Fm, Tifnout Member		M208-12.9	dl	mid dolostone	88.44	-1.74171	-7.11277
					538.39	535.747	535.101	535.101	535.101	535.101	535.101	535.101	535.101	536.908	532.502		Adoudou Fm, Tifnout Member		M208-13.3	dl	mid dolostone	89.11	-1.70971	-7.30876
					538.382	535.741	535.095	535.095	535.095	535.095	535.095	535.095	535.095	536.899	532.499		Adoudou Fm, Tifnout Member		M208-13.5	dl	mid dolostone	89.445	-1.67271	-7.68886
					538.375	535.735	535.09	535.09	535.09	535.09	535.09	535.09	535.09	536.891	532.495		Adoudou Fm, Tifnout Member		M208-13.7	dl	mid dolostone	89.78	-2.23471	-7.4612
					538.359	535.724	535.078	535.078	535.078	535.078	535.078	535.078	535.078	536.874	532.488		Adoudou Fm, Tifnout Member		M208-14.1	dl	mid dolostone	90.45	-1.95871	-6.79997
					538.332	535.704	535.059	535.059	535.059	535.059	535.059	535.059	535.059	536.845	532.475		Adoudou Fm, Tifnout Member		M208-14.8	dl	mid dolostone	91.6225	-2.51671	-7.58592
					538.32	535.696	535.051	535.051	535.051	535.051	535.051	535.051	535.051	536.832	532.47		Adoudou Fm, Tifnout Member		M208-15.1	dl	mid dolostone	92.125	-3.75771	-6.9148
					538.149	535.57	534.928	534.928	534.928	534.928	534.928	534.928	534.928	536.648	532.391		Adoudou Fm, Tifnout Member		M208-15.3	dl	mid dolostone	99.5	-3.40171	-6.89797
					538.301	535.681	535.037	535.037	535.037	535.037	535.037	535.037	535.037	536.811	532.461		Adoudou Fm, Tifnout Member		M208-15.6	dl	mid dolostone	92.9625	-2.63171	-6.78909
					538.297	535.678	535.034	535.034	535.034	535.034	535.034	535.034	535.034	536.807	532.459		Adoudou Fm, Tifnout Member		M208-15.7	dl	mid dolostone	93.13	-2.31371	-6.56538
					538.274	535.661	535.017	535.017	535.017	535.017	535.017	535.017	535.017	536.782	532.449		Adoudou Fm, Tifnout Member		M208-16.3	dl	mid dolostone	94.135	-1.34871	-6.56736
					538.246	535.641	534.998	534.998	534.998	534.998	534.998	534.998	534.998	536.753	532.436		Adoudou Fm, Tifnout Member		M208-17.0	dl	mid dolostone	95.3075	-1.59571	-5.84971
					538.169	535.584	534.942	534.942	534.942	534.942	534.942	534.942	534.942	536.669	532.4		Adoudou Fm, Tifnout Member		M208-19.0	dl	mid dolostone	98.6575	-1.31071	-6.27634
					538.157	535.576	534.934	534.934	534.934	534.934	534.934	534.934	534.934	536.656	532.395		Adoudou Fm, Tifnout Member		M208-19.3	dl	mid dolostone	99.16	-1.27771	-6.73266
					538.145	535.567	534.926	534.926	534.926	534.926	534.926	534.926	534.926	536.644	532.39		Adoudou Fm, Tifnout Member		M208-19.6	dl	mid dolostone	99.6625	-1.30271	-6.91381
					538.134	535.559	534.917	534.917	534.917	534.917	534.917	534.917	534.917	536.631	532.384		Adoudou Fm, Tifnout Member		M208-19.9	dl	mid dolostone	100.165	-1.77871	-6.14766
					538.126	535.553	534.912	534.912	534.912	534.912	534.912	534.912	534.912	536.623	532.381		Adoudou Fm, Tifnout Member		M208-20.1	dl	mid dolostone	100.5	-1.66371	-6.32187
					538.118	535.547	534.906	534.906	534.906	534.906	534.906	534.906	534.906	536.615	532.377		Adoudou Fm, Tifnout Member		M208-20.3	dl	mid dolostone	100.835	-1.71271	-6.09223
					538.114	535.544	534.904	534.904	534.904	534.904	534.904	534.904	534.904	536.61	532.375		Adoudou Fm, Tifnout Member		M208-20.4	dl	mid dolostone	101.002	-1.92571	-5.4221
					538.091	535.527	534.887	534.887	534.887	534.887	534.887	534.887	534.887	536.585	532.364		Adoudou Fm, Tifnout Member		M208-21.0	dl	mid dolostone	102.007	-1.84967	-7.09915
					538.079	535.519	534.879	534.879	534.879	534.879	534.879	534.879	534.879	536.573	532.359		Adoudou Fm, Tifnout Member		M208-21.3	dl	mid dolostone	102.51	-2.12667	-6.92592
					538.068	535.51	534.87	534.87	534.87	534.87	534.87	534.87	534.87	536.56	532.354		Adoudou Fm, Tifnout Member		M208-21.6	dl	mid dolostone	103.013	-1.98167	-6.8596
					538.06	535.505	534.865	534.865	534.865	534.865	534.865	534.865	534.865	536.552	532.35		Adoudou Fm, Tifnout Member		M208-21.8	dl	mid dolostone	103.347	-1.94067	-6.73587
					538.056	535.502	534.862	534.862	534.862	534.862	534.862	534.862	534.862	536.548	532.348		Adoudou Fm, Tifnout Member		M208-21.9	dl	mid dolostone	103.515	-1.87367	-6.73587
					538.048	535.496	534.856	534.856	534.856	534.856	534.856	534.856	534.856	536.539	532.345		Adoudou Fm, Tifnout Member		M208-22.1	dl	mid dolostone	103.85	-1.79367	-6.86851
					538.04	535.49	534.851	534.851	534.851	534.851	534.851	534.851	534.851	536.531	532.341		Adoudou Fm, Tifnout Member		M208-22.3	dl	mid dolostone	104.185	-1.91567	-6.50721
					538.033	535.485	534.845	534.845	534.845	534.845	534.845	534.845	534.845	536.523	532.338		Adoudou Fm, Tifnout Member		M208-22.5	dl	mid dolostone	104.52	-1.58867	-6.57947
					538.009	535.468	534.829	534.829	534.829	534.829	534.829	534.829	534.829	536.497	532.327		Adoudou Fm, Tifnout Member		M208-23.1	dl	mid dolostone	105.525	-1.52167	-7.62575
					537.99	535.453	534.815	534.815	534.815	534.815	534.815	534.815	534.815	536.476	532.318		Adoudou Fm, Tifnout Member		M208-23.6	dl	mid dolostone	106.362	-1.63567	-8.43644
					537.982	535.448	534.809	534.809	534.809	534.809	534.809	534.809	534.809	536.468	532.314		Adoudou Fm, Tifnout Member		M208-23.8	dl	mid dolostone	106.698	-1.36067	-6.82496
					537.974	535.442	534.804	534.804	534.804	534.804	534.804	534.804	534.804	536.46	532.311		Adoudou Fm, Tifnout Member		M208-24.0	dl	mid dolostone	107.032	-1.32967	-6.29241
					537.963	535.433	534.795	534.795	534.795	534.795	534.795	534.795	534.795	536.447	532.305		Adoudou Fm, Tifnout Member		M208-24.3	dl	mid dolostone	107.535	-2.01467	-6.66262
					537.951	535.425	534.787	534.787	534.787	534.787	534.787	534.787	534.787	536.435	532.3		Adoudou Fm, Tifnout Member		M208-24.6	dl	mid dolostone	108.037	-2.29967	-6.65371
					537.935	535.413	534.776	534.776	534.776	534.776	534.776	534.776	534.776	536.418	532.293		Adoudou Fm, Tifnout Member		M208-25.0	dl	mid dolostone	108.707	-2.12367	-6.95265
					537.928	535.408	534.77	534.77	534.77	534.77	534.77	534.77	534.77	536.41	532.289		Adoudou Fm, Tifnout Member		M208-25.2	dl	mid dolostone	109.043	-2.03167	-6.93582
					537.912	535.396	534.759	534.759	534.759	534.759	534.759	534.759	534.759	536.393	532.282		Adoudou Fm, Tifnout Member		M208-25.6	dl	mid dolostone	109.713	-1.91667	-7.31889
					537.904	535.391	534.754	534.754	534.754	534.754	534.754	534.754	534.754	536.384	532.278		Adoudou Fm, Tifnout Member		M208-25.8	dl	mid dolostone	110.047	-1.99467	-6.75369
					537.896	535.385	534.748	534.748	534.748	534.748	534.748	534.748	534.748	536.376	532.275		Adoudou Fm, Tifnout Member		M208-26.0	dl	mid dolostone	110.382	-1.68267	-6.99323
					537.889	535.379	534.743	534.743	534.743	534.743	534.743	534.743	534.743	536.368	532.271		Adoudou Fm, Tifnout Member		M208-26.2	dl	mid dolostone	110.718	-1.74367	-7.20308
					537.877	535.371	534.734	534.734	534.734	534.734	534.734	534.734	534.734	536.355	532.266		Adoudou Fm, Tifnout Member		M208-26.5	dl	mid dolostone	111.22	-1.89267	-6.37457
					537.865	535.362	534.726	534.726	534.726	534.726	534.726	534.726	534.726	536.343	532.261		Adoudou Fm, Tifnout Member		M208-26.8	dl	mid dolostone	111.722	-1.72367	-6.80615
					537.85	535.351	534.715	534.715	534.715	534.715	534.715	534.715	534.715	536.326	532.253		Adoudou Fm, Tifnout Member		M208-27.2	dl	mid dolostone	112.392	-1.75567	-6.49533
					537.842	535.345	534.709	534.709	534.709	534.709	534.709	534.709	534.709	536.317	532.25		Adoudou Fm, Tifnout Member		M208-27.4	dl	mid dolostone	112.728	-1.89067	-5.37581
					537.834	535.339	534.704	534.704	534.704	534.704	534.704	534.704	534.704	536.309	532.246		Adoudou Fm, Tifnout Member		M208-27.6	dl	mid dolostone	113.062	-1.95967	-5.97863
					537.823	535.331	534.695	534.695	534.695	534.695	534.695	534.695	534.695	536.297	532.241		Adoudou Fm, Tifnout Member		M208-27.9	dl	mid dolostone	113.565	-1.78967	-6.24589
					537.811	535.322	534.687	534.687	534.687	534.687	534.687	534.687	534.687	536.284	532.236		Adoudou Fm, Tifnout Member		M208-28.2	dl	mid dolostone	114.067	-1.89767	-5.64901
					537.795	535.311	534.676	534.676	534.676	534.676	534.676	534.676	534.676	536.267	532.228		Adoudou Fm, Tifnout Member		M208-28.6	dl	mid dolostone	114.737	-1.60867	-5.92221
					537.78	535.299	534.665	534.665	534.665	534.665	534.665	534.665	534.665	536.25	532.221		Adoudou Fm, Tifnout Member		M208-29.0	dl	mid dolostone	115.407	-1.52967	-7.40204
					537.76	535.285	534.651	534.651	534.651	534.651	534.651	534.651	534.651	536.23	532.212		Adoudou Fm, Tifnout Member		M208-29.5	dl	mid dolostone	116.245	-1.17467	-6.00041
					537.749	535.277	534.643	534.643	534.643	534.643	534.643	534.643	534.643	536.217	532.207		Adoudou Fm, Tifnout Member		M208-29.8	dl	mid dolostone	116.748	-1.78167	-7.14666
					537.737	535.268	534.634	534.634	534.634	534.634	534.634	534.634	534.634	536.204	532.201		Adoudou Fm, Tifnout Member		M208-30.1	dl	mid dolostone	117.25	-1.55367	-5.27682
					537.721	535.257	534.623	534.623	534.623	534.623	534.623	534.623	534.623	536.188	532.194		Adoudou Fm, Tifnout Member		M208-30.5	dl	mid dolostone	117.92	-1.52767	-5.34017
					537.714	535.251	534.618	534.618	534.618	534.618	534.618	534.618	534.618	536.179	532.191		Adoudou Fm, Tifnout Member		M208-30.7	dl	mid dolostone	118.255	-1.65167	-4.92147
					537.698	535.239	534.607	534.607	534.607	534.607	534.607	534.607	534.607	536.163	532.184		Adoudou Fm, Tifnout Member		M208-31.1	dl	mid dolostone	118.925	-2.36667	-5.24614
					537.69	535.234	534.601	534.601	534.601	534.601	534.601	534.601	534.601	536.154	532.18		Adoudou Fm, Tifnout Member		M208-31.3	dl	mid dolostone	119.26	-2.31567	-6.12414
					537.679	535.225	534.593	534.593	534.593	534.593	534.593	534.593	534.593	536.142	532.175		Adoudou Fm, Tifnout Member		M208-31.6	dl	mid dolostone	119.763	-2.58267	-5.80145
					537.671	535.22	534.587	534.587	534.587	534.587	534.587	534.587	534.587	536.133	532.171		Adoudou Fm, Tifnout Member		M208-31.8	dl	mid dolostone	120.097	-2.72567	-6.47356
					537.663	535.214	534.582	534.582	534.582	534.582	534.582	534.582	534.582	536.125	532.167		Adoudou Fm, Tifnout Member		M208-32.0	dl	mid dolostone	120.433	-2.77767	-6.89227
					537.648	535.202	534.57	534.57	534.57	534.57	534.57	534.57	534.57	536.108	532.16		Adoudou Fm, Tifnout Member		M208-32.4	dl	mid dolostone	121.103	-2.71967	-5.75294
					537.636	535.194	534.562	534.562	534.562	534.562	534.562	534.562	534.562	536.096	532.155		Adoudou Fm, Tifnout Member		M208-32.7	dl	mid dolostone	121.605	-2.83667	-5.54013
					537.628	535.188	534.557	534.557	534.557	534.557	534.557	534.557	534.557	536.087	532.151		Adoudou Fm, Tifnout Member		M208-32.9	dl	mid dolostone	121.94	-2.62767	-5.07489
					537.617	535.18	534.548	534.548	534.548	534.548	534.548	534.548	534.548	536.075	532.146		Adoudou Fm, Tifnout Member		M208-33.2	dl	shallow dolostone	122.442	-2.65067	-4.15928
					537.605	535.171	534.54	534.54	534.54	534.54	534.54	534.54	534.54	536.062	532.141		Adoudou Fm, Tifnout Member		M208-33.5	dl	shallow dolostone	122.945	-2.51167	-6.06178
					537.589	535.16	534.529	534.529	534.529	534.529	534.529	534.529	534.529	536.045	532.133		Adoudou Fm, Tifnout Member		M208-33.9	dl	shallow dolostone	123.615	-2.01867	-5.80838
					537.582	535.154	534.523	534.523	534.523	534.523	534.523	534.523	534.523	536.037	532.13		Adoudou Fm, Tifnout Member		M208-34.1	dl	shallow dolostone	123.95	-1.78567	-6.15977
					537.574	535.148	534.518	534.518	534.518	534.518	534.518	534.518	534.518	536.029	532.126		Adoudou Fm, Tifnout Member		M208-34.3	dl	shallow dolostone	124.285	-2.70967	-5.35205
					537.562	535.14	534.509	534.509	534.509	534.509	534.509	534.509	534.509	536.016	532.121		Adoudou Fm, Tifnout Member		M208-34.6	dl	shallow dolostone	124.787	-1.96767	-6.19739
					537.55	535.131	534.501	534.501	534.501	534.501	534.501	534.501	534.501	536.004	532.116		Adoudou Fm, Tifnout Member		M208-34.9	dl	shallow dolostone	125.29	-2.52567	-5.59655
					537.543	535.125	534.495	534.495	534.495	534.495	534.495	534.495	534.495	535.995	532.112		Adoudou Fm, Tifnout Member		M208-35.1	dl	shallow dolostone	125.625	-2.08567	-6.53493
					537.531	535.117	534.487	534.487	534.487	534.487	534.487	534.487	534.487	535.983	532.107		Adoudou Fm, Tifnout Member		M208-35.4	dl	shallow dolostone	126.127	-2.04067	-6.56264
					537.523	535.111	534.482	534.482	534.482	534.482	534.482	534.482	534.482	535.974	532.103		Adoudou Fm, Tifnout Member		M208-35.6	dl	shallow dolostone	126.463	-2.06867	-7.08331
					537.512	535.103	534.473	534.473	534.473	534.473	534.473	534.473	534.473	535.962	532.098		Adoudou Fm, Tifnout Member		M208-35.9	dl	shallow dolostone	126.965	-1.89167	-6.59531
					537.5	535.094	534.465	534.465	534.465	534.465	534.465	534.465	534.465	535.949	532.092		Adoudou Fm, Tifnout Member		M208-36.2	dl	shallow dolostone	127.468	-2.09171	-6.94407
					537.488	535.086	534.457	534.457	534.457	534.457	534.457	534.457	534.457	535.937	532.087		Adoudou Fm, Tifnout Member		M208-36.5	dl	shallow dolostone	127.97	-2.24571	-7.09849
					537.469	535.071	534.443	534.443	534.443	534.443	534.443	534.443	534.443	535.916	532.078		Adoudou Fm, Tifnout Member		M208-37.0	dl	shallow dolostone	128.808	-2.30871	-7.23805
					537.457	535.063	534.434	534.434	534.434	534.434	534.434	534.434	534.434	535.903	532.073		Adoudou Fm, Tifnout Member		M208-37.3	dl	shallow dolostone	129.31	-2.31371	-7.56966
					537.438	535.049	534.421	534.421	534.421	534.421	534.421	534.421	534.421	535.882	532.064		Adoudou Fm, Tifnout Member		M208-37.8	dl	shallow dolostone	130.148	-2.13971	-5.81267
					537.418	535.034	534.407	534.407	534.407	534.407	534.407	534.407	534.407	535.861	532.055		Adoudou Fm, Tifnout Member		M208-38.3	dl	shallow dolostone	130.985	-1.77571	-6.24028
					537.407	535.026	534.398	534.398	534.398	534.398	534.398	534.398	534.398	535.849	532.049		Adoudou Fm, Tifnout Member		M208-38.6	dl	shallow dolostone	131.488	-2.11071	-6.05914
					537.399	535.02	534.393	534.393	534.393	534.393	534.393	534.393	534.393	535.84	532.046		Adoudou Fm, Tifnout Member		M208-38.8	dl	shallow dolostone	131.822	-2.56771	-5.18906
					537.391	535.014	534.387	534.387	534.387	534.387	534.387	534.387	534.387	535.832	532.042		Adoudou Fm, Tifnout Member		M208-39.0	dl	shallow dolostone	132.157	-2.25171	-6.5412
					537.383	535.009	534.382	534.382	534.382	534.382	534.382	534.382	534.382	535.824	532.039		Adoudou Fm, Tifnout Member		M208-39.2	dl	shallow dolostone	132.493	-2.20071	-6.0532
					537.372	535	534.373	534.373	534.373	534.373	534.373	534.373	534.373	535.811	532.033		Adoudou Fm, Tifnout Member		M208-39.5	dl	shallow dolostone	132.995	-2.69071	-7.1846
					537.364	534.994	534.368	534.368	534.368	534.368	534.368	534.368	534.368	535.803	532.03		Adoudou Fm, Tifnout Member		M208-39.7	dl	shallow dolostone	133.33	-2.75171	-7.22024
					537.356	534.989	534.362	534.362	534.362	534.362	534.362	534.362	534.362	535.794	532.026		Adoudou Fm, Tifnout Member		M208-39.9	dl	shallow dolostone	133.665	-2.72871	-7.14501
					537.348	534.983	534.357	534.357	534.357	534.357	534.357	534.357	534.357	535.786	532.022		Adoudou Fm, Tifnout Member		M208-40.1	dl	shallow dolostone	134	-2.76271	-7.52709
					537.34	534.977	534.351	534.351	534.351	534.351	534.351	534.351	534.351	535.777	532.019		Adoudou Fm, Tifnout Member		M208-40.3	dl	shallow dolostone	134.335	-2.61771	-5.16431
					537.333	534.972	534.346	534.346	534.346	534.346	534.346	534.346	534.346	535.769	532.015		Adoudou Fm, Tifnout Member		M208-40.5	dl	shallow dolostone	134.67	-2.67971	-4.8139
					537.321	534.963	534.337	534.337	534.337	534.337	534.337	534.337	534.337	535.757	532.01		Adoudou Fm, Tifnout Member		M208-40.8	dl	shallow dolostone	135.173	-2.40471	-4.8436
					537.305	534.952	534.326	534.326	534.326	534.326	534.326	534.326	534.326	535.74	532.003		Adoudou Fm, Tifnout Member		M208-41.2	dl	shallow dolostone	135.843	-2.37171	-4.34669
					537.294	534.943	534.318	534.318	534.318	534.318	534.318	534.318	534.318	535.727	531.997		Adoudou Fm, Tifnout Member		M208-41.5	dl	shallow dolostone	136.345	-2.22871	-6.07003
					537.286	534.937	534.312	534.312	534.312	534.312	534.312	534.312	534.312	535.719	531.994		Adoudou Fm, Tifnout Member		M208-41.7	dl	shallow dolostone	136.68	-1.81471	-6.61247
					537.278	534.932	534.307	534.307	534.307	534.307	534.307	534.307	534.307	535.711	531.99		Adoudou Fm, Tifnout Member		M208-41.9	dl	shallow dolostone	137.015	-1.65671	-6.32541
					537.27	534.926	534.301	534.301	534.301	534.301	534.301	534.301	534.301	535.702	531.987		Adoudou Fm, Tifnout Member		M208-42.1	dl	shallow dolostone	137.35	-2.08971	-6.57485
					537.251	534.912	534.287	534.287	534.287	534.287	534.287	534.287	534.287	535.681	531.978		Adoudou Fm, Tifnout Member		M208-42.6	dl	shallow dolostone	138.188	-2.11171	-6.98564
					537.243	534.906	534.282	534.282	534.282	534.282	534.282	534.282	534.282	535.673	531.974		Adoudou Fm, Tifnout Member		M208-42.8	dl	shallow dolostone	138.523	-2.17071	-6.85399
					537.235	534.9	534.276	534.276	534.276	534.276	534.276	534.276	534.276	535.664	531.971		Adoudou Fm, Tifnout Member		M208-43.0	dl	shallow dolostone	138.857	-2.03971	-6.00074
					537.224	534.892	534.268	534.268	534.268	534.268	534.268	534.268	534.268	535.652	531.965		Adoudou Fm, Tifnout Member		M208-43.3	dl	shallow dolostone	139.36	-2.56471	-4.6486
					537.208	534.88	534.257	534.257	534.257	534.257	534.257	534.257	534.257	535.635	531.958		Adoudou Fm, Tifnout Member		M208-43.7	dl	shallow dolostone	140.03	-0.645714	-6.41252
					537.181	534.86	534.237	534.237	534.237	534.237	534.237	534.237	534.237	535.606	531.945		Adoudou Fm, Tifnout Member		M208-44.4	dl	shallow dolostone	141.202	-1.20171	-6.40262
					537.177	534.858	534.235	534.235	534.235	534.235	534.235	534.235	534.235	535.602	531.944		Adoudou Fm, Tifnout Member		M208-44.5	dl	shallow dolostone	141.37	-1.47671	-6.44419
					537.169	534.852	534.229	534.229	534.229	534.229	534.229	534.229	534.229	535.593	531.94		Adoudou Fm, Tifnout Member		M208-44.7	dl	shallow dolostone	141.705	-0.899714	-6.96486
					537.162	534.846	534.223	534.223	534.223	534.223	534.223	534.223	534.223	535.585	531.936		Adoudou Fm, Tifnout Member		M208-44.9	dl	shallow dolostone	142.04	-1.18471	-6.66592
					537.142	534.832	534.21	534.21	534.21	534.21	534.21	534.21	534.21	535.564	531.928		Adoudou Fm, Tifnout Member		M208-45.4	dl	shallow dolostone	142.877	-1.55971	-6.29967
					537.138	534.829	534.207	534.207	534.207	534.207	534.207	534.207	534.207	535.56	531.926		Adoudou Fm, Tifnout Member		M208-45.5	dl	shallow dolostone	143.045	-1.03171	-6.27493
					537.127	534.821	534.198	534.198	534.198	534.198	534.198	534.198	534.198	535.547	531.92		Adoudou Fm, Tifnout Member		M208-45.8	dl	shallow dolostone	143.548	-0.274714	-6.65701
					537.111	534.809	534.187	534.187	534.187	534.187	534.187	534.187	534.187	535.531	531.913		Adoudou Fm, Tifnout Member		M208-46.2	dl	shallow dolostone	144.218	0.0272857	-7.04107
					537.099	534.801	534.179	534.179	534.179	534.179	534.179	534.179	534.179	535.518	531.908		Adoudou Fm, Tifnout Member		M208-46.5	dl	shallow dolostone	144.72	-0.538714	-6.84607
					537.096	534.798	534.176	534.176	534.176	534.176	534.176	534.176	534.176	535.514	531.906		Adoudou Fm, Tifnout Member		M208-46.6	dl	shallow dolostone	144.887	-2.11471	-5.64043
					537.088	534.792	534.171	534.171	534.171	534.171	534.171	534.171	534.171	535.505	531.902		Adoudou Fm, Tifnout Member		M208-46.8	dl	shallow dolostone	145.222	-2.17771	-5.39891
					537.076	534.783	534.162	534.162	534.162	534.162	534.162	534.162	534.162	535.493	531.897		Adoudou Fm, Tifnout Member		M208-47.1	dl	shallow dolostone	145.725	-1.23571	-6.27097
					537.064	534.775	534.154	534.154	534.154	534.154	534.154	534.154	534.154	535.48	531.892		Adoudou Fm, Tifnout Member		M208-47.4	dl	shallow dolostone	146.227	-0.868714	-6.93912
					537.049	534.764	534.143	534.143	534.143	534.143	534.143	534.143	534.143	535.464	531.885		Adoudou Fm, Tifnout Member		M208-47.8	dl	shallow dolostone	146.898	-1.02371	-6.66889
					537.033	534.752	534.132	534.132	534.132	534.132	534.132	534.132	534.132	535.447	531.877		Adoudou Fm, Tifnout Member		M208-48.2	dl	shallow dolostone	147.567	-1.05571	-6.10962
					537.002	534.729	534.11	534.11	534.11	534.11	534.11	534.11	534.11	535.413	531.863		Adoudou Fm, Tifnout Member		M208-49.0	dl	shallow dolostone	148.907	-2.23371	-4.91685
					536.998	534.726	534.107	534.107	534.107	534.107	534.107	534.107	534.107	535.409	531.861		Adoudou Fm, Tifnout Member		M208-49.1	dl	shallow dolostone	149.075	-0.920714	-6.365
					536.987	534.718	534.098	534.098	534.098	534.098	534.098	534.098	534.098	535.397	531.856		Adoudou Fm, Tifnout Member		M208-49.4	dl	shallow dolostone	149.577	-1.03171	-6.74214
					536.975	534.709	534.09	534.09	534.09	534.09	534.09	534.09	534.09	535.384	531.851		Adoudou Fm, Tifnout Member		M208-49.7	dl	shallow dolostone	150.08	-0.950714	-5.8869
					536.967	534.704	534.085	534.085	534.085	534.085	534.085	534.085	534.085	535.376	531.847		Adoudou Fm, Tifnout Member		M208-49.9	dl	shallow dolostone	150.415	-0.906714	-7.439
					536.959	534.698	534.079	534.079	534.079	534.079	534.079	534.079	534.079	535.367	531.843		Adoudou Fm, Tifnout Member		M208-50.1	dl	shallow dolostone	150.75	-0.888714	-7.26181
					536.948	534.689	534.071	534.071	534.071	534.071	534.071	534.071	534.071	535.355	531.838		Adoudou Fm, Tifnout Member		M208-50.4	dl	shallow dolostone	151.252	-0.942714	-7.61618
					536.936	534.681	534.062	534.062	534.062	534.062	534.062	534.062	534.062	535.342	531.833		Adoudou Fm, Tifnout Member		M208-50.7	dl	shallow dolostone	151.755	-0.936714	-6.20861
					536.928	534.675	534.057	534.057	534.057	534.057	534.057	534.057	534.057	535.334	531.829		Adoudou Fm, Tifnout Member		M208-50.9	dl	shallow dolostone	152.09	-0.978714	-7.00049
					536.921	534.669	534.051	534.051	534.051	534.051	534.051	534.051	534.051	535.325	531.825		Adoudou Fm, Tifnout Member		M208-51.1	dl	shallow dolostone	152.425	-1.06371	-6.07399
					536.905	534.658	534.04	534.04	534.04	534.04	534.04	534.04	534.04	535.309	531.818		Adoudou Fm, Tifnout Member		M208-51.5	dl	shallow dolostone	153.095	-1.06471	-7.18361
					536.897	534.652	534.035	534.035	534.035	534.035	534.035	534.035	534.035	535.3	531.815		Adoudou Fm, Tifnout Member		M208-51.7A	dl	shallow dolostone	153.43	-1.13167	-6.08586
					536.889	534.647	534.029	534.029	534.029	534.029	534.029	534.029	534.029	535.292	531.811		Adoudou Fm, Tifnout Member		M208-51.9	dl	shallow dolostone	153.765	-0.878667	-7.1163
					536.882	534.641	534.024	534.024	534.024	534.024	534.024	534.024	534.024	535.284	531.808		Adoudou Fm, Tifnout Member		M208-52.1	dl	shallow dolostone	154.1	-0.824667	-7.5073
					536.862	534.627	534.01	534.01	534.01	534.01	534.01	534.01	534.01	535.263	531.799		Adoudou Fm, Tifnout Member		M208-52.6	dl	shallow dolostone	154.938	-0.745667	-6.15219
					536.854	534.621	534.004	534.004	534.004	534.004	534.004	534.004	534.004	535.254	531.795		Adoudou Fm, Tifnout Member		M208-52.8	dl	shallow dolostone	155.273	-0.738667	-5.92155
					536.847	534.615	533.999	533.999	533.999	533.999	533.999	533.999	533.999	535.246	531.791		Adoudou Fm, Tifnout Member		M208-53.0	dl	shallow dolostone	155.607	-1.15567	-5.83939
					536.839	534.61	533.993	533.993	533.993	533.993	533.993	533.993	533.993	535.238	531.788		Adoudou Fm, Tifnout Member		M208-53.2	dl	shallow dolostone	155.942	-0.331667	-6.47191
					536.827	534.601	533.985	533.985	533.985	533.985	533.985	533.985	533.985	535.225	531.782		Adoudou Fm, Tifnout Member		M208-53.5	dl	shallow dolostone	156.445	-0.00366667	-6.14526
					536.652	534.473	533.86	533.86	533.86	533.86	533.86	533.86	533.86	535.037	531.702		Adoudou Fm, Tifnout Member		M208-53.8	dl	shallow dolostone	163.982	0.552333	-6.75501
					536.808	534.587	533.971	533.971	533.971	533.971	533.971	533.971	533.971	535.204	531.774		Adoudou Fm, Tifnout Member		M208-54.0	dl	shallow dolostone	157.282	-1.50667	-5.21479
					536.8	534.581	533.965	533.965	533.965	533.965	533.965	533.965	533.965	535.196	531.77		Adoudou Fm, Tifnout Member		M208-54.2	dl	shallow dolostone	157.618	-0.137667	-6.12942
					536.784	534.57	533.954	533.954	533.954	533.954	533.954	533.954	533.954	535.179	531.763		Adoudou Fm, Tifnout Member		M208-54.6	dl	shallow dolostone	158.287	0.416333	-6.32145																									3p?
					536.777	534.564	533.949	533.949	533.949	533.949	533.949	533.949	533.949	535.171	531.759		Adoudou Fm, Tifnout Member		M208-54.8	dl	shallow dolostone	158.623	0.354333	-6.58871
					536.765	534.555	533.94	533.94	533.94	533.94	533.94	533.94	533.94	535.158	531.754		Adoudou Fm, Tifnout Member		M208-55.1	dl	shallow dolostone	159.125	-0.00766667	-6.27097
					536.757	534.55	533.935	533.935	533.935	533.935	533.935	533.935	533.935	535.15	531.75		Adoudou Fm, Tifnout Member		M208-55.3	dl	shallow dolostone	159.46	-0.241667	-5.91561
					536.746	534.541	533.926	533.926	533.926	533.926	533.926	533.926	533.926	535.137	531.745		Adoudou Fm, Tifnout Member		M208-55.6	dl	shallow dolostone	159.963	-1.54167	-5.35535
					536.734	534.533	533.918	533.918	533.918	533.918	533.918	533.918	533.918	535.125	531.74		Adoudou Fm, Tifnout Member		M208-55.9	dl	shallow dolostone	160.465	-0.673667	-5.65726
					536.73	534.53	533.915	533.915	533.915	533.915	533.915	533.915	533.915	535.12	531.738		Adoudou Fm, Tifnout Member		M208-56.0	dl	shallow dolostone	160.632	-0.409667	-7.60331
					536.718	534.521	533.907	533.907	533.907	533.907	533.907	533.907	533.907	535.108	531.732		Adoudou Fm, Tifnout Member		M208-56.3B	dl	shallow dolostone	161.135	-0.431667	-7.32615
					536.707	534.513	533.899	533.899	533.899	533.899	533.899	533.899	533.899	535.095	531.727		Adoudou Fm, Tifnout Member		M208-56.6A	dl	shallow dolostone	161.637	-0.684667	-6.67384
					536.703	534.51	533.896	533.896	533.896	533.896	533.896	533.896	533.896	535.091	531.725		Adoudou Fm, Tifnout Member		M208-56.7	dl	shallow dolostone	161.805	-0.748667	-6.38183
					536.691	534.501	533.888	533.888	533.888	533.888	533.888	533.888	533.888	535.078	531.72		Adoudou Fm, Tifnout Member		M208-57.0	dl	shallow dolostone	162.308	-0.724667	-6.69759
					536.683	534.496	533.882	533.882	533.882	533.882	533.882	533.882	533.882	535.07	531.716		Adoudou Fm, Tifnout Member		M208-57.2	dl	shallow dolostone	162.643	-0.531667	-6.50259
					536.672	534.487	533.874	533.874	533.874	533.874	533.874	533.874	533.874	535.058	531.711		Adoudou Fm, Tifnout Member		M208-57.5	dl	shallow dolostone	163.145	-0.616667	-6.43033
					536.66	534.478	533.865	533.865	533.865	533.865	533.865	533.865	533.865	535.045	531.705		Adoudou Fm, Tifnout Member		M208-57.8	dl	shallow dolostone	163.648	-0.872667	-7.3212
					536.648	534.47	533.857	533.857	533.857	533.857	533.857	533.857	533.857	535.032	531.7		Adoudou Fm, Tifnout Member		M208-58.1	dl	shallow dolostone	164.15	-0.609667	-8.03885
					536.641	534.464	533.851	533.851	533.851	533.851	533.851	533.851	533.851	535.024	531.697		Adoudou Fm, Tifnout Member		M208-58.3	dl	shallow dolostone	164.485	-0.411667	-6.76886
					536.633	534.459	533.846	533.846	533.846	533.846	533.846	533.846	533.846	535.016	531.693		Adoudou Fm, Tifnout Member		M208-58.5	dl	shallow dolostone	164.82	-0.529667	-5.45038
					536.621	534.45	533.838	533.838	533.838	533.838	533.838	533.838	533.838	535.003	531.688		Adoudou Fm, Tifnout Member		M208-58.8	dl	shallow dolostone	165.322	-0.690667	-6.95298
					536.613	534.444	533.832	533.832	533.832	533.832	533.832	533.832	533.832	534.995	531.684		Adoudou Fm, Tifnout Member		M208-59.0	dl	shallow dolostone	165.657	-0.554667	-6.78569
					536.602	534.436	533.824	533.824	533.824	533.824	533.824	533.824	533.824	534.982	531.679		Adoudou Fm, Tifnout Member		M208-59.3	dl	shallow dolostone	166.16	-1.23767	-6.00965
					536.594	534.43	533.818	533.818	533.818	533.818	533.818	533.818	533.818	534.974	531.675		Adoudou Fm, Tifnout Member		M208-59.5	dl	shallow dolostone	166.495	-0.360667	-6.52635
					536.582	534.421	533.81	533.81	533.81	533.81	533.81	533.81	533.81	534.961	531.67		Adoudou Fm, Tifnout Member		M208-59.8	dl	shallow dolostone	166.998	-0.423667	-6.61544
					536.575	534.416	533.804	533.804	533.804	533.804	533.804	533.804	533.804	534.953	531.666		Adoudou Fm, Tifnout Member		M208-60.0	dl	shallow dolostone	167.333	-0.558667	-5.52066
					536.551	534.399	533.788	533.788	533.788	533.788	533.788	533.788	533.788	534.928	531.655		Adoudou Fm, Tifnout Member		M208-60.6	dl	shallow dolostone	168.338	-0.609667	-6.6283
					536.54	534.39	533.779	533.779	533.779	533.779	533.779	533.779	533.779	534.915	531.65		Adoudou Fm, Tifnout Member		M208-60.9	dl	shallow dolostone	168.84	-0.0296667	-7.14204
					536.528	534.382	533.771	533.771	533.771	533.771	533.771	533.771	533.771	534.903	531.645		Adoudou Fm, Tifnout Member		M208-61.2	dl	shallow dolostone	169.343	-0.997667	-6.38975
					536.52	534.376	533.765	533.765	533.765	533.765	533.765	533.765	533.765	534.894	531.641		Adoudou Fm, Tifnout Member		M208-61.4	dl	shallow dolostone	169.678	-1.79867	-6.09576
					536.501	534.362	533.752	533.752	533.752	533.752	533.752	533.752	533.752	534.873	531.632		Adoudou Fm, Tifnout Member		M208-61.9	dl	shallow dolostone	170.515	-2.26367	-6.54714
					536.47	534.339	533.729	533.729	533.729	533.729	533.729	533.729	533.729	534.84	531.618		Adoudou Fm, Tifnout Member		M208-62.7	dl	shallow dolostone	171.855	-1.11367	-7.11531
					536.454	534.327	533.718	533.718	533.718	533.718	533.718	533.718	533.718	534.823	531.611		Adoudou Fm, Tifnout Member		M208-63.1	dl	shallow dolostone	172.525	-1.32367	-7.89433
					536.438	534.316	533.707	533.707	533.707	533.707	533.707	533.707	533.707	534.806	531.603		Adoudou Fm, Tifnout Member		M208-63.5	dl	shallow dolostone	173.195	-1.33367	-6.83716
					536.427	534.307	533.699	533.699	533.699	533.699	533.699	533.699	533.699	534.794	531.598		Adoudou Fm, Tifnout Member		M208-63.8	dl	shallow dolostone	173.697	-1.10643	-6.58673
					536.415	534.299	533.69	533.69	533.69	533.69	533.69	533.69	533.69	534.781	531.593		Adoudou Fm, Tifnout Member		M208-64.1	dl	shallow dolostone	174.2	-1.53743	-7.62113
					536.4	534.288	533.679	533.679	533.679	533.679	533.679	533.679	533.679	534.765	531.586		Adoudou Fm, Tifnout Member		M108-64.5	dl	shallow dolostone	174.87	-1.74843	-7.89334
					536.392	534.282	533.674	533.674	533.674	533.674	533.674	533.674	533.674	534.756	531.582		Adoudou Fm, Tifnout Member		M208-64.7	dl	shallow dolostone	175.205	-1.92743	-7.72605
					536.38	534.273	533.665	533.665	533.665	533.665	533.665	533.665	533.665	534.744	531.577		Adoudou Fm, Tifnout Member		M208-65.0	dl	shallow dolostone	175.708	-1.92243	-6.00371
					536.365	534.262	533.654	533.654	533.654	533.654	533.654	533.654	533.654	534.727	531.569		Adoudou Fm, Tifnout Member		M208-65.4	dl	shallow dolostone	176.377	-1.61443	-6.76787
					536.349	534.25	533.643	533.643	533.643	533.643	533.643	533.643	533.643	534.71	531.562		Adoudou Fm, Tifnout Member		M208-65.8	dl	shallow dolostone	177.048	-1.45843	-7.49146
					536.337	534.242	533.635	533.635	533.635	533.635	533.635	533.635	533.635	534.698	531.557		Adoudou Fm, Tifnout Member		M208-66.1	dl	shallow dolostone	177.55	-1.55443	-7.83791
					536.314	534.225	533.618	533.618	533.618	533.618	533.618	533.618	533.618	534.672	531.546		Adoudou Fm, Tifnout Member		M208-66.7	dl	shallow dolostone	178.555	-1.44643	-5.20588
					536.298	534.213	533.607	533.607	533.607	533.607	533.607	533.607	533.607	534.656	531.539		Adoudou Fm, Tifnout Member		M208-67.1	dl	shallow dolostone	179.225	-0.952429	-6.26602
					536.279	534.199	533.593	533.593	533.593	533.593	533.593	533.593	533.593	534.635	531.53		Adoudou Fm, Tifnout Member		M208-67.6	dl	shallow dolostone	180.062	-0.837429	-6.30858
					536.256	534.182	533.577	533.577	533.577	533.577	533.577	533.577	533.577	534.61	531.519		Adoudou Fm, Tifnout Member		M208-68.2	dl	shallow dolostone	181.067	-0.556429	-6.98366
					536.248	534.176	533.571	533.571	533.571	533.571	533.571	533.571	533.571	534.601	531.516		Adoudou Fm, Tifnout Member		M208-68.4	dl	shallow dolostone	181.403	-0.443429	-7.01831
					536.236	534.168	533.563	533.563	533.563	533.563	533.563	533.563	533.563	534.589	531.51		Adoudou Fm, Tifnout Member		M208-68.7	dl	shallow dolostone	181.905	-0.528429	-7.3212
					536.221	534.156	533.552	533.552	533.552	533.552	533.552	533.552	533.552	534.572	531.503		Adoudou Fm, Tifnout Member		M208-69.1	dl	shallow dolostone	182.575	-0.703429	-6.74808
					536.205	534.145	533.541	533.541	533.541	533.541	533.541	533.541	533.541	534.555	531.496		Adoudou Fm, Tifnout Member		M208-69.5	dl	shallow dolostone	183.245	-3.69243	-2.39569
					536.19	534.134	533.529	533.529	533.529	533.529	533.529	533.529	533.529	534.539	531.489		Adoudou Fm, Tifnout Member		M208-69.9	dl	shallow dolostone	183.915	-1.53043	-6.29868
					536.174	534.122	533.518	533.518	533.518	533.518	533.518	533.518	533.518	534.522	531.482		Adoudou Fm, Tifnout Member		M208-70.3	dl	shallow dolostone	184.585	-1.49943	-7.3994
					536.159	534.111	533.507	533.507	533.507	533.507	533.507	533.507	533.507	534.505	531.474		Adoudou Fm, Tifnout Member		M208-70.7	dl	shallow dolostone	185.255	-1.58143	-6.73719
					536.147	534.102	533.499	533.499	533.499	533.499	533.499	533.499	533.499	534.492	531.469		Adoudou Fm, Tifnout Member		M208-71.0	dl	shallow dolostone	185.757	-1.73443	-6.03043
					536.139	534.097	533.493	533.493	533.493	533.493	533.493	533.493	533.493	534.484	531.466		Adoudou Fm, Tifnout Member		M208-71.2	dl	shallow dolostone	186.093	-3.55243	-3.98737
					536.116	534.079	533.477	533.477	533.477	533.477	533.477	533.477	533.477	534.459	531.455		Adoudou Fm, Tifnout Member		M208-71.8	dl	shallow dolostone	187.097	-2.00143	-5.99183
					536.104	534.071	533.468	533.468	533.468	533.468	533.468	533.468	533.468	534.446	531.449		Adoudou Fm, Tifnout Member		M208-72.1	dl	shallow dolostone	187.6	-2.50143	-5.75624
					536.092	534.062	533.46	533.46	533.46	533.46	533.46	533.46	533.46	534.434	531.444		Adoudou Fm, Tifnout Member		M208-72.4	dl	shallow dolostone	188.102	-2.08543	-5.9849
					536.081	534.054	533.452	533.452	533.452	533.452	533.452	533.452	533.452	534.421	531.439		Adoudou Fm, Tifnout Member		M208-72.7	dl	shallow dolostone	188.605	-1.62443	-7.1262
					536.065	534.042	533.441	533.441	533.441	533.441	533.441	533.441	533.441	534.405	531.432		Adoudou Fm, Tifnout Member		M208-73.1	dl	shallow dolostone	189.275	-1.49643	-6.7748
					536.05	534.031	533.429	533.429	533.429	533.429	533.429	533.429	533.429	534.388	531.424		Adoudou Fm, Tifnout Member		M208-73.5	dl	shallow dolostone	189.945	-1.42343	-7.37564
					536.026	534.014	533.413	533.413	533.413	533.413	533.413	533.413	533.413	534.363	531.414		Adoudou Fm, Tifnout Member		M208-74.1	dl	shallow dolostone	190.95	-1.06043	-7.46077
					536.011	534.003	533.402	533.402	533.402	533.402	533.402	533.402	533.402	534.346	531.406		Adoudou Fm, Tifnout Member		M208-74.5	dl	shallow dolostone	191.62	-1.02843	-8.05963
					535.991	533.988	533.388	533.388	533.388	533.388	533.388	533.388	533.388	534.325	531.397		Adoudou Fm, Tifnout Member		M208-75.0	dl	shallow dolostone	192.458	-0.721429	-7.02029
					535.98	533.98	533.38	533.38	533.38	533.38	533.38	533.38	533.38	534.313	531.392		Adoudou Fm, Tifnout Member		M208-75.3	dl	shallow dolostone	192.96	-0.620429	-6.65503
					535.952	533.96	533.36	533.36	533.36	533.36	533.36	533.36	533.36	534.283	531.38		Adoudou Fm, Tifnout Member		M208-76.0	dl	shallow dolostone	194.132	-0.859429	-7.68052
					535.937	533.948	533.349	533.349	533.349	533.349	533.349	533.349	533.349	534.266	531.372		Adoudou Fm, Tifnout Member		M208-76.4	dl	shallow dolostone	194.803	-0.975429	-6.98663
					535.906	533.926	533.327	533.327	533.327	533.327	533.327	533.327	533.327	534.233	531.358		Adoudou Fm, Tifnout Member		M208-77.2	dl	shallow dolostone	196.143	-1.12143	-7.07077
					535.894	533.917	533.318	533.318	533.318	533.318	533.318	533.318	533.318	534.22	531.353		Adoudou Fm, Tifnout Member		M208-77.5	dl	shallow dolostone	196.645	-0.954429	-7.36773
					535.867	533.897	533.299	533.299	533.299	533.299	533.299	533.299	533.299	534.191	531.34		Adoudou Fm, Tifnout Member		M208-78.2	dl	shallow dolostone	197.817	-1.72543	-5.94333
					535.855	533.889	533.291	533.291	533.291	533.291	533.291	533.291	533.291	534.179	531.335		Adoudou Fm, Tifnout Member		M208-78.5	dl	shallow dolostone	198.32	-0.737429	-7.11432
					535.84	533.877	533.28	533.28	533.28	533.28	533.28	533.28	533.28	534.162	531.328		Adoudou Fm, Tifnout Member		M208-78.9	dl	shallow dolostone	198.99	-0.790429	-7.28854
					535.82	533.863	533.266	533.266	533.266	533.266	533.266	533.266	533.266	534.141	531.319		Adoudou Fm, Tifnout Member		M208-79.4	dl	shallow dolostone	199.827	-0.790429	-5.8582
					535.801	533.849	533.252	533.252	533.252	533.252	533.252	533.252	533.252	534.12	531.31		Adoudou Fm, Tifnout Member		M208-79.9	dl	shallow dolostone	200.665	-0.359429	-6.63424
					535.789	533.84	533.243	533.243	533.243	533.243	533.243	533.243	533.243	534.107	531.304		Adoudou Fm, Tifnout Member		M208-80.2	dl	shallow dolostone	201.167	-0.542429	-7.28161
					535.774	533.829	533.232	533.232	533.232	533.232	533.232	533.232	533.232	534.091	531.297		Adoudou Fm, Tifnout Member		M208-80.6	dl	shallow dolostone	201.838	-0.760429	-7.37465
					535.758	533.817	533.221	533.221	533.221	533.221	533.221	533.221	533.221	534.074	531.29		Adoudou Fm, Tifnout Member		M208-81.0	dl	shallow dolostone	202.507	-0.583429	-6.98366
					535.743	533.806	533.21	533.21	533.21	533.21	533.21	533.21	533.21	534.057	531.283		Adoudou Fm, Tifnout Member		M208-81.4	dl	shallow dolostone	203.178	-0.453429	-6.5996
					535.731	533.797	533.202	533.202	533.202	533.202	533.202	533.202	533.202	534.045	531.278		Adoudou Fm, Tifnout Member		M208-81.7	dl	shallow dolostone	203.68	-0.497429	-7.13709
					535.711	533.783	533.188	533.188	533.188	533.188	533.188	533.188	533.188	534.024	531.269		Adoudou Fm, Tifnout Member		M208-82.2	dl	shallow dolostone	204.518	-0.873429	-6.76194
					535.719	533.789	533.194	533.194	533.194	533.194	533.194	533.194	533.194	534.032	531.272		Adoudou Fm, Tifnout Member		M208-82.5	dl	shallow dolostone	204.183	-1.51043	-6.16505
					535.68	533.76	533.166	533.166	533.166	533.166	533.166	533.166	533.166	533.99	531.254		Adoudou Fm, Tifnout Member		M208-83.0	dl	shallow dolostone	205.857	-1.21543	-7.53996
					535.669	533.752	533.157	533.157	533.157	533.157	533.157	533.157	533.157	533.978	531.249		Adoudou Fm, Tifnout Member		M208-83.3	dl	shallow dolostone	206.36	-1.23143	-6.78272
					535.653	533.74	533.146	533.146	533.146	533.146	533.146	533.146	533.146	533.961	531.242		Adoudou Fm, Tifnout Member		M208-83.7	dl	shallow dolostone	207.03	-1.31143	-7.59737
					535.641	533.732	533.138	533.138	533.138	533.138	533.138	533.138	533.138	533.948	531.236		Adoudou Fm, Tifnout Member		M208-84.0	dl	shallow dolostone	207.532	-1.30343	-7.77456
					535.626	533.72	533.127	533.127	533.127	533.127	533.127	533.127	533.127	533.932	531.229		Adoudou Fm, Tifnout Member		M208-84.4	dl	shallow dolostone	208.202	-1.35343	-6.49171
					535.606	533.706	533.113	533.113	533.113	533.113	533.113	533.113	533.113	533.911	531.22		Adoudou Fm, Tifnout Member		M208-84.9	dl	shallow dolostone	209.04	-1.18443	-7.11036
					535.595	533.698	533.105	533.105	533.105	533.105	533.105	533.105	533.105	533.898	531.215		Adoudou Fm, Tifnout Member		M208-85.2	dl	shallow dolostone	209.542	-1.21271	-7.39983
					535.583	533.689	533.096	533.096	533.096	533.096	533.096	533.096	533.096	533.886	531.209		Adoudou Fm, Tifnout Member		M208-85.5	dl	shallow dolostone	210.045	-0.857714	-8.36493
					535.568	533.678	533.085	533.085	533.085	533.085	533.085	533.085	533.085	533.869	531.202		Adoudou Fm, Tifnout Member		M108-85.9	dl	shallow dolostone	210.715	-1.16571	-7.64036
					535.552	533.666	533.074	533.074	533.074	533.074	533.074	533.074	533.074	533.852	531.195		Adoudou Fm, Tifnout Member		M208-86.3	dl	shallow dolostone	211.385	-1.64371	-8.1927
					535.536	533.655	533.063	533.063	533.063	533.063	533.063	533.063	533.063	533.835	531.188		Adoudou Fm, Tifnout Member		M208-86.7	dl	shallow dolostone	212.055	-1.52471	-6.88015
					535.521	533.643	533.052	533.052	533.052	533.052	533.052	533.052	533.052	533.819	531.181		Adoudou Fm, Tifnout Member		M208-87.1	dl	shallow dolostone	212.725	-1.67471	-8.0462
					535.509	533.635	533.044	533.044	533.044	533.044	533.044	533.044	533.044	533.806	531.175		Adoudou Fm, Tifnout Member		M208-87.4	dl	shallow dolostone	213.227	-1.70871	-7.80567
					535.494	533.623	533.033	533.033	533.033	533.033	533.033	533.033	533.033	533.789	531.168		Adoudou Fm, Tifnout Member		M208-87.8	dl	shallow dolostone	213.898	-1.84471	-7.45328
					535.466	533.603	533.013	533.013	533.013	533.013	533.013	533.013	533.013	533.76	531.156		Adoudou Fm, Tifnout Member		M208-88.5	dl	shallow dolostone	215.07	-2.05471	-6.88015
					535.459	533.598	533.008	533.008	533.008	533.008	533.008	533.008	533.008	533.752	531.152		Adoudou Fm, Tifnout Member		M208-88.7	dl	shallow dolostone	215.405	-2.07271	-7.40576
					535.451	533.592	533.002	533.002	533.002	533.002	533.002	533.002	533.002	533.743	531.149		Adoudou Fm, Tifnout Member		M208-88.9	dl	shallow dolostone	215.74	-2.26571	-7.81754
					535.443	533.586	532.996	532.996	532.996	532.996	532.996	532.996	532.996	533.735	531.145		Adoudou Fm, Tifnout Member		M208-89.1	dl	shallow dolostone	216.075	-2.29571	-7.8027
					535.431	533.578	532.988	532.988	532.988	532.988	532.988	532.988	532.988	533.722	531.14		Adoudou Fm, Tifnout Member		M208-89.4	dl	shallow dolostone	216.577	-3.33271	-8.3392
					535.416	533.566	532.977	532.977	532.977	532.977	532.977	532.977	532.977	533.706	531.132		Adoudou Fm, Tifnout Member		M208-89.8	dl	shallow dolostone	217.248	-2.49471	-8.24021
					535.408	533.561	532.971	532.971	532.971	532.971	532.971	532.971	532.971	533.697	531.129		Adoudou Fm, Tifnout Member		M208-90.0	dl	shallow dolostone	217.583	-2.33671	-7.20383
					535.396	533.552	532.963	532.963	532.963	532.963	532.963	532.963	532.963	533.685	531.124		Adoudou Fm, Tifnout Member		M208-90.3	dl	shallow dolostone	218.085	-2.62771	-7.26026
					535.389	533.546	532.958	532.958	532.958	532.958	532.958	532.958	532.958	533.676	531.12		Adoudou Fm, Tifnout Member		M208-90.5	dl	shallow dolostone	218.42	-2.73171	-7.60176
					535.381	533.541	532.952	532.952	532.952	532.952	532.952	532.952	532.952	533.668	531.116		Adoudou Fm, Tifnout Member		M208-90.7	dl	shallow dolostone	218.755	-2.42771	-6.8564
					535.358	533.524	532.935	532.935	532.935	532.935	532.935	532.935	532.935	533.643	531.106		Adoudou Fm, Tifnout Member		M208-91.3	dl	shallow dolostone	219.76	-2.44271	-7.04249
					535.346	533.515	532.927	532.927	532.927	532.927	532.927	532.927	532.927	533.63	531.1		Adoudou Fm, Tifnout Member		M208-91.6	dl	shallow dolostone	220.262	-2.40271	-6.46441
					535.334	533.507	532.919	532.919	532.919	532.919	532.919	532.919	532.919	533.618	531.095		Adoudou Fm, Tifnout Member		M208-91.9	dl	shallow dolostone	220.765	-2.50971	-7.82348
					535.326	533.501	532.913	532.913	532.913	532.913	532.913	532.913	532.913	533.609	531.091		Adoudou Fm, Tifnout Member		M208-92.1	dl	shallow dolostone	221.1	-2.44371	-8.00859
					535.299	533.481	532.894	532.894	532.894	532.894	532.894	532.894	532.894	533.58	531.079		Adoudou Fm, Tifnout Member		M208-92.8	dl	shallow dolostone	222.273	-2.48271	-7.82744
					535.291	533.475	532.888	532.888	532.888	532.888	532.888	532.888	532.888	533.572	531.075		Adoudou Fm, Tifnout Member		M208-93.0	dl	shallow dolostone	222.607	-2.44671	-7.11277
					535.288	533.472	532.885	532.885	532.885	532.885	532.885	532.885	532.885	533.567	531.073		Adoudou Fm, Tifnout Member		M208-93.1	dl	shallow dolostone	222.775	-2.49271	-6.64655
					535.28	533.467	532.88	532.88	532.88	532.88	532.88	532.88	532.88	533.559	531.07		Adoudou Fm, Tifnout Member		M208-93.3	dl	shallow dolostone	223.11	-2.88871	-4.68763
					535.253	533.447	532.86	532.86	532.86	532.86	532.86	532.86	532.86	533.53	531.057		Adoudou Fm, Tifnout Member		M208-94.0	dl	shallow dolostone	224.282	-1.92171	-6.89599
					535.241	533.438	532.852	532.852	532.852	532.852	532.852	532.852	532.852	533.517	531.052		Adoudou Fm, Tifnout Member		M208-94.3	dl	shallow dolostone	224.785	-1.78371	-7.43645
					535.229	533.43	532.844	532.844	532.844	532.844	532.844	532.844	532.844	533.505	531.047		Adoudou Fm, Tifnout Member		M208-94.6	dl	shallow dolostone	225.287	-1.95071	-7.7344
					535.218	533.421	532.835	532.835	532.835	532.835	532.835	532.835	532.835	533.492	531.041		Adoudou Fm, Tifnout Member		M208-94.9	dl	shallow dolostone	225.79	-1.91871	-7.83833
					535.206	533.413	532.827	532.827	532.827	532.827	532.827	532.827	532.827	533.48	531.036		Adoudou Fm, Tifnout Member		M208-95.2	dl	shallow dolostone	226.292	-1.87171	-7.77696
					535.202	533.41	532.824	532.824	532.824	532.824	532.824	532.824	532.824	533.475	531.034		Adoudou Fm, Tifnout Member		M208-95.3	dl	shallow dolostone	226.46	-1.90771	-7.30282
					535.194	533.404	532.819	532.819	532.819	532.819	532.819	532.819	532.819	533.467	531.03		Adoudou Fm, Tifnout Member		M208-95.5	dl	shallow dolostone	226.795	-2.26171	-6.6515
					535.187	533.398	532.813	532.813	532.813	532.813	532.813	532.813	532.813	533.459	531.027		Adoudou Fm, Tifnout Member		M208-95.7	dl	shallow dolostone	227.13	-2.61471	-5.54484
					535.179	533.393	532.808	532.808	532.808	532.808	532.808	532.808	532.808	533.45	531.023		Adoudou Fm, Tifnout Member		M208-95.9	dl	shallow dolostone	227.465	-1.99371	-6.79502
					535.171	533.387	532.802	532.802	532.802	532.802	532.802	532.802	532.802	533.442	531.02		Adoudou Fm, Tifnout Member		M208-96.1	dl	shallow dolostone	227.8	-1.72871	-6.69109
					535.163	533.381	532.797	532.797	532.797	532.797	532.797	532.797	532.797	533.434	531.016		Adoudou Fm, Tifnout Member		M208-96.3	dl	shallow dolostone	228.135	-1.99471	-8.36691
					535.152	533.373	532.788	532.788	532.788	532.788	532.788	532.788	532.788	533.421	531.011		Adoudou Fm, Tifnout Member		M208-96.6	dl	shallow dolostone	228.637	-1.88471	-8.26199
					535.14	533.364	532.78	532.78	532.78	532.78	532.78	532.78	532.78	533.408	531.005		Adoudou Fm, Tifnout Member		M208-96.9	dl	shallow dolostone	229.14	-1.82071	-8.21547
					535.128	533.356	532.772	532.772	532.772	532.772	532.772	532.772	532.772	533.396	531		Adoudou Fm, Tifnout Member		M208-97.2	dl	shallow dolostone	229.643	-1.40071	-8.43818
					535.113	533.344	532.76	532.76	532.76	532.76	532.76	532.76	532.76	533.379	530.993		Adoudou Fm, Tifnout Member		M208-97.6	dl	shallow dolostone	230.312	-1.80771	-7.57998
					535.101	533.336	532.752	532.752	532.752	532.752	532.752	532.752	532.752	533.367	530.987		Adoudou Fm, Tifnout Member		M208-97.9	dl	shallow dolostone	230.815	-1.90271	-7.2662
					535.089	533.327	532.744	532.744	532.744	532.744	532.744	532.744	532.744	533.354	530.982		Adoudou Fm, Tifnout Member		M208-98.2	dl	shallow dolostone	231.317	-2.12171	-7.57998
					535.078	533.318	532.735	532.735	532.735	532.735	532.735	532.735	532.735	533.341	530.977		Adoudou Fm, Tifnout Member		M208-98.5	dl	shallow dolostone	231.82	-2.13771	-7.69579
					535.062	533.307	532.724	532.724	532.724	532.724	532.724	532.724	532.724	533.325	530.97		Adoudou Fm, Tifnout Member		M208-98.9	dl	shallow dolostone	232.49	-2.14071	-6.89995
					535.043	533.293	532.711	532.711	532.711	532.711	532.711	532.711	532.711	533.304	530.961		Adoudou Fm, Tifnout Member		M208-99.4	dl	shallow dolostone	233.327	-2.13171	-7.88485
					535.031	533.284	532.702	532.702	532.702	532.702	532.702	532.702	532.702	533.291	530.955		Adoudou Fm, Tifnout Member		M208-99.7	dl	shallow dolostone	233.83	-2.07571	-6.1437
					535.023	533.279	532.697	532.697	532.697	532.697	532.697	532.697	532.697	533.283	530.952		Adoudou Fm, Tifnout Member		M208-99.9	dl	shallow dolostone	234.165	-2.06871	-7.18899
					535.008	533.267	532.686	532.686	532.686	532.686	532.686	532.686	532.686	533.266	530.944		Adoudou Fm, Tifnout Member		M208-100.3	dl	shallow dolostone	234.835	-2.35771	-8.21744
					535.004	533.264	532.683	532.683	532.683	532.683	532.683	532.683	532.683	533.262	530.943		Adoudou Fm, Tifnout Member		M208-100.4	dl	shallow dolostone	235.002	-2.51471	-8.34415
					534.988	533.253	532.672	532.672	532.672	532.672	532.672	532.672	532.672	533.245	530.936		Adoudou Fm, Tifnout Member		M208-100.8	dl	shallow dolostone	235.673	-2.29171	-8.22338
					534.977	533.244	532.663	532.663	532.663	532.663	532.663	532.663	532.663	533.233	530.93		Adoudou Fm, Tifnout Member		M208-101.1	dl	shallow dolostone	236.175	-2.29571	-8.14815
					534.973	533.242	532.661	532.661	532.661	532.661	532.661	532.661	532.661	533.228	530.928		Adoudou Fm, Tifnout Member		M208-101.3	dl	shallow dolostone	236.343	-2.20471	-6.83165
					534.969	533.239	532.658	532.658	532.658	532.658	532.658	532.658	532.658	533.224	530.927		Adoudou Fm, Tifnout Member		M208-101.2	dl	shallow dolostone	236.51	-1.81511	-6.43682
					534.965	533.236	532.655	532.655	532.655	532.655	532.655	532.655	532.655	533.22	530.925		Adoudou Fm, Tifnout Member		M208-101.4	dl	shallow dolostone	236.678	-1.89411	-7.5217
					534.953	533.227	532.647	532.647	532.647	532.647	532.647	532.647	532.647	533.208	530.919		Adoudou Fm, Tifnout Member		M208-101.7	dl	shallow dolostone	237.18	-1.78811	-7.56922
					534.942	533.219	532.638	532.638	532.638	532.638	532.638	532.638	532.638	533.195	530.914		Adoudou Fm, Tifnout Member		M208-102.0	dl	shallow dolostone	237.683	-1.89411	-7.43262
					534.93	533.21	532.63	532.63	532.63	532.63	532.63	532.63	532.63	533.182	530.909		Adoudou Fm, Tifnout Member		M208-102.3	dl	shallow dolostone	238.185	-1.57711	-8.5363
					534.926	533.207	532.627	532.627	532.627	532.627	532.627	532.627	532.627	533.178	530.907		Adoudou Fm, Tifnout Member		M208-102.4	dl	shallow dolostone	238.352	-1.78811	-6.73774
					534.91	533.196	532.616	532.616	532.616	532.616	532.616	532.616	532.616	533.161	530.9		Adoudou Fm, Tifnout Member		M208-102.8	dl	shallow dolostone	239.023	-2.05811	-6.91096
					534.895	533.185	532.605	532.605	532.605	532.605	532.605	532.605	532.605	533.145	530.893		Adoudou Fm, Tifnout Member		M208-103.2	dl	shallow dolostone	239.692	-1.75011	-6.73081
					534.879	533.173	532.594	532.594	532.594	532.594	532.594	532.594	532.594	533.128	530.885		Adoudou Fm, Tifnout Member		M208-103.6	dl	shallow dolostone	240.363	-1.75011	-6.03395
					534.852	533.153	532.574	532.574	532.574	532.574	532.574	532.574	532.574	533.099	530.873		Adoudou Fm, Tifnout Member		M208-104.3	dl	shallow dolostone	241.535	-0.980111	-6.16263
					534.84	533.145	532.566	532.566	532.566	532.566	532.566	532.566	532.566	533.086	530.867		Adoudou Fm, Tifnout Member		M208-104.6	dl	shallow dolostone	242.037	-0.837111	-5.82806
					534.833	533.139	532.561	532.561	532.561	532.561	532.561	532.561	532.561	533.078	530.864		Adoudou Fm, Tifnout Member		M208-104.8	dl	shallow dolostone	242.373	0.582889	-7.45142
					534.817	533.128	532.55	532.55	532.55	532.55	532.55	532.55	532.55	533.061	530.857		Adoudou Fm, Tifnout Member		M208-105.2	dl	shallow dolostone	243.042	0.603889	-6.55759
					534.802	533.116	532.538	532.538	532.538	532.538	532.538	532.538	532.538	533.044	530.85		Adoudou Fm, Tifnout Member		M208-105.6	dl	shallow dolostone	243.713	1.73189	-7.09013
					534.79	533.108	532.53	532.53	532.53	532.53	532.53	532.53	532.53	533.032	530.844		Adoudou Fm, Tifnout Member		M208-105.9	dl	shallow dolostone	244.215	2.06289	-6.55165
					534.778	533.099	532.522	532.522	532.522	532.522	532.522	532.522	532.522	533.019	530.839		Adoudou Fm, Tifnout Member		M208-106.2	dl	shallow dolostone	244.718	1.91589	-8.15323
					534.755	533.082	532.505	532.505	532.505	532.505	532.505	532.505	532.505	532.994	530.828		Adoudou Fm, Tifnout Member		M208-106.8	dl	shallow dolostone	245.722	2.11689	-8.00475
					534.739	533.071	532.494	532.494	532.494	532.494	532.494	532.494	532.494	532.977	530.821		Adoudou Fm, Tifnout Member		M208-107.2	dl	shallow dolostone	246.393	2.10489	-8.37595
					534.72	533.056	532.48	532.48	532.48	532.48	532.48	532.48	532.48	532.956	530.812		Adoudou Fm, Tifnout Member		M208-107.7	dl	shallow dolostone	247.23	-1.24111	-5.1708
					534.708	533.048	532.472	532.472	532.472	532.472	532.472	532.472	532.472	532.944	530.807		Adoudou Fm, Tifnout Member		M208-108.0	dl	shallow dolostone	247.732	-1.26611	-4.95501
					534.693	533.036	532.461	532.461	532.461	532.461	532.461	532.461	532.461	532.927	530.799		Adoudou Fm, Tifnout Member		M208-108.4	dl	shallow dolostone	248.403	-0.410111	-3.81173
					534.677	533.025	532.45	532.45	532.45	532.45	532.45	532.45	532.45	532.91	530.792		Adoudou Fm, Tifnout Member		M208-108.8	dl	shallow dolostone	249.072	0.559889	-6.94264
					534.658	533.011	532.436	532.436	532.436	532.436	532.436	532.436	532.436	532.889	530.783		Adoudou Fm, Tifnout Member		M208-109.3	dl	shallow dolostone	249.91	0.820889	-7.48211
					534.638	532.996	532.422	532.422	532.422	532.422	532.422	532.422	532.422	532.868	530.774		Adoudou Fm, Tifnout Member		M208-109.8	dl	shallow dolostone	250.748	-0.0561111	-6.42297
					534.627	532.988	532.413	532.413	532.413	532.413	532.413	532.413	532.413	532.856	530.769		Adoudou Fm, Tifnout Member		M208-110.1	dl	shallow dolostone	251.25	0.106889	-6.89414
					534.619	532.982	532.408	532.408	532.408	532.408	532.408	532.408	532.408	532.848	530.765		Adoudou Fm, Tifnout Member		M208-110.3	dl	shallow dolostone	251.585	0.7	-4.33536
					534.603	532.971	532.397	532.397	532.397	532.397	532.397	532.397	532.397	532.831	530.758		Adoudou Fm, Tifnout Member		M208-110.7	dl	shallow dolostone	252.255	0.839889	-6.90205
					534.596	532.965	532.391	532.391	532.391	532.391	532.391	532.391	532.391	532.822	530.755		Adoudou Fm, Tifnout Member		M208-110.9	dl	shallow dolostone	252.59	1.61689	-8.45415
					534.58	532.954	532.38	532.38	532.38	532.38	532.38	532.38	532.38	532.806	530.747		Adoudou Fm, Tifnout Member		M208-111.3	dl	shallow dolostone	253.26	2.00189	-8.53729																								4.5p	4p?
					534.5	532.945	532.372	532.372	532.372	532.372	532.372	532.372	532.372	532.793	530.742		Adoudou Fm, Tifnout Member		M208-111.6	dl	shallow dolostone	253.762	1.96589	-8.35417
					534.464	532.934	532.361	532.361	532.361	532.361	532.361	532.361	532.361	532.776	530.735		Adoudou Fm, Tifnout Member		M208-112.0	dl	shallow dolostone	254.433	1.98489	-7.2584
					534.418	532.919	532.347	532.347	532.347	532.347	532.347	532.347	532.347	532.755	530.726		Adoudou Fm, Tifnout Member		M208-112.5	dl	shallow dolostone	255.27	2.01257	-8.03149
					534.391	532.911	532.339	532.339	532.339	532.339	532.339	532.339	532.339	532.743	530.721		Adoudou Fm, Tifnout Member		M208-112.8	dl	shallow dolostone	255.773	0.990571	-6.06564
					534.354	532.899	532.327	532.327	532.327	532.327	532.327	532.327	532.327	532.726	530.713		Adoudou Fm, Tifnout Member		M108-113.2	dl	shallow dolostone	256.442	1.59057	-4.51355
					534.327	532.891	532.319	532.319	532.319	532.319	532.319	532.319	532.319	532.714	530.708		Adoudou Fm, Tifnout Member		M208-113.5	dl	shallow dolostone	256.945	0.854571	-7.31088
					534.3	532.882	532.311	532.311	532.311	532.311	532.311	532.311	532.311	532.701	530.703		Adoudou Fm, Tifnout Member		M208-113.8	dl	shallow dolostone	257.447	0.757571	-8.14236
					534.254	532.868	532.297	532.297	532.297	532.297	532.297	532.297	532.297	532.68	530.694		Adoudou Fm, Tifnout Member		M208-114.3	dl	shallow dolostone	258.285	0.682571	-7.90578
					534.227	532.86	532.289	532.289	532.289	532.289	532.289	532.289	532.289	532.668	530.688		Adoudou Fm, Tifnout Member		M208-114.6	dl	shallow dolostone	258.788	0.760571	-8.09781
					534.19	532.848	532.277	532.277	532.277	532.277	532.277	532.277	532.277	532.651	530.681		Adoudou Fm, Tifnout Member		M208-115.0	dl	shallow dolostone	259.457	0.808571	-7.98794
					534.163	532.84	532.269	532.269	532.269	532.269	532.269	532.269	532.269	532.638	530.676		Adoudou Fm, Tifnout Member		M208-115.3	dl	shallow dolostone	259.96	0.817571	-7.75532
					534.154	532.837	532.266	532.266	532.266	532.266	532.266	532.266	532.266	532.634	530.674		Adoudou Fm, Tifnout Member		M208-115.4	dl	shallow dolostone	260.127	0.851571	-7.80185
					534.118	532.825	532.255	532.255	532.255	532.255	532.255	532.255	532.255	532.617	530.667		Adoudou Fm, Tifnout Member		M208-115.8	dl	shallow dolostone	260.798	1.02457	-7.71474
					534.081	532.814	532.244	532.244	532.244	532.244	532.244	532.244	532.244	532.601	530.66		Adoudou Fm, Tifnout Member		M208-116.2	dl	shallow dolostone	261.467	1.22657	-7.91568
					534.054	532.805	532.236	532.236	532.236	532.236	532.236	532.236	532.236	532.588	530.654		Adoudou Fm, Tifnout Member		M208-116.5	dl	shallow dolostone	261.97	1.08457	-7.78403
					534.017	532.794	532.225	532.225	532.225	532.225	532.225	532.225	532.225	532.571	530.647		Adoudou Fm, Tifnout Member		M208-116.9	dl	shallow dolostone	262.64	0.768571	-7.67416
					533.999	532.788	532.219	532.219	532.219	532.219	532.219	532.219	532.219	532.563	530.644		Adoudou Fm, Tifnout Member		M208-117.1	dl	shallow dolostone	262.975	1.01557	-7.12479
					533.972	532.78	532.211	532.211	532.211	532.211	532.211	532.211	532.211	532.55	530.638		Adoudou Fm, Tifnout Member		M208-117.4	dl	shallow dolostone	263.478	1.02257	-7.37225
					533.945	532.771	532.203	532.203	532.203	532.203	532.203	532.203	532.203	532.538	530.633		Adoudou Fm, Tifnout Member		M208-117.7	dl	shallow dolostone	263.98	0.503571	-7.3287
					533.917	532.763	532.194	532.194	532.194	532.194	532.194	532.194	532.194	532.525	530.628		Adoudou Fm, Tifnout Member		M208-118.0	dl	shallow dolostone	264.483	0.552571	-7.15745
					533.881	532.751	532.183	532.183	532.183	532.183	532.183	532.183	532.183	532.509	530.62		Adoudou Fm, Tifnout Member		M208-118.4	dl	shallow dolostone	265.152	0.536571	-6.90306
					533.854	532.743	532.175	532.175	532.175	532.175	532.175	532.175	532.175	532.496	530.615		Adoudou Fm, Tifnout Member		M208-118.7	dl	shallow dolostone	265.655	0.3	-5.04906
					533.808	532.728	532.161	532.161	532.161	532.161	532.161	532.161	532.161	532.475	530.606		Adoudou Fm, Tifnout Member		M208-119.2	dl	shallow dolostone	266.493	0.0985714	-6.8308
					533.781	532.72	532.153	532.153	532.153	532.153	532.153	532.153	532.153	532.462	530.601		Adoudou Fm, Tifnout Member		M208-119.5	dl	shallow dolostone	266.995	0.276571	-6.80308
					533.753	532.711	532.144	532.144	532.144	532.144	532.144	532.144	532.144	532.45	530.595		Adoudou Fm, Tifnout Member		M208-119.8	dl	shallow dolostone	267.498	0.273571	-7.55735
					533.708	532.697	532.13	532.13	532.13	532.13	532.13	532.13	532.13	532.429	530.586		Adoudou Fm, Tifnout Member		M208-120.3	dl	shallow dolostone	268.335	0.543571	-7.50291
					533.681	532.689	532.122	532.122	532.122	532.122	532.122	532.122	532.122	532.416	530.581		Adoudou Fm, Tifnout Member		M208-120.6	dl	shallow dolostone	268.837	0.588571	-6.44971
					533.653	532.68	532.114	532.114	532.114	532.114	532.114	532.114	532.114	532.404	530.576		Adoudou Fm, Tifnout Member		M208-120.9	dl	shallow dolostone	269.34	-0.272429	-7.80086
					533.608	532.666	532.1	532.1	532.1	532.1	532.1	532.1	532.1	532.383	530.567		Adoudou Fm, Tifnout Member		M208-121.4	dl	shallow dolostone	270.178	-0.192429	-7.41086
					533.59	532.66	532.094	532.094	532.094	532.094	532.094	532.094	532.094	532.375	530.563		Adoudou Fm, Tifnout Member		M208-121.6	dl	shallow dolostone	270.512	-0.280429	-7.71573
					533.562	532.652	532.086	532.086	532.086	532.086	532.086	532.086	532.086	532.362	530.558		Adoudou Fm, Tifnout Member		M208-121.9	dl	shallow dolostone	271.015	-0.490429	-7.02283
					533.535	532.643	532.078	532.078	532.078	532.078	532.078	532.078	532.078	532.349	530.552		Adoudou Fm, Tifnout Member		M208-122.2	dl	shallow dolostone	271.517	-0.261429	-7.28415
					533.508	532.634	532.069	532.069	532.069	532.069	532.069	532.069	532.069	532.337	530.547		Adoudou Fm, Tifnout Member		M208-122.5	dl	shallow dolostone	272.02	0.375571	-7.9919
					533.48	532.626	532.061	532.061	532.061	532.061	532.061	532.061	532.061	532.324	530.542		Adoudou Fm, Tifnout Member		M208-122.8	dl	shallow dolostone	272.522	0.473571	-7.55735
					533.444	532.614	532.05	532.05	532.05	532.05	532.05	532.05	532.05	532.308	530.534		Adoudou Fm, Tifnout Member		M208-123.2	dl	shallow dolostone	273.192	0.701571	-7.15547
					533.426	532.609	532.044	532.044	532.044	532.044	532.044	532.044	532.044	532.299	530.531		Adoudou Fm, Tifnout Member		M208-123.4	dl	shallow dolostone	273.527	0.609571	-6.98027
					533.408	532.603	532.039	532.039	532.039	532.039	532.039	532.039	532.039	532.291	530.527		Adoudou Fm, Tifnout Member		M208-123.6	dl	shallow dolostone	273.863	-3.35143	-3.35938
					533.38	532.595	532.03	532.03	532.03	532.03	532.03	532.03	532.03	532.278	530.522		Adoudou Fm, Tifnout Member		M208-123.9	dl	shallow dolostone	274.365	-1.56643	-4.90257
					533.353	532.586	532.022	532.022	532.022	532.022	532.022	532.022	532.022	532.266	530.516		Adoudou Fm, Tifnout Member		M208-124.2	dl	shallow dolostone	274.868	0.332571	-6.48435
					533.316	532.575	532.011	532.011	532.011	532.011	532.011	532.011	532.011	532.249	530.509		Adoudou Fm, Tifnout Member		M208-124.6	dl	shallow dolostone	275.538	-0.759429	-8.13543
					533.289	532.566	532.003	532.003	532.003	532.003	532.003	532.003	532.003	532.236	530.504		Adoudou Fm, Tifnout Member		M208-124.9	dl	shallow dolostone	276.04	0.247571	-6.96839
					533.225	532.546	531.983	531.983	531.983	531.983	531.983	531.983	531.983	532.207	530.491		Adoudou Fm, Tifnout Member		M208-125.6	dl	shallow dolostone	277.212	0.0355714	-7.16537
					533.198	532.538	531.975	531.975	531.975	531.975	531.975	531.975	531.975	532.195	530.486		Adoudou Fm, Tifnout Member		M208-125.9	dl	shallow dolostone	277.715	-3.92943	-2.88821
					533.153	532.523	531.961	531.961	531.961	531.961	531.961	531.961	531.961	532.174	530.477		Adoudou Fm, Tifnout Member		M208-126.4	dl	shallow dolostone	278.553	-3.96643	-2.32598																									4n
					533.107	532.509	531.947	531.947	531.947	531.947	531.947	531.947	531.947	532.153	530.468		Adoudou Fm, Tifnout Member		M208-126.9	dl	shallow dolostone	279.39	-3.57343	-3.61279
					533.08	532.5	531.939	531.939	531.939	531.939	531.939	531.939	531.939	532.14	530.463		Adoudou Fm, Tifnout Member		M208-127.2	dl	shallow dolostone	279.892	-1.74743	-5.62813
					533.043	532.489	531.928	531.928	531.928	531.928	531.928	531.928	531.928	532.123	530.456		Adoudou Fm, Tifnout Member		M208-127.6	dl	shallow dolostone	280.562	-0.587429	-6.17552
					533.016	532.481	531.919	531.919	531.919	531.919	531.919	531.919	531.919	532.111	530.45		Adoudou Fm, Tifnout Member		M208-127.9	dl	shallow dolostone	281.065	-0.144429	-7.70979
					532.989	532.472	531.911	531.911	531.911	531.911	531.911	531.911	531.911	532.098	530.445		Adoudou Fm, Tifnout Member		M208-128.2	dl	shallow dolostone	281.567	0.000571429	-7.4752
					532.952	532.461	531.9	531.9	531.9	531.9	531.9	531.9	531.9	532.082	530.438		Adoudou Fm, Tifnout Member		M208-128.6	dl	shallow dolostone	282.238	0.197571	-7.79591
					532.925	532.452	531.892	531.892	531.892	531.892	531.892	531.892	531.892	532.069	530.432		Adoudou Fm, Tifnout Member		M208-128.9	dl	shallow dolostone	282.74	0.212571	-7.82263
					532.889	532.441	531.88	531.88	531.88	531.88	531.88	531.88	531.88	532.052	530.425		Adoudou Fm, Tifnout Member		M208-129.3	dl	shallow dolostone	283.41	-0.103429	-6.69024
					532.861	532.432	531.872	531.872	531.872	531.872	531.872	531.872	531.872	532.04	530.42		Adoudou Fm, Tifnout Member		M208-129.6	dl	shallow dolostone	283.913	-0.105429	-7.2505
					532.834	532.424	531.864	531.864	531.864	531.864	531.864	531.864	531.864	532.027	530.414		Adoudou Fm, Tifnout Member		M208-129.9	dl	shallow dolostone	284.415	-0.0524286	-7.70682
					532.798	532.412	531.853	531.853	531.853	531.853	531.853	531.853	531.853	532.01	530.407		Adoudou Fm, Tifnout Member		M208-130.3	dl	shallow dolostone	285.085	-0.174429	-7.37522
					532.77	532.404	531.844	531.844	531.844	531.844	531.844	531.844	531.844	531.998	530.402		Adoudou Fm, Tifnout Member		M208-130.6	dl	shallow dolostone	285.587	0.00025	-6.80103
					532.743	532.395	531.836	531.836	531.836	531.836	531.836	531.836	531.836	531.985	530.397		Adoudou Fm, Tifnout Member		M208-130.9	dl	shallow dolostone	286.09	0.02225	-7.05543
					532.707	532.384	531.825	531.825	531.825	531.825	531.825	531.825	531.825	531.969	530.389		Adoudou Fm, Tifnout Member		M208-131.3	dl	shallow dolostone	286.76	-0.44175	-7.03464
					532.679	532.375	531.817	531.817	531.817	531.817	531.817	531.817	531.817	531.956	530.384		Adoudou Fm, Tifnout Member		M208-131.6	dl	shallow dolostone	287.262	-0.40075	-6.52684
					532.652	532.367	531.808	531.808	531.808	531.808	531.808	531.808	531.808	531.943	530.379		Adoudou Fm, Tifnout Member		M208-131.9	dl	shallow dolostone	287.765	-0.47475	-6.79411
					532.643	532.364	531.806	531.806	531.806	531.806	531.806	531.806	531.806	531.939	530.377		Adoudou Fm, Tifnout Member		M208-132.0	dl	shallow dolostone	287.933	-0.39475	-7.19203
					532.625	532.358	531.8	531.8	531.8	531.8	531.8	531.8	531.8	531.931	530.373		Adoudou Fm, Tifnout Member		M208-132.2	dl	shallow dolostone	288.267	-0.39675	-7.88888
					532.588	532.347	531.789	531.789	531.789	531.789	531.789	531.789	531.789	531.914	530.366		Adoudou Fm, Tifnout Member		M208-132.6	dl	shallow dolostone	288.938	-0.20375	-7.70576
					532.561	532.338	531.781	531.781	531.781	531.781	531.781	531.781	531.781	531.902	530.361		Adoudou Fm, Tifnout Member		M208-132.9	dl	shallow dolostone	289.44	-0.13375	-6.45261
					532.543	532.332	531.775	531.775	531.775	531.775	531.775	531.775	531.775	531.893	530.357		Adoudou Fm, Tifnout Member		M208-133.1	dl	shallow dolostone	289.775	-0.60775	-5.65676
					532.488	532.315	531.758	531.758	531.758	531.758	531.758	531.758	531.758	531.868	530.346		Adoudou Fm, Tifnout Member		M208-133.7	dl	shallow dolostone	290.78	-1.66275	-4.43627
					532.461	532.307	531.75	531.75	531.75	531.75	531.75	531.75	531.75	531.856	530.341		Adoudou Fm, Tifnout Member		M208-134.0	dl	shallow dolostone	291.283	-3.03975	-2.49418
					532.397	532.287	531.731	531.731	531.731	531.731	531.731	531.731	531.731	531.826	530.328		Adoudou Fm, Tifnout Member		M208-134.7	dl	shallow dolostone	292.455	-0.01275	-5.98935
					532.379	532.281	531.725	531.725	531.725	531.725	531.725	531.725	531.725	531.818	530.325		Adoudou Fm, Tifnout Member		M208-134.9	dl	shallow dolostone	292.79	0.40525	-6.19227
					532.342	532.27	531.714	531.714	531.714	531.714	531.714	531.714	531.714	531.801	530.318		Adoudou Fm, Tifnout Member		M208-135.3	dl	shallow dolostone	293.46	-0.32075	-5.25092
					532.306	532.258	531.703	531.703	531.703	531.703	531.703	531.703	531.703	531.784	530.311		Adoudou Fm, Tifnout Member		M208-135.7	dl	shallow dolostone	294.13	0.77925	-5.63499
					532.279	532.25	531.695	531.695	531.695	531.695	531.695	531.695	531.695	531.772	530.305		Adoudou Fm, Tifnout Member		M208-136.0	dl	shallow dolostone	294.632	0.853714	-6.0771
					532.242	532.238	531.683	531.683	531.683	531.683	531.683	531.683	531.683	531.755	530.298		Adoudou Fm, Tifnout Member		M208-136.4	dl	shallow dolostone	295.303	0.871714	-7.45299
					532.206	532.227	531.672	531.672	531.672	531.672	531.672	531.672	531.672	531.738	530.291		Adoudou Fm, Tifnout Member		M208-136.8	dl	shallow dolostone	295.973	0.266714	-6.83038
					532.124	532.201	531.647	531.647	531.647	531.647	531.647	531.647	531.647	531.701	530.275		Adoudou Fm, Tifnout Member		M208-137.7	dl	shallow dolostone	297.48	1.05571	-7.32926
					532.097	532.193	531.639	531.639	531.639	531.639	531.639	531.639	531.639	531.688	530.269		Adoudou Fm, Tifnout Member		M208-138	dl	shallow dolostone	297.983	0.975714	-7.10655
					532.06	532.181	531.628	531.628	531.628	531.628	531.628	531.628	531.628	531.671	530.262		Adoudou Fm, Tifnout Member		M208-138.4	dl	shallow dolostone	298.652	-0.891286	-5.80093
					532.033	532.173	531.62	531.62	531.62	531.62	531.62	531.62	531.62	531.659	530.257		Adoudou Fm, Tifnout Member		M208-138.7	dl	shallow dolostone	299.155	0.563714	-7.69056
					531.996	532.161	531.608	531.608	531.608	531.608	531.608	531.608	531.608	531.642	530.25		Adoudou Fm, Tifnout Member		M208-139.1	dl	shallow dolostone	299.825	0.485714	-7.01251
					531.96	532.15	531.597	531.597	531.597	531.597	531.597	531.597	531.597	531.625	530.243		Adoudou Fm, Tifnout Member		M208-139.5	dl	shallow dolostone	300.495	0.694714	-7.56188
					531.8	531.8	531.567	531.567	531.567	531.567	531.567	531.567	531.567	531.579	530.223		Adoudou Fm, Tifnout Member		M208-140.6	dl	shallow dolostone	302.337	4.03871	-6.55718	7	46.4145	46.4145										530.47	530.47
					531.789	531.789	531.558	531.558	531.558	531.558	531.558	531.558	531.558	531.567	530.217		Adoudou Fm, Tifnout Member		M208-140.9	dl	shallow dolostone	302.84	4.46571	-6.62746
					531.775	531.775	531.547	531.547	531.547	531.547	531.547	531.547	531.547	531.55	530.21		Adoudou Fm, Tifnout Member		M208-141.3	dl	shallow dolostone	303.51	4.89571	-6.32852
					531.768	531.768	531.542	531.542	531.542	531.542	531.542	531.542	531.542	531.542	530.207		Adoudou Fm, Tifnout Member		M208-141.5	dl	shallow dolostone	303.845	4.84171	-6.56708
					531.757	531.757	531.533	531.533	531.533	531.533	531.533	531.533	531.533	531.533	530.201		Adoudou Fm, Tifnout Member		M208-141.8	dl	shallow dolostone	304.348	4.30571	-6.12659
					531.742	531.742	531.522	531.522	531.522	531.522	531.522	531.522	531.522	531.522	530.194		Adoudou Fm, Tifnout Member		M208-142.2	dl	shallow dolostone	305.017	4.94871	-6.99766
					531.731	531.731	531.514	531.514	531.514	531.514	531.514	531.514	531.514	531.514	530.189		Adoudou Fm, Tifnout Member		M208-142.5	dl	shallow dolostone	305.52	4.31771	-7.39657
					531.717	531.717	531.503	531.503	531.503	531.503	531.503	531.503	531.503	531.503	530.182		Adoudou Fm, Tifnout Member		M208-142.9	dl	shallow dolostone	306.19	4.85771	-6.4473
					531.706	531.706	531.495	531.495	531.495	531.495	531.495	531.495	531.495	531.495	530.176		Adoudou Fm, Tifnout Member		M208-143.2	dl	shallow dolostone	306.692	4.45771	-5.79796
					531.695	531.695	531.486	531.486	531.486	531.486	531.486	531.486	531.486	531.486	530.171		Adoudou Fm, Tifnout Member		M208-143.5	dl	shallow dolostone	307.195	4.22571	-5.4624
					531.674	531.674	531.47	531.47	531.47	531.47	531.47	531.47	531.47	531.47	530.16		Adoudou Fm, Tifnout Member		M208-144.1	dl	shallow dolostone	308.2	4.19771	-5.98306
					531.663	531.663	531.461	531.461	531.461	531.461	531.461	531.461	531.461	531.461	530.155		Adoudou Fm, Tifnout Member		M208-144.4	dl	shallow dolostone	308.702	3.91271	-5.49704
					531.648	531.648	531.45	531.45	531.45	531.45	531.45	531.45	531.45	531.45	530.148		Adoudou Fm, Tifnout Member		M208-144.8	dl	shallow dolostone	309.373	4.77871	-5.77222
					531.598	531.598	531.411	531.411	531.411	531.411	531.411	531.411	531.411	531.411	530.123		Adoudou Fm, Tifnout Member		M208-146.2	dl	shallow dolostone	311.717	3.03871	-5.71283
					531.591	531.591	531.406	531.406	531.406	531.406	531.406	531.406	531.406	531.406	530.119		Adoudou Fm, Tifnout Member		M208-146.4	dl	shallow dolostone	312.053	3.66671	-6.2721
					531.58	531.58	531.397	531.397	531.397	531.397	531.397	531.397	531.397	531.397	530.114		Adoudou Fm, Tifnout Member		M208-146.7	dl	shallow dolostone	312.555	3.29971	-5.86824
					531.573	531.573	531.392	531.392	531.392	531.392	531.392	531.392	531.392	531.392	530.11		Adoudou Fm, Tifnout Member		M208-146.9	dl	shallow dolostone	312.89	3.58871	-6.37702
					531.562	531.562	531.384	531.384	531.384	531.384	531.384	531.384	531.384	531.384	530.105		Adoudou Fm, Tifnout Member		M208-147.2	dl	shallow dolostone	313.392	3.51371	-5.53268
					531.551	531.551	531.375	531.375	531.375	531.375	531.375	531.375	531.375	531.375	530.099		Adoudou Fm, Tifnout Member		M208-147.5	dl	shallow dolostone	313.895	3.43971	-5.43171
					531.54	531.54	531.367	531.367	531.367	531.367	531.367	531.367	531.367	531.367	530.094		Adoudou Fm, Tifnout Member		M208-147.8	dl	shallow dolostone	314.397	3.04671	-5.79301
					531.479	531.479	531.32	531.32	531.32	531.32	531.32	531.32	531.32	531.32	530.063		Adoudou Fm, Tifnout Member		M208-149.5	dl	shallow dolostone	317.245	3.01071	-5.35252
					531.428	531.428	531.281	531.281	531.281	531.281	531.281	531.281	531.281	531.281	530.038		Adoudou Fm, Tifnout Member		M208-150.9	dl	shallow dolostone	319.59	3.00171	-6.3602
					531.421	531.421	531.275	531.275	531.275	531.275	531.275	531.275	531.275	531.275	530.035		Adoudou Fm, Tifnout Member		151.1	dl	shallow dolostone	319.925	3.12271	-6.74129
					531.407	531.407	531.264	531.264	531.264	531.264	531.264	531.264	531.264	531.264	530.028		Adoudou Fm, Tifnout Member		151.5	dl	shallow dolostone	320.595	3.23871	-6.7601
					531.399	531.399	531.259	531.259	531.259	531.259	531.259	531.259	531.259	531.259	530.024		Adoudou Fm, Tifnout Member		151.7	dl	shallow dolostone	320.93	3.28471	-6.46017
					531.389	531.389	531.25	531.25	531.25	531.25	531.25	531.25	531.25	531.25	530.019		Adoudou Fm, Tifnout Member		152	dl	shallow dolostone	321.433	3.28471	-6.75416
					531.363	531.363	531.231	531.231	531.231	531.231	531.231	531.231	531.231	531.231	530.006		Adoudou Fm, Tifnout Member		152.7	dl	shallow dolostone	322.605	2.82671	-5.97514
					531.353	531.353	531.223	531.223	531.223	531.223	531.223	531.223	531.223	531.223	530.001		Adoudou Fm, Tifnout Member		153	dl	shallow dolostone	323.108	3.21871	-5.87814
					531.342	531.342	531.214	531.214	531.214	531.214	531.214	531.214	531.214	531.214	529.995		Adoudou Fm, Tifnout Member		153.3	dl	shallow dolostone	323.61	3.17071	-6.43246
					531.316	531.316	531.195	531.195	531.195	531.195	531.195	531.195	531.195	531.195	529.983		Adoudou Fm, Tifnout Member		154	dl	shallow dolostone	324.783	2.65671	-6.19687
					531.302	531.302	531.184	531.184	531.184	531.184	531.184	531.184	531.184	531.184	529.976		Adoudou Fm, Tifnout Member		154.4	dl	shallow dolostone	325.452	2.73729	-6.50797
					531.288	531.288	531.173	531.173	531.173	531.173	531.173	531.173	531.173	531.173	529.969		Adoudou Fm, Tifnout Member		154.8	dl	shallow dolostone	326.123	2.86229	-6.13776
					531.277	531.277	531.164	531.164	531.164	531.164	531.164	531.164	531.164	531.164	529.963		Adoudou Fm, Tifnout Member		155.1	dl	shallow dolostone	326.625	2.69029	-6.70891
					531.266	531.266	531.156	531.156	531.156	531.156	531.156	531.156	531.156	531.156	529.958		Adoudou Fm, Tifnout Member		155.4	dl	shallow dolostone	327.127	2.65029	-5.69233
					531.251	531.251	531.145	531.145	531.145	531.145	531.145	531.145	531.145	531.145	529.951		Adoudou Fm, Tifnout Member		155.8	dl	shallow dolostone	327.798	3.49529	-6.79403
					531.237	531.237	531.134	531.134	531.134	531.134	531.134	531.134	531.134	531.134	529.943		Adoudou Fm, Tifnout Member		156.2	dl	shallow dolostone	328.467	3.24429	-6.28426
					531.226	531.226	531.125	531.125	531.125	531.125	531.125	531.125	531.125	531.125	529.938		Adoudou Fm, Tifnout Member		156.5	dl	shallow dolostone	328.97	3.30029	-6.52281
					531.201	531.201	531.106	531.106	531.106	531.106	531.106	531.106	531.106	531.106	529.926		Adoudou Fm, Tifnout Member		157.2	dl	shallow dolostone	330.142	2.92929	-6.24071
					531.168	531.168	531.081	531.081	531.081	531.081	531.081	531.081	531.081	531.081	529.909		Adoudou Fm, Tifnout Member		158.1	dl	shallow dolostone	331.65	3.39129	-6.57033
					531.158	531.158	531.073	531.073	531.073	531.073	531.073	531.073	531.073	531.073	529.904		Adoudou Fm, Tifnout Member		158.4	dl	shallow dolostone	332.152	3.40329	-7.22066
					531.147	531.147	531.064	531.064	531.064	531.064	531.064	531.064	531.064	531.064	529.899		Adoudou Fm, Tifnout Member		158.7	dl	shallow dolostone	332.655	3.27929	-6.8851
					531.147	531.147	531.064	531.064	531.064	531.064	531.064	531.064	531.064	531.064	529.899		Adoudou Fm, Tifnout Member		158.7	dl	shallow dolostone	332.655	3.30429	-6.80888
					531.006	531.006	530.956	530.956	530.956	530.956	530.956	530.956	530.956	530.956	529.829		Adoudou Fm, Tifnout Member		162.6	dl	shallow dolostone	339.188	4.54029	-7.08208
					530.995	530.995	530.948	530.948	530.948	530.948	530.948	530.948	530.948	530.948	529.824		Adoudou Fm, Tifnout Member		162.9	dl	shallow dolostone	339.69	4.83229	-7.74034
					530.981	530.981	530.937	530.937	530.937	530.937	530.937	530.937	530.937	530.937	529.816		Adoudou Fm, Tifnout Member		163.3	dl	shallow dolostone	340.36	4.62529	-6.43472
					530.959	530.959	530.92	530.92	530.92	530.92	530.92	530.92	530.92	530.92	529.806		Adoudou Fm, Tifnout Member		163.9	dl	shallow dolostone	341.365	4.40429	-5.62502
					530.948	530.948	530.912	530.912	530.912	530.912	530.912	530.912	530.912	530.912	529.8		Adoudou Fm, Tifnout Member		164.2	dl	shallow dolostone	341.868	3.09229	-5.16869
					530.919	530.919	530.889	530.889	530.889	530.889	530.889	530.889	530.889	530.889	529.786		Adoudou Fm, Tifnout Member		165	dl	shallow dolostone	343.207	3.80229	-5.74974
					530.905	530.905	530.878	530.878	530.878	530.878	530.878	530.878	530.878	530.878	529.779		Adoudou Fm, Tifnout Member		165.4	dl	shallow dolostone	343.877	3.14029	-6.14271
					530.898	530.898	530.873	530.873	530.873	530.873	530.873	530.873	530.873	530.873	529.775		Adoudou Fm, Tifnout Member		165.6	dl	shallow dolostone	344.212	2.97929	-6.38226
					530.847	530.847	530.834	530.834	530.834	530.834	530.834	530.834	530.834	530.834	529.75		Adoudou Fm, Tifnout Member		167	dl	shallow dolostone	346.558	4.76729	-6.31297
					530.836	530.836	530.826	530.826	530.826	530.826	530.826	530.826	530.826	530.826	529.745		Adoudou Fm, Tifnout Member		167.3	dl	shallow dolostone	347.06	4.69229	-6.26842
					530.793	530.793	530.792	530.792	530.792	530.792	530.792	530.792	530.792	530.792	529.723		Adoudou Fm, Tifnout Member		168.5	dl	shallow dolostone	349.07	3.40929	-6.19319
					530.75	530.75	530.759	530.759	530.759	530.759	530.759	530.759	530.759	530.759	529.702		Adoudou Fm, Tifnout Member		169.7	dl	shallow dolostone	351.08	3.87829	-6.56538
					530.739	530.739	530.751	530.751	530.751	530.751	530.751	530.751	530.751	530.751	529.696		Adoudou Fm, Tifnout Member		170	dl	shallow dolostone	351.582	4.66629	-6.1239
					530.703	530.703	530.723	530.723	530.723	530.723	530.723	530.723	530.723	530.723	529.678		Adoudou Fm, Tifnout Member		171	dl	shallow dolostone	353.257	4.53929	-7.12465
					530.688	530.688	530.712	530.712	530.712	530.712	530.712	530.712	530.712	530.712	529.671		Adoudou Fm, Tifnout Member		171.4	dl	shallow dolostone	353.928	4.80629	-7.15731
					530.678	530.678	530.703	530.703	530.703	530.703	530.703	530.703	530.703	530.703	529.666		Adoudou Fm, Tifnout Member		171.7	dl	shallow dolostone	354.43	5.31629	-7.59384																								5p	5p
					530.667	530.667	530.695	530.695	530.695	530.695	530.695	530.695	530.695	530.695	529.661		Adoudou Fm, Tifnout Member		172	dl	shallow dolostone	354.933	4.91929	-7.19196
					530.609	530.609	530.651	530.651	530.651	530.651	530.651	530.651	530.651	530.651	529.632		Adoudou Fm, Tifnout Member		173.6	dl	shallow dolostone	357.613	4.67429	-7.11277
					530.587	530.587	530.634	530.634	530.634	530.634	530.634	530.634	530.634	530.634	529.621		Adoudou Fm, Tifnout Member		174.2	dl	shallow dolostone	358.618	3.09829	-6.34266
					530.577	530.577	530.626	530.626	530.626	530.626	530.626	530.626	530.626	530.626	529.616		Adoudou Fm, Tifnout Member		174.5	dl	shallow dolostone	359.12	3.91829	-7.15434
					530.566	530.566	530.617	530.617	530.617	530.617	530.617	530.617	530.617	530.617	529.61		Adoudou Fm, Tifnout Member		174.8	dl	shallow dolostone	359.623	4.67829	-6.96726
					530.555	530.555	530.609	530.609	530.609	530.609	530.609	530.609	530.609	530.609	529.605		Adoudou Fm, Tifnout Member		175.1	dl	shallow dolostone	360.125	4.76029	-6.94152
					530.533	530.533	530.592	530.592	530.592	530.592	530.592	530.592	530.592	530.592	529.594		Adoudou Fm, Tifnout Member		175.7	dl	shallow dolostone	361.13	3.86429	-7.24541
					530.512	530.512	530.576	530.576	530.576	530.576	530.576	530.576	530.576	530.576	529.584		Adoudou Fm, Tifnout Member		176.3	dl	shallow dolostone	362.135	4.00829	-7.39884
					530.504	530.504	530.57	530.57	530.57	530.57	530.57	530.57	530.57	530.57	529.58		Adoudou Fm, Tifnout Member		176.5	dl	shallow dolostone	362.47	4.29729	-6.81878
					530.49	530.49	530.559	530.559	530.559	530.559	530.559	530.559	530.559	530.559	529.573		Adoudou Fm, Tifnout Member		176.9	dl	shallow dolostone	363.14	3.33629	-6.54657
					530.389	530.389	530.481	530.481	530.481	530.481	530.481	530.481	530.481	530.481	529.523		Adoudou Fm, Tifnout Member		179.7	dl	shallow dolostone	367.83	3.19929	-6.80492
					530.349	530.349	530.451	530.451	530.451	530.451	530.451	530.451	530.451	530.451	529.503		Adoudou Fm, Tifnout Member		180.8	dl	shallow dolostone	369.673	4.01729	-7.49584
					530.342	530.342	530.445	530.445	530.445	530.445	530.445	530.445	530.445	530.445	529.499		Adoudou Fm, Tifnout Member		m206/7 181.0	dl	shallow dolostone	370.007	4.24786	-6.77381
					530.335	530.335	530.44	530.44	530.44	530.44	530.44	530.44	530.44	530.44	529.496		Adoudou Fm, Tifnout Member		181.2	dl	shallow dolostone	370.342	3.93386	-5.97698
					530.277	530.277	530.395	530.395	530.395	530.395	530.395	530.395	530.395	530.395	529.467		Adoudou Fm, Tifnout Member		182.8	dl	shallow dolostone	373.022	3.58886	-7.26973
					530.255	530.255	530.379	530.379	530.379	530.379	530.379	530.379	530.379	530.379	529.456		Adoudou Fm, Tifnout Member		183.4	dl	shallow dolostone	374.027	4.03986	-7.28953
					530.227	530.227	530.356	530.356	530.356	530.356	530.356	530.356	530.356	530.356	529.442		Adoudou Fm, Tifnout Member		184.2	dl	shallow dolostone	375.368	3.59786	-6.78668
					530.212	530.212	530.345	530.345	530.345	530.345	530.345	530.345	530.345	530.345	529.435		Adoudou Fm, Tifnout Member		184.6	dl	shallow dolostone	376.038	3.45886	-6.4828
					530.176	530.176	530.318	530.318	530.318	530.318	530.318	530.318	530.318	530.318	529.417		Adoudou Fm, Tifnout Member		185.6	dl	shallow dolostone	377.712	4.32186	-8.09824
					530.136	530.136	530.287	530.287	530.287	530.287	530.287	530.287	530.287	530.287	529.397		Adoudou Fm, Tifnout Member		186.7	dl	shallow dolostone	379.555	3.08186	-6.47092
					530.126	530.126	530.279	530.279	530.279	530.279	530.279	530.279	530.279	530.279	529.392		Adoudou Fm, Tifnout Member		187	dl	shallow dolostone	380.058	3.67486	-6.82628
					530.107	530.107	530.265	530.265	530.265	530.265	530.265	530.265	530.265	530.265	529.383		Adoudou Fm, Tifnout Member		187.5	dl	shallow dolostone	380.895	3.97686	-6.56099
					530.097	530.097	530.257	530.257	530.257	530.257	530.257	530.257	530.257	530.257	529.378		Adoudou Fm, Tifnout Member		187.8	dl	shallow dolostone	381.397	3.60886	-7.09057
					530.086	530.086	530.248	530.248	530.248	530.248	530.248	530.248	530.248	530.248	529.372		Adoudou Fm, Tifnout Member		188.1	dl	shallow dolostone	381.9	4.57486	-7.74981
					530.075	530.075	530.24	530.24	530.24	530.24	530.24	530.24	530.24	530.24	529.367		Adoudou Fm, Tifnout Member		188.4	dl	shallow dolostone	382.402	4.25186	-7.83098
					530.064	530.064	530.232	530.232	530.232	530.232	530.232	530.232	530.232	530.232	529.362		Adoudou Fm, Tifnout Member		188.7	dl	shallow dolostone	382.905	3.42186	-6.40658
					530.053	530.053	530.223	530.223	530.223	530.223	530.223	530.223	530.223	530.223	529.356		Adoudou Fm, Tifnout Member		189	dl	shallow dolostone	383.408	2.75186	-6.13239
					529.992	529.992	530.176	530.176	530.176	530.176	530.176	530.176	530.176	530.176	529.326		Adoudou Fm, Tifnout Member		190.7	dl	shallow dolostone	386.255	2.54686	-6.91635
					529.981	529.981	530.168	530.168	530.168	530.168	530.168	530.168	530.168	530.168	529.32		Adoudou Fm, Tifnout Member		191	dl	shallow dolostone	386.757	2.18286	-6.62534
					529.949	529.949	530.143	530.143	530.143	530.143	530.143	530.143	530.143	530.143	529.304		Adoudou Fm, Tifnout Member		191.9	dl	shallow dolostone	388.265	2.37886	-6.39173
					529.938	529.938	530.134	530.134	530.134	530.134	530.134	530.134	530.134	530.134	529.299		Adoudou Fm, Tifnout Member		192.2	dl	shallow dolostone	388.767	2.30186	-6.75897
					529.819	529.819	530.043	530.043	530.043	530.043	530.043	530.043	530.043	530.043	529.24		Adoudou Fm, Tifnout Member		195.5	dl	shallow dolostone	394.295	3.66286	-7.50334
					529.808	529.808	530.034	530.034	530.034	530.034	530.034	530.034	530.034	530.034	529.234		Adoudou Fm, Tifnout Member		195.8	dl	shallow dolostone	394.798	3.84786	-6.9698
					529.797	529.797	530.026	530.026	530.026	530.026	530.026	530.026	530.026	530.026	529.229		Adoudou Fm, Tifnout Member		196.1	dl	shallow dolostone	395.3	4.01686	-6.90744
					529.783	529.783	530.015	530.015	530.015	530.015	530.015	530.015	530.015	530.015	529.222		Adoudou Fm, Tifnout Member		196.5	dl	shallow dolostone	395.97	3.94186	-7.20737
					529.779	529.779	530.012	530.012	530.012	530.012	530.012	530.012	530.012	530.012	529.22		Adoudou Fm, Tifnout Member		196.6	dl	shallow dolostone	396.137	3.13986	-7.11036
					529.768	529.768	530.004	530.004	530.004	530.004	530.004	530.004	530.004	530.004	529.215		Adoudou Fm, Tifnout Member		196.9	dl	shallow dolostone	396.64	3.18486	-6.59663
					529.757	529.757	529.996	529.996	529.996	529.996	529.996	529.996	529.996	529.996	529.209		Adoudou Fm, Tifnout Member		197.2	dl	shallow dolostone	397.142	4.30086	-7.53303
					529.743	529.743	529.985	529.985	529.985	529.985	529.985	529.985	529.985	529.985	529.202		Adoudou Fm, Tifnout Member		197.6	dl	shallow dolostone	397.812	3.65586	-7.08562
					529.736	529.736	529.979	529.979	529.979	529.979	529.979	529.979	529.979	529.979	529.199		Adoudou Fm, Tifnout Member		197.8	dl	shallow dolostone	398.147	2.66186	-6.69364
					529.732	529.732	529.976	529.976	529.976	529.976	529.976	529.976	529.976	529.976	529.197		Adoudou Fm, Tifnout Member		197.9	dl	shallow dolostone	398.315	2.17586	-6.34026
					529.718	529.718	529.965	529.965	529.965	529.965	529.965	529.965	529.965	529.965	529.19		Adoudou Fm, Tifnout Member		198.3	dl	shallow dolostone	398.985	1.70286	-6.82331
					529.707	529.707	529.957	529.957	529.957	529.957	529.957	529.957	529.957	529.957	529.184		Adoudou Fm, Tifnout Member		198.6	dl	shallow dolostone	399.488	1.48586	-7.05889
					529.696	529.696	529.948	529.948	529.948	529.948	529.948	529.948	529.948	529.948	529.179		Adoudou Fm, Tifnout Member		198.9	dl	shallow dolostone	399.99	1.98386	-7.15095
					529.674	529.674	529.932	529.932	529.932	529.932	529.932	529.932	529.932	529.932	529.168		Adoudou Fm, Tifnout Member		m206/7 199.5	dl	shallow dolostone	400.995	2.07671	-6.02152
					529.667	529.667	529.926	529.926	529.926	529.926	529.926	529.926	529.926	529.926	529.165		Adoudou Fm, Tifnout Member		199.7	dl	shallow dolostone	401.33	2.37371	-5.70774
					529.656	529.656	529.918	529.918	529.918	529.918	529.918	529.918	529.918	529.918	529.159		Adoudou Fm, Tifnout Member		200	dl	shallow dolostone	401.832	3.01771	-6.21257
					529.613	529.613	529.885	529.885	529.885	529.885	529.885	529.885	529.885	529.885	529.138		Adoudou Fm, Tifnout Member		201.2	dl	shallow dolostone	403.842	3.02371	-5.65528
					529.606	529.606	529.879	529.879	529.879	529.879	529.879	529.879	529.879	529.879	529.134		Adoudou Fm, Tifnout Member		201.4	dl	shallow dolostone	404.178	3.21571	-8.07745
					529.591	529.591	529.868	529.868	529.868	529.868	529.868	529.868	529.868	529.868	529.127		Adoudou Fm, Tifnout Member		201.8	dl	shallow dolostone	404.848	3.61471	-8.38629
					529.581	529.581	529.86	529.86	529.86	529.86	529.86	529.86	529.86	529.86	529.122		Adoudou Fm, Tifnout Member		202.1	dl	shallow dolostone	405.35	3.58171	-8.03687
					529.573	529.573	529.854	529.854	529.854	529.854	529.854	529.854	529.854	529.854	529.118		Adoudou Fm, Tifnout Member		202.3	dl	shallow dolostone	405.685	3.12771	-7.63004
					529.559	529.559	529.843	529.843	529.843	529.843	529.843	529.843	529.843	529.843	529.111		Adoudou Fm, Tifnout Member		202.7	dl	shallow dolostone	406.355	3.28671	-7.6439
					529.552	529.552	529.837	529.837	529.837	529.837	529.837	529.837	529.837	529.837	529.107		Adoudou Fm, Tifnout Member		202.9	dl	shallow dolostone	406.69	3.43871	-7.88542
					529.534	529.534	529.823	529.823	529.823	529.823	529.823	529.823	529.823	529.823	529.098		Adoudou Fm, Tifnout Member		203.4	dl	shallow dolostone	407.527	2.79771	-6.7946
					529.523	529.523	529.815	529.815	529.815	529.815	529.815	529.815	529.815	529.815	529.093		Adoudou Fm, Tifnout Member		203.7	dl	shallow dolostone	408.03	2.94471	-6.61346
					529.505	529.505	529.801	529.801	529.801	529.801	529.801	529.801	529.801	529.801	529.084		Adoudou Fm, Tifnout Member		204.2	dl	shallow dolostone	408.868	2.97471	-6.86191
					529.494	529.494	529.793	529.793	529.793	529.793	529.793	529.793	529.793	529.793	529.079		Adoudou Fm, Tifnout Member		204.5	dl	shallow dolostone	409.37	2.97471	-7.03415
					529.487	529.487	529.787	529.787	529.787	529.787	529.787	529.787	529.787	529.787	529.075		Adoudou Fm, Tifnout Member		204.7	dl	shallow dolostone	409.705	2.86771	-7.37366
					529.458	529.458	529.765	529.765	529.765	529.765	529.765	529.765	529.765	529.765	529.061		Adoudou Fm, Tifnout Member		205.5	dl	shallow dolostone	411.045	2.12571	-6.56891
					529.447	529.447	529.757	529.757	529.757	529.757	529.757	529.757	529.757	529.757	529.055		Adoudou Fm, Tifnout Member		205.8	dl	shallow dolostone	411.548	2.41671	-7.85473
					529.433	529.433	529.746	529.746	529.746	529.746	529.746	529.746	529.746	529.746	529.048		Adoudou Fm, Tifnout Member		206.2	dl	shallow dolostone	412.217	2.63071	-7.91314
					529.425	529.425	529.74	529.74	529.74	529.74	529.74	529.74	529.74	529.74	529.045		Adoudou Fm, Tifnout Member		206.4	dl	shallow dolostone	412.553	2.08071	-7.6924
					529.411	529.411	529.729	529.729	529.729	529.729	529.729	529.729	529.729	529.729	529.037		Adoudou Fm, Tifnout Member		206.8	dl	shallow dolostone	413.223	2.51371	-8.13585
					529.353	529.353	529.685	529.685	529.685	529.685	529.685	529.685	529.685	529.685	529.009		Adoudou Fm, Tifnout Member		208.4	dl	shallow dolostone	415.902	1.52171	-6.83419
					529.31	529.31	529.651	529.651	529.651	529.651	529.651	529.651	529.651	529.651	528.987		Adoudou Fm, Tifnout Member		209.6	dl	shallow dolostone	417.913	1.65671	-7.53105
					529.296	529.296	529.64	529.64	529.64	529.64	529.64	529.64	529.64	529.64	528.98		Adoudou Fm, Tifnout Member		210	dl	shallow dolostone	418.582	1.72971	-7.01039
					529.274	529.274	529.624	529.624	529.624	529.624	529.624	529.624	529.624	529.624	528.969		Adoudou Fm, Tifnout Member		210.6	dl	shallow dolostone	419.587	2.03971	-6.45904
					529.259	529.259	529.613	529.613	529.613	529.613	529.613	529.613	529.613	529.613	528.962		Adoudou Fm, Tifnout Member		211	dl	shallow dolostone	420.257	2.05571	-7.11135
					529.249	529.249	529.604	529.604	529.604	529.604	529.604	529.604	529.604	529.604	528.957		Adoudou Fm, Tifnout Member		211.3	dl	shallow dolostone	420.76	1.41971	-6.39767
					529.234	529.234	529.593	529.593	529.593	529.593	529.593	529.593	529.593	529.593	528.95		Adoudou Fm, Tifnout Member		211.7	dl	shallow dolostone	421.43	0.950714	-6.06904
					529.22	529.22	529.582	529.582	529.582	529.582	529.582	529.582	529.582	529.582	528.943		Adoudou Fm, Tifnout Member		212.1	dl	shallow dolostone	422.1	1.89271	-6.81242
					529.209	529.209	529.574	529.574	529.574	529.574	529.574	529.574	529.574	529.574	528.937		Adoudou Fm, Tifnout Member		212.4	dl	shallow dolostone	422.603	1.65871	-6.95001
					529.198	529.198	529.565	529.565	529.565	529.565	529.565	529.565	529.565	529.565	528.932		Adoudou Fm, Tifnout Member		212.7	dl	shallow dolostone	423.105	2.36971	-7.36179
					529.187	529.187	529.557	529.557	529.557	529.557	529.557	529.557	529.557	529.557	528.926		Adoudou Fm, Tifnout Member		213	dl	shallow dolostone	423.608	2.60071	-7.1559
					529.18	529.18	529.551	529.551	529.551	529.551	529.551	529.551	529.551	529.551	528.923		Adoudou Fm, Tifnout Member		213.2	dl	shallow dolostone	423.942	1.99771	-6.33432
					529.06	529.06	529.538	529.538	529.538	529.538	529.538	529.538	529.538	529.538	528.914		Adoudou Fm, Tifnout Member		213.7	dl	shallow dolostone	424.78	1.31071	-6.74412	8	64.4815	64.4815										527.142	527.142
					529.011	529.011	529.485	529.485	529.485	529.485	529.485	529.485	529.485	529.485	528.88		Adoudou Fm, Tifnout Member		215.6	dl	shallow dolostone	427.962	1.47271	-7.11234
					529.005	529.005	529.479	529.479	529.479	529.479	529.479	529.479	529.479	529.479	528.876		Adoudou Fm, Tifnout Member		215.8	dl	shallow dolostone	428.298	1.57071	-7.18262
					528.995	528.995	529.468	529.468	529.468	529.468	529.468	529.468	529.468	529.468	528.869		Adoudou Fm, Tifnout Member		216.2	dl	shallow dolostone	428.967	1.22371	-6.32343
					528.977	528.977	529.449	529.449	529.449	529.449	529.449	529.449	529.449	529.449	528.857		Adoudou Fm, Tifnout Member		216.9	dl	shallow dolostone	430.14	1.19871	-6.96585
					528.969	528.969	529.44	529.44	529.44	529.44	529.44	529.44	529.44	529.44	528.851		Adoudou Fm, Tifnout Member		217.2	dl	shallow dolostone	430.642	1.50871	-7.85869
					528.961	528.961	529.432	529.432	529.432	529.432	529.432	529.432	529.432	529.432	528.846		Adoudou Fm, Tifnout Member		217.5	dl	shallow dolostone	431.145	1.39071	-7.62311
					528.953	528.953	529.424	529.424	529.424	529.424	529.424	529.424	529.424	529.424	528.84		Adoudou Fm, Tifnout Member		217.8	dl	shallow dolostone	431.647	1.54871	-6.98762
					528.943	528.943	529.413	529.413	529.413	529.413	529.413	529.413	529.413	529.413	528.833		Adoudou Fm, Tifnout Member		m206/7 218.2	dl	shallow dolostone	432.317	1.6812	-4.97511
					528.938	528.938	529.407	529.407	529.407	529.407	529.407	529.407	529.407	529.407	528.83		Adoudou Fm, Tifnout Member		218.4	dl	shallow dolostone	432.652	1.8402	-4.17926
					528.93	528.93	529.399	529.399	529.399	529.399	529.399	529.399	529.399	529.399	528.824		Adoudou Fm, Tifnout Member		218.7	dl	shallow dolostone	433.155	1.4262	-5.09587
					528.917	528.917	529.385	529.385	529.385	529.385	529.385	529.385	529.385	529.385	528.815		Adoudou Fm, Tifnout Member		219.2	dl	shallow dolostone	433.993	1.4822	-5.42747
					528.907	528.907	529.374	529.374	529.374	529.374	529.374	529.374	529.374	529.374	528.808		Adoudou Fm, Tifnout Member		219.6	dl	shallow dolostone	434.663	1.5822	-6.26984
					528.899	528.899	529.365	529.365	529.365	529.365	529.365	529.365	529.365	529.365	528.803		Adoudou Fm, Tifnout Member		219.9	dl	shallow dolostone	435.165	1.6352	-6.25103
					528.889	528.889	529.354	529.354	529.354	529.354	529.354	529.354	529.354	529.354	528.796		Adoudou Fm, Tifnout Member		220.3	dl	shallow dolostone	435.835	1.6292	-5.52646
					528.878	528.878	529.343	529.343	529.343	529.343	529.343	529.343	529.343	529.343	528.789		Adoudou Fm, Tifnout Member		220.7	dl	shallow dolostone	436.505	1.7552	-6.03029
					528.868	528.868	529.332	529.332	529.332	529.332	529.332	529.332	529.332	529.332	528.781		Adoudou Fm, Tifnout Member		221.1	dl	shallow dolostone	437.175	1.8642	-5.17209
					528.857	528.857	529.321	529.321	529.321	529.321	529.321	529.321	529.321	529.321	528.774		Adoudou Fm, Tifnout Member		221.5	dl	shallow dolostone	437.845	1.7872	-5.44034
					528.847	528.847	529.31	529.31	529.31	529.31	529.31	529.31	529.31	529.31	528.767		Adoudou Fm, Tifnout Member		221.9	dl	shallow dolostone	438.515	1.5332	-5.71057
					528.839	528.839	529.302	529.302	529.302	529.302	529.302	529.302	529.302	529.302	528.762		Adoudou Fm, Tifnout Member		222.2	dl	shallow dolostone	439.017	1.2922	-5.87686
					528.818	528.818	529.279	529.279	529.279	529.279	529.279	529.279	529.279	529.279	528.747		Adoudou Fm, Tifnout Member		223	dl	shallow dolostone	440.358	0.6982	-4.8197
					528.813	528.813	529.274	529.274	529.274	529.274	529.274	529.274	529.274	529.274	528.744		Adoudou Fm, Tifnout Member		223.2	dl	shallow dolostone	440.692	0.7022	-4.98996
					528.803	528.803	529.263	529.263	529.263	529.263	529.263	529.263	529.263	529.263	528.737		Adoudou Fm, Tifnout Member		223.6	dl	shallow dolostone	441.363	0.9842	-5.45123
					528.792	528.792	529.252	529.252	529.252	529.252	529.252	529.252	529.252	529.252	528.729		Adoudou Fm, Tifnout Member		224	dl	shallow dolostone	442.033	1.2402	-5.38689
					528.787	528.787	529.246	529.246	529.246	529.246	529.246	529.246	529.246	529.246	528.726		Adoudou Fm, Tifnout Member		224.2	dl	shallow dolostone	442.368	1.2482	-5.28988
					528.779	528.779	529.238	529.238	529.238	529.238	529.238	529.238	529.238	529.238	528.72		Adoudou Fm, Tifnout Member		224.5	dl	shallow dolostone	442.87	1.4262	-4.93056
					528.772	528.772	529.229	529.229	529.229	529.229	529.229	529.229	529.229	529.229	528.715		Adoudou Fm, Tifnout Member		224.8	dl	shallow dolostone	443.373	1.2252	-5.15625
					528.764	528.764	529.221	529.221	529.221	529.221	529.221	529.221	529.221	529.221	528.71		Adoudou Fm, Tifnout Member		225.1	dl	shallow dolostone	443.875	1.3462	-5.54328
					528.753	528.753	529.21	529.21	529.21	529.21	529.21	529.21	529.21	529.21	528.703		Adoudou Fm, Tifnout Member		225.5	dl	shallow dolostone	444.545	1.1982	-6.37377
					528.73	528.73	529.185	529.185	529.185	529.185	529.185	529.185	529.185	529.185	528.686		Adoudou Fm, Tifnout Member		226.4	dl	shallow dolostone	446.053	1.3972	-4.64549
					528.707	528.707	529.16	529.16	529.16	529.16	529.16	529.16	529.16	529.16	528.67		Adoudou Fm, Tifnout Member		227.3	dl	shallow dolostone	447.56	1.1912	-4.95333
					528.689	528.689	529.141	529.141	529.141	529.141	529.141	529.141	529.141	529.141	528.658		Adoudou Fm, Tifnout Member		228	dl	shallow dolostone	448.733	1.2972	-5.62742
					528.678	528.678	529.129	529.129	529.129	529.129	529.129	529.129	529.129	529.129	528.651		Adoudou Fm, Tifnout Member		228.4	dl	shallow dolostone	449.402	1.3782	-6.38268
					528.67	528.67	529.121	529.121	529.121	529.121	529.121	529.121	529.121	529.121	528.645		Adoudou Fm, Tifnout Member		228.7	dl	shallow dolostone	449.905	1.6552	-6.33616
					528.663	528.663	529.113	529.113	529.113	529.113	529.113	529.113	529.113	529.113	528.64		Adoudou Fm, Tifnout Member		229	dl	shallow dolostone	450.408	1.8122	-6.59847
					528.652	528.652	529.102	529.102	529.102	529.102	529.102	529.102	529.102	529.102	528.633		Adoudou Fm, Tifnout Member		229.4	dl	shallow dolostone	451.077	1.0312	-6.01742
					528.642	528.642	529.091	529.091	529.091	529.091	529.091	529.091	529.091	529.091	528.626		Adoudou Fm, Tifnout Member		229.8	dl	shallow dolostone	451.748	0.5802	-4.7217
					528.618	528.618	529.066	529.066	529.066	529.066	529.066	529.066	529.066	529.066	528.609		Adoudou Fm, Tifnout Member		230.7	dl	shallow dolostone	453.255	0.691286	-5.69869
					528.608	528.608	529.055	529.055	529.055	529.055	529.055	529.055	529.055	529.055	528.602		Adoudou Fm, Tifnout Member		231.1	dl	shallow dolostone	453.925	0.985286	-4.66924
					528.598	528.598	529.043	529.043	529.043	529.043	529.043	529.043	529.043	529.043	528.595		Adoudou Fm, Tifnout Member		231.5	dl	shallow dolostone	454.595	0.608286	-6.94888
					528.579	528.579	529.024	529.024	529.024	529.024	529.024	529.024	529.024	529.024	528.583		Adoudou Fm, Tifnout Member		232.2	dl	shallow dolostone	455.767	0.563286	-6.43514
					528.572	528.572	529.016	529.016	529.016	529.016	529.016	529.016	529.016	529.016	528.577		Adoudou Fm, Tifnout Member		232.5	dl	shallow dolostone	456.27	0.00928571	-6.25004
					528.566	528.566	529.01	529.01	529.01	529.01	529.01	529.01	529.01	529.01	528.574		Adoudou Fm, Tifnout Member		232.7	dl	shallow dolostone	456.605	0.0272857	-6.42425
					528.556	528.556	528.999	528.999	528.999	528.999	528.999	528.999	528.999	528.999	528.566		Adoudou Fm, Tifnout Member		233.1	dl	shallow dolostone	457.275	0.0712857	-6.17283
					528.525	528.525	528.966	528.966	528.966	528.966	528.966	528.966	528.966	528.966	528.545		Adoudou Fm, Tifnout Member		234.3	dl	shallow dolostone	459.285	-0.0937143	-6.30448
					528.514	528.514	528.955	528.955	528.955	528.955	528.955	528.955	528.955	528.955	528.538		Adoudou Fm, Tifnout Member		234.7	dl	shallow dolostone	459.955	0.172286	-5.53536
					528.512	528.512	528.952	528.952	528.952	528.952	528.952	528.952	528.952	528.952	528.536		Adoudou Fm, Tifnout Member		234.8	dl	shallow dolostone	460.123	0.215286	-5.39975
					528.504	528.504	528.944	528.944	528.944	528.944	528.944	528.944	528.944	528.944	528.531		Adoudou Fm, Tifnout Member		235.1	dl	shallow dolostone	460.625	-0.244714	-6.17085
					528.483	528.483	528.921	528.921	528.921	528.921	528.921	528.921	528.921	528.921	528.516		Adoudou Fm, Tifnout Member		235.9	dl	shallow dolostone	461.965	-0.126714	-5.85212
					528.478	528.478	528.916	528.916	528.916	528.916	528.916	528.916	528.916	528.916	528.513		Adoudou Fm, Tifnout Member		236.1	dl	shallow dolostone	462.3	0.00828571	-5.06815
					528.4	528.4	528.832	528.832	528.832	528.832	528.832	528.832	528.832	528.832	528.459		Adoudou Fm, Tifnout Member		239.1	dl	shallow dolostone	467.325	0.194286	-6.1075
					528.392	528.392	528.824	528.824	528.824	528.824	528.824	528.824	528.824	528.824	528.454		Adoudou Fm, Tifnout Member		239.4	dl	shallow dolostone	467.827	0.248286	-6.56283
					528.387	528.387	528.819	528.819	528.819	528.819	528.819	528.819	528.819	528.819	528.45		Adoudou Fm, Tifnout Member		239.6	dl	shallow dolostone	468.163	0.241286	-5.97387
					528.372	528.372	528.802	528.802	528.802	528.802	528.802	528.802	528.802	528.802	528.439		Adoudou Fm, Tifnout Member		M206/207.240.2	dl	shallow dolostone	469.168	0.161286	-5.45222
					528.356	528.356	528.785	528.785	528.785	528.785	528.785	528.785	528.785	528.785	528.429		Adoudou Fm, Tifnout Member		240.8	dl	shallow dolostone	470.173	-0.0957143	-6.32725
					528.34	528.34	528.769	528.769	528.769	528.769	528.769	528.769	528.769	528.769	528.418		Adoudou Fm, Tifnout Member		241.4	dl	shallow dolostone	471.178	-0.627714	-6.48562
					528.333	528.333	528.76	528.76	528.76	528.76	528.76	528.76	528.76	528.76	528.412		Adoudou Fm, Tifnout Member		241.7	dl	shallow dolostone	471.68	-0.902714	-6.40644
					528.317	528.317	528.744	528.744	528.744	528.744	528.744	528.744	528.744	528.744	528.402		Adoudou Fm, Tifnout Member		242.3	dl	shallow dolostone	472.685	-1.05571	-6.60837
					528.307	528.307	528.733	528.733	528.733	528.733	528.733	528.733	528.733	528.733	528.395		Adoudou Fm, Tifnout Member		242.7	dl	shallow dolostone	473.355	-0.836714	-5.50765
					528.299	528.299	528.724	528.724	528.724	528.724	528.724	528.724	528.724	528.724	528.389		Adoudou Fm, Tifnout Member		243	dl	shallow dolostone	473.858	-0.412714	-4.81772
					528.286	528.286	528.71	528.71	528.71	528.71	528.71	528.71	528.71	528.71	528.38		Adoudou Fm, Tifnout Member		243.5	dl	shallow dolostone	474.695	-0.216714	-4.7316
					528.27	528.27	528.694	528.694	528.694	528.694	528.694	528.694	528.694	528.694	528.369		Adoudou Fm, Tifnout Member		244.1	dl	shallow dolostone	475.7	-0.239714	-4.68607
					528.26	528.26	528.683	528.683	528.683	528.683	528.683	528.683	528.683	528.683	528.362		Adoudou Fm, Tifnout Member		244.5	dl	shallow dolostone	476.37	-0.644714	-4.9365
					528.25	528.25	528.671	528.671	528.671	528.671	528.671	528.671	528.671	528.671	528.355		Adoudou Fm, Tifnout Member		244.9	dl	shallow dolostone	477.04	-0.360714	-4.70983
					528.244	528.244	528.666	528.666	528.666	528.666	528.666	528.666	528.666	528.666	528.352		Adoudou Fm, Tifnout Member		245.1	dl	shallow dolostone	477.375	-0.546714	-4.88107
					528.237	528.237	528.658	528.658	528.658	528.658	528.658	528.658	528.658	528.658	528.346		Adoudou Fm, Tifnout Member		245.4	dl	shallow dolostone	477.877	-0.496714	-5.07805
					528.229	528.229	528.649	528.649	528.649	528.649	528.649	528.649	528.649	528.649	528.341		Adoudou Fm, Tifnout Member		245.7	dl	shallow dolostone	478.38	-1.02371	-4.84049
					528.213	528.213	528.633	528.633	528.633	528.633	528.633	528.633	528.633	528.633	528.33		Adoudou Fm, Tifnout Member		246.3	dl	shallow dolostone	479.385	-0.884714	-5.08003
					528.208	528.208	528.627	528.627	528.627	528.627	528.627	528.627	528.627	528.627	528.327		Adoudou Fm, Tifnout Member		246.5	dl	shallow dolostone	479.72	-0.701714	-4.75734
					528.203	528.203	528.621	528.621	528.621	528.621	528.621	528.621	528.621	528.621	528.323		Adoudou Fm, Tifnout Member		246.7	dl	shallow dolostone	480.055	-0.415714	-5.48488
					528.198	528.198	528.616	528.616	528.616	528.616	528.616	528.616	528.616	528.616	528.319		Adoudou Fm, Tifnout Member		246.9	dl	shallow dolostone	480.39	-0.383714	-5.7274
					528.19	528.19	528.608	528.608	528.608	528.608	528.608	528.608	528.608	528.608	528.314		Adoudou Fm, Tifnout Member		247.2	dl	shallow dolostone	480.892	-0.527714	-5.66504
					528.179	528.179	528.597	528.597	528.597	528.597	528.597	528.597	528.597	528.597	528.307		Adoudou Fm, Tifnout Member		247.6	dl	shallow dolostone	481.562	-0.578714	-5.50072
					528.172	528.172	528.588	528.588	528.588	528.588	528.588	528.588	528.588	528.588	528.301		Adoudou Fm, Tifnout Member		247.9	dl	shallow dolostone	482.065	-0.748714	-5.88676
					528.159	528.159	528.574	528.574	528.574	528.574	528.574	528.574	528.574	528.574	528.293		Adoudou Fm, Tifnout Member		248.4	dl	shallow dolostone	482.902	-0.820714	-5.59872
					528.153	528.153	528.569	528.569	528.569	528.569	528.569	528.569	528.569	528.569	528.289		Adoudou Fm, Tifnout Member		248.6	dl	shallow dolostone	483.238	-1.16471	-5.74323
					528.143	528.143	528.558	528.558	528.558	528.558	528.558	528.558	528.558	528.558	528.282		Adoudou Fm, Tifnout Member		249	dl	shallow dolostone	483.908	-1.71571	-5.26414
					528.13	528.13	528.544	528.544	528.544	528.544	528.544	528.544	528.544	528.544	528.273		Adoudou Fm, Tifnout Member		249.5	dl	shallow dolostone	484.745	-1.53471	-5.73433
					528.122	528.122	528.535	528.535	528.535	528.535	528.535	528.535	528.535	528.535	528.267		Adoudou Fm, Tifnout Member		249.8	dl	shallow dolostone	485.248	-2.60471	-2.36981
					528.112	528.112	528.524	528.524	528.524	528.524	528.524	528.524	528.524	528.524	528.26		Adoudou Fm, Tifnout Member		250.2	dl	shallow dolostone	485.918	-1.68171	-4.6831
					528.104	528.104	528.516	528.516	528.516	528.516	528.516	528.516	528.516	528.516	528.255		Adoudou Fm, Tifnout Member		250.5	dl	shallow dolostone	486.42	-2.80871	-2.56382
					528.096	528.096	528.508	528.508	528.508	528.508	528.508	528.508	528.508	528.508	528.25		Adoudou Fm, Tifnout Member		250.8	dl	shallow dolostone	486.923	-1.42371	-4.95135
					528.088	528.088	528.499	528.499	528.499	528.499	528.499	528.499	528.499	528.499	528.244		Adoudou Fm, Tifnout Member		251.1	dl	shallow dolostone	487.425	-1.15771	-5.02559
					528.083	528.083	528.494	528.494	528.494	528.494	528.494	528.494	528.494	528.494	528.241		Adoudou Fm, Tifnout Member		251.3	dl	shallow dolostone	487.76	-1.04171	-5.30077
					528.075	528.075	528.485	528.485	528.485	528.485	528.485	528.485	528.485	528.485	528.235		Adoudou Fm, Tifnout Member		251.6	dl	shallow dolostone	488.262	-1.46171	-5.88379
					528.068	528.068	528.477	528.477	528.477	528.477	528.477	528.477	528.477	528.477	528.23		Adoudou Fm, Tifnout Member		251.9	dl	shallow dolostone	488.765	-1.41171	-5.59971
					528.057	528.057	528.466	528.466	528.466	528.466	528.466	528.466	528.466	528.466	528.223		Adoudou Fm, Tifnout Member		252.3	dl	shallow dolostone	489.435	-1.04771	-5.68681
					528.05	528.05	528.458	528.458	528.458	528.458	528.458	528.458	528.458	528.458	528.217		Adoudou Fm, Tifnout Member		252.6	dl	shallow dolostone	489.938	-0.671714	-5.84321
					528.042	528.042	528.449	528.449	528.449	528.449	528.449	528.449	528.449	528.449	528.212		Adoudou Fm, Tifnout Member		252.9	dl	shallow dolostone	490.44	-1.03071	-6.15303
					528.034	528.034	528.441	528.441	528.441	528.441	528.441	528.441	528.441	528.441	528.207		Adoudou Fm, Tifnout Member		253.2	dl	shallow dolostone	490.942	-0.874714	-6.27776
					528.024	528.024	528.43	528.43	528.43	528.43	528.43	528.43	528.43	528.43	528.199		Adoudou Fm, Tifnout Member		253.6	dl	shallow dolostone	491.613	-0.805714	-5.86697
					528.016	528.016	528.422	528.422	528.422	528.422	528.422	528.422	528.422	528.422	528.194		Adoudou Fm, Tifnout Member		253.9	dl	shallow dolostone	492.115	-0.942714	-6.25004
					528.003	528.003	528.408	528.408	528.408	528.408	528.408	528.408	528.408	528.408	528.185		Adoudou Fm, Tifnout Member		254.4	dl	shallow dolostone	492.952	-0.970714	-6.10453
					527.995	527.995	528.399	528.399	528.399	528.399	528.399	528.399	528.399	528.399	528.18		Adoudou Fm, Tifnout Member		254.7	dl	shallow dolostone	493.455	-1.12071	-5.63435
					527.979	527.979	528.383	528.383	528.383	528.383	528.383	528.383	528.383	528.383	528.169		Adoudou Fm, Tifnout Member		255.3	dl	shallow dolostone	494.46	-1.13571	-5.3463
					527.972	527.972	528.374	528.374	528.374	528.374	528.374	528.374	528.374	528.374	528.164		Adoudou Fm, Tifnout Member		255.6	dl	shallow dolostone	494.962	-2.67871	-4.07236
					527.956	527.956	528.358	528.358	528.358	528.358	528.358	528.358	528.358	528.358	528.153		Adoudou Fm, Tifnout Member		256.2	dl	shallow dolostone	495.967	-1.31671	-5.08201
					527.946	527.946	528.347	528.347	528.347	528.347	528.347	528.347	528.347	528.347	528.146		Adoudou Fm, Tifnout Member		256.6	dl	shallow dolostone	496.637	-1.06771	-5.88676
					527.94	527.94	528.341	528.341	528.341	528.341	528.341	528.341	528.341	528.341	528.142		Adoudou Fm, Tifnout Member		256.8	dl	shallow dolostone	496.973	-1.18071	-6.40545
					527.933	527.933	528.333	528.333	528.333	528.333	528.333	528.333	528.333	528.333	528.137		Adoudou Fm, Tifnout Member		257.1	dl	shallow dolostone	497.475	-1.51471	-6.44504
					527.925	527.925	528.324	528.324	528.324	528.324	528.324	528.324	528.324	528.324	528.131		Adoudou Fm, Tifnout Member		257.4	dl	shallow dolostone	497.978	-1.34071	-6.58758
					527.92	527.92	528.319	528.319	528.319	528.319	528.319	528.319	528.319	528.319	528.128		Adoudou Fm, Tifnout Member		257.6	dl	shallow dolostone	498.312	-1.90871	-5.75313
					527.914	527.914	528.313	528.313	528.313	528.313	528.313	528.313	528.313	528.313	528.124		Adoudou Fm, Tifnout Member		257.8	dl	shallow dolostone	498.647	-2.06371	-5.9511
					527.907	527.907	528.305	528.305	528.305	528.305	528.305	528.305	528.305	528.305	528.119		Adoudou Fm, Tifnout Member		258.1	dl	shallow dolostone	499.15	-1.90271	-6.73507
					527.894	527.894	528.291	528.291	528.291	528.291	528.291	528.291	528.291	528.291	528.11		Adoudou Fm, Tifnout Member		258.6	dl	shallow dolostone	499.988	-1.68171	-5.91448
					527.888	527.888	528.286	528.286	528.286	528.286	528.286	528.286	528.286	528.286	528.106		Adoudou Fm, Tifnout Member		M206/207 258.8	dl	shallow dolostone	500.322	-1.47683	-5.69968
					527.881	527.881	528.277	528.277	528.277	528.277	528.277	528.277	528.277	528.277	528.101		Adoudou Fm, Tifnout Member		259.1	dl	shallow dolostone	500.825	-1.62683	-6.51928
					527.873	527.873	528.269	528.269	528.269	528.269	528.269	528.269	528.269	528.269	528.096		Adoudou Fm, Tifnout Member		259.4	dl	shallow dolostone	501.327	-1.57883	-6.04712
					527.865	527.865	528.261	528.261	528.261	528.261	528.261	528.261	528.261	528.261	528.09		Adoudou Fm, Tifnout Member		259.7	dl	shallow dolostone	501.83	-1.72783	-6.72319
					527.857	527.857	528.252	528.252	528.252	528.252	528.252	528.252	528.252	528.252	528.085		Adoudou Fm, Tifnout Member		260	dl	shallow dolostone	502.332	-1.45883	-5.6878
					527.852	527.852	528.247	528.247	528.247	528.247	528.247	528.247	528.247	528.247	528.081		Adoudou Fm, Tifnout Member		260.2	dl	shallow dolostone	502.668	-1.62683	-5.79273
					527.837	527.837	528.23	528.23	528.23	528.23	528.23	528.23	528.23	528.23	528.07		Adoudou Fm, Tifnout Member		260.8	dl	shallow dolostone	503.673	-1.64883	-5.39382
					527.831	527.831	528.225	528.225	528.225	528.225	528.225	528.225	528.225	528.225	528.067		Adoudou Fm, Tifnout Member		261	dl	shallow dolostone	504.007	-1.57683	-5.80658
					527.824	527.824	528.216	528.216	528.216	528.216	528.216	528.216	528.216	528.216	528.062		Adoudou Fm, Tifnout Member		261.3	dl	shallow dolostone	504.51	-1.47083	-6.32329
					527.8	527.8	528.191	528.191	528.191	528.191	528.191	528.191	528.191	528.191	528.045		Adoudou Fm, Tifnout Member		262.2	dl	shallow dolostone	506.017	-1.75983	-5.94714
					527.787	527.787	528.177	528.177	528.177	528.177	528.177	528.177	528.177	528.177	528.036		Adoudou Fm, Tifnout Member		262.7	dl	shallow dolostone	506.855	-1.70783	-5.75115
					527.782	527.782	528.172	528.172	528.172	528.172	528.172	528.172	528.172	528.172	528.033		Adoudou Fm, Tifnout Member		262.9	dl	shallow dolostone	507.19	-1.57083	-5.57793
					527.774	527.774	528.163	528.163	528.163	528.163	528.163	528.163	528.163	528.163	528.027		Adoudou Fm, Tifnout Member		263.2	dl	shallow dolostone	507.692	-1.75483	-5.74719
					527.759	527.759	528.147	528.147	528.147	528.147	528.147	528.147	528.147	528.147	528.017		Adoudou Fm, Tifnout Member		263.8	dl	shallow dolostone	508.697	-1.40883	-5.29384
					527.753	527.753	528.141	528.141	528.141	528.141	528.141	528.141	528.141	528.141	528.013		Adoudou Fm, Tifnout Member		264	dl	shallow dolostone	509.033	-1.29983	-6.61233
					527.746	527.746	528.133	528.133	528.133	528.133	528.133	528.133	528.133	528.133	528.008		Adoudou Fm, Tifnout Member		264.3	dl	shallow dolostone	509.535	-1.25983	-6.2738
					527.738	527.738	528.125	528.125	528.125	528.125	528.125	528.125	528.125	528.125	528.002		Adoudou Fm, Tifnout Member		264.6	dl	shallow dolostone	510.038	-1.52783	-6.33814
					527.733	527.733	528.119	528.119	528.119	528.119	528.119	528.119	528.119	528.119	527.999		Adoudou Fm, Tifnout Member		264.8	dl	shallow dolostone	510.373	-1.50583	-6.18867
					527.725	527.725	528.111	528.111	528.111	528.111	528.111	528.111	528.111	528.111	527.993		Adoudou Fm, Tifnout Member		265.1	dl	shallow dolostone	510.875	-1.49183	-6.06989
					527.72	527.72	528.105	528.105	528.105	528.105	528.105	528.105	528.105	528.105	527.99		Adoudou Fm, Tifnout Member		265.3	dl	shallow dolostone	511.21	-1.45083	-7.17456
					527.712	527.712	528.097	528.097	528.097	528.097	528.097	528.097	528.097	528.097	527.985		Adoudou Fm, Tifnout Member		265.6	dl	shallow dolostone	511.712	-1.63483	-4.45444
					527.704	527.704	528.089	528.089	528.089	528.089	528.089	528.089	528.089	528.089	527.979		Adoudou Fm, Tifnout Member		265.9	dl	shallow dolostone	512.215	-1.67483	-4.94046
					527.699	527.699	528.083	528.083	528.083	528.083	528.083	528.083	528.083	528.083	527.976		Adoudou Fm, Tifnout Member		266.1	dl	shallow dolostone	512.55	-1.73183	-4.95234
					527.688	527.688	528.072	528.072	528.072	528.072	528.072	528.072	528.072	528.072	527.968		Adoudou Fm, Tifnout Member		266.5	dl	shallow dolostone	513.22	-1.46783	-6.57174
					527.683	527.683	528.066	528.066	528.066	528.066	528.066	528.066	528.066	528.066	527.965		Adoudou Fm, Tifnout Member		266.7	dl	shallow dolostone	513.555	-1.34183	-5.88181
					527.675	527.675	528.058	528.058	528.058	528.058	528.058	528.058	528.058	528.058	527.959		Adoudou Fm, Tifnout Member		267	dl	shallow dolostone	514.058	-1.26783	-6.3124
					527.668	527.668	528.05	528.05	528.05	528.05	528.05	528.05	528.05	528.05	527.954		Adoudou Fm, Tifnout Member		267.3	dl	shallow dolostone	514.56	-1.36783	-5.72443
					527.66	527.66	528.041	528.041	528.041	528.041	528.041	528.041	528.041	528.041	527.949		Adoudou Fm, Tifnout Member		267.6	dl	shallow dolostone	515.062	-1.46983	-4.67023
					527.649	527.649	528.03	528.03	528.03	528.03	528.03	528.03	528.03	528.03	527.942		Adoudou Fm, Tifnout Member		268	dl	shallow dolostone	515.732	-1.35183	-5.83133
					527.644	527.644	528.025	528.025	528.025	528.025	528.025	528.025	528.025	528.025	527.938		Adoudou Fm, Tifnout Member		268.2	dl	shallow dolostone	516.067	-1.25383	-4.82762
					527.636	527.636	528.016	528.016	528.016	528.016	528.016	528.016	528.016	528.016	527.933		Adoudou Fm, Tifnout Member		268.5	dl	shallow dolostone	516.57	-1.19883	-6.14511
					527.624	527.624	528.002	528.002	528.002	528.002	528.002	528.002	528.002	528.002	527.924		Adoudou Fm, Tifnout Member		269	dl	shallow dolostone	517.408	-1.25583	-6.42128
					527.618	527.618	527.997	527.997	527.997	527.997	527.997	527.997	527.997	527.997	527.92		Adoudou Fm, Tifnout Member		269.2	dl	shallow dolostone	517.742	-1.30183	-5.66603
					527.611	527.611	527.989	527.989	527.989	527.989	527.989	527.989	527.989	527.989	527.915		Adoudou Fm, Tifnout Member		269.5	dl	shallow dolostone	518.245	-1.36583	-5.83034
					527.6	527.6	527.977	527.977	527.977	527.977	527.977	527.977	527.977	527.977	527.908		Adoudou Fm, Tifnout Member		269.9	dl	shallow dolostone	518.915	-1.27183	-6.54007
					527.592	527.592	527.969	527.969	527.969	527.969	527.969	527.969	527.969	527.969	527.902		Adoudou Fm, Tifnout Member		270.2	dl	shallow dolostone	519.418	-1.30383	-6.6341
					527.585	527.585	527.961	527.961	527.961	527.961	527.961	527.961	527.961	527.961	527.897		Adoudou Fm, Tifnout Member		270.5	dl	shallow dolostone	519.92	-1.37583	-7.14883
					527.577	527.577	527.952	527.952	527.952	527.952	527.952	527.952	527.952	527.952	527.891		Adoudou Fm, Tifnout Member		270.8	dl	shallow dolostone	520.423	-1.26483	-6.5272
					527.509	527.509	527.88	527.88	527.88	527.88	527.88	527.88	527.88	527.88	527.845		Adoudou Fm, Tifnout Member		273.4	dl	shallow dolostone	524.778	-1.67083	-5.47993
					527.504	527.504	527.875	527.875	527.875	527.875	527.875	527.875	527.875	527.875	527.841		Adoudou Fm, Tifnout Member		273.6	dl	shallow dolostone	525.112	-1.59483	-5.45915
					527.478	527.478	527.847	527.847	527.847	527.847	527.847	527.847	527.847	527.847	527.823		Adoudou Fm, Tifnout Member		274.6	dl	shallow dolostone	526.788	-1.68983	-4.54254
					527.47	527.47	527.839	527.839	527.839	527.839	527.839	527.839	527.839	527.839	527.818		Adoudou Fm, Tifnout Member		274.9	dl	shallow dolostone	527.29	-1.31183	-5.90359
					527.462	527.462	527.83	527.83	527.83	527.83	527.83	527.83	527.83	527.83	527.813		Adoudou Fm, Tifnout Member		275.2	dl	shallow dolostone	527.793	-1.23383	-5.60861
					527.447	527.447	527.814	527.814	527.814	527.814	527.814	527.814	527.814	527.814	527.802		Adoudou Fm, Tifnout Member		275.8	dl	shallow dolostone	528.798	-1.03083	-6.02435
					527.436	527.436	527.803	527.803	527.803	527.803	527.803	527.803	527.803	527.803	527.795		Adoudou Fm, Tifnout Member		276.2	dl	shallow dolostone	529.467	-0.984833	-6.00456
					527.423	527.423	527.789	527.789	527.789	527.789	527.789	527.789	527.789	527.789	527.786		Adoudou Fm, Tifnout Member		276.7	dl	shallow dolostone	530.305	-0.650833	-5.32354
					527.416	527.416	527.78	527.78	527.78	527.78	527.78	527.78	527.78	527.78	527.78		Adoudou Fm, Tifnout Member		277	dl	shallow dolostone	530.808	-0.568833	-5.38887
					527.283	527.283	527.639	527.639	527.639	527.639	527.639	527.639	527.639	527.639	527.639		Adoudou Fm, Tifnout Member		282.1	dl	shallow dolostone	539.35	1.54017	-5.4245
					527.275	527.275	527.63	527.63	527.63	527.63	527.63	527.63	527.63	527.63	527.63		Adoudou Fm, Tifnout Member		M206/207 282.4	dl	shallow dolostone	539.852	3.58786	-4.80287
					527.268	527.268	527.622	527.622	527.622	527.622	527.622	527.622	527.622	527.622	527.622		Adoudou Fm, Tifnout Member		282.7	dl	shallow dolostone	540.355	3.99186	-5.44232
					527.26	527.26	527.614	527.614	527.614	527.614	527.614	527.614	527.614	527.614	527.614		Adoudou Fm, Tifnout Member		283	dl	shallow dolostone	540.857	4.23386	-5.54922
					527.252	527.252	527.605	527.605	527.605	527.605	527.605	527.605	527.605	527.605	527.605		Adoudou Fm, Tifnout Member		283.3	dl	shallow dolostone	541.36	3.93586	-5.90062
					527.247	527.247	527.6	527.6	527.6	527.6	527.6	527.6	527.6	527.6	527.6		Adoudou Fm, Tifnout Member		283.5	dl	shallow dolostone	541.695	3.73386	-5.58585
					527.236	527.236	527.589	527.589	527.589	527.589	527.589	527.589	527.589	527.589	527.589		Adoudou Fm, Tifnout Member		283.9	dl	shallow dolostone	542.365	4.04286	-5.05628
					527.231	527.231	527.583	527.583	527.583	527.583	527.583	527.583	527.583	527.583	527.583		Adoudou Fm, Tifnout Member		284.1	dl	shallow dolostone	542.7	4.08886	-5.53536
					527.223	527.223	527.575	527.575	527.575	527.575	527.575	527.575	527.575	527.575	527.575		Adoudou Fm, Tifnout Member		284.4	dl	shallow dolostone	543.202	3.63286	-5.04539
					527.218	527.218	527.569	527.569	527.569	527.569	527.569	527.569	527.569	527.569	527.569		Adoudou Fm, Tifnout Member		284.6	dl	shallow dolostone	543.538	3.91286	-5.3364
					527.213	527.213	527.564	527.564	527.564	527.564	527.564	527.564	527.564	527.564	527.564		Adoudou Fm, Tifnout Member		284.8	dl	shallow dolostone	543.872	3.68786	-5.0345
					527.205	527.205	527.556	527.556	527.556	527.556	527.556	527.556	527.556	527.556	527.556		Adoudou Fm, Tifnout Member		285.1	dl	shallow dolostone	544.375	4.06186	-5.18199
					527.2	527.2	527.55	527.55	527.55	527.55	527.55	527.55	527.55	527.55	527.55		Adoudou Fm, Tifnout Member		285.3	dl	shallow dolostone	544.71	4.01886	-4.97511
					527.19	527.19	527.539	527.539	527.539	527.539	527.539	527.539	527.539	527.539	527.539		Adoudou Fm, Tifnout Member		285.7	dl	shallow dolostone	545.38	4.18186	-4.82069
					527.182	527.182	527.531	527.531	527.531	527.531	527.531	527.531	527.531	527.531	527.531		Adoudou Fm, Tifnout Member		286	dl	shallow dolostone	545.883	3.53386	-5.16219
					527.172	527.172	527.519	527.519	527.519	527.519	527.519	527.519	527.519	527.519	527.519		Adoudou Fm, Tifnout Member		286.4	dl	shallow dolostone	546.553	3.09786	-4.41386
					527.166	527.166	527.514	527.514	527.514	527.514	527.514	527.514	527.514	527.514	527.514		Adoudou Fm, Tifnout Member		286.6	dl	shallow dolostone	546.888	3.28086	-4.65538
					527.159	527.159	527.506	527.506	527.506	527.506	527.506	527.506	527.506	527.506	527.506		Adoudou Fm, Tifnout Member		286.9	dl	shallow dolostone	547.39	3.52686	-5.2978
					527.151	527.151	527.497	527.497	527.497	527.497	527.497	527.497	527.497	527.497	527.497		Adoudou Fm, Tifnout Member		287.2	dl	shallow dolostone	547.893	3.23886	-4.99292
					527.14	527.14	527.486	527.486	527.486	527.486	527.486	527.486	527.486	527.486	527.486		Adoudou Fm, Tifnout Member		287.6	dl	shallow dolostone	548.562	3.58186	-4.4099
					527.135	527.135	527.481	527.481	527.481	527.481	527.481	527.481	527.481	527.481	527.481		Adoudou Fm, Tifnout Member		287.8	dl	shallow dolostone	548.898	3.98086	-4.22183
					527.13	527.13	527.475	527.475	527.475	527.475	527.475	527.475	527.475	527.475	527.475		Adoudou Fm, Tifnout Member		288	dl	shallow dolostone	549.232	3.96186	-4.52967
					527.109	527.109	527.453	527.453	527.453	527.453	527.453	527.453	527.453	527.453	527.453		Adoudou Fm, Tifnout Member		288.8	dl	shallow dolostone	550.572	3.75486	-5.57298
					527.101	527.101	527.444	527.444	527.444	527.444	527.444	527.444	527.444	527.444	527.444		Adoudou Fm, Tifnout Member		289.1	dl	shallow dolostone	551.075	3.24986	-5.47894
					527.094	527.094	527.436	527.436	527.436	527.436	527.436	527.436	527.436	527.436	527.436		Adoudou Fm, Tifnout Member		289.4	dl	shallow dolostone	551.577	3.58186	-5.14635
					527.083	527.083	527.425	527.425	527.425	527.425	527.425	527.425	527.425	527.425	527.425		Adoudou Fm, Tifnout Member		289.8	dl	shallow dolostone	552.247	2.96286	-5.0543
					527.075	527.075	527.417	527.417	527.417	527.417	527.417	527.417	527.417	527.417	527.417		Adoudou Fm, Tifnout Member		290.1	dl	shallow dolostone	552.75	2.82486	-4.38911
					527.07	527.07	527.411	527.411	527.411	527.411	527.411	527.411	527.411	527.411	527.411		Adoudou Fm, Tifnout Member		290.3	dl	shallow dolostone	553.085	3.20986	-3.74274
					527.052	527.052	527.392	527.392	527.392	527.392	527.392	527.392	527.392	527.392	527.392		Adoudou Fm, Tifnout Member		291	dl	shallow dolostone	554.258	3.01886	-4.62866
					527.01	527.01	527.347	527.347	527.347	527.347	527.347	527.347	527.347	527.347	527.347		Adoudou Fm, Tifnout Member		292.6	dl	shallow dolostone	556.938	3.63486	-5.16219
					527.005	527.005	527.342	527.342	527.342	527.342	527.342	527.342	527.342	527.342	527.342		Adoudou Fm, Tifnout Member		292.8	dl	shallow dolostone	557.273	3.89486	-5.83034
					526.995	526.995	527.331	527.331	527.331	527.331	527.331	527.331	527.331	527.331	527.331		Adoudou Fm, Tifnout Member		293.2	dl	shallow dolostone	557.942	3.55686	-4.31191
					526.984	526.984	527.32	527.32	527.32	527.32	527.32	527.32	527.32	527.32	527.32		Adoudou Fm, Tifnout Member		293.6	dl	shallow dolostone	558.612	3.16586	-4.81871
					526.943	526.943	527.275	527.275	527.275	527.275	527.275	527.275	527.275	527.275	527.275		Adoudou Fm, Tifnout Member		295.2	dl	shallow dolostone	561.293	4.42586	-5.44331
					526.933	526.933	527.264	527.264	527.264	527.264	527.264	527.264	527.264	527.264	527.264		Adoudou Fm, Tifnout Member		295.6	dl	shallow dolostone	561.962	3.72886	-5.26019
					526.925	526.925	527.256	527.256	527.256	527.256	527.256	527.256	527.256	527.256	527.256		Adoudou Fm, Tifnout Member		295.9	dl	shallow dolostone	562.465	3.67286	-4.97313
					526.92	526.92	527.25	527.25	527.25	527.25	527.25	527.25	527.25	527.25	527.25		Adoudou Fm, Tifnout Member		296.1	dl	shallow dolostone	562.8	3.49286	-4.29013
					526.912	526.912	527.242	527.242	527.242	527.242	527.242	527.242	527.242	527.242	527.242		Adoudou Fm, Tifnout Member		296.4	dl	shallow dolostone	563.303	3.44286	-3.56556
					526.844	526.844	527.17	527.17	527.17	527.17	527.17	527.17	527.17	527.17	527.17		Adoudou Fm, Tifnout Member		299	dl	shallow dolostone	567.658	3.00686	-4.38515
					526.753	526.753	527.072	527.072	527.072	527.072	527.072	527.072	527.072	527.072	527.072		Adoudou Fm, Tifnout Member		302.5	dl	shallow dolostone	573.52	3.14986	-5.07904
					526.745	526.745	527.064	527.064	527.064	527.064	527.064	527.064	527.064	527.064	527.064		Adoudou Fm, Tifnout Member		302.8	dl	shallow dolostone	574.023	3.28386	-4.99193
					526.717	526.717	527.034	527.034	527.034	527.034	527.034	527.034	527.034	527.034	527.034		Adoudou Fm, Tifnout Member		303.9	dl	shallow dolostone	575.865	3.04786	-4.66033
					526.712	526.712	527.028	527.028	527.028	527.028	527.028	527.028	527.028	527.028	527.028		Adoudou Fm, Tifnout Member		304.1	dl	shallow dolostone	576.2	3.04686	-4.61084
					526.447	526.447	526.745	526.745	526.745	526.745	526.745	526.745	526.745	526.745	526.745		Adoudou Fm, Tifnout Member		M206/207 314.3	dl	shallow dolostone	593.285	3.55129	-4.62965
					526.439	526.439	526.737	526.737	526.737	526.737	526.737	526.737	526.737	526.737	526.737		Adoudou Fm, Tifnout Member		314.6	dl	shallow dolostone	593.788	4.21029	-4.22579
					526.436	526.436	526.734	526.734	526.734	526.734	526.734	526.734	526.734	526.734	526.734		Adoudou Fm, Tifnout Member		314.7	dl	shallow dolostone	593.955	3.09429	-3.90013
					526.379	526.379	526.673	526.673	526.673	526.673	526.673	526.673	526.673	526.673	526.673		Adoudou Fm, Tifnout Member		316.9	dl	shallow dolostone	597.64	2.81129	-3.97931
					526.369	526.369	526.662	526.662	526.662	526.662	526.662	526.662	526.662	526.662	526.662		Adoudou Fm, Tifnout Member		317.3	dl	shallow dolostone	598.31	3.41829	-3.87241
					526.288	526.288	526.576	526.576	526.576	526.576	526.576	526.576	526.576	526.576	526.576		Adoudou Fm, Tifnout Member		320.4	dl	shallow dolostone	603.503	3.76829	-4.12284
					526.278	526.278	526.564	526.564	526.564	526.564	526.564	526.564	526.564	526.564	526.564		Adoudou Fm, Tifnout Member		320.8	dl	shallow dolostone	604.173	3.56229	-3.85063
					526.262	526.262	526.548	526.548	526.548	526.548	526.548	526.548	526.548	526.548	526.548		Adoudou Fm, Tifnout Member		321.4	dl	shallow dolostone	605.178	4.18329	-4.12284
					526.262	526.262	526.548	526.548	526.548	526.548	526.548	526.548	526.548	526.548	526.548		Adoudou Fm, Tifnout Member		321.4	dl	shallow dolostone	605.178	4.21929	-3.99812
					526.244	526.244	526.528	526.528	526.528	526.528	526.528	526.528	526.528	526.528	526.528		Adoudou Fm, Tifnout Member		322.1	dl	shallow dolostone	606.35	4.30729	-4.12086
					526.234	526.234	526.517	526.517	526.517	526.517	526.517	526.517	526.517	526.517	526.517		Adoudou Fm, Tifnout Member		322.5	dl	shallow dolostone	607.02	4.79929	-2.65489
					526.221	526.221	526.503	526.503	526.503	526.503	526.503	526.503	526.503	526.503	526.503		Adoudou Fm, Tifnout Member		323	dl	shallow dolostone	607.857	3.44129	-3.44875
					526.21	526.21	526.492	526.492	526.492	526.492	526.492	526.492	526.492	526.492	526.492		Adoudou Fm, Tifnout Member		323.4	dl	shallow dolostone	608.528	4.02929	-3.66256
					526.195	526.195	526.476	526.476	526.476	526.476	526.476	526.476	526.476	526.476	526.476		Adoudou Fm, Tifnout Member		324	dl	shallow dolostone	609.533	3.68429	-3.76056
					526.184	526.184	526.465	526.465	526.465	526.465	526.465	526.465	526.465	526.465	526.465		Adoudou Fm, Tifnout Member		324.4	dl	shallow dolostone	610.202	4.33129	-3.62891
					526.177	526.177	526.456	526.456	526.456	526.456	526.456	526.456	526.456	526.456	526.456		Adoudou Fm, Tifnout Member		324.7	dl	shallow dolostone	610.705	4.88129	-2.4688
					526.135	526.135	526.412	526.412	526.412	526.412	526.412	526.412	526.412	526.412	526.412		Adoudou Fm, Tifnout Member		326.3	dl	shallow dolostone	613.385	5.03529	-5.0929
					526.119	526.119	526.395	526.395	526.395	526.395	526.395	526.395	526.395	526.395	526.395		Adoudou Fm, Tifnout Member		326.9	dl	shallow dolostone	614.39	5.39629	-3.77045
					526.083	526.083	526.356	526.356	526.356	526.356	526.356	526.356	526.356	526.356	526.356		Adoudou Fm, Tifnout Member		328.3	dl	shallow dolostone	616.735	4.90529	-4.21391
					526.075	526.075	526.348	526.348	526.348	526.348	526.348	526.348	526.348	526.348	526.348		Adoudou Fm, Tifnout Member		328.6	dl	shallow dolostone	617.237	5.54129	-4.92561
					526.068	526.068	526.34	526.34	526.34	526.34	526.34	526.34	526.34	526.34	526.34		Adoudou Fm, Tifnout Member		328.9	dl	shallow dolostone	617.74	5.99529	-3.61406
					526.062	526.062	526.334	526.334	526.334	526.334	526.334	526.334	526.334	526.334	526.334		Adoudou Fm, Tifnout Member		329.1	dl	shallow dolostone	618.075	3.68329	-5.12754
					526.055	526.055	526.326	526.326	526.326	526.326	526.326	526.326	526.326	526.326	526.326		Adoudou Fm, Tifnout Member		329.4	dl	shallow dolostone	618.577	4.03929	-4.22183
					526.01	526.01	526.279	526.279	526.279	526.279	526.279	526.279	526.279	526.279	526.279		Adoudou Fm, Tifnout Member		331.1	dl	shallow dolostone	621.425	4.5468	-4.72764
					526.005	526.005	526.273	526.273	526.273	526.273	526.273	526.273	526.273	526.273	526.273		Adoudou Fm, Tifnout Member		331.3	dl	shallow dolostone	621.76	5.3618	-4.56036
					525.997	525.997	526.265	526.265	526.265	526.265	526.265	526.265	526.265	526.265	526.265		Adoudou Fm, Tifnout Member		331.6	dl	shallow dolostone	622.263	5.6948	-5.00183
					525.997	525.997	526.265	526.265	526.265	526.265	526.265	526.265	526.265	526.265	526.265		Adoudou Fm, Tifnout Member		331.6	dl	shallow dolostone	622.263	5.7388	-4.88107
					525.987	525.987	526.254	526.254	526.254	526.254	526.254	526.254	526.254	526.254	526.254		Adoudou Fm, Tifnout Member		332	dl	shallow dolostone	622.933	3.2278	-4.08226
					525.987	525.987	526.254	526.254	526.254	526.254	526.254	526.254	526.254	526.254	526.254		Adoudou Fm, Tifnout Member		332	dl	shallow dolostone	622.933	3.2538	-4.00208
					525.982	525.982	526.248	526.248	526.248	526.248	526.248	526.248	526.248	526.248	526.248		Adoudou Fm, Tifnout Member		332.2	dl	shallow dolostone	623.268	4.4048	-4.68409
					525.969	525.969	526.234	526.234	526.234	526.234	526.234	526.234	526.234	526.234	526.234		Adoudou Fm, Tifnout Member		332.7	dl	shallow dolostone	624.105	4.4788	-4.05949
					525.953	525.953	526.217	526.217	526.217	526.217	526.217	526.217	526.217	526.217	526.217		Adoudou Fm, Tifnout Member		333.3	dl	shallow dolostone	625.11	5.1648	-4.94343
					525.935	525.935	526.198	526.198	526.198	526.198	526.198	526.198	526.198	526.198	526.198		Adoudou Fm, Tifnout Member		334	dl	shallow dolostone	626.283	5.0468	-3.87934
					525.935	525.935	526.198	526.198	526.198	526.198	526.198	526.198	526.198	526.198	526.198		Adoudou Fm, Tifnout Member		334	dl	shallow dolostone	626.283	5.0498	-3.81797
					525.927	525.927	526.19	526.19	526.19	526.19	526.19	526.19	526.19	526.19	526.19		Adoudou Fm, Tifnout Member		334.3	dl	shallow dolostone	626.785	5.4648	-4.26736
					525.912	525.912	526.173	526.173	526.173	526.173	526.173	526.173	526.173	526.173	526.173		Adoudou Fm, Tifnout Member		334.9	dl	shallow dolostone	627.79	5.9518	-4.16838
					525.904	525.904	526.165	526.165	526.165	526.165	526.165	526.165	526.165	526.165	526.165		Adoudou Fm, Tifnout Member		335.2	dl	shallow dolostone	628.293	5.4978	-3.92784
					525.88	525.88	526.14	526.14	526.14	526.14	526.14	526.14	526.14	526.14	526.14		Adoudou Fm, Tifnout Member		336.1	dl	shallow dolostone	629.8	5.4858	-4.34952
					525.875	525.875	526.134	526.134	526.134	526.134	526.134	526.134	526.134	526.134	526.134		Adoudou Fm, Tifnout Member		336.3	dl	shallow dolostone	630.135	5.5188	-3.80213
					525.862	525.862	526.12	526.12	526.12	526.12	526.12	526.12	526.12	526.12	526.12		Adoudou Fm, Tifnout Member		336.8	dl	shallow dolostone	630.972	5.6768	-5.11864
					525.862	525.862	526.12	526.12	526.12	526.12	526.12	526.12	526.12	526.12	526.12		Adoudou Fm, Tifnout Member		336.8	dl	shallow dolostone	630.972	5.7368	-5.1226
					525.857	525.857	526.115	526.115	526.115	526.115	526.115	526.115	526.115	526.115	526.115		Adoudou Fm, Tifnout Member		337	dl	shallow dolostone	631.308	6.3338	-5.11765
					525.852	525.852	526.109	526.109	526.109	526.109	526.109	526.109	526.109	526.109	526.109		Adoudou Fm, Tifnout Member	Open marine inner-mid shelf	337.2	dl	shallow dolostone	631.643	6.5328	-5.12952																								6p	6p
					525.847	525.847	526.104	526.104	526.104	526.104	526.104	526.104	526.104	526.104	526.104		Adoudou Fm, Tifnout Member		337.4	dl	shallow dolostone	631.977	5.7938	-4.68211
					525.823	525.823	526.079	526.079	526.079	526.079	526.079	526.079	526.079	526.079	526.079		Adoudou Fm, Tifnout Member		338.3	dl	shallow dolostone	633.485	5.3558	-4.40099
					525.816	525.816	526.07	526.07	526.07	526.07	526.07	526.07	526.07	526.07	526.07		Adoudou Fm, Tifnout Member		338.6	dl	shallow dolostone	633.987	5.9928	-4.53363
					525.805	525.805	526.059	526.059	526.059	526.059	526.059	526.059	526.059	526.059	526.059		Adoudou Fm, Tifnout Member		339	dl	shallow dolostone	634.658	5.6768	-4.55343
					525.795	525.795	526.048	526.048	526.048	526.048	526.048	526.048	526.048	526.048	526.048		Adoudou Fm, Tifnout Member		339.4	dl	shallow dolostone	635.327	5.1008	-4.55145
					525.782	525.782	526.034	526.034	526.034	526.034	526.034	526.034	526.034	526.034	526.034		Adoudou Fm, Tifnout Member		M206/207 339.9	dl	shallow dolostone	636.165	5.19814	-5.08993
					525.771	525.771	526.023	526.023	526.023	526.023	526.023	526.023	526.023	526.023	526.023		Adoudou Fm, Tifnout Member		340.3	dl	shallow dolostone	636.835	5.49414	-4.11789
					525.748	525.748	525.998	525.998	525.998	525.998	525.998	525.998	525.998	525.998	525.998		Adoudou Fm, Tifnout Member		341.2	dl	shallow dolostone	638.342	4.07714	-4.6831
					525.74	525.74	525.99	525.99	525.99	525.99	525.99	525.99	525.99	525.99	525.99		Adoudou Fm, Tifnout Member		341.5	dl	shallow dolostone	638.845	4.87814	-4.06345
					525.735	525.735	525.984	525.984	525.984	525.984	525.984	525.984	525.984	525.984	525.984		Adoudou Fm, Tifnout Member		341.7	dl	shallow dolostone	639.18	5.38214	-4.54452
					525.717	525.717	525.965	525.965	525.965	525.965	525.965	525.965	525.965	525.965	525.965		Adoudou Fm, Tifnout Member		342.4	dl	shallow dolostone	640.352	5.83514	-4.08028
					525.709	525.709	525.957	525.957	525.957	525.957	525.957	525.957	525.957	525.957	525.957		Adoudou Fm, Tifnout Member		342.7	dl	shallow dolostone	640.855	5.90714	-4.33764
					525.704	525.704	525.951	525.951	525.951	525.951	525.951	525.951	525.951	525.951	525.951		Adoudou Fm, Tifnout Member		342.9	dl	shallow dolostone	641.19	5.75414	-4.85929
					525.693	525.693	525.94	525.94	525.94	525.94	525.94	525.94	525.94	525.94	525.94		Adoudou Fm, Tifnout Member		343.3	dl	shallow dolostone	641.86	5.54014	-4.49206
					525.686	525.686	525.932	525.932	525.932	525.932	525.932	525.932	525.932	525.932	525.932		Adoudou Fm, Tifnout Member		343.6	dl	shallow dolostone	642.362	5.75314	-4.22084
					525.665	525.665	525.909	525.909	525.909	525.909	525.909	525.909	525.909	525.909	525.909		Adoudou Fm, Tifnout Member		344.4	dl	shallow dolostone	643.702	4.95114	-4.94838
					525.66	525.66	525.904	525.904	525.904	525.904	525.904	525.904	525.904	525.904	525.904		Adoudou Fm, Tifnout Member		344.6	dl	shallow dolostone	644.038	5.85614	-5.53734
					525.657	525.657	525.901	525.901	525.901	525.901	525.901	525.901	525.901	525.901	525.901		Adoudou Fm, Tifnout Member		344.7	dl	shallow dolostone	644.205	4.59914	-4.35546
					525.618	525.618	525.859	525.859	525.859	525.859	525.859	525.859	525.859	525.859	525.859		Adoudou Fm, Tifnout Member		346.2	dl	shallow dolostone	646.717	5.06114	-5.36808
					525.605	525.605	525.846	525.846	525.846	525.846	525.846	525.846	525.846	525.846	525.846		Adoudou Fm, Tifnout Member		346.7	dl	shallow dolostone	647.555	4.64814	-4.31388
					525.587	525.587	525.826	525.826	525.826	525.826	525.826	525.826	525.826	525.826	525.826		Adoudou Fm, Tifnout Member		347.4	dl	shallow dolostone	648.727	5.42014	-4.94739
					525.579	525.579	525.818	525.818	525.818	525.818	525.818	525.818	525.818	525.818	525.818		Adoudou Fm, Tifnout Member		347.7	dl	shallow dolostone	649.23	5.03614	-5.00282
					525.569	525.569	525.807	525.807	525.807	525.807	525.807	525.807	525.807	525.807	525.807		Adoudou Fm, Tifnout Member		348.1	dl	shallow dolostone	649.9	4.54214	-4.693
					525.553	525.553	525.79	525.79	525.79	525.79	525.79	525.79	525.79	525.79	525.79		Adoudou Fm, Tifnout Member		348.7	dl	shallow dolostone	650.905	4.57114	-4.75338
					525.54	525.54	525.776	525.776	525.776	525.776	525.776	525.776	525.776	525.776	525.776		Adoudou Fm, Tifnout Member		349.2	dl	shallow dolostone	651.742	4.66814	-4.71874
					525.53	525.53	525.765	525.765	525.765	525.765	525.765	525.765	525.765	525.765	525.765		Adoudou Fm, Tifnout Member		349.6	dl	shallow dolostone	652.413	4.96614	-4.81178
					525.779	525.779	526.032	526.032	526.032	526.032	526.032	526.032	526.032	526.032	526.032		Adoudou Fm, Tifnout Member		340	dl	shallow dolostone	636.332	5.31314	-4.81277
					525.486	525.486	525.718	525.718	525.718	525.718	525.718	525.718	525.718	525.718	525.718		Adoudou Fm, Tifnout Member		351.3	dl	shallow dolostone	655.26	4.91914	-4.1664
					525.48	525.48	525.712	525.712	525.712	525.712	525.712	525.712	525.712	525.712	525.712		Adoudou Fm, Tifnout Member		351.5	dl	shallow dolostone	655.595	5.46714	-3.20129
					525.473	525.473	525.704	525.704	525.704	525.704	525.704	525.704	525.704	525.704	525.704		Adoudou Fm, Tifnout Member		351.8	dl	shallow dolostone	656.097	3.89114	-4.82267
					525.421	525.421	525.648	525.648	525.648	525.648	525.648	525.648	525.648	525.648	525.648		Adoudou Fm, Tifnout Member		353.8	dl	shallow dolostone	659.447	4.00814	-4.96125
					525.408	525.408	525.635	525.635	525.635	525.635	525.635	525.635	525.635	525.635	525.635		Adoudou Fm, Tifnout Member		354.3	dl	shallow dolostone	660.285	4.52714	-4.96917
					525.4	525.4	525.626	525.626	525.626	525.626	525.626	525.626	525.626	525.626	525.626		Adoudou Fm, Tifnout Member		354.6	dl	shallow dolostone	660.788	4.17814	-5.1711
					525.395	525.395	525.621	525.621	525.621	525.621	525.621	525.621	525.621	525.621	525.621		Adoudou Fm, Tifnout Member		354.8	dl	shallow dolostone	661.122	5.76114	-4.79594
					525.387	525.387	525.612	525.612	525.612	525.612	525.612	525.612	525.612	525.612	525.612		Adoudou Fm, Tifnout Member		355.1	dl	shallow dolostone	661.625	5.52014	-5.43935
					525.374	525.374	525.598	525.598	525.598	525.598	525.598	525.598	525.598	525.598	525.598		Adoudou Fm, Tifnout Member		355.6	dl	shallow dolostone	662.462	5.21914	-5.44925
					525.364	525.364	525.587	525.587	525.587	525.587	525.587	525.587	525.587	525.587	525.587		Adoudou Fm, Tifnout Member		356	dl	shallow dolostone	663.133	5.33414	-5.45222
					525.332	525.332	525.554	525.554	525.554	525.554	525.554	525.554	525.554	525.554	525.554		Adoudou Fm, Tifnout Member		357.2	dl	shallow dolostone	665.143	5.14814	-5.3859
					525.322	525.322	525.543	525.543	525.543	525.543	525.543	525.543	525.543	525.543	525.543		Adoudou Fm, Tifnout Member		357.6	dl	shallow dolostone	665.812	5.24514	-5.08795
					525.296	525.296	525.515	525.515	525.515	525.515	525.515	525.515	525.515	525.515	525.515		Adoudou Fm, Tifnout Member		358.6	dl	shallow dolostone	667.487	3.95114	-4.67716
					525.286	525.286	525.504	525.504	525.504	525.504	525.504	525.504	525.504	525.504	525.504		Adoudou Fm, Tifnout Member		359	dl	shallow dolostone	668.158	5.31314	-5.30176
					525.26	525.26	525.476	525.476	525.476	525.476	525.476	525.476	525.476	525.476	525.476		Adoudou Fm, Tifnout Member		360	dl	shallow dolostone	669.832	4.34514	-4.56234
					525.252	525.252	525.468	525.468	525.468	525.468	525.468	525.468	525.468	525.468	525.468		Adoudou Fm, Tifnout Member		360.3	dl	shallow dolostone	670.335	4.91414	-4.97511
					525.244	525.244	525.46	525.46	525.46	525.46	525.46	525.46	525.46	525.46	525.46		Adoudou Fm, Tifnout Member		360.6	dl	shallow dolostone	670.837	5.13814	-5.28493
					525.236	525.236	525.451	525.451	525.451	525.451	525.451	525.451	525.451	525.451	525.451		Adoudou Fm, Tifnout Member		360.9	dl	shallow dolostone	671.34	4.67014	-5.27701
					525.228	525.228	525.443	525.443	525.443	525.443	525.443	525.443	525.443	525.443	525.443		Adoudou Fm, Tifnout Member		361.2	dl	shallow dolostone	671.842	4.97914	-4.62272
					525.195	525.195	525.407	525.407	525.407	525.407	525.407	525.407	525.407	525.407	525.407		Adoudou Fm, Tifnout Member		362.5	dl	shallow dolostone	674.02	3.99014	-4.14165
					525.187	525.187	525.399	525.399	525.399	525.399	525.399	525.399	525.399	525.399	525.399		Adoudou Fm, Tifnout Member		M206/207 362.8	dl	shallow dolostone	674.523	3.9692	-4.64054
					525.177	525.177	525.387	525.387	525.387	525.387	525.387	525.387	525.387	525.387	525.387		Adoudou Fm, Tifnout Member		363.2	dl	shallow dolostone	675.192	3.9652	-4.93947
					525.171	525.171	525.382	525.382	525.382	525.382	525.382	525.382	525.382	525.382	525.382		Adoudou Fm, Tifnout Member		363.4	dl	shallow dolostone	675.528	3.9352	-4.38218
					525.153	525.153	525.362	525.362	525.362	525.362	525.362	525.362	525.362	525.362	525.362		Adoudou Fm, Tifnout Member		364.1	dl	shallow dolostone	676.7	3.3592	-4.25944
					525.145	525.145	525.354	525.354	525.354	525.354	525.354	525.354	525.354	525.354	525.354		Adoudou Fm, Tifnout Member		364.4	dl	shallow dolostone	677.202	4.5552	-4.90582
					525.073	525.073	525.276	525.276	525.276	525.276	525.276	525.276	525.276	525.276	525.276		Adoudou Fm, Tifnout Member		367.2	dl	shallow dolostone	681.893	5.06929	-5.10973
					525.065	525.065	525.268	525.268	525.268	525.268	525.268	525.268	525.268	525.268	525.268		Adoudou Fm, Tifnout Member		367.5	dl	shallow dolostone	682.395	5.63229	-5.16219
					525.057	525.057	525.26	525.26	525.26	525.26	525.26	525.26	525.26	525.26	525.26		Adoudou Fm, Tifnout Member		367.8	dl	shallow dolostone	682.898	5.13829	-5.41064
					525.049	525.049	525.251	525.251	525.251	525.251	525.251	525.251	525.251	525.251	525.251		Adoudou Fm, Tifnout Member		368.1	dl	shallow dolostone	683.4	4.19229	-5.09389
					525.039	525.039	525.24	525.24	525.24	525.24	525.24	525.24	525.24	525.24	525.24		Adoudou Fm, Tifnout Member		M206/207-368.5	dl	shallow dolostone	684.07	2.2022	-3.88825
					524.984	524.984	525.182	525.182	525.182	525.182	525.182	525.182	525.182	525.182	525.182		Adoudou Fm, Tifnout Member		370.6	dl	shallow dolostone	687.587	2.3892	-4.59797
					524.977	524.977	525.174	525.174	525.174	525.174	525.174	525.174	525.174	525.174	525.174		Adoudou Fm, Tifnout Member		370.9	dl	shallow dolostone	688.09	2.4022	-4.94442
					524.961	524.961	525.157	525.157	525.157	525.157	525.157	525.157	525.157	525.157	525.157		Adoudou Fm, Tifnout Member		371.5	dl	shallow dolostone	689.095	2.5962	-4.93848
					524.912	524.912	525.104	525.104	525.104	525.104	525.104	525.104	525.104	525.104	525.104		Adoudou Fm, Tifnout Member		373.4	dl	shallow dolostone	692.278	2.0522	-4.42574
					524.899	524.899	525.09	525.09	525.09	525.09	525.09	525.09	525.09	525.09	525.09		Adoudou Fm, Tifnout Member		373.9	dl	shallow dolostone	693.115	1.9632	-4.78407
					524.891	524.891	525.082	525.082	525.082	525.082	525.082	525.082	525.082	525.082	525.082		Adoudou Fm, Tifnout Member		374.2	dl	shallow dolostone	693.617	2.6312	-4.69498
					524.878	524.878	525.068	525.068	525.068	525.068	525.068	525.068	525.068	525.068	525.068		Adoudou Fm, Tifnout Member		374.7	dl	shallow dolostone	694.455	2.4622	-4.70686
					524.87	524.87	525.06	525.06	525.06	525.06	525.06	525.06	525.06	525.06	525.06		Adoudou Fm, Tifnout Member		375	dl	shallow dolostone	694.957	3.3632	-5.31364
					541.84	539.47	537.91	537.91	537.91	537.91	537.91	537.91	537.91	541.144	534.315	Oued Sdas	Adoudou Fm, Tabia Member	Open marine inner-mid shelf	M23-0.5	dl	shallow dolostone	-287.2	-3.31929	-14.6361	1	73.9973	246.67	114.824	114.824	114.824	114.824	114.824	114.824	114.824	76.153	178.007	541.364	539.327	537.603	537.603	537.603	537.603	537.603	537.603	537.603	540.681	534.117
					541.831	539.467	537.904	537.904	537.904	537.904	537.904	537.904	537.904	541.134	534.311		Adoudou Fm, Tabia Member		M23-1.2	dl	mid dolostone	-286.5	-2.24229	-13.8432
					541.751	539.443	537.853	537.853	537.853	537.853	537.853	537.853	537.853	541.057	534.277		Adoudou Fm, Tabia Member		M23-7.1	dl	mid dolostone	-280.6	-0.861286	-5.75412
					541.725	539.436	537.836	537.836	537.836	537.836	537.836	537.836	537.836	541.032	534.267		Adoudou Fm, Tabia Member		M23-9.0	dl	mid dolostone	-278.7	-1.17629	-6.43118
					541.69	539.425	537.813	537.813	537.813	537.813	537.813	537.813	537.813	540.998	534.252		Adoudou Fm, Tabia Member		M23-11.6	dl	mid dolostone	-276.1	-1.45329	-6.27578
					541.679	539.422	537.806	537.806	537.806	537.806	537.806	537.806	537.806	540.987	534.248		Adoudou Fm, Tabia Member		M23-12.4	dl	mid dolostone	-275.3	-1.52529	-6.91126
					541.66	539.416	537.794	537.794	537.794	537.794	537.794	537.794	537.794	540.969	534.24		Adoudou Fm, Tabia Member		M23-13.8	dl	mid dolostone	-273.9	-1.16829	-6.13027
					541.632	539.408	537.776	537.776	537.776	537.776	537.776	537.776	537.776	540.941	534.228		Adoudou Fm, Tabia Member		M23-15.9	dl	mid dolostone	-271.8	-1.32429	-5.82539
					541.598	539.397	537.754	537.754	537.754	537.754	537.754	537.754	537.754	540.909	534.214		Adoudou Fm, Tabia Member		M23-18.4	dl	mid dolostone	-269.3	-0.870286	-5.13447
					541.597	539.397	537.753	537.753	537.753	537.753	537.753	537.753	537.753	540.907	534.213		Adoudou Fm, Tabia Member		M23-18.5	dl	mid dolostone	-269.2	-3.25729	-11.7467
					541.549	539.383	537.723	537.723	537.723	537.723	537.723	537.723	537.723	540.861	534.194		Adoudou Fm, Tabia Member		M23-22.0	dl	mid dolostone	-265.7	-0.994286	-5.54031
					541.521	539.374	537.704	537.704	537.704	537.704	537.704	537.704	537.704	540.834	534.182		Adoudou Fm, Tabia Member		M23-24.1	dl	mid dolostone	-263.6	-0.782286	-5.53338
					541.513	539.372	537.699	537.699	537.699	537.699	537.699	537.699	537.699	540.826	534.179		Adoudou Fm, Tabia Member		M23-24.7	dl	mid dolostone	-263	-0.734286	-4.4
					541.491	539.365	537.685	537.685	537.685	537.685	537.685	537.685	537.685	540.805	534.17		Adoudou Fm, Tabia Member		M23-26.3	dl	mid dolostone	-261.4	-0.655286	-4.93353
					541.475	539.361	537.675	537.675	537.675	537.675	537.675	537.675	537.675	540.789	534.163		Adoudou Fm, Tabia Member		M23-27.5	dl	mid dolostone	-260.2	-2.54929	-3.09438
					541.449	539.353	537.658	537.658	537.658	537.658	537.658	537.658	537.658	540.764	534.152		Adoudou Fm, Tabia Member		M23-29.4	dl	mid dolostone	-258.3	-1.64857	-3.23721
					541.421	539.344	537.64	537.64	537.64	537.64	537.64	537.64	537.64	540.737	534.14		Adoudou Fm, Tabia Member		M23-31.5	dl	mid dolostone	-256.2	0.427714	-4.42376
					541.416	539.343	537.637	537.637	537.637	537.637	537.637	537.637	537.637	540.731	534.138		Adoudou Fm, Tabia Member		M23-31.9	dl	mid dolostone	-255.8	-1.12229	-4.0981
					541.413	539.342	537.635	537.635	537.635	537.635	537.635	537.635	537.635	540.729	534.137		Adoudou Fm, Tabia Member		M23-32.1	dl	mid dolostone	-255.6	-0.353286	-4.48909
					541.397	539.337	537.624	537.624	537.624	537.624	537.624	537.624	537.624	540.713	534.13		Adoudou Fm, Tabia Member		M23-33.3	dl	mid dolostone	-254.4	0.684714	-5.09983
					541.368	539.329	537.606	537.606	537.606	537.606	537.606	537.606	537.606	540.685	534.118		Adoudou Fm, Tabia Member		M23-35.4	dl	mid dolostone	-252.3	0.0367143	-3.8348
					541.348	539.322	537.593	537.593	537.593	537.593	537.593	537.593	537.593	540.666	534.11		Adoudou Fm, Tabia Member		M23-36.9	dl	mid dolostone	-250.8	-0.133286	-4.7811
					541.328	539.316	537.58	537.58	537.58	537.58	537.58	537.58	537.58	540.646	534.102		Adoudou Fm, Tabia Member		M23-38.4	dl	mid dolostone	-249.3	-0.137286	-4.85435
					541.308	539.31	537.567	537.567	537.567	537.567	537.567	537.567	537.567	540.626	534.093		Adoudou Fm, Tabia Member		M23-39.9	dl	mid dolostone	-247.8	-0.608286	-5.63138
					541.287	539.304	537.554	537.554	537.554	537.554	537.554	537.554	537.554	540.607	534.085		Adoudou Fm, Tabia Member		M23-41.4	dl	mid dolostone	-246.3	-0.953286	-6.12334
					541.267	539.298	537.541	537.541	537.541	537.541	537.541	537.541	537.541	540.587	534.076		Adoudou Fm, Tabia Member		M23-42.9	dl	mid dolostone	-244.8	-1.08129	-7.09537
					541.247	539.292	537.528	537.528	537.528	537.528	537.528	537.528	537.528	540.567	534.068		Adoudou Fm, Tabia Member		M23-44.4	dl	mid dolostone	-243.3	-1.39029	-6.13621
					541.226	539.286	537.515	537.515	537.515	537.515	537.515	537.515	537.515	540.547	534.059		Adoudou Fm, Tabia Member		M23-45.9	dl	mid dolostone	-241.8	-1.13129	-5.32552
					541.206	539.28	537.502	537.502	537.502	537.502	537.502	537.502	537.502	540.528	534.051		Adoudou Fm, Tabia Member		M23-47.4	dl	mid dolostone	-240.3	-1.14229	-5.78382
					541.172	539.27	537.48	537.48	537.48	537.48	537.48	537.48	537.48	540.495	534.037		Adoudou Fm, Tabia Member		M23-49.9	dl	mid dolostone	-237.8	-1.07329	-6.66182
					541.155	539.264	537.468	537.468	537.468	537.468	537.468	537.468	537.468	540.478	534.03		Adoudou Fm, Tabia Member		M23-51.2	dl	mid dolostone	-236.5	-1.01129	-6.87068
					541.132	539.258	537.454	537.454	537.454	537.454	537.454	537.454	537.454	540.455	534.02		Adoudou Fm, Tabia Member		M23-52.9	dl	mid dolostone	-234.8	-1.08029	-6.67271
					541.112	539.251	537.441	537.441	537.441	537.441	537.441	537.441	537.441	540.436	534.012		Adoudou Fm, Tabia Member		M23-54.4	dl	mid dolostone	-233.3	-0.867286	-5.61752
					541.091	539.245	537.428	537.428	537.428	537.428	537.428	537.428	537.428	540.416	534.003		Adoudou Fm, Tabia Member		M23-55.9	dl	mid dolostone	-231.8	-1.16529	-4.88602
					541.071	539.239	537.414	537.414	537.414	537.414	537.414	537.414	537.414	540.396	533.995		Adoudou Fm, Tabia Member		M23-57.4	dl	mid dolostone	-230.3	-0.631286	-6.33814
					541.051	539.233	537.401	537.401	537.401	537.401	537.401	537.401	537.401	540.377	533.986		Adoudou Fm, Tabia Member		M23-58.9	dl	mid dolostone	-228.8	-1.22729	-5.53437
					541.02	539.224	537.381	537.381	537.381	537.381	537.381	537.381	537.381	540.347	533.974		Adoudou Fm, Tabia Member		M23-61.2	dl	mid dolostone	-226.5	-1.67029	-5.52745
					540.999	539.218	537.368	537.368	537.368	537.368	537.368	537.368	537.368	540.327	533.965		Adoudou Fm, Tabia Member		M23-62.7	dl	mid dolostone	-225	-2.25429	-5.5809
					540.979	539.212	537.355	537.355	537.355	537.355	537.355	537.355	537.355	540.307	533.957		Adoudou Fm, Tabia Member		M23-64.2	dl	mid dolostone	-223.5	-1.83629	-5.10181
					540.959	539.206	537.342	537.342	537.342	537.342	537.342	537.342	537.342	540.287	533.948		Adoudou Fm, Tabia Member		M23-65.7	dl	mid dolostone	-222	-2.16529	-6.01247
					540.94	539.2	537.33	537.33	537.33	537.33	537.33	537.33	537.33	540.269	533.94		Adoudou Fm, Tabia Member		M23-67.1	dl	mid dolostone	-220.6	-2.51529	-5.97288																								Onset 1n?
					538.74	538.61	535.53	535.53	535.53	535.53	535.53	535.53	535.53	537.555	532.779		Adoudou Fm, Tifnout Member	Open marine mid-shelf	M24-0.0	dl	mid dolostone	-124	-3.28671	-6.19857	2	152.555	165.782	111.832	111.832	111.832	111.832	111.832	111.832	111.832	74.1687	173.368	538.157	538.074	534.735	534.735	534.735	534.735	534.735	534.735	534.735	536.357	532.267	2p	2p
					538.73	538.601	535.517	535.517	535.517	535.517	535.517	535.517	535.517	537.535	532.771		Adoudou Fm, Tifnout Member		M24-1.5	dl	mid dolostone	-122.5	-3.40771	-7.03301
					538.72	538.592	535.503	535.503	535.503	535.503	535.503	535.503	535.503	537.515	532.762		Adoudou Fm, Tifnout Member		M24-3.0	dl	mid dolostone	-121	-2.78471	-6.0689
					538.711	538.583	535.49	535.49	535.49	535.49	535.49	535.49	535.49	537.494	532.753		Adoudou Fm, Tifnout Member		M24-4.5	dl	mid dolostone	-119.5	-3.10871	-6.54799
					538.701	538.574	535.476	535.476	535.476	535.476	535.476	535.476	535.476	537.474	532.745		Adoudou Fm, Tifnout Member		M24-6.0	dl	mid dolostone	-118	-2.96171	-5.29384
					538.691	538.565	535.463	535.463	535.463	535.463	535.463	535.463	535.463	537.454	532.736		Adoudou Fm, Tifnout Member		M24-7.5	dl	mid dolostone	-116.5	-2.57771	-4.74942
					538.681	538.556	535.45	535.45	535.45	535.45	535.45	535.45	535.45	537.434	532.727		Adoudou Fm, Tifnout Member		M24-9.0	dl	mid dolostone	-115	-3.11471	-6.85583
					538.671	538.547	535.436	535.436	535.436	535.436	535.436	535.436	535.436	537.413	532.719		Adoudou Fm, Tifnout Member		M24-10.5	dl	mid dolostone	-113.5	-3.12771	-6.74398
					538.661	538.538	535.423	535.423	535.423	535.423	535.423	535.423	535.423	537.393	532.71		Adoudou Fm, Tifnout Member		M24-12.0	dl	mid dolostone	-112	-2.69571	-5.00579
					538.652	538.529	535.409	535.409	535.409	535.409	535.409	535.409	535.409	537.373	532.701		Adoudou Fm, Tifnout Member		M24-13.5	dl	mid dolostone	-110.5	-2.39071	-6.1461
					538.642	538.52	535.396	535.396	535.396	535.396	535.396	535.396	535.396	537.353	532.693		Adoudou Fm, Tifnout Member		M24-15.0	dl	mid dolostone	-109	-1.50871	-5.62148
					538.632	538.51	535.382	535.382	535.382	535.382	535.382	535.382	535.382	537.333	532.684		Adoudou Fm, Tifnout Member		M24-16.5	dl	mid dolostone	-107.5	-2.39371	-5.53932
					538.622	538.501	535.369	535.369	535.369	535.369	535.369	535.369	535.369	537.312	532.675		Adoudou Fm, Tifnout Member		M24-18.0	dl	mid dolostone	-106	-3.18371	-7.4052
					538.608	538.488	535.349	535.349	535.349	535.349	535.349	535.349	535.349	537.283	532.663		Adoudou Fm, Tifnout Member		M24-20.2	dl	mid dolostone	-103.8	-1.79171	-6.43217
					538.598	538.479	535.336	535.336	535.336	535.336	535.336	535.336	535.336	537.262	532.654		Adoudou Fm, Tifnout Member		M24-21.7	dl	mid dolostone	-102.3	-2.74071	-5.73334
					538.588	538.47	535.323	535.323	535.323	535.323	535.323	535.323	535.323	537.242	532.645		Adoudou Fm, Tifnout Member		M24-23.2	dl	mid dolostone	-100.8	-2.27671	-4.79693
					538.578	538.461	535.309	535.309	535.309	535.309	535.309	535.309	535.309	537.222	532.637		Adoudou Fm, Tifnout Member		M24-24.7	dl	mid dolostone	-99.3	-2.44071	-5.83133
					538.568	538.452	535.296	535.296	535.296	535.296	535.296	535.296	535.296	537.202	532.628		Adoudou Fm, Tifnout Member		M24-26.2	dl	mid dolostone	-97.8	-2.69371	-6.90136
					538.558	538.443	535.282	535.282	535.282	535.282	535.282	535.282	535.282	537.182	532.62		Adoudou Fm, Tifnout Member		M24-27.7	dl	mid dolostone	-96.3	-2.61371	-6.10552
					538.549	538.434	535.269	535.269	535.269	535.269	535.269	535.269	535.269	537.161	532.611		Adoudou Fm, Tifnout Member		M24-29.2	dl	mid dolostone	-94.8	-2.39471	-7.0736
					538.539	538.425	535.255	535.255	535.255	535.255	535.255	535.255	535.255	537.141	532.602		Adoudou Fm, Tifnout Member		M24-30.7	dl	mid dolostone	-93.3	-3.03271	-7.27454
					538.529	538.416	535.242	535.242	535.242	535.242	535.242	535.242	535.242	537.121	532.594		Adoudou Fm, Tifnout Member		M24-32.2	dl	mid dolostone	-91.8	-3.13771	-7.18446
					538.522	538.409	535.232	535.232	535.232	535.232	535.232	535.232	535.232	537.106	532.587		Adoudou Fm, Tifnout Member		M24-33.3	dl	mid dolostone	-90.7	-1.84571	-5.46509
					538.509	538.398	535.215	535.215	535.215	535.215	535.215	535.215	535.215	537.08	532.576		Adoudou Fm, Tifnout Member		M24-35.2	dl	mid dolostone	-88.8	-3.26871	-7.12606
					538.497	538.387	535.199	535.199	535.199	535.199	535.199	535.199	535.199	537.056	532.566		Adoudou Fm, Tifnout Member		M24-37.0	dl	mid dolostone	-87	-3.58271	-6.55689
					538.488	538.378	535.186	535.186	535.186	535.186	535.186	535.186	535.186	537.036	532.557		Adoudou Fm, Tifnout Member		M24-38.5B	dl	mid dolostone	-85.5	-3.58771	-6.08869
					538.478	538.369	535.172	535.172	535.172	535.172	535.172	535.172	535.172	537.016	532.549		Adoudou Fm, Tifnout Member		M24-40.0	dl	mid dolostone	-84	-3.47771	-8.39109
					538.468	538.36	535.159	535.159	535.159	535.159	535.159	535.159	535.159	536.995	532.54		Adoudou Fm, Tifnout Member		M24-41.5	dl	mid dolostone	-82.5	-3.72671	-6.4589
					538.458	538.351	535.145	535.145	535.145	535.145	535.145	535.145	535.145	536.975	532.531		Adoudou Fm, Tifnout Member		M24-43.0	dl	mid dolostone	-81	-3.24271	-6.10255
					538.448	538.342	535.132	535.132	535.132	535.132	535.132	535.132	535.132	536.955	532.523		Adoudou Fm, Tifnout Member		M24-44.5	dl	mid dolostone	-79.5	-3.36971	-5.9412
					538.438	538.333	535.119	535.119	535.119	535.119	535.119	535.119	535.119	536.935	532.514		Adoudou Fm, Tifnout Member		M24-46.0	dl	mid dolostone	-78	-3.22671	-8.04167
					538.429	538.323	535.105	535.105	535.105	535.105	535.105	535.105	535.105	536.915	532.505		Adoudou Fm, Tifnout Member		M24-47.5	dl	mid dolostone	-76.5	-2.52571	-6.77169
					538.419	538.314	535.092	535.092	535.092	535.092	535.092	535.092	535.092	536.894	532.497		Adoudou Fm, Tifnout Member		M24-49.0	dl	mid dolostone	-75	-3.32071	-5.95902
					538.409	538.305	535.078	535.078	535.078	535.078	535.078	535.078	535.078	536.874	532.488		Adoudou Fm, Tifnout Member		M24-50.5	dl	mid dolostone	-73.5	-2.90571	-5.49478
					538.399	538.296	535.065	535.065	535.065	535.065	535.065	535.065	535.065	536.854	532.479		Adoudou Fm, Tifnout Member		M24-52.0	dl	mid dolostone	-72	-3.58971	-6.00555
					538.389	538.287	535.052	535.052	535.052	535.052	535.052	535.052	535.052	536.834	532.471		Adoudou Fm, Tifnout Member		M24-53.5	dl	mid dolostone	-70.5	-3.02671	-8.59005
					538.379	538.278	535.038	535.038	535.038	535.038	535.038	535.038	535.038	536.813	532.462		Adoudou Fm, Tifnout Member		M24-55.0	dl	mid dolostone	-69	-3.05771	-8.30696
					538.37	538.269	535.025	535.025	535.025	535.025	535.025	535.025	535.025	536.793	532.453		Adoudou Fm, Tifnout Member		M24-56.5	dl	mid dolostone	-67.5	-2.83471	-8.49998
					538.36	538.26	535.011	535.011	535.011	535.011	535.011	535.011	535.011	536.773	532.445		Adoudou Fm, Tifnout Member		M24-58.0	dl	mid dolostone	-66	-3.00071	-7.63386
					538.35	538.251	534.998	534.998	534.998	534.998	534.998	534.998	534.998	536.753	532.436		Adoudou Fm, Tifnout Member		M24-59.5	dl	mid dolostone	-64.5	-2.27571	-8.12086
					538.34	538.242	534.985	534.985	534.985	534.985	534.985	534.985	534.985	536.733	532.427		Adoudou Fm, Tifnout Member		M24-61.0	dl	mid dolostone	-63	-2.34771	-7.88132
					538.33	538.233	534.971	534.971	534.971	534.971	534.971	534.971	534.971	536.712	532.419		Adoudou Fm, Tifnout Member		M24-62.5	dl	mid dolostone	-61.5	-2.45471	-8.65439
					538.32	538.224	534.958	534.958	534.958	534.958	534.958	534.958	534.958	536.692	532.41		Adoudou Fm, Tifnout Member		M24-64.0	dl	mid dolostone	-60	-2.39771	-7.04291
					538.311	538.215	534.944	534.944	534.944	534.944	534.944	534.944	534.944	536.672	532.401		Adoudou Fm, Tifnout Member		M24-65.5	dl	mid dolostone	-58.5	-3.28171	-7.43984
					538.301	538.206	534.931	534.931	534.931	534.931	534.931	534.931	534.931	536.652	532.393		Adoudou Fm, Tifnout Member		M24-67.0	dl	mid dolostone	-57	-2.63671	-7.32799
					538.291	538.197	534.917	534.917	534.917	534.917	534.917	534.917	534.917	536.631	532.384		Adoudou Fm, Tifnout Member		M24-68.5	dl	mid dolostone	-55.5	-2.55271	-8.15452
					538.281	538.188	534.904	534.904	534.904	534.904	534.904	534.904	534.904	536.611	532.376		Adoudou Fm, Tifnout Member		M24-70.0	dl	mid dolostone	-54	-2.43571	-8.09414
					538.271	538.179	534.891	534.891	534.891	534.891	534.891	534.891	534.891	536.591	532.367		Adoudou Fm, Tifnout Member		M24-71.5	dl	mid dolostone	-52.5	-2.81071	-8.39109
					538.261	538.17	534.877	534.877	534.877	534.877	534.877	534.877	534.877	536.571	532.358		Adoudou Fm, Tifnout Member		M24-73.0	dl	mid dolostone	-51	-3.56186	-9.68398
					538.252	538.161	534.864	534.864	534.864	534.864	534.864	534.864	534.864	536.551	532.35		Adoudou Fm, Tifnout Member		M24-74.5	dl	mid dolostone	-49.5	-3.45986	-8.55159
					538.232	538.143	534.837	534.837	534.837	534.837	534.837	534.837	534.837	536.51	532.332		Adoudou Fm, Tifnout Member		M24-77.5	dl	mid dolostone	-46.5	-3.03186	-9.13165
					538.222	538.133	534.824	534.824	534.824	534.824	534.824	534.824	534.824	536.49	532.324		Adoudou Fm, Tifnout Member		M24-79.0A	dl	mid dolostone	-45	-2.98586	-7.4578
					538.212	538.124	534.81	534.81	534.81	534.81	534.81	534.81	534.81	536.47	532.315		Adoudou Fm, Tifnout Member		M24-80.5	dl	mid dolostone	-43.5	-2.96786	-8.73966
					538.202	538.115	534.797	534.797	534.797	534.797	534.797	534.797	534.797	536.449	532.306		Adoudou Fm, Tifnout Member		M24-82.0	dl	mid dolostone	-42	-2.95286	-6.89656
					538.193	538.106	534.783	534.783	534.783	534.783	534.783	534.783	534.783	536.429	532.298		Adoudou Fm, Tifnout Member		M24-83.5	dl	mid dolostone	-40.5	-2.88586	-6.88963
					538.183	538.097	534.77	534.77	534.77	534.77	534.77	534.77	534.77	536.409	532.289		Adoudou Fm, Tifnout Member		M24-85.0	dl	mid dolostone	-39	-3.33986	-5.84533
					538.173	538.088	534.757	534.757	534.757	534.757	534.757	534.757	534.757	536.389	532.28		Adoudou Fm, Tifnout Member		M24-86.5	dl	mid dolostone	-37.5	-3.32886	-6.05023
					538.163	538.079	534.743	534.743	534.743	534.743	534.743	534.743	534.743	536.369	532.272		Adoudou Fm, Tifnout Member		M24-88.0	dl	mid dolostone	-36	-3.08686	-7.91413
					538.153	538.07	534.73	534.73	534.73	534.73	534.73	534.73	534.73	536.348	532.263		Adoudou Fm, Tifnout Member		M24-89.5	dl	mid dolostone	-34.5	-3.16086	-7.73496
					538.14	538.058	534.712	534.712	534.712	534.712	534.712	534.712	534.712	536.321	532.252		Adoudou Fm, Tifnout Member		M24-91.5	dl	mid dolostone	-32.5	-3.86786	-5.99975
					538.13	538.049	534.698	534.698	534.698	534.698	534.698	534.698	534.698	536.301	532.243		Adoudou Fm, Tifnout Member		M24-93.0	dl	mid dolostone	-31	-2.63286	-7.20737
					538.121	538.04	534.685	534.685	534.685	534.685	534.685	534.685	534.685	536.281	532.234		Adoudou Fm, Tifnout Member		M24-94.5	dl	mid dolostone	-29.5	-2.88586	-6.41846
					538.107	538.028	534.667	534.667	534.667	534.667	534.667	534.667	534.667	536.254	532.223		Adoudou Fm, Tifnout Member		M24-96.5	dl	mid dolostone	-27.5	-1.95586	-7.92699																								Peak repositioned from 1p to 2p after correlation with Mongolia and Sidi M'Sal	Peak repositioned from 1p to 2p after correlation with Mongolia and Sidi M'Sal
					538.098	538.019	534.654	534.654	534.654	534.654	534.654	534.654	534.654	536.234	532.214		Adoudou Fm, Tifnout Member		M24-98.0	dl	mid dolostone	-26	-2.68986	-6.66493
					538.088	538.01	534.64	534.64	534.64	534.64	534.64	534.64	534.64	536.213	532.205		Adoudou Fm, Tifnout Member		M24-99.5	dl	mid dolostone	-24.5	-2.44386	-7.19054
					538.071	537.995	534.618	534.618	534.618	534.618	534.618	534.618	534.618	536.18	532.191		Adoudou Fm, Tifnout Member		M24-102.0	dl	mid dolostone	-22	-3.61686	-6.29175
					538.062	537.986	534.605	534.605	534.605	534.605	534.605	534.605	534.605	536.16	532.182		Adoudou Fm, Tifnout Member		M24-103.5	dl	mid dolostone	-20.5	-4.15886	-6.56
					538.052	537.977	534.591	534.591	534.591	534.591	534.591	534.591	534.591	536.139	532.174		Adoudou Fm, Tifnout Member		M24-105.0	dl	mid dolostone	-19	-4.22086	-7.49443
					538.042	537.968	534.578	534.578	534.578	534.578	534.578	534.578	534.578	536.119	532.165		Adoudou Fm, Tifnout Member		M24-106.5	dl	mid dolostone	-17.5	-4.19486	-6.83221
					538.032	537.959	534.564	534.564	534.564	534.564	534.564	534.564	534.564	536.099	532.156		Adoudou Fm, Tifnout Member		M24-108.0	dl	shallow dolostone	-16	-4.11386	-6.94803
					538.022	537.949	534.551	534.551	534.551	534.551	534.551	534.551	534.551	536.079	532.148		Adoudou Fm, Tifnout Member		M24-109.5	dl	shallow dolostone	-14.5	-4.10086	-6.72729
					538.012	537.94	534.537	534.537	534.537	534.537	534.537	534.537	534.537	536.058	532.139		Adoudou Fm, Tifnout Member		M24-111.0	dl	shallow dolostone	-13	-4.17086	-6.67681
					537.986	537.916	534.502	534.502	534.502	534.502	534.502	534.502	534.502	536.004	532.116		Adoudou Fm, Tifnout Member		M24-115.0	dl	shallow dolostone	-9	-5.01786	-7.53897																								Nadir repositioned from 1n to 2n after correlation with Mongolia and Sidi M'Sal	Nadir repositioned from 1n to 2n after correlation with Mongolia and Sidi M'Sal
					537.967	537.899	534.476	534.476	534.476	534.476	534.476	534.476	534.476	535.965	532.099		Adoudou Fm, Tifnout Member		M2-117.9	dl	shallow dolostone	-6.1	-4.20986	-7.71912
					537.957	537.889	534.461	534.461	534.461	534.461	534.461	534.461	534.461	535.944	532.09		Adoudou Fm, Tifnout Member		M24-119.5	dl	shallow dolostone	-4.5	-4.26986	-5.83147
					537.947	537.88	534.448	534.448	534.448	534.448	534.448	534.448	534.448	535.924	532.081		Adoudou Fm, Tifnout Member		M24-121.0	dl	shallow dolostone	-3	-4.17586	-6.62633
					537.937	537.871	534.435	534.435	534.435	534.435	534.435	534.435	534.435	535.903	532.073		Adoudou Fm, Tifnout Member		M24-122.5	dl	shallow dolostone	-1.5	-4.48086	-7.33308
					537.927	537.862	534.421	534.421	534.421	534.421	534.421	534.421	534.421	535.883	532.064		Adoudou Fm, Tifnout Member		M24-124.0	dl	shallow dolostone	0	-4.84486	-6.61544
					537.901	537.838	534.385	534.385	534.385	534.385	534.385	534.385	534.385	535.829	532.041		Adoudou Fm, Tifnout Member		M24-128.0	dl	shallow dolostone	4	-4.47286	-6.68869
					537.877	537.816	534.352	534.352	534.352	534.352	534.352	534.352	534.352	535.779	532.02		Adoudou Fm, Tifnout Member		M24-131.7	dl	shallow dolostone	7.7	-3.59586	-7.72407
					537.864	537.804	534.334	534.334	534.334	534.334	534.334	534.334	534.334	535.752	532.008		Adoudou Fm, Tifnout Member		M24-133.7	dl	shallow dolostone	9.7	-3.49286	-8.69809
					537.845	537.787	534.309	534.309	534.309	534.309	534.309	534.309	534.309	535.715	531.992		Adoudou Fm, Tifnout Member		M24-136.5	dl	shallow dolostone	12.5	-3.26786	-6.60752
					537.835	537.778	534.296	534.296	534.296	534.296	534.296	534.296	534.296	535.694	531.983		Adoudou Fm, Tifnout Member		M24-138.0	dl	shallow dolostone	14	-3.50286	-6.66988
					537.829	537.772	534.287	534.287	534.287	534.287	534.287	534.287	534.287	535.681	531.978		Adoudou Fm, Tifnout Member		M24-139.0	dl	shallow dolostone	15	-3.12586	-8.2873
					537.819	537.763	534.274	534.274	534.274	534.274	534.274	534.274	534.274	535.661	531.969		Adoudou Fm, Tifnout Member		M24-140.5	dl	shallow dolostone	16.5	-2.47686	-6.76985
					537.797	537.742	534.243	534.243	534.243	534.243	534.243	534.243	534.243	535.615	531.949		Adoudou Fm, Tifnout Member		M24-143.9	dl	shallow dolostone	19.9	-1.63086	-7.82207
					537.79	537.735	534.233	534.233	534.233	534.233	534.233	534.233	534.233	535.6	531.943		Adoudou Fm, Tifnout Member		M24-145.0	dl	shallow dolostone	21	-1.59086	-7.32912
					537.772	537.719	534.209	534.209	534.209	534.209	534.209	534.209	534.209	535.564	531.927		Adoudou Fm, Tifnout Member		M24-147.7	dl	shallow dolostone	23.7	-1.66486	-7.42415
					537.76	537.708	534.193	534.193	534.193	534.193	534.193	534.193	534.193	535.539	531.917		Adoudou Fm, Tifnout Member		M24-149.5	dl	shallow dolostone	25.5	-2.01086	-6.80153
					537.75	537.699	534.18	534.18	534.18	534.18	534.18	534.18	534.18	535.519	531.908		Adoudou Fm, Tifnout Member		M24-151.0	dl	shallow dolostone	27	-1.89886	-6.22049
					537.736	537.687	534.161	534.161	534.161	534.161	534.161	534.161	534.161	535.491	531.896		Adoudou Fm, Tifnout Member		M24-153.1	dl	shallow dolostone	29.1	-1.91186	-5.89878
					537.729	537.68	534.151	534.151	534.151	534.151	534.151	534.151	534.151	535.476	531.89		Adoudou Fm, Tifnout Member		M24-154.2	dl	shallow dolostone	30.2	-2.15786	-6.2581
					537.719	537.67	534.137	534.137	534.137	534.137	534.137	534.137	534.137	535.454	531.881		Adoudou Fm, Tifnout Member		M24-155.8	dl	shallow dolostone	31.8	-1.92586	-6.57386
					537.708	537.66	534.122	534.122	534.122	534.122	534.122	534.122	534.122	535.431	531.871		Adoudou Fm, Tifnout Member		M24-157.5	dl	shallow dolostone	33.5	-1.58986	-4.56446
					537.69	537.644	534.097	534.097	534.097	534.097	534.097	534.097	534.097	535.395	531.855		Adoudou Fm, Tifnout Member		M24-160.2	dl	shallow dolostone	36.2	-1.79686	-4.9505
					537.678	537.633	534.081	534.081	534.081	534.081	534.081	534.081	534.081	535.371	531.845		Adoudou Fm, Tifnout Member		M24-162.0	dl	shallow dolostone	38	-1.85486	-6.4729
					537.663	537.619	534.061	534.061	534.061	534.061	534.061	534.061	534.061	535.34	531.832		Adoudou Fm, Tifnout Member		M24-164.3	dl	shallow dolostone	40.3	-2.46386	-7.60925
					537.649	537.606	534.041	534.041	534.041	534.041	534.041	534.041	534.041	535.31	531.819		Adoudou Fm, Tifnout Member		M24-166.5	dl	shallow dolostone	42.5	-3.07186	-8.91982
					537.636	537.594	534.024	534.024	534.024	534.024	534.024	534.024	534.024	535.285	531.808		Adoudou Fm, Tifnout Member		M24-168.4	dl	shallow dolostone	44.4	-3.01386	-8.51794
					537.615	537.575	533.996	533.996	533.996	533.996	533.996	533.996	533.996	535.241	531.789		Adoudou Fm, Tifnout Member		M24-171.6	dl	shallow dolostone	47.6	-3.32586	-7.62608
					537.603	537.564	533.979	533.979	533.979	533.979	533.979	533.979	533.979	535.217	531.779		Adoudou Fm, Tifnout Member		M24-173.4	dl	shallow dolostone	49.4	-3.18725	-7.24449
					537.587	537.549	533.957	533.957	533.957	533.957	533.957	533.957	533.957	535.183	531.765		Adoudou Fm, Tifnout Member		M24-175.9	dl	shallow dolostone	51.9	-1.87025	-6.59119
					537.572	537.535	533.937	533.937	533.937	533.937	533.937	533.937	533.937	535.152	531.751		Adoudou Fm, Tifnout Member		M24-178.2	dl	shallow dolostone	54.2	-0.62125	-6.06161
					537.562	537.526	533.923	533.923	533.923	533.923	533.923	533.923	533.923	535.132	531.743		Adoudou Fm, Tifnout Member		M24-179.7	dl	shallow dolostone	55.7	-0.14325	-6.96238
					537.552	537.517	533.91	533.91	533.91	533.91	533.91	533.91	533.91	535.112	531.734		Adoudou Fm, Tifnout Member		M24-181.2	dl	shallow dolostone	57.2	-0.06125	-6.73471
					537.542	537.508	533.896	533.896	533.896	533.896	533.896	533.896	533.896	535.092	531.725		Adoudou Fm, Tifnout Member		M24-182.7	dl	shallow dolostone	58.7	0.15475	-6.34372																								3p	3p
					537.533	537.499	533.883	533.883	533.883	533.883	533.883	533.883	533.883	535.071	531.717		Adoudou Fm, Tifnout Member		M24-184.2	dl	shallow dolostone	60.2	-0.02025	-7.99777
					537.521	537.488	533.867	533.867	533.867	533.867	533.867	533.867	533.867	535.047	531.706		Adoudou Fm, Tifnout Member		M24-186.0	dl	shallow dolostone	62	0.12175	-8.15317
					537.511	537.479	533.853	533.853	533.853	533.853	533.853	533.853	533.853	535.027	531.698		Adoudou Fm, Tifnout Member		M24-187.5	dl	shallow dolostone	63.5	-0.77325	-7.64142
					537.501	537.47	533.84	533.84	533.84	533.84	533.84	533.84	533.84	535.007	531.689		Adoudou Fm, Tifnout Member		M24-189.0	dl	shallow dolostone	65	-1.48825	-6.96535
					537.491	537.38	533.8	533.8	533.8	533.8	533.8	533.8	533.8	534.947	531.663		Adoudou Fm, Tifnout Member		M24-190.5	dl	shallow dolostone	66.5	-1.64225	-7.06434	3	152.555	29.0141	38.8682	38.8682	38.8682	38.8682	38.8682	38.8682	38.8682	25.778	60.2558	537.411	536.957	533.484	533.484	533.484	533.484	533.484	533.484	533.484	534.47	531.46
					537.481	537.328	533.761	533.761	533.761	533.761	533.761	533.761	533.761	534.888	531.638		Adoudou Fm, Tifnout Member		M24-192.0	dl	shallow dolostone	68	-1.85825	-8.24523
					537.462	537.225	533.684	533.684	533.684	533.684	533.684	533.684	533.684	534.772	531.589		Adoudou Fm, Tifnout Member		M24-195.0	dl	shallow dolostone	71	-1.86225	-8.43825
					537.452	537.173	533.646	533.646	533.646	533.646	533.646	533.646	533.646	534.714	531.564		Adoudou Fm, Tifnout Member		M24-196.5	dl	shallow dolostone	72.5	-1.78925	-7.5167
					537.442	537.122	533.607	533.607	533.607	533.607	533.607	533.607	533.607	534.656	531.539		Adoudou Fm, Tifnout Member		M24-198.0	dl	shallow dolostone	74	-1.99625	-8.84607
					537.432	537.07	533.568	533.568	533.568	533.568	533.568	533.568	533.568	534.597	531.514		Adoudou Fm, Tifnout Member		M24-199.5	dl	shallow dolostone	75.5	-2.00025	-8.12645
					537.413	536.966	533.491	533.491	533.491	533.491	533.491	533.491	533.491	534.481	531.464		Adoudou Fm, Tifnout Member		M24-202.5	dl	shallow dolostone	78.5	-1.53325	-7.56421
					537.401	536.908	533.448	533.448	533.448	533.448	533.448	533.448	533.448	534.415	531.436		Adoudou Fm, Tifnout Member		M24-204.2	dl	shallow dolostone	80.2	-2.27425	-7.10195
					537.388	536.839	533.396	533.396	533.396	533.396	533.396	533.396	533.396	534.337	531.403		Adoudou Fm, Tifnout Member		M24-206.2	dl	shallow dolostone	82.2	-2.67025	-5.46275
					537.375	536.767	533.342	533.342	533.342	533.342	533.342	533.342	533.342	534.256	531.368		Adoudou Fm, Tifnout Member		M24-208.3	dl	shallow dolostone	84.3	-2.53225	-6.32986
					537.373	536.756	533.334	533.334	533.334	533.334	533.334	533.334	533.334	534.244	531.363		Adoudou Fm, Tifnout Member		M24-208.6	dl	shallow dolostone	84.6	-2.89625	-5.634
					537.372	536.753	533.332	533.332	533.332	533.332	533.332	533.332	533.332	534.24	531.361		Adoudou Fm, Tifnout Member		M24-208.7	dl	shallow dolostone	84.7	-3.15125	-5.66864																								3n	3n
					537.365	536.715	533.303	533.303	533.303	533.303	533.303	533.303	533.303	534.198	531.343		Adoudou Fm, Tifnout Member		M24-209.8	dl	shallow dolostone	85.8	-2.43325	-5.73001
					537.359	536.684	533.28	533.28	533.28	533.28	533.28	533.28	533.28	534.163	531.328		Adoudou Fm, Tifnout Member		M24-210.7	dl	shallow dolostone	86.7	-3.31125	-5.85572
					537.356	536.67	533.27	533.27	533.27	533.27	533.27	533.27	533.27	534.147	531.321		Adoudou Fm, Tifnout Member		M24-211.1	dl	shallow dolostone	87.1	-3.09325	-5.03513
					537.343	536.23	533.14	533.14	533.14	533.14	533.14	533.14	533.14	533.951	531.238		Adoudou Fm, Tifnout Member		M24-213.1	dl	shallow dolostone	89.1	-2.41825	-5.03909	4	40.8348	51.5836	145.349	145.349	145.349	145.349	145.349	145.349	145.349	96.3978	225.329	534.454	534.122	532.392	532.392	532.392	532.392	532.392	532.392	532.392	532.823	530.755
					537.328	536.185	533.124	533.124	533.124	533.124	533.124	533.124	533.124	533.928	531.227		Adoudou Fm, Tifnout Member		M24-215.4	dl	shallow dolostone	91.4	-1.54625	-5.4974
					537.307	536.123	533.102	533.102	533.102	533.102	533.102	533.102	533.102	533.894	531.213		Adoudou Fm, Tifnout Member		M24-218.6	dl	shallow dolostone	94.6	-0.54125	-5.77159
					537.29	536.073	533.084	533.084	533.084	533.084	533.084	533.084	533.084	533.867	531.202		Adoudou Fm, Tifnout Member	Open marine inner shelf	M24-221.2	dl	shallow dolostone	97.2	0.54175	-5.53699																								Peak repositioned from 2p to 3.5p (see above).	3.5p?
					536.64	536.042	533.073	533.073	533.073	533.073	533.073	533.073	533.073	533.851	531.195		Adoudou Fm, Tifnout Member		M24-222.8	dl	shallow dolostone	98.8	0.30375	-6.82875
					536.575	535.986	533.053	533.053	533.053	533.053	533.053	533.053	533.053	533.821	531.182		Adoudou Fm, Tifnout Member		M24-225.7	dl	shallow dolostone	101.7	-0.13425	-7.0188
					536.539	535.955	533.042	533.042	533.042	533.042	533.042	533.042	533.042	533.804	531.175		Adoudou Fm, Tifnout Member		M24-227.3	dl	shallow dolostone	103.3	-0.111571	-8.18549
					536.499	535.92	533.03	533.03	533.03	533.03	533.03	533.03	533.03	533.785	531.167		Adoudou Fm, Tifnout Member		M24-229.1	dl	shallow dolostone	105.1	-0.689571	-7.40944
					536.445	535.873	533.013	533.013	533.013	533.013	533.013	533.013	533.013	533.76	531.156		Adoudou Fm, Tifnout Member		M24-231.5	dl	shallow dolostone	107.5	-0.70625	-6.76243
					536.403	535.836	533	533	533	533	533	533	533	533.741	531.148		Adoudou Fm, Tifnout Member		M24-233.4	dl	shallow dolostone	109.4	-1.34825	-6.63771
					536.351	535.792	532.985	532.985	532.985	532.985	532.985	532.985	532.985	533.717	531.137		Adoudou Fm, Tifnout Member		M24-235.7	dl	shallow dolostone	111.7	-1.14257	-7.95584
					536.277	535.728	532.962	532.962	532.962	532.962	532.962	532.962	532.962	533.683	531.123		Adoudou Fm, Tifnout Member		M24-239.0	dl	shallow dolostone	115	-1.07157	-8.07858
					536.188	535.65	532.934	532.934	532.934	532.934	532.934	532.934	532.934	533.641	531.105		Adoudou Fm, Tifnout Member		M24-243.0	dl	shallow dolostone	119	-1.07657	-6.02365
					536.121	535.592	532.914	532.914	532.914	532.914	532.914	532.914	532.914	533.61	531.092		Adoudou Fm, Tifnout Member		M24-246.0	dl	shallow dolostone	122	-0.58325	-6.61098
					536.053	535.534	532.893	532.893	532.893	532.893	532.893	532.893	532.893	533.579	531.078		Adoudou Fm, Tifnout Member		M24-249.0	dl	shallow dolostone	125	-2.15625	-8.1314
					535.986	535.476	532.872	532.872	532.872	532.872	532.872	532.872	532.872	533.548	531.065		Adoudou Fm, Tifnout Member		M24-252.0	dl	shallow dolostone	128	-1.75725	-7.62261
					535.919	535.418	532.852	532.852	532.852	532.852	532.852	532.852	532.852	533.517	531.052		Adoudou Fm, Tifnout Member		M24-255.0	dl	shallow dolostone	131	-1.61025	-6.59317
					535.874	535.379	532.838	532.838	532.838	532.838	532.838	532.838	532.838	533.496	531.043		Adoudou Fm, Tifnout Member		M24-257.0	dl	shallow dolostone	133	-2.48125	-7.59787
					535.807	535.321	532.817	532.817	532.817	532.817	532.817	532.817	532.817	533.465	531.029		Adoudou Fm, Tifnout Member		M24-260.0	dl	shallow dolostone	136	-2.75725	-8.03835
					535.745	535.267	532.798	532.798	532.798	532.798	532.798	532.798	532.798	533.436	531.017		Adoudou Fm, Tifnout Member		M24-262.8	dl	shallow dolostone	138.8	-2.62125	-5.83296
					535.659	535.193	532.772	532.772	532.772	532.772	532.772	532.772	532.772	533.396	531		Adoudou Fm, Tifnout Member		M24-266.6	dl	shallow dolostone	142.6	-2.34425	-7.0188
					535.583	535.127	532.749	532.749	532.749	532.749	532.749	532.749	532.749	533.361	530.985		Adoudou Fm, Tifnout Member		M24-270.0	dl	shallow dolostone	146	-1.75957	-6.13253
					535.523	535.075	532.73	532.73	532.73	532.73	532.73	532.73	532.73	533.333	530.973		Adoudou Fm, Tifnout Member		M24-272.7	dl	shallow dolostone	148.7	-0.844571	-7.88457
					535.445	535.007	532.706	532.706	532.706	532.706	532.706	532.706	532.706	533.297	530.958		Adoudou Fm, Tifnout Member		M24-276.2	dl	shallow dolostone	152.2	-0.303571	-7.27779
					535.33	534.908	532.671	532.671	532.671	532.671	532.671	532.671	532.671	533.244	530.935		Adoudou Fm, Tifnout Member		M24-281.3	dl	shallow dolostone	157.3	0.693429	-7.44904																								4p	4p?
					535.263	534.85	532.65	532.65	532.65	532.65	532.65	532.65	532.65	533.213	530.922		Adoudou Fm, Tifnout Member		M24-284.3	dl	shallow dolostone	160.3	-0.261571	-8.04691
					535.185	534.782	532.626	532.626	532.626	532.626	532.626	532.626	532.626	533.176	530.906		Adoudou Fm, Tifnout Member		M24-287.8	dl	shallow dolostone	163.8	-0.0945714	-6.64923
					535.124	534.73	532.607	532.607	532.607	532.607	532.607	532.607	532.607	533.148	530.894		Adoudou Fm, Tifnout Member		M24-290.5	dl	shallow dolostone	166.5	0.299429	-7.062
					535.037	534.654	532.581	532.581	532.581	532.581	532.581	532.581	532.581	533.108	530.877		Adoudou Fm, Tifnout Member		M24-294.4	dl	shallow dolostone	170.4	0.31225	-8.01794
					534.936	534.567	532.55	532.55	532.55	532.55	532.55	532.55	532.55	533.061	530.857		Adoudou Fm, Tifnout Member		M24-298.9	dl	shallow dolostone	174.9	0.00825	-8.95632
					534.905	534.54	532.54	532.54	532.54	532.54	532.54	532.54	532.54	533.047	530.851		Adoudou Fm, Tifnout Member		M24-300.3	dl	shallow dolostone	176.3	0.17525	-7.85956
					534.789	534.439	532.504	532.504	532.504	532.504	532.504	532.504	532.504	532.993	530.828		Adoudou Fm, Tifnout Member		M24-305.5	dl	shallow dolostone	181.5	-0.69975	-7.96052
					534.713	534.373	532.481	532.481	532.481	532.481	532.481	532.481	532.481	532.958	530.812		Adoudou Fm, Tifnout Member		M24-308.9	dl	shallow dolostone	184.9	-0.60475	-7.60517
					534.551	534.233	532.431	532.431	532.431	532.431	532.431	532.431	532.431	532.883	530.781		Adoudou Fm, Tifnout Member		M24-316.1	dl	shallow dolostone	192.1	-0.65575	-7.62991
					534.462	534.156	532.404	532.404	532.404	532.404	532.404	532.404	532.404	532.841	530.763		Adoudou Fm, Tifnout Member		M24-320.1	dl	shallow dolostone	196.1	-0.97475	-7.04293
					534.413	534.113	532.389	532.389	532.389	532.389	532.389	532.389	532.389	532.819	530.753		Adoudou Fm, Tifnout Member		M24-322.3	dl	shallow dolostone	198.3	-0.78975	-7.22407
					534.325	534.037	532.362	532.362	532.362	532.362	532.362	532.362	532.362	532.778	530.736		Adoudou Fm, Tifnout Member		M24-326.2	dl	shallow dolostone	202.2	-1.00275	-6.50841
					534.231	533.956	532.333	532.333	532.333	532.333	532.333	532.333	532.333	532.735	530.717		Adoudou Fm, Tifnout Member		M24-330.4	dl	shallow dolostone	206.4	-0.15875	-4.88901
					534.169	533.902	532.314	532.314	532.314	532.314	532.314	532.314	532.314	532.705	530.705		Adoudou Fm, Tifnout Member		M24-333.2	dl	shallow dolostone	209.2	-0.83775	-7.04491
					534.057	533.805	532.279	532.279	532.279	532.279	532.279	532.279	532.279	532.654	530.682		Adoudou Fm, Tifnout Member		M24-338.2	dl	shallow dolostone	214.2	-0.71675	-7.09836
					533.96	533.721	532.25	532.25	532.25	532.25	532.25	532.25	532.25	532.609	530.663		Adoudou Fm, Tifnout Member		M24-342.5	dl	shallow dolostone	218.5	-0.34475	-5.64724
					533.875	533.648	532.224	532.224	532.224	532.224	532.224	532.224	532.224	532.57	530.646		Adoudou Fm, Tifnout Member		M24-346.3	dl	shallow dolostone	222.3	-1.82975	-6.35399
					533.837	533.615	532.212	532.212	532.212	532.212	532.212	532.212	532.212	532.552	530.639		Adoudou Fm, Tifnout Member		M24-348.0	dl	shallow dolostone	224	-2.09875	-5.95904
					533.826	533.605	532.208	532.208	532.208	532.208	532.208	532.208	532.208	532.547	530.637		Adoudou Fm, Tifnout Member		M24-348.5	dl	shallow dolostone	224.5	-2.51175	-6.31935
					533.772	533.559	532.192	532.192	532.192	532.192	532.192	532.192	532.192	532.522	530.626		Adoudou Fm, Tifnout Member		M24-350.9	dl	shallow dolostone	226.9	-2.53075	-7.90707
					533.667	533.467	532.16	532.16	532.16	532.16	532.16	532.16	532.16	532.473	530.605		Adoudou Fm, Tifnout Member		M24-355.6	dl	shallow dolostone	231.6	-2.21075	-6.09861
					533.602	533.411	532.14	532.14	532.14	532.14	532.14	532.14	532.14	532.443	530.592		Adoudou Fm, Tifnout Member		M24-358.5	dl	shallow dolostone	234.5	-2.38675	-6.42724
					533.508	533.33	532.111	532.111	532.111	532.111	532.111	532.111	532.111	532.399	530.574		Adoudou Fm, Tifnout Member		M24-362.7	dl	shallow dolostone	238.7	-2.61975	-5.87985
					533.452	533.281	532.094	532.094	532.094	532.094	532.094	532.094	532.094	532.374	530.563		Adoudou Fm, Tifnout Member		M24-365.2	dl	shallow dolostone	241.2	-2.77175	-6.59156
					533.372	533.212	532.069	532.069	532.069	532.069	532.069	532.069	532.069	532.336	530.547		Adoudou Fm, Tifnout Member		M24-368.8	dl	shallow dolostone	244.8	-2.03575	-6.84892
					533.327	533.173	532.055	532.055	532.055	532.055	532.055	532.055	532.055	532.315	530.538		Adoudou Fm, Tifnout Member		M24-370.8	dl	shallow dolostone	246.8	-2.10575	-6.72024
					533.228	533.088	532.025	532.025	532.025	532.025	532.025	532.025	532.025	532.27	530.518		Adoudou Fm, Tifnout Member		M24-375.2	dl	shallow dolostone	251.2	-0.23875	-6.81526
					533.21	533.072	532.019	532.019	532.019	532.019	532.019	532.019	532.019	532.261	530.515		Adoudou Fm, Tifnout Member		M24-376.0	dl	shallow dolostone	252	0.10025	-5.65317
					533.116	532.991	531.99	531.99	531.99	531.99	531.99	531.99	531.99	532.218	530.496		Adoudou Fm, Tifnout Member		M24-380.2	dl	shallow dolostone	256.2	0.98525	-6.74201
					533.043	532.927	531.968	531.968	531.968	531.968	531.968	531.968	531.968	532.184	530.481		Adoudou Fm, Tifnout Member		M24-383.5	dl	shallow dolostone	259.5	1.69325	-7.29831																								4.5p	4.5p?
					532.868	532.775	531.914	531.914	531.914	531.914	531.914	531.914	531.914	532.103	530.447		Adoudou Fm, Tifnout Member		M24-391.3	dl	shallow dolostone	267.3	0.38425	-7.03204
					532.79	532.708	531.89	531.89	531.89	531.89	531.89	531.89	531.89	532.066	530.431		Adoudou Fm, Tifnout Member		M24-394.8	dl	shallow dolostone	270.8	0.09525	-7.09044
					532.713	532.642	531.867	531.867	531.867	531.867	531.867	531.867	531.867	532.031	530.416		Adoudou Fm, Tifnout Member		M24-398.2	dl	shallow dolostone	274.2	-0.03575	-7.34088
					532.658	532.593	531.849	531.849	531.849	531.849	531.849	531.849	531.849	532.005	530.405		Adoudou Fm, Tifnout Member		M24-400.7	dl	shallow dolostone	276.7	0.08825	-7.70019
					532.588	532.533	531.828	531.828	531.828	531.828	531.828	531.828	531.828	531.973	530.391		Adoudou Fm, Tifnout Member		M24-403.8	dl	shallow dolostone	279.8	0.29325	-7.15082
					532.525	532.479	531.809	531.809	531.809	531.809	531.809	531.809	531.809	531.944	530.379		Adoudou Fm, Tifnout Member		M24-406.6	dl	shallow dolostone	282.6	0.15325	-8.10504
					532.449	532.413	531.785	531.785	531.785	531.785	531.785	531.785	531.785	531.909	530.364		Adoudou Fm, Tifnout Member		M24-410.0	dl	shallow dolostone	286	0.05525	-7.87045
					532.369	532.343	531.761	531.761	531.761	531.761	531.761	531.761	531.761	531.871	530.348		Adoudou Fm, Tifnout Member		M24-413.6	dl	shallow dolostone	289.6	0.04425	-7.94568
					532.311	532.293	531.743	531.743	531.743	531.743	531.743	531.743	531.743	531.844	530.336		Adoudou Fm, Tifnout Member		M24-416.2	dl	shallow dolostone	292.2	0.11325	-8.35053
					532.225	532.219	531.717	531.717	531.717	531.717	531.717	531.717	531.717	531.805	530.319		Adoudou Fm, Tifnout Member		M24-420.0	dl	shallow dolostone	296	1.07225	-8.83655
					532.163	532.165	531.697	531.697	531.697	531.697	531.697	531.697	531.697	531.776	530.307		Adoudou Fm, Tifnout Member		M24-422.8	dl	shallow dolostone	298.8	2.35025	-8.45842
					532.067	532.081	531.668	531.668	531.668	531.668	531.668	531.668	531.668	531.731	530.288		Adoudou Fm, Tifnout Member		M24-427.1	dl	shallow dolostone	303.1	2.18625	-7.80809
					531.975	532.002	531.639	531.639	531.639	531.639	531.639	531.639	531.639	531.689	530.27		Adoudou Fm, Tifnout Member		M24-431.2	dl	shallow dolostone	307.2	1.55825	-8.03278
					531.849	531.893	531.601	531.601	531.601	531.601	531.601	531.601	531.601	531.631	530.245		Adoudou Fm, Tifnout Member		M24-436.8	dl	shallow dolostone	312.8	2.11025	-7.91895
					531.787	531.839	531.582	531.582	531.582	531.582	531.582	531.582	531.582	531.602	530.232		Adoudou Fm, Tifnout Member		M24-439.6	dl	shallow dolostone	315.6	2.34825	-7.83184
					531.684	531.75	531.55	531.55	531.55	531.55	531.55	531.55	531.55	531.554	530.212		Adoudou Fm, Tifnout Member		M24-444.2	dl	shallow dolostone	320.2	3.00725	-7.05976
					531.563	531.563	531.5	531.5	531.5	531.5	531.5	531.5	531.5	531.5	530.18		Adoudou Fm, Tifnout Member		M24-449.6	dl	shallow dolostone	325.6	4.05625	-8.30499	5	44.7553	44.7553	54.9995	54.9995	54.9995	54.9995	54.9995	54.9995	54.9995	54.9995	85.2635	529.267	529.267	529.63	529.63	529.63	529.63	529.63	529.63	529.63	529.63	528.973
					531.493	531.493	531.444	531.444	531.444	531.444	531.444	531.444	531.444	531.444	530.143		Adoudou Fm, Tifnout Member		M24-452.7	dl	shallow dolostone	328.7	3.75625	-9.14538
					531.442	531.442	531.402	531.402	531.402	531.402	531.402	531.402	531.402	531.402	530.116		Adoudou Fm, Tifnout Member		M24-455.0	dl	shallow dolostone	331	3.26025	-9.08005
					531.355	531.355	531.331	531.331	531.331	531.331	531.331	531.331	531.331	531.331	530.071		Adoudou Fm, Tifnout Member		M24-458.9	dl	shallow dolostone	334.9	3.19925	-8.62769
					531.209	531.209	531.213	531.213	531.213	531.213	531.213	531.213	531.213	531.213	529.994		Adoudou Fm, Tifnout Member		M24-465.4	dl	shallow dolostone	341.4	3.18225	-9.29089
					531.155	531.155	531.169	531.169	531.169	531.169	531.169	531.169	531.169	531.169	529.966		Adoudou Fm, Tifnout Member		M24-467.8	dl	shallow dolostone	343.8	3.37625	-6.92217
					531.055	531.055	531.087	531.087	531.087	531.087	531.087	531.087	531.087	531.087	529.913		Adoudou Fm, Tifnout Member		M24-472.3	dl	shallow dolostone	348.3	3.46725	-6.68361
					530.97	530.97	531.018	531.018	531.018	531.018	531.018	531.018	531.018	531.018	529.869		Adoudou Fm, Tifnout Member		M24-476.1	dl	shallow dolostone	352.1	3.55325	-8.29114
					530.965	530.965	531.015	531.015	531.015	531.015	531.015	531.015	531.015	531.015	529.867		Adoudou Fm, Tifnout Member		M218-0.0	dl	shallow dolostone	352.3	4.022	-8.31563
					530.958	530.958	531.009	531.009	531.009	531.009	531.009	531.009	531.009	531.009	529.863		Adoudou Fm, Tifnout Member		M218-0.3	dl	shallow dolostone	352.6	3.98733	-7.31097
					530.92	530.92	530.978	530.978	530.978	530.978	530.978	530.978	530.978	530.978	529.843		Adoudou Fm, Tifnout Member		M218-2.0	dl	shallow dolostone	354.3	4.09433	-8.67103
					530.898	530.898	530.96	530.96	530.96	530.96	530.96	530.96	530.96	530.96	529.831		Adoudou Fm, Tifnout Member		M218-3.0	dl	shallow dolostone	355.3	4.25933	-8.29786
					530.873	530.873	530.94	530.94	530.94	530.94	530.94	530.94	530.94	530.94	529.818		Adoudou Fm, Tifnout Member		M218-4.1	dl	shallow dolostone	356.4	4.16833	-8.56017
					530.838	530.838	530.911	530.911	530.911	530.911	530.911	530.911	530.911	530.911	529.8		Adoudou Fm, Tifnout Member		M218-5.7	dl	shallow dolostone	358	4.77533	-6.63292
					530.797	530.797	530.878	530.878	530.878	530.878	530.878	530.878	530.878	530.878	529.779		Adoudou Fm, Tifnout Member		M218-7.5	dl	shallow dolostone	359.8	4.88933	-5.61139
					530.77	530.77	530.856	530.856	530.856	530.856	530.856	530.856	530.856	530.856	529.765		Adoudou Fm, Tifnout Member		M218-8.7	dl	shallow dolostone	361	4.86733	-8.2642
					530.741	530.741	530.833	530.833	530.833	530.833	530.833	530.833	530.833	530.833	529.749		Adoudou Fm, Tifnout Member		M218-10.0	dl	shallow dolostone	362.3	4.94533	-7.50796
					530.719	530.719	530.815	530.815	530.815	530.815	530.815	530.815	530.815	530.815	529.738		Adoudou Fm, Tifnout Member		M218-11.0	dl	shallow dolostone	363.3	4.20533	-7.31196
					530.676	530.676	530.78	530.78	530.78	530.78	530.78	530.78	530.78	530.78	529.715		Adoudou Fm, Tifnout Member		M218-12.9	dl	shallow dolostone	365.2	3.10733	-6.72498
					530.647	530.647	530.756	530.756	530.756	530.756	530.756	530.756	530.756	530.756	529.7		Adoudou Fm, Tifnout Member		M218-14.2	dl	shallow dolostone	366.5	5.33333	-7.54854
					530.605	530.605	530.722	530.722	530.722	530.722	530.722	530.722	530.722	530.722	529.678		Adoudou Fm, Tifnout Member		M218-16.1	dl	shallow dolostone	368.4	5.52233	-8.92048
					530.571	530.571	530.695	530.695	530.695	530.695	530.695	530.695	530.695	530.695	529.66		Adoudou Fm, Tifnout Member		M218-17.6	dl	shallow dolostone	369.9	3.95933	-6.81704
					530.544	530.544	530.673	530.673	530.673	530.673	530.673	530.673	530.673	530.673	529.646		Adoudou Fm, Tifnout Member		M218-18.8	dl	shallow dolostone	371.1	5.71233	-8.42555
					530.513	530.513	530.647	530.647	530.647	530.647	530.647	530.647	530.647	530.647	529.63		Adoudou Fm, Tifnout Member		M218-20.2	dl	shallow dolostone	372.5	5.57733	-8.54334
					530.486	530.486	530.625	530.625	530.625	530.625	530.625	530.625	530.625	530.625	529.616		Adoudou Fm, Tifnout Member		M218-21.4	dl	shallow dolostone	373.7	5.47033	-8.08306
					530.468	530.468	530.611	530.611	530.611	530.611	530.611	530.611	530.611	530.611	529.606		Adoudou Fm, Tifnout Member		M218-22.2	dl	shallow dolostone	374.5	5.44133	-8.72053
					530.439	530.439	530.587	530.587	530.587	530.587	530.587	530.587	530.587	530.587	529.591		Adoudou Fm, Tifnout Member		M218-23.5	dl	shallow dolostone	375.8	4.95733	-6.59729
					530.417	530.417	530.569	530.569	530.569	530.569	530.569	530.569	530.569	530.569	529.579		Adoudou Fm, Tifnout Member		M218-24.5	dl	shallow dolostone	376.8	4.80733	-7.86331
					530.383	530.383	530.542	530.542	530.542	530.542	530.542	530.542	530.542	530.542	529.562		Adoudou Fm, Tifnout Member		M218-26.0	dl	shallow dolostone	378.3	5.35033	-6.45079
					530.361	530.361	530.524	530.524	530.524	530.524	530.524	530.524	530.524	530.524	529.55		Adoudou Fm, Tifnout Member		M218-27.0	dl	shallow dolostone	379.3	4.78133	-8.0207
					530.334	530.334	530.502	530.502	530.502	530.502	530.502	530.502	530.502	530.502	529.536		Adoudou Fm, Tifnout Member		M218-28.2	dl	shallow dolostone	380.5	5.21533	-6.42604
					530.303	530.303	530.476	530.476	530.476	530.476	530.476	530.476	530.476	530.476	529.519		Adoudou Fm, Tifnout Member		M218-29.6	dl	shallow dolostone	381.9	5.08033	-8.01476
					530.278	530.278	530.456	530.456	530.456	530.456	530.456	530.456	530.456	530.456	529.507		Adoudou Fm, Tifnout Member		M218-30.7	dl	shallow dolostone	383	5.05633	-7.49212
					530.26	530.26	530.442	530.442	530.442	530.442	530.442	530.442	530.442	530.442	529.497		Adoudou Fm, Tifnout Member		M218-31.5	dl	shallow dolostone	383.8	5.44733	-7.51686																								5p	5p
					530.24	530.24	530.418	530.418	530.418	530.418	530.418	530.418	530.418	530.418	529.482		Adoudou Fm, Tifnout Member		M218-32.8	dl	shallow dolostone	385.1	4.44333	-7.14072
					530.195	530.195	530.382	530.382	530.382	530.382	530.382	530.382	530.382	530.382	529.458		Adoudou Fm, Tifnout Member		M218-34.8	dl	shallow dolostone	387.1	5.01033	-7.52874
					530.15	530.15	530.345	530.345	530.345	530.345	530.345	530.345	530.345	530.345	529.435		Adoudou Fm, Tifnout Member		M218-36.8	dl	shallow dolostone	389.1	4.94833	-7.40303
					530.13	530.13	530.329	530.329	530.329	530.329	530.329	530.329	530.329	530.329	529.424		Adoudou Fm, Tifnout Member		M218-37.7	dl	shallow dolostone	390	3.96133	-7.15755
					530.108	530.108	530.311	530.311	530.311	530.311	530.311	530.311	530.311	530.311	529.413		Adoudou Fm, Tifnout Member		M218-38.7	dl	shallow dolostone	391	4.58333	-7.64357
					530.063	530.063	530.275	530.275	530.275	530.275	530.275	530.275	530.275	530.275	529.389		Adoudou Fm, Tifnout Member		M218-40.7	dl	shallow dolostone	393	4.34133	-5.06895
					530.041	530.041	530.256	530.256	530.256	530.256	530.256	530.256	530.256	530.256	529.378		Adoudou Fm, Tifnout Member		M218-41.7	dl	shallow dolostone	394	5.00433	-7.79996
					530.012	530.012	530.233	530.233	530.233	530.233	530.233	530.233	530.233	530.233	529.362		Adoudou Fm, Tifnout Member		M218-43.0	dl	shallow dolostone	395.3	5.08633	-7.7673
					530	530	530.224	530.224	530.224	530.224	530.224	530.224	530.224	530.224	529.356		Adoudou Fm, Tifnout Member		M218-43.5	dl	shallow dolostone	395.8	4.60133	-7.32483
					529.967	529.967	530.196	530.196	530.196	530.196	530.196	530.196	530.196	530.196	529.339		Adoudou Fm, Tifnout Member		M218-45.0	dl	shallow dolostone	397.3	3.92133	-6.97046
					529.933	529.933	530.169	530.169	530.169	530.169	530.169	530.169	530.169	530.169	529.321		Adoudou Fm, Tifnout Member		M218-46.5	dl	shallow dolostone	398.8	4.12833	-7.00709
					529.9	529.9	530.142	530.142	530.142	530.142	530.142	530.142	530.142	530.142	529.304		Adoudou Fm, Tifnout Member		M218-48.0	dl	shallow dolostone	400.3	4.33933	-7.83164
					529.868	529.868	530.116	530.116	530.116	530.116	530.116	530.116	530.116	530.116	529.287		Adoudou Fm, Tifnout Member		M218-49.4	dl	shallow dolostone	401.7	3.68833	-5.89845
					529.837	529.837	530.091	530.091	530.091	530.091	530.091	530.091	530.091	530.091	529.271		Adoudou Fm, Tifnout Member		M218-50.8	dl	shallow dolostone	403.1	3.94733	-7.25356
					529.81	529.81	530.069	530.069	530.069	530.069	530.069	530.069	530.069	530.069	529.257		Adoudou Fm, Tifnout Member		M218-52.0	dl	shallow dolostone	404.3	3.96133	-7.43471
					529.772	529.772	530.038	530.038	530.038	530.038	530.038	530.038	530.038	530.038	529.237		Adoudou Fm, Tifnout Member		M218-53.7	dl	shallow dolostone	406	3.74533	-6.80714
					529.752	529.752	530.022	530.022	530.022	530.022	530.022	530.022	530.022	530.022	529.226		Adoudou Fm, Tifnout Member		M218-54.6	dl	shallow dolostone	406.9	3.91833	-7.28623
					529.725	529.725	530	530	530	530	530	530	530	530	529.212		Adoudou Fm, Tifnout Member		M218-55.8	dl	shallow dolostone	408.1	3.94333	-7.58219
					529.707	529.707	529.985	529.985	529.985	529.985	529.985	529.985	529.985	529.985	529.203		Adoudou Fm, Tifnout Member		M218-56.6	dl	shallow dolostone	408.9	4.04833	-6.44881
					529.676	529.676	529.96	529.96	529.96	529.96	529.96	529.96	529.96	529.96	529.186		Adoudou Fm, Tifnout Member		M218-58.0	dl	shallow dolostone	410.3	4.72233	-6.89425
					529.642	529.642	529.933	529.933	529.933	529.933	529.933	529.933	529.933	529.933	529.169		Adoudou Fm, Tifnout Member		M218-59.5	dl	shallow dolostone	411.8	4.10333	-6.96947
					529.608	529.608	529.905	529.905	529.905	529.905	529.905	529.905	529.905	529.905	529.151		Adoudou Fm, Tifnout Member		M218-61.0	dl	shallow dolostone	413.3	4.45933	-7.33572
					529.582	529.582	529.884	529.884	529.884	529.884	529.884	529.884	529.884	529.884	529.137		Adoudou Fm, Tifnout Member		M218-62.2	dl	shallow dolostone	414.5	3.86733	-6.5379
					529.548	529.548	529.856	529.856	529.856	529.856	529.856	529.856	529.856	529.856	529.119		Adoudou Fm, Tifnout Member		M218-63.7	dl	shallow dolostone	416	3.80433	-7.25455
					529.517	529.517	529.831	529.831	529.831	529.831	529.831	529.831	529.831	529.831	529.103		Adoudou Fm, Tifnout Member		M218-65.1	dl	shallow dolostone	417.4	3.27633	-6.88435
					529.483	529.483	529.804	529.804	529.804	529.804	529.804	529.804	529.804	529.804	529.085		Adoudou Fm, Tifnout Member		M218-66.6	dl	shallow dolostone	418.9	2.96833	-6.73983
					529.456	529.456	529.782	529.782	529.782	529.782	529.782	529.782	529.782	529.782	529.071		Adoudou Fm, Tifnout Member		M218-67.8	dl	shallow dolostone	420.1	3.74733	-6.52701
					529.429	529.429	529.76	529.76	529.76	529.76	529.76	529.76	529.76	529.76	529.057		Adoudou Fm, Tifnout Member		M218-69.0	dl	shallow dolostone	421.3	3.89314	-7.09085
					529.396	529.396	529.733	529.733	529.733	529.733	529.733	529.733	529.733	529.733	529.04		Adoudou Fm, Tifnout Member		M218-70.5	dl	shallow dolostone	422.8	3.74414	-6.55039
					529.369	529.369	529.711	529.711	529.711	529.711	529.711	529.711	529.711	529.711	529.026		Adoudou Fm, Tifnout Member		M218-71.7	dl	shallow dolostone	424	3.11014	-6.24155
					529.342	529.342	529.689	529.689	529.689	529.689	529.689	529.689	529.689	529.689	529.012		Adoudou Fm, Tifnout Member		M218-72.9	dl	shallow dolostone	425.2	3.14914	-6.39399
					529.313	529.313	529.665	529.665	529.665	529.665	529.665	529.665	529.665	529.665	528.996		Adoudou Fm, Tifnout Member		M218-74.2	dl	shallow dolostone	426.5	3.12514	-7.06907
					529.288	529.288	529.645	529.645	529.645	529.645	529.645	529.645	529.645	529.645	528.983		Adoudou Fm, Tifnout Member		M218-75.3	dl	shallow dolostone	427.6	2.70214	-5.04581
					529.246	529.246	529.611	529.611	529.611	529.611	529.611	529.611	529.611	529.611	528.961		Adoudou Fm, Tifnout Member		M218-77.2	dl	shallow dolostone	429.5	2.44514	-6.8226
					529.214	529.214	529.585	529.585	529.585	529.585	529.585	529.585	529.585	529.585	528.945		Adoudou Fm, Tifnout Member		M218-78.6	dl	shallow dolostone	430.9	2.64214	-6.54841
					529.194	529.194	529.569	529.569	529.569	529.569	529.569	529.569	529.569	529.569	528.934		Adoudou Fm, Tifnout Member		M218-79.5	dl	shallow dolostone	431.8	2.42314	-5.84858
					529.167	529.167	529.547	529.547	529.547	529.547	529.547	529.547	529.547	529.547	528.92		Adoudou Fm, Tifnout Member		M218-80.7	dl	shallow dolostone	433	2.52014	-5.9248
					529.134	529.134	529.52	529.52	529.52	529.52	529.52	529.52	529.52	529.52	528.903		Adoudou Fm, Tifnout Member		M218-82.2	dl	shallow dolostone	434.5	2.52314	-5.91391
					529.107	529.107	529.498	529.498	529.498	529.498	529.498	529.498	529.498	529.498	528.888		Adoudou Fm, Tifnout Member		M218-83.4	dl	shallow dolostone	435.7	2.45214	-5.80701
					529.075	529.075	529.473	529.473	529.473	529.473	529.473	529.473	529.473	529.473	528.872		Adoudou Fm, Tifnout Member		M218-84.8	dl	shallow dolostone	437.1	2.35814	-6.07526
					529.049	529.049	529.451	529.451	529.451	529.451	529.451	529.451	529.451	529.451	528.858		Adoudou Fm, Tifnout Member		M218-86.0	dl	shallow dolostone	438.3	1.52414	-6.35737
					529.022	529.022	529.429	529.429	529.429	529.429	529.429	529.429	529.429	529.429	528.844		Adoudou Fm, Tifnout Member		M218-87.2	dl	shallow dolostone	439.5	1.40814	-6.89981
					528.997	528.997	529.409	529.409	529.409	529.409	529.409	529.409	529.409	529.409	528.831		Adoudou Fm, Tifnout Member		M218-88.3	dl	shallow dolostone	440.6	1.71414	-6.76024
					528.968	528.968	529.385	529.385	529.385	529.385	529.385	529.385	529.385	529.385	528.816		Adoudou Fm, Tifnout Member		M218-89.6	dl	shallow dolostone	441.9	1.55614	-6.34747
					528.946	528.946	529.367	529.367	529.367	529.367	529.367	529.367	529.367	529.367	528.804		Adoudou Fm, Tifnout Member		M218-90.6	dl	shallow dolostone	442.9	1.60414	-6.46526
					528.916	528.916	529.344	529.344	529.344	529.344	529.344	529.344	529.344	529.344	528.789		Adoudou Fm, Tifnout Member		M218-91.9	dl	shallow dolostone	444.2	1.42614	-6.45437
					528.894	528.894	529.325	529.325	529.325	529.325	529.325	529.325	529.325	529.325	528.777		Adoudou Fm, Tifnout Member		M218-92.9	dl	shallow dolostone	445.2	1.08114	-6.25739
					528.869	528.869	529.305	529.305	529.305	529.305	529.305	529.305	529.305	529.305	528.764		Adoudou Fm, Tifnout Member		M218-94.0	dl	shallow dolostone	446.3	0.851143	-6.60384
					528.843	528.843	529.284	529.284	529.284	529.284	529.284	529.284	529.284	529.284	528.75		Adoudou Fm, Tifnout Member		M218-95.2	dl	shallow dolostone	447.5	0.671143	-6.9295
					528.82	528.82	529.265	529.265	529.265	529.265	529.265	529.265	529.265	529.265	528.738		Adoudou Fm, Tifnout Member		M218-96.2	dl	shallow dolostone	448.5	0.427143	-6.23958
					528.789	528.789	529.24	529.24	529.24	529.24	529.24	529.24	529.24	529.24	528.722		Adoudou Fm, Tifnout Member		M218-97.6	dl	shallow dolostone	449.9	0.216143	-7.0661
					528.762	528.762	529.218	529.218	529.218	529.218	529.218	529.218	529.218	529.218	528.708		Adoudou Fm, Tifnout Member		M218-98.8	dl	shallow dolostone	451.1	0.0701429	-6.56623
					528.733	528.733	529.195	529.195	529.195	529.195	529.195	529.195	529.195	529.195	528.693		Adoudou Fm, Tifnout Member		M218-100.1	dl	shallow dolostone	452.4	0.115143	-5.94262
					528.704	528.704	529.171	529.171	529.171	529.171	529.171	529.171	529.171	529.171	528.677		Adoudou Fm, Tifnout Member		M218-101.4	dl	shallow dolostone	453.7	0.160143	-7.70258
					528.672	528.672	529.145	529.145	529.145	529.145	529.145	529.145	529.145	529.145	528.661		Adoudou Fm, Tifnout Member		M218-102.8	dl	shallow dolostone	455.1	0.424143	-4.95079
					528.657	528.657	529.133	529.133	529.133	529.133	529.133	529.133	529.133	529.133	528.653		Adoudou Fm, Tifnout Member		M218-103.5	dl	shallow dolostone	455.8	-0.272857	-6.59196
					528.641	528.641	529.12	529.12	529.12	529.12	529.12	529.12	529.12	529.12	528.644		Adoudou Fm, Tifnout Member		M218-104.2	dl	shallow dolostone	456.5	-0.420857	-5.93272
					528.585	528.585	529.075	529.075	529.075	529.075	529.075	529.075	529.075	529.075	528.615		Adoudou Fm, Tifnout Member		M218-106.7	dl	shallow dolostone	459	-0.644857	-5.19627
					528.563	528.563	529.056	529.056	529.056	529.056	529.056	529.056	529.056	529.056	528.603		Adoudou Fm, Tifnout Member		M218-107.7	dl	shallow dolostone	460	-0.556857	-7.09481
					528.536	528.536	529.035	529.035	529.035	529.035	529.035	529.035	529.035	529.035	528.589		Adoudou Fm, Tifnout Member		M218-108.9	dl	shallow dolostone	461.2	-0.427857	-6.83448
					528.504	528.504	529.009	529.009	529.009	529.009	529.009	529.009	529.009	529.009	528.573		Adoudou Fm, Tifnout Member		M218-110.3	dl	shallow dolostone	462.6	-0.746857	-7.40661
					528.478	528.478	528.987	528.987	528.987	528.987	528.987	528.987	528.987	528.987	528.559		Adoudou Fm, Tifnout Member		M218-111.5	dl	shallow dolostone	463.8	-0.753857	-7.12747
					528.439	528.439	528.956	528.956	528.956	528.956	528.956	528.956	528.956	528.956	528.539		Adoudou Fm, Tifnout Member		M218-113.2	dl	shallow dolostone	465.5	-0.683857	-6.76717
					528.415	528.415	528.936	528.936	528.936	528.936	528.936	528.936	528.936	528.936	528.526		Adoudou Fm, Tifnout Member		M218-114.3	dl	shallow dolostone	466.6	-0.903857	-7.02948
					528.39	528.39	528.916	528.916	528.916	528.916	528.916	528.916	528.916	528.916	528.513		Adoudou Fm, Tifnout Member		M218-115.4	dl	shallow dolostone	467.7	-1.05686	-6.49595
					528.357	528.357	528.889	528.889	528.889	528.889	528.889	528.889	528.889	528.889	528.496		Adoudou Fm, Tifnout Member		M218-116.9	dl	shallow dolostone	469.2	-0.712857	-5.65853
					528.343	528.343	528.878	528.878	528.878	528.878	528.878	528.878	528.878	528.878	528.489		Adoudou Fm, Tifnout Member		M218-117.5	dl	shallow dolostone	469.8	-0.634857	-7.28981
					528.307	528.307	528.849	528.849	528.849	528.849	528.849	528.849	528.849	528.849	528.47		Adoudou Fm, Tifnout Member		M218-119.1	dl	shallow dolostone	471.4	-1.54386	-6.90278
					528.263	528.263	528.813	528.813	528.813	528.813	528.813	528.813	528.813	528.813	528.446		Adoudou Fm, Tifnout Member		M218-121.1	dl	shallow dolostone	473.4	-1.04986	-6.81369
					528.242	528.242	528.796	528.796	528.796	528.796	528.796	528.796	528.796	528.796	528.436		Adoudou Fm, Tifnout Member		M218-122.0	dl	shallow dolostone	474.3	-1.34086	-6.9879
					528.218	528.218	528.776	528.776	528.776	528.776	528.776	528.776	528.776	528.776	528.423		Adoudou Fm, Tifnout Member		M218-123.1	dl	shallow dolostone	475.4	-2.26686	-6.04556
					528.198	528.198	528.76	528.76	528.76	528.76	528.76	528.76	528.76	528.76	528.412		Adoudou Fm, Tifnout Member		M218-124.0	dl	shallow dolostone	476.3	-2.66886	-6.37815
					528.177	528.177	528.744	528.744	528.744	528.744	528.744	528.744	528.744	528.744	528.402		Adoudou Fm, Tifnout Member		M218-124.9	dl	shallow dolostone	477.2	-3.23486	-6.48308
					528.153	528.153	528.724	528.724	528.724	528.724	528.724	528.724	528.724	528.724	528.389		Adoudou Fm, Tifnout Member		M218-126.0	dl	shallow dolostone	478.3	-4.41386	-5.64566
					528.13	528.13	528.705	528.705	528.705	528.705	528.705	528.705	528.705	528.705	528.377		Adoudou Fm, Tifnout Member		M218-127.0	dl	shallow dolostone	479.3	-4.86686	-6.40686
					528.117	528.117	528.695	528.695	528.695	528.695	528.695	528.695	528.695	528.695	528.37		Adoudou Fm, Tifnout Member		M218-127.6	dl	shallow dolostone	479.9	-3.78486	-6.8226
					528.101	528.101	528.682	528.682	528.682	528.682	528.682	528.682	528.682	528.682	528.362		Adoudou Fm, Tifnout Member		M218-128.3	dl	shallow dolostone	480.6	-4.27886	-6.22077
					528.072	528.072	528.658	528.658	528.658	528.658	528.658	528.658	528.658	528.658	528.347		Adoudou Fm, Tifnout Member		M218-129.6	dl	shallow dolostone	481.9	-3.21986	-6.07823
					528.05	528.05	528.64	528.64	528.64	528.64	528.64	528.64	528.64	528.64	528.335		Adoudou Fm, Tifnout Member		M218-130.6	dl	shallow dolostone	482.9	-2.41786	-5.94955
					528.012	528.012	528.609	528.609	528.609	528.609	528.609	528.609	528.609	528.609	528.315		Adoudou Fm, Tifnout Member		M218-132.3	dl	shallow dolostone	484.6	-1.61286	-6.86714
					527.983	527.983	528.585	528.585	528.585	528.585	528.585	528.585	528.585	528.585	528.3		Adoudou Fm, Tifnout Member		M218-133.6	dl	shallow dolostone	485.9	-0.986143	-4.45713
					527.942	527.942	528.553	528.553	528.553	528.553	528.553	528.553	528.553	528.553	528.279		Adoudou Fm, Tifnout Member		M218-135.4	dl	shallow dolostone	487.7	-1.45814	-6.83872
					527.936	527.936	528.547	528.547	528.547	528.547	528.547	528.547	528.547	528.547	528.275		Adoudou Fm, Tifnout Member		M218-135.7	dl	shallow dolostone	488	-1.53814	-6.4309
					527.913	527.913	528.529	528.529	528.529	528.529	528.529	528.529	528.529	528.529	528.263		Adoudou Fm, Tifnout Member		M218-136.7	dl	shallow dolostone	489	-1.44514	-6.6556
					527.889	527.889	528.509	528.509	528.509	528.509	528.509	528.509	528.509	528.509	528.25		Adoudou Fm, Tifnout Member		M218-137.8	dl	shallow dolostone	490.1	-1.48114	-7.22872
					527.859	527.859	528.485	528.485	528.485	528.485	528.485	528.485	528.485	528.485	528.235		Adoudou Fm, Tifnout Member		M218-139.1	dl	shallow dolostone	491.4	-1.22414	-5.93102
					527.826	527.826	528.458	528.458	528.458	528.458	528.458	528.458	528.458	528.458	528.218		Adoudou Fm, Tifnout Member		M218-140.6	dl	shallow dolostone	492.9	-0.931143	-7.45045
					527.794	527.794	528.433	528.433	528.433	528.433	528.433	528.433	528.433	528.433	528.201		Adoudou Fm, Tifnout Member		M218-142.0	dl	shallow dolostone	494.3	-1.50614	-5.01244
					527.77	527.77	528.413	528.413	528.413	528.413	528.413	528.413	528.413	528.413	528.188		Adoudou Fm, Tifnout Member		M218-143.1	dl	shallow dolostone	495.4	-1.09614	-7.3188
					527.734	527.734	528.384	528.384	528.384	528.384	528.384	528.384	528.384	528.384	528.169		Adoudou Fm, Tifnout Member		M218-144.7	dl	shallow dolostone	497	-1.48914	-7.82461
					527.703	527.703	528.358	528.358	528.358	528.358	528.358	528.358	528.358	528.358	528.153		Adoudou Fm, Tifnout Member		M218-146.1	dl	shallow dolostone	498.4	-1.60414	-7.7286
					527.676	527.676	528.336	528.336	528.336	528.336	528.336	528.336	528.336	528.336	528.139		Adoudou Fm, Tifnout Member		M218-147.3	dl	shallow dolostone	499.6	-1.82914	-7.85728
					527.658	527.658	528.322	528.322	528.322	528.322	528.322	528.322	528.322	528.322	528.13		Adoudou Fm, Tifnout Member		M218-148.1	dl	shallow dolostone	500.4	-1.69714	-7.77809
					527.624	527.624	528.295	528.295	528.295	528.295	528.295	528.295	528.295	528.295	528.112		Adoudou Fm, Tifnout Member		M218-149.6	dl	shallow dolostone	501.9	-1.78014	-6.56948
					527.584	527.584	528.262	528.262	528.262	528.262	528.262	528.262	528.262	528.262	528.091		Adoudou Fm, Tifnout Member		M218-151.4	dl	shallow dolostone	503.7	-1.35014	-6.33884
					527.566	527.566	528.247	528.247	528.247	528.247	528.247	528.247	528.247	528.247	528.082		Adoudou Fm, Tifnout Member		M218-152.2	dl	shallow dolostone	504.5	-1.36814	-7.46728
					527.528	527.528	528.216	528.216	528.216	528.216	528.216	528.216	528.216	528.216	528.062		Adoudou Fm, Tifnout Member		M218-153.9	dl	shallow dolostone	506.2	-1.53514	-7.2703
					527.499	527.499	528.193	528.193	528.193	528.193	528.193	528.193	528.193	528.193	528.046		Adoudou Fm, Tifnout Member		M218-155.2	dl	shallow dolostone	507.5	-2.02714	-8.10771
					527.479	527.479	528.176	528.176	528.176	528.176	528.176	528.176	528.176	528.176	528.036		Adoudou Fm, Tifnout Member		M218-156.1	dl	shallow dolostone	508.4	-1.6	-6.88128
					527.452	527.452	528.155	528.155	528.155	528.155	528.155	528.155	528.155	528.155	528.022		Adoudou Fm, Tifnout Member		M218-157.3	dl	shallow dolostone	509.6	-1.63614	-7.91964
					527.425	527.425	528.133	528.133	528.133	528.133	528.133	528.133	528.133	528.133	528.008		Adoudou Fm, Tifnout Member		M218-158.5	dl	shallow dolostone	510.8	-1.44914	-7.23367
					527.391	527.391	528.105	528.105	528.105	528.105	528.105	528.105	528.105	528.105	527.99		Adoudou Fm, Tifnout Member		M218-160.0	dl	shallow dolostone	512.3	-1.57314	-6.92187
					527.36	527.36	528.08	528.08	528.08	528.08	528.08	528.08	528.08	528.08	527.974		Adoudou Fm, Tifnout Member		M218-161.4	dl	shallow dolostone	513.7	-1.27714	-6.62689
					527.14	527.14	527.77	527.77	527.77	527.77	527.77	527.77	527.77	527.77	527.77		Adoudou Fm, Tifnout Member		M218-162.8	dl	shallow dolostone	515.1	-0.498143	-6.4992	6	100	100	38.4719	38.4719	38.4719	38.4719	38.4719	38.4719	38.4719	38.4719	38.4719	526.012	526.012	526.748	526.748	526.748	526.748	526.748	526.748	526.748	526.748	526.748
					527.126	527.126	527.734	527.734	527.734	527.734	527.734	527.734	527.734	527.734	527.734		Adoudou Fm, Tifnout Member		M218-164.2	dl	shallow dolostone	516.5	0.827857	-6.91692
					527.099	527.099	527.663	527.663	527.663	527.663	527.663	527.663	527.663	527.663	527.663		Adoudou Fm, Tifnout Member		M218-166.9	dl	shallow dolostone	519.2	4.77486	-6.03001
					527.088	527.088	527.635	527.635	527.635	527.635	527.635	527.635	527.635	527.635	527.635		Adoudou Fm, Tifnout Member		M218-168.0	dl	shallow dolostone	520.3	5.47686	-5.22724
					527.073	527.073	527.596	527.596	527.596	527.596	527.596	527.596	527.596	527.596	527.596		Adoudou Fm, Tifnout Member		M218-169.5	dl	shallow dolostone	521.8	6.42586	-6.35072
					527.056	527.056	527.552	527.552	527.552	527.552	527.552	527.552	527.552	527.552	527.552		Adoudou Fm, Tifnout Member		M218-171.2	dl	shallow dolostone	523.5	6.14886	-6.50514
					527.04	527.04	527.51	527.51	527.51	527.51	527.51	527.51	527.51	527.51	527.51		Adoudou Fm, Tifnout Member		M218-172.8	dl	shallow dolostone	525.1	6.46886	-6.65857
					527.029	527.029	527.481	527.481	527.481	527.481	527.481	527.481	527.481	527.481	527.481		Adoudou Fm, Tifnout Member		M218-173.9	dl	shallow dolostone	526.2	4.51186	-6.58532
					527.016	527.016	527.448	527.448	527.448	527.448	527.448	527.448	527.448	527.448	527.448		Adoudou Fm, Tifnout Member		M218-175.2	dl	shallow dolostone	527.5	4.05886	-6.23788
					527.007	527.007	527.424	527.424	527.424	527.424	527.424	527.424	527.424	527.424	527.424		Adoudou Fm, Tifnout Member		M218-176.1	dl	shallow dolostone	528.4	4.14986	-6.23392
					527.152	527.152	527.801	527.801	527.801	527.801	527.801	527.801	527.801	527.801	527.801		Adoudou Fm, Tifnout Member		M219-1.6	dl	shallow dolostone	513.9	-0.448143	-6.811
					527.141	527.141	527.773	527.773	527.773	527.773	527.773	527.773	527.773	527.773	527.773		Adoudou Fm, Tifnout Member		M219-2.7	dl	shallow dolostone	515	-0.739143	-7.7187
					527.131	527.131	527.747	527.747	527.747	527.747	527.747	527.747	527.747	527.747	527.747		Adoudou Fm, Tifnout Member		M219-3.7	dl	shallow dolostone	516	0.552857	-6.11316
					527.124	527.124	527.728	527.728	527.728	527.728	527.728	527.728	527.728	527.728	527.728		Adoudou Fm, Tifnout Member		M219-4.4	dl	shallow dolostone	516.7	0.910857	-6.02704
					527.104	527.104	527.676	527.676	527.676	527.676	527.676	527.676	527.676	527.676	527.676		Adoudou Fm, Tifnout Member		M219-6.4	dl	shallow dolostone	518.7	0.426857	-3.11687
					527.098	527.098	527.661	527.661	527.661	527.661	527.661	527.661	527.661	527.661	527.661		Adoudou Fm, Tifnout Member		M219-7.0	dl	shallow dolostone	519.3	4.14486	-4.79962
					527.087	527.087	527.632	527.632	527.632	527.632	527.632	527.632	527.632	527.632	527.632		Adoudou Fm, Tifnout Member		M219-8.1	dl	shallow dolostone	520.4	4.85686	-5.21635
					527.079	527.079	527.611	527.611	527.611	527.611	527.611	527.611	527.611	527.611	527.611		Adoudou Fm, Tifnout Member		M219-8.9	dl	shallow dolostone	521.2	4.49986	-4.52345
					527.068	527.068	527.583	527.583	527.583	527.583	527.583	527.583	527.583	527.583	527.583		Adoudou Fm, Tifnout Member		M219-10.0	dl	shallow dolostone	522.3	6.32486	-6.17354
					527.056	527.056	527.552	527.552	527.552	527.552	527.552	527.552	527.552	527.552	527.552		Adoudou Fm, Tifnout Member		M219-11.2	dl	shallow dolostone	523.5	5.60786	-4.9966
					527.048	527.048	527.531	527.531	527.531	527.531	527.531	527.531	527.531	527.531	527.531		Adoudou Fm, Tifnout Member		M219-12.0	dl	shallow dolostone	524.3	5.39686	-6.38834
					527.039	527.039	527.507	527.507	527.507	527.507	527.507	527.507	527.507	527.507	527.507		Adoudou Fm, Tifnout Member		M219-12.9	dl	shallow dolostone	525.2	5.15886	-5.77562
					527.037	527.037	527.502	527.502	527.502	527.502	527.502	527.502	527.502	527.502	527.502		Adoudou Fm, Tifnout Member		M219-13.1	dl	shallow dolostone	525.4	5.43786	-4.44426
					527.027	527.027	527.476	527.476	527.476	527.476	527.476	527.476	527.476	527.476	527.476		Adoudou Fm, Tifnout Member		M219-14.1	dl	shallow dolostone	526.4	5.17986	-6.08841
					527.02	527.02	527.458	527.458	527.458	527.458	527.458	527.458	527.458	527.458	527.458		Adoudou Fm, Tifnout Member		M219-14.8	dl	shallow dolostone	527.1	4.47486	-5.86569
					527.013	527.013	527.44	527.44	527.44	527.44	527.44	527.44	527.44	527.44	527.44		Adoudou Fm, Tifnout Member		M219-15.5	dl	shallow dolostone	527.8	4.02986	-5.72018
					527.004	527.004	527.416	527.416	527.416	527.416	527.416	527.416	527.416	527.416	527.416		Adoudou Fm, Tifnout Member		M219-16.4	dl	shallow dolostone	528.7	4.25386	-4.91246
					526.998	526.998	527.401	527.401	527.401	527.401	527.401	527.401	527.401	527.401	527.401		Adoudou Fm, Tifnout Member		M219-17.0	dl	shallow dolostone	529.3	4.01186	-5.87955
					526.99	526.99	527.38	527.38	527.38	527.38	527.38	527.38	527.38	527.38	527.38		Adoudou Fm, Tifnout Member		M219-17.8	dl	shallow dolostone	530.1	2.99286	-5.08668
					526.98	526.98	527.354	527.354	527.354	527.354	527.354	527.354	527.354	527.354	527.354		Adoudou Fm, Tifnout Member		M219-18.8	dl	shallow dolostone	531.1	3.77586	-5.83006
					526.964	526.964	527.313	527.313	527.313	527.313	527.313	527.313	527.313	527.313	527.313		Adoudou Fm, Tifnout Member		M219-20.4	dl	shallow dolostone	532.7	3.90386	-5.53013
					526.954	526.954	527.287	527.287	527.287	527.287	527.287	527.287	527.287	527.287	527.287		Adoudou Fm, Tifnout Member		M219-21.4	dl	shallow dolostone	533.7	3.90786	-5.86569
					526.943	526.943	527.258	527.258	527.258	527.258	527.258	527.258	527.258	527.258	527.258		Adoudou Fm, Tifnout Member		M219-22.5	dl	shallow dolostone	534.8	3.07686	-4.13444
					526.939	526.939	527.248	527.248	527.248	527.248	527.248	527.248	527.248	527.248	527.248		Adoudou Fm, Tifnout Member		M219-22.9	dl	shallow dolostone	535.2	4.03986	-5.52914
					526.923	526.923	527.206	527.206	527.206	527.206	527.206	527.206	527.206	527.206	527.206		Adoudou Fm, Tifnout Member		M219-24.5	dl	shallow dolostone	536.8	3.99586	-5.56676
					526.914	526.914	527.183	527.183	527.183	527.183	527.183	527.183	527.183	527.183	527.183		Adoudou Fm, Tifnout Member		M219-25.4	dl	shallow dolostone	537.7	3.62986	-4.28787
					526.904	526.904	527.157	527.157	527.157	527.157	527.157	527.157	527.157	527.157	527.157		Adoudou Fm, Tifnout Member		M219-26.4	dl	shallow dolostone	538.7	3.45486	-4.9085
					526.892	526.892	527.125	527.125	527.125	527.125	527.125	527.125	527.125	527.125	527.125		Adoudou Fm, Tifnout Member		M219-27.6	dl	shallow dolostone	539.9	4.06886	-5.57963
					526.886	526.886	527.11	527.11	527.11	527.11	527.11	527.11	527.11	527.11	527.11		Adoudou Fm, Tifnout Member		M219-28.2	dl	shallow dolostone	540.5	4.18786	-5.76275
					526.875	526.875	527.081	527.081	527.081	527.081	527.081	527.081	527.081	527.081	527.081		Adoudou Fm, Tifnout Member		M219-29.3	dl	shallow dolostone	541.6	3.93586	-6.15473
					526.868	526.868	527.063	527.063	527.063	527.063	527.063	527.063	527.063	527.063	527.063		Adoudou Fm, Tifnout Member		M219-30.0	dl	shallow dolostone	542.3	4.05086	-5.03422
					526.862	526.862	527.047	527.047	527.047	527.047	527.047	527.047	527.047	527.047	527.047		Adoudou Fm, Tifnout Member		M219-30.6	dl	shallow dolostone	542.9	4.14586	-4.97878
					526.853	526.853	527.024	527.024	527.024	527.024	527.024	527.024	527.024	527.024	527.024		Adoudou Fm, Tifnout Member		M219-31.5	dl	shallow dolostone	543.8	3.53686	-5.00155
					526.84	526.84	526.99	526.99	526.99	526.99	526.99	526.99	526.99	526.99	526.99		Adoudou Fm, Tifnout Member		M219-32.8	dl	shallow dolostone	545.1	2.71686	-4.23738
					526.834	526.834	526.975	526.975	526.975	526.975	526.975	526.975	526.975	526.975	526.975		Adoudou Fm, Tifnout Member		M219-33.4	dl	shallow dolostone	545.7	3.79486	-5.08569
					526.82	526.82	526.938	526.938	526.938	526.938	526.938	526.938	526.938	526.938	526.938		Adoudou Fm, Tifnout Member		M219-34.8	dl	shallow dolostone	547.1	3.93186	-6.20125
					526.81	526.81	526.912	526.912	526.912	526.912	526.912	526.912	526.912	526.912	526.912		Adoudou Fm, Tifnout Member		M219-35.8	dl	shallow dolostone	548.1	3.17186	-5.46876
					526.799	526.799	526.884	526.884	526.884	526.884	526.884	526.884	526.884	526.884	526.884		Adoudou Fm, Tifnout Member		M219-36.9	dl	shallow dolostone	549.2	3.33286	-5.39056
					526.791	526.791	526.863	526.863	526.863	526.863	526.863	526.863	526.863	526.863	526.863		Adoudou Fm, Tifnout Member		M219-37.7	dl	shallow dolostone	550	3.56086	-4.84416
					526.782	526.782	526.839	526.839	526.839	526.839	526.839	526.839	526.839	526.839	526.839		Adoudou Fm, Tifnout Member		M219-38.6	dl	shallow dolostone	550.9	3.61386	-5.32424
					526.77	526.77	526.808	526.808	526.808	526.808	526.808	526.808	526.808	526.808	526.808		Adoudou Fm, Tifnout Member		M219-39.8	dl	shallow dolostone	552.1	3.96586	-5.64199
					526.763	526.763	526.79	526.79	526.79	526.79	526.79	526.79	526.79	526.79	526.79		Adoudou Fm, Tifnout Member		M219-40.5	dl	shallow dolostone	552.8	3.73886	-4.83723
					526.751	526.751	526.759	526.759	526.759	526.759	526.759	526.759	526.759	526.759	526.759		Adoudou Fm, Tifnout Member		M219-41.7	dl	shallow dolostone	554	2.97386	-5.43907
					526.733	526.733	526.712	526.712	526.712	526.712	526.712	526.712	526.712	526.712	526.712		Adoudou Fm, Tifnout Member		M219-43.5	dl	shallow dolostone	555.8	3.96786	-4.61848
					526.713	526.713	526.66	526.66	526.66	526.66	526.66	526.66	526.66	526.66	526.66		Adoudou Fm, Tifnout Member		M219-45.5	dl	shallow dolostone	557.8	3.17986	-5.38462
					526.705	526.705	526.639	526.639	526.639	526.639	526.639	526.639	526.639	526.639	526.639		Adoudou Fm, Tifnout Member		M219-46.3	dl	shallow dolostone	558.6	3.84486	-5.19952
					526.697	526.697	526.619	526.619	526.619	526.619	526.619	526.619	526.619	526.619	526.619		Adoudou Fm, Tifnout Member		M219-47.1	dl	shallow dolostone	559.4	3.91786	-6.02209
					526.682	526.682	526.58	526.58	526.58	526.58	526.58	526.58	526.58	526.58	526.58		Adoudou Fm, Tifnout Member		M219-48.6	dl	shallow dolostone	560.9	4.07586	-4.63135
					526.675	526.675	526.561	526.561	526.561	526.561	526.561	526.561	526.561	526.561	526.561		Adoudou Fm, Tifnout Member		M219-49.3	dl	shallow dolostone	561.6	5.97586	-5.33909
					526.659	526.659	526.52	526.52	526.52	526.52	526.52	526.52	526.52	526.52	526.52		Adoudou Fm, Tifnout Member		M219-50.9	dl	shallow dolostone	563.2	3.22086	-4.23738
					526.644	526.644	526.481	526.481	526.481	526.481	526.481	526.481	526.481	526.481	526.481		Adoudou Fm, Tifnout Member		M219-52.4	dl	shallow dolostone	564.7	3.49986	-4.24431
					526.634	526.634	526.455	526.455	526.455	526.455	526.455	526.455	526.455	526.455	526.455		Adoudou Fm, Tifnout Member		M219-53.4	dl	shallow dolostone	565.7	4.51386	-5.06292
					526.628	526.628	526.439	526.439	526.439	526.439	526.439	526.439	526.439	526.439	526.439		Adoudou Fm, Tifnout Member		M219-54.0	dl	shallow dolostone	566.3	4.24886	-5.36879
					526.616	526.616	526.408	526.408	526.408	526.408	526.408	526.408	526.408	526.408	526.408		Adoudou Fm, Tifnout Member		M219-55.2	dl	shallow dolostone	567.5	2.97186	-4.74221
					526.608	526.608	526.387	526.387	526.387	526.387	526.387	526.387	526.387	526.387	526.387		Adoudou Fm, Tifnout Member		M219-56.0	dl	shallow dolostone	568.3	3.62886	-4.7719
					526.602	526.602	526.372	526.372	526.372	526.372	526.372	526.372	526.372	526.372	526.372		Adoudou Fm, Tifnout Member		M219-56.6	dl	shallow dolostone	568.9	3.06886	-4.24134
					526.59	526.59	526.34	526.34	526.34	526.34	526.34	526.34	526.34	526.34	526.34		Adoudou Fm, Tifnout Member		M219-57.8	dl	shallow dolostone	570.1	3.68786	-4.46109
					526.579	526.579	526.312	526.312	526.312	526.312	526.312	526.312	526.312	526.312	526.312		Adoudou Fm, Tifnout Member		M219-58.9	dl	shallow dolostone	571.2	4.20086	-5.05005
					526.564	526.564	526.273	526.273	526.273	526.273	526.273	526.273	526.273	526.273	526.273		Adoudou Fm, Tifnout Member		M219-60.4	dl	shallow dolostone	572.7	3.59986	-5.54696
					526.55	526.55	526.236	526.236	526.236	526.236	526.236	526.236	526.236	526.236	526.236		Adoudou Fm, Tifnout Member		M219-61.8	dl	shallow dolostone	574.1	3.70986	-5.26881
					526.539	526.539	526.208	526.208	526.208	526.208	526.208	526.208	526.208	526.208	526.208		Adoudou Fm, Tifnout Member		M219-62.9	dl	shallow dolostone	575.2	4.15086	-5.13221
					526.534	526.534	526.195	526.195	526.195	526.195	526.195	526.195	526.195	526.195	526.195		Adoudou Fm, Tifnout Member		M219-63.4	dl	shallow dolostone	575.7	4.29786	-4.73033
					526.52	526.52	526.158	526.158	526.158	526.158	526.158	526.158	526.158	526.158	526.158		Adoudou Fm, Tifnout Member		M219.64.8	dl	shallow dolostone	577.1	3.31986	-4.10672
					526.503	526.503	526.114	526.114	526.114	526.114	526.114	526.114	526.114	526.114	526.114		Adoudou Fm, Tifnout Member		M219-66.5	dl	shallow dolostone	578.8	4.62086	-5.84194
					526.49	526.49	526.08	526.08	526.08	526.08	526.08	526.08	526.08	526.08	526.08		Adoudou Fm, Tifnout Member		M219-67.8	dl	shallow dolostone	580.1	5.14286	-5.52518
					526.479	526.479	526.052	526.052	526.052	526.052	526.052	526.052	526.052	526.052	526.052		Adoudou Fm, Tifnout Member		M219-68.9	dl	shallow dolostone	581.2	5.27886	-5.05104
					526.472	526.472	526.034	526.034	526.034	526.034	526.034	526.034	526.034	526.034	526.034		Adoudou Fm, Tifnout Member		M219-69.6	dl	shallow dolostone	581.9	5.51186	-6.69915
					526.447	526.447	525.969	525.969	525.969	525.969	525.969	525.969	525.969	525.969	525.969		Adoudou Fm, Tifnout Member		M219-72.1	dl	shallow dolostone	584.4	4.13486	-4.55612
					526.431	526.431	525.927	525.927	525.927	525.927	525.927	525.927	525.927	525.927	525.927		Adoudou Fm, Tifnout Member		M219-73.7	dl	shallow dolostone	586	5.65786	-6.40516
					526.418	526.418	525.893	525.893	525.893	525.893	525.893	525.893	525.893	525.893	525.893		Adoudou Fm, Tifnout Member		M219-75.0	dl	shallow dolostone	587.3	5.79786	-6.33092
					526.397	526.397	525.839	525.839	525.839	525.839	525.839	525.839	525.839	525.839	525.839		Adoudou Fm, Tifnout Member		M219-77.1	dl	shallow dolostone	589.4	6.22786	-6.18938
					526.385	526.385	525.808	525.808	525.808	525.808	525.808	525.808	525.808	525.808	525.808		Adoudou Fm, Tifnout Member		M219-78.3	dl	shallow dolostone	590.6	6.20833	-5.14583
					526.372	526.372	525.774	525.774	525.774	525.774	525.774	525.774	525.774	525.774	525.774		Adoudou Fm, Tifnout Member		M219-79.6	dl	shallow dolostone	591.9	5.10633	-4.8271
					526.363	526.363	525.75	525.75	525.75	525.75	525.75	525.75	525.75	525.75	525.75		Adoudou Fm, Tifnout Member		M219-80.5	dl	shallow dolostone	592.8	6.46133	-5.51307
					526.354	526.354	525.727	525.727	525.727	525.727	525.727	525.727	525.727	525.727	525.727		Adoudou Fm, Tifnout Member	Open marine inner-mid shelf	M219-81.4	dl	shallow dolostone	593.7	6.73133	-6.64942																								6p	6p
					526.34	526.34	525.691	525.691	525.691	525.691	525.691	525.691	525.691	525.691	525.691		Adoudou Fm, Tifnout Member		M219-82.8	dl	shallow dolostone	595.1	5.83733	-5.66848
					526.326	526.326	525.654	525.654	525.654	525.654	525.654	525.654	525.654	525.654	525.654		Adoudou Fm, Tifnout Member		M219-84.2	dl	shallow dolostone	596.5	5.82533	-5.81992
[truncated: 14,881 more rows]
[truncated: 1,185 more columns]

## Sheet: d13Ccarb_age_models_635-550Ma
updated after ref. 28													Age model used herein
Craton	Reference	Basin/Region	[Model A] age (Ma) (ref. 28)	[Model B] age (Ma) (consistent with age models presented in ref. 28 and ref. 94)	[Model C] age (Ma) (consistent with age models presented in ref. 28 and ref. 94)	[Model D] age (Ma) (consistent with age models presented in ref. 28 and ref. 94)	[Model E] age (Ma) (consistent with age models presented in ref. 28 and ref. 72 with the exception of the reducing the maximum age of the Nadaleen Fm at Sekwi Brook to postdate the Gaskiers glaciation)	[Model F] age (Ma) (consistent with age models presented in ref. 28 and ref. 72)	[Model G] age (Ma) (consistent with age models presented in ref. 28, ref. 66, and ref. 72)	[Model H] age (Ma) (consistent with age models presented in ref. 28, ref. 66, and ref. 72)	[Model I] age (Ma) (consistent with age models presented in ref. 28, ref. 66, and ref. 72)	[Model J] age (Ma) (consistent with age model presented in ref. 28 and ref. 66)	[Model K] age (Ma) (consistent with age model presented in ref. 28; ref. 66; ref. 18 after recalibration of BACE in ref. 30)	Section name	Formation/member	Interpreted depositional setting	Sample	Lithology	Crude Lithofacies association	Stratigraphic height (m)	δ13Ccarb (‰)	δ18Ocarb (‰)	Block	[Model A] Depositional Rate (m/Myrs)	[Model B] Depositional Rate (m/Myrs)	[Model C] Depositional Rate (m/Myrs)	[Model D] Depositional Rate (m/Myrs)	[Model E] Depositional Rate (m/Myrs)	[Model F] Depositional Rate (m/Myrs)	[Model G] Depositional Rate (m/Myrs)	[Model H] Depositional Rate (m/Myrs)	[Model I] Depositional Rate (m/Myrs)	[Model J] Depositional Rate (m/Myrs)	[Model K] Depositional Rate (m/Myrs)	Average block age (Ma) [Model A]	Average block age (Ma) [Model B]	Average block age (Ma) [Model C]	Average block age (Ma) [Model D]	Average block age (Ma) [Model E]	Average block age (Ma) [Model F]	Average block age (Ma) [Model G]	Average block age (Ma) [Model H]	Average block age (Ma) [Model I]	Average block age (Ma) [Model J]	Average block age (Ma) [Model K]	Notes
Australia (11 sections)	ref. 320	Arrowie Basin, Adelaide Geosyncline	635	635	635	635	635	635	635	635	635	635	635	Bunyeroo Gorge	Nuccaleena		3.01	dolostone		0.5	-1.97	-7.84	1	15.8	15.8	15.8	15.8	15.8	15.8	15.8	15.8	15.8	15.8	15.8	634.751	634.751	634.751	634.751	634.751	634.751	634.751	634.751	634.751	634.751	634.751
			634.937	634.937	634.937	634.937	634.937	634.937	634.937	634.937	634.937	634.937	634.937	(datum: base Nuccaleena Formation)	Nuccaleena		3.02	dolostone		1.5	-2.25	-8.23
			634.81	634.81	634.81	634.81	634.81	634.81	634.81	634.81	634.81	634.81	634.81		Nuccaleena		3.03	dolostone		3.5	-2.44	-8.37
			634.684	634.684	634.684	634.684	634.684	634.684	634.684	634.684	634.684	634.684	634.684		Nuccaleena		3.04	dolostone		5.5	-2.76	-7.76
			634.576	634.576	634.576	634.576	634.576	634.576	634.576	634.576	634.576	634.576	634.576		Nuccaleena		3.05	dolostone		7.2	-3.07	-8.28
			634.5	634.5	634.5	634.5	634.5	634.5	634.5	634.5	634.5	634.5	634.5		Nuccaleena		3.06	dolostone		8.4	-3.49	-8.24
			578.75	578.75	578.75	578.75	578.75	578.75	578.75	578.75	578.75	578.75	578.75		Bunyeroo		5.1	impure lst (conc'n)		1750	-6.79	-14.87	1	15.8	15.8	15.8	15.8	15.8	15.8	15.8	15.8	15.8	15.8	15.8	578.75	578.75	578.75	578.75	578.75	578.75	578.75	578.75	578.75	578.75	578.75
			573.45	573.45	573.45	573.45	573.45	573.45	573.45	573.45	573.45	573.45	573.45		Wonoka		5.15/2	dolostone		1876	-0.72	-6.72	1	83.689	83.689	83.689	83.689	83.689	83.689	83.689	83.689	83.689	83.689	83.689	568.559	568.559	568.559	568.559	568.559	568.559	568.559	568.559	568.559	568.559	568.559
			573.443	573.443	573.443	573.443	573.443	573.443	573.443	573.443	573.443	573.443	573.443		Wonoka		5.16/2	dolomicspar		1876.6	-1.4	-6.18
			573.431	573.431	573.431	573.431	573.431	573.431	573.431	573.431	573.431	573.431	573.431		Wonoka		5.17	dolomicspar		1877.6	-3.46	-7.9
			572.375	572.375	572.375	572.375	572.375	572.375	572.375	572.375	572.375	572.375	572.375		Wonoka		5.21	micritic limestone		1966	-11.19	-14.98
			572.183	572.183	572.183	572.183	572.183	572.183	572.183	572.183	572.183	572.183	572.183		Wonoka		5.23	micritic limestone		1982	-10.07	-14.62
			572.016	572.016	572.016	572.016	572.016	572.016	572.016	572.016	572.016	572.016	572.016		Wonoka		5.24	micritic limestone		1996	-9.47	-14.52
			571.873	571.873	571.873	571.873	571.873	571.873	571.873	571.873	571.873	571.873	571.873		Wonoka		5.26	micritic limestone		2008	-9.13	-14.21
			571.55	571.55	571.55	571.55	571.55	571.55	571.55	571.55	571.55	571.55	571.55		Wonoka		5.29	micritic limestone		2035	-8.56	-13.89
			571.347	571.347	571.347	571.347	571.347	571.347	571.347	571.347	571.347	571.347	571.347		Wonoka		5.31	micritic limestone		2052	-8.26	-13.85
			571.192	571.192	571.192	571.192	571.192	571.192	571.192	571.192	571.192	571.192	571.192		Wonoka		5.33/1	micritic limestone		2065	-8.1	-13.7
			571.192	571.192	571.192	571.192	571.192	571.192	571.192	571.192	571.192	571.192	571.192		Wonoka		5.33/2	micritic limestone		2065	-8	-13.53
			571.192	571.192	571.192	571.192	571.192	571.192	571.192	571.192	571.192	571.192	571.192		Wonoka		5.33/3	micritic limestone		2065	-7.98	-13.54
			570.893	570.893	570.893	570.893	570.893	570.893	570.893	570.893	570.893	570.893	570.893		Wonoka		5.35	micritic limestone		2090	-8	-13.19
			570.493	570.493	570.493	570.493	570.493	570.493	570.493	570.493	570.493	570.493	570.493		Wonoka		5.36	micritic limestone		2123.5	-7.51	-13.12
			570.104	570.104	570.104	570.104	570.104	570.104	570.104	570.104	570.104	570.104	570.104		Wonoka		5.38	micritic limestone		2156	-7.62	-12.71
			569.698	569.698	569.698	569.698	569.698	569.698	569.698	569.698	569.698	569.698	569.698		Wonoka		5.39	micritic limestone		2190	-7.49	-12.68
			569.471	569.471	569.471	569.471	569.471	569.471	569.471	569.471	569.471	569.471	569.471		Wonoka		5.41	micritic limestone		2209	-7.45	-12.68
			568.945	568.945	568.945	568.945	568.945	568.945	568.945	568.945	568.945	568.945	568.945		Wonoka		5.43	micritic limestone		2253	-7.72	-12.53
			568.515	568.515	568.515	568.515	568.515	568.515	568.515	568.515	568.515	568.515	568.515		Wonoka		5.44	micritic limestone		2289	-7.76	-12.57
			568.276	568.276	568.276	568.276	568.276	568.276	568.276	568.276	568.276	568.276	568.276		Wonoka		5.45	grey fine grained limestone		2309	-7.48	-12.97
			568.037	568.037	568.037	568.037	568.037	568.037	568.037	568.037	568.037	568.037	568.037		Wonoka		5.46	micritic limestone		2329	-7.77	-13.69
			567.607	567.607	567.607	567.607	567.607	567.607	567.607	567.607	567.607	567.607	567.607		Wonoka		5.47	grey fine grained limestone		2365	-7.74	-12.87
			567.26	567.26	567.26	567.26	567.26	567.26	567.26	567.26	567.26	567.26	567.26		Wonoka		5.5	impure fine limestone		2394	-7.08	-12.22
			567.141	567.141	567.141	567.141	567.141	567.141	567.141	567.141	567.141	567.141	567.141		Wonoka		5.51	fine grained limestone		2404	-6.82	-11.12
			566.974	566.974	566.974	566.974	566.974	566.974	566.974	566.974	566.974	566.974	566.974		Wonoka		5.52	stylonod limestone		2418	-6.36	-10.16
			566.699	566.699	566.699	566.699	566.699	566.699	566.699	566.699	566.699	566.699	566.699		Wonoka		5.54	fine grained limestone		2441	-6.27	-10.29
			566.376	566.376	566.376	566.376	566.376	566.376	566.376	566.376	566.376	566.376	566.376		Wonoka		5.56/2	fine grained limestone		2468	-6.03
			566.077	566.077	566.077	566.077	566.077	566.077	566.077	566.077	566.077	566.077	566.077		Wonoka		5.57	fine grained limestone		2493	-4
			565.934	565.934	565.934	565.934	565.934	565.934	565.934	565.934	565.934	565.934	565.934		Wonoka		6.01/1	limestone		2505	-2.87
			565.934	565.934	565.934	565.934	565.934	565.934	565.934	565.934	565.934	565.934	565.934		Wonoka		6.01/2	limestone		2505	-2.93
			565.85	565.85	565.85	565.85	565.85	565.85	565.85	565.85	565.85	565.85	565.85		Wonoka		5.6	limestone		2512	-1.81
			565.611	565.611	565.611	565.611	565.611	565.611	565.611	565.611	565.611	565.611	565.611		Wonoka		6.02	limestone		2532	-2.82
			565.54	565.54	565.54	565.54	565.54	565.54	565.54	565.54	565.54	565.54	565.54		Wonoka		6.03	limestone		2538	-0.63
			565.205	565.205	565.205	565.205	565.205	565.205	565.205	565.205	565.205	565.205	565.205		Wonoka		6.04	limestone		2566	-1.09
			565.19	565.19	565.19	565.19	565.19	565.19	565.19	565.19	565.19	565.19	565.19		Wonoka		6.05/1	limestone		2567.3	0.2
			565.145	565.145	565.145	565.145	565.145	565.145	565.145	565.145	565.145	565.145	565.145		Wonoka		6.09	oolitic limestone		2571	0.93
			565.05	565.05	565.05	565.05	565.05	565.05	565.05	565.05	565.05	565.05	565.05		Wonoka		6.13	dolostone		2579	-2.04
			565.014	565.014	565.014	565.014	565.014	565.014	565.014	565.014	565.014	565.014	565.014		Wonoka		6.12	limestone		2582	2.36
			565.014	565.014	565.014	565.014	565.014	565.014	565.014	565.014	565.014	565.014	565.014		Wonoka		6.11	limestone		2582	2.36
			565.05	565.05	565.05	565.05	565.05	565.05	565.05	565.05	565.05	565.05	565.05		Wonoka		6.1	dolostone		2579	-2.04
			564.42	564.42	564.42	564.42	564.42	564.42	564.42	564.42	564.42	564.42	564.42	Brachina Gorge	Wonoka		7.18	limestone		688	2.05	-8.82	2	32.0328	32.0328	32.0328	32.0328	32.0328	32.0328	32.0328	32.0328	32.0328	32.0328	32.0328	563.929	563.929	563.929	563.929	563.929	563.929	563.929	563.929	563.929	563.929	563.929
			564.358	564.358	564.358	564.358	564.358	564.358	564.358	564.358	564.358	564.358	564.358	(datum: base Wonoka Formation)	Wonoka		7.17	limestone		690	0.6	-8.35
			564.233	564.233	564.233	564.233	564.233	564.233	564.233	564.233	564.233	564.233	564.233		Wonoka		7.19	limestone		694	2.72	-5.89
			564.092	564.092	564.092	564.092	564.092	564.092	564.092	564.092	564.092	564.092	564.092		Wonoka		7.2	limestone		698.5	1.42	-5.49
			563.874	563.874	563.874	563.874	563.874	563.874	563.874	563.874	563.874	563.874	563.874		Wonoka		7.21	limestone		705.5	2.32	-6.95
			562.6	562.6	562.6	562.6	562.6	562.6	562.6	562.6	562.6	562.6	562.6		Bonny		7.23	dolostone		746.3	0.85	-3.5
			634.5	634.5	634.5	634.5	634.5	634.5	634.5	634.5	634.5	634.5	634.5	BWM1a-1	Nuccaleena		20.11/1	dolostone centre nodule		-215.1	-2.85	-8.04	1	30.7996	30.7996	30.7996	30.7996	30.7996	30.7996	30.7996	30.7996	30.7996	30.7996	30.7996	634.725	634.725	634.725	634.725	634.725	634.725	634.725	634.725	634.725	634.725	634.725
			634.5	634.5	634.5	634.5	634.5	634.5	634.5	634.5	634.5	634.5	634.5	(datum: collar of hole)	Nuccaleena		20.11/2	dolostone edge nodule		-215.1	-2.51	-8.45
			634.747	634.747	634.747	634.747	634.747	634.747	634.747	634.747	634.747	634.747	634.747		Nuccaleena		20.12/1	dolomicrite		-222.7	-1.92	-8.14
			634.88	634.88	634.88	634.88	634.88	634.88	634.88	634.88	634.88	634.88	634.88		Nuccaleena		20.13	dolomicrite		-226.8	-1.43	-8.13
			635	635	635	635	635	635	635	635	635	635	635		Nuccaleena		20.14	dolomicrite		-230.5	-1.27	-7.61
			572.95	572.95	572.95	572.95	572.95	572.95	572.95	572.95	572.95	572.95	572.95	First Hill	Wonoka		8.02	dolomicrite		0.1	-2.9	-6.5	1	101.75	101.75	101.75	101.75	101.75	101.75	101.75	101.75	101.75	101.75	101.75	569.005	569.005	569.005	569.005	569.005	569.005	569.005	569.005	569.005	569.005	569.005
			572.332	572.332	572.332	572.332	572.332	572.332	572.332	572.332	572.332	572.332	572.332	(datum: base Wonoka Formation)	Wonoka		8.04/1	fine-g'd lst		63	-10.93	-13.91
			572.332	572.332	572.332	572.332	572.332	572.332	572.332	572.332	572.332	572.332	572.332		Wonoka		8.04/2	fine-g'd lst		63	-11.33	-14.27
			572.145	572.145	572.145	572.145	572.145	572.145	572.145	572.145	572.145	572.145	572.145		Wonoka		8.05/1	fine-g'd lst		82	-10.46	-14.25
			572.145	572.145	572.145	572.145	572.145	572.145	572.145	572.145	572.145	572.145	572.145		Wonoka		8.05/2	fine-g'd lst		82	-9.77	-13.35
			571.693	571.693	571.693	571.693	571.693	571.693	571.693	571.693	571.693	571.693	571.693		Wonoka		8.09	fine-g'd lst		128	-8.85	-13.83
			571.123	571.123	571.123	571.123	571.123	571.123	571.123	571.123	571.123	571.123	571.123		Wonoka		8.1	fine-g'd lst		186	-7.95	-12.88
			570.72	570.72	570.72	570.72	570.72	570.72	570.72	570.72	570.72	570.72	570.72		Wonoka		8.14	fine-g'd lst		227	-7.71	-13.24
			569.993	569.993	569.993	569.993	569.993	569.993	569.993	569.993	569.993	569.993	569.993		Wonoka		8.18	fine-g'd lst		301	-7.48	-12.7
			569.089	569.089	569.089	569.089	569.089	569.089	569.089	569.089	569.089	569.089	569.089		Wonoka		8.24	fine-g'd lst		393	-7.64	-13.29
			568.469	568.469	568.469	568.469	568.469	568.469	568.469	568.469	568.469	568.469	568.469		Wonoka		8.25	fine-g'd lst		456	-8.17	-13.49
			567.781	567.781	567.781	567.781	567.781	567.781	567.781	567.781	567.781	567.781	567.781		Wonoka		8.28	fine-g'd lst		526	-7.32	-11.98
			567.329	567.329	567.329	567.329	567.329	567.329	567.329	567.329	567.329	567.329	567.329		Wonoka		8.31	fine-g'd lst		572	-6.29	-10.95
			566.946	566.946	566.946	566.946	566.946	566.946	566.946	566.946	566.946	566.946	566.946		Wonoka		8.34	fine-g'd lst		611	-6.39	-10.78
			566.818	566.818	566.818	566.818	566.818	566.818	566.818	566.818	566.818	566.818	566.818		Wonoka		8.35	fine-g'd lst		624	-6.46	-10.42
			566.327	566.327	566.327	566.327	566.327	566.327	566.327	566.327	566.327	566.327	566.327		Wonoka		8.38	fine-g'd lst		674	-5.35	-10.07
			565.845	565.845	565.845	565.845	565.845	565.845	565.845	565.845	565.845	565.845	565.845		Wonoka		8.41	fine-g'd lst		723	-4.68	-10.75
			565.629	565.629	565.629	565.629	565.629	565.629	565.629	565.629	565.629	565.629	565.629		Wonoka		8.42	fine-g'd lst		745	-4.18	-11.54
			565.433	565.433	565.433	565.433	565.433	565.433	565.433	565.433	565.433	565.433	565.433		Wonoka		8.43	fine-g'd lst		765	-3.04	-12.05
			565	565	565	565	565	565	565	565	565	565	565		Wonoka		8.44	dolostone		809	1.83	-7.43
			634.524	634.524	634.524	634.524	634.524	634.524	634.524	634.524	634.524	634.524	634.524	SCYW1a	Nuccaleena		22.57/1	edge of dolostone nodule		-1031.6	-3.06	-7.6	1	4.2	4.2	4.2	4.2	4.2	4.2	4.2	4.2	4.2	4.2	4.2	634.683	634.683	634.683	634.683	634.683	634.683	634.683	634.683	634.683	634.683	634.683
			634.524	634.524	634.524	634.524	634.524	634.524	634.524	634.524	634.524	634.524	634.524	(datum: collar of hole)	Nuccaleena		22.57/2	centre of nodule		-1031.6	-3.06	-7.53
			635	635	635	635	635	635	635	635	635	635	635		Nuccaleena		22.58/1	dolomicrite		-1033.6	-2.26	-7.91
			634.6	634.6	634.6	634.6	634.6	634.6	634.6	634.6	634.6	634.6	634.6	UB17	Nuccaleena		21.09	pale dolomicrite		-171.7	-2.78	-8.62	1	18.75	18.75	18.75	18.75	18.75	18.75	18.75	18.75	18.75	18.75	18.75	634.8	634.8	634.8	634.8	634.8	634.8	634.8	634.8	634.8	634.8	634.8
			635	635	635	635	635	635	635	635	635	635	635	(datum: collar of hole)	Nuccaleena		21.11	pale dolomicrite		-179.2	-1.28	-8.18
			635	635	635	635	635	635	635	635	635	635	635	Umbertana	Nuccaleena		12.04	dolomicrite		1	-2.24	-12.68	1	20	20	20	20	20	20	20	20	20	20	20	634.767	634.767	634.767	634.767	634.767	634.767	634.767	634.767	634.767	634.767	634.767
			634.8	634.8	634.8	634.8	634.8	634.8	634.8	634.8	634.8	634.8	634.8		Nuccaleena		12.05	dolomicrite		5	-2.59	-12.23
			634.5	634.5	634.5	634.5	634.5	634.5	634.5	634.5	634.5	634.5	634.5		Nuccaleena		12.06	dolomicrite		11	-3.75	-10.9
	ref. 196	Arrowie Basin, Adelaide geosyncline	572.1	572.1	572.1	572.1	572.1	572.1	572.1	572.1	572.1	572.1	572.1	Measured section 2: lat. -31.72393, long. 138.4662	Wonoka					0	-10.14	-15.27	1	82.5083	82.5083	82.5083	82.5083	82.5083	82.5083	82.5083	82.5083	82.5083	82.5083	82.5083	568.44	568.44	568.44	568.44	568.44	568.44	568.44	568.44	568.44	568.44	568.44
			571.982	571.982	571.982	571.982	571.982	571.982	571.982	571.982	571.982	571.982	571.982		Wonoka					9.7	-9.82	-15.03
			571.839	571.839	571.839	571.839	571.839	571.839	571.839	571.839	571.839	571.839	571.839		Wonoka					21.5	-8.91	-14.09
			571.718	571.718	571.718	571.718	571.718	571.718	571.718	571.718	571.718	571.718	571.718		Wonoka					31.5	-8.99	-14.84
			571.55	571.55	571.55	571.55	571.55	571.55	571.55	571.55	571.55	571.55	571.55		Wonoka					45.4	-8.66	-14.93
			571.431	571.431	571.431	571.431	571.431	571.431	571.431	571.431	571.431	571.431	571.431		Wonoka					55.2	-8.77	-15.06
			571.306	571.306	571.306	571.306	571.306	571.306	571.306	571.306	571.306	571.306	571.306		Wonoka					65.5	-8.48	-14.74
			571.186	571.186	571.186	571.186	571.186	571.186	571.186	571.186	571.186	571.186	571.186		Wonoka					75.4	-7.79	-14.32
			571.008	571.008	571.008	571.008	571.008	571.008	571.008	571.008	571.008	571.008	571.008		Wonoka					90.1	-7.75	-14.7
			570.86	570.86	570.86	570.86	570.86	570.86	570.86	570.86	570.86	570.86	570.86		Wonoka					102.3	-7.43	-14.45
			570.753	570.753	570.753	570.753	570.753	570.753	570.753	570.753	570.753	570.753	570.753		Wonoka					111.1	-7.43	-14.04
			570.45	570.45	570.45	570.45	570.45	570.45	570.45	570.45	570.45	570.45	570.45		Wonoka					136.1	-7.87	-14.23
			570.206	570.206	570.206	570.206	570.206	570.206	570.206	570.206	570.206	570.206	570.206		Wonoka					156.3	-7.61	-13.04
			570.078	570.078	570.078	570.078	570.078	570.078	570.078	570.078	570.078	570.078	570.078		Wonoka					166.8	-7.68	-13.86
			569.939	569.939	569.939	569.939	569.939	569.939	569.939	569.939	569.939	569.939	569.939		Wonoka					178.3	-7.35	-13.05
			569.778	569.778	569.778	569.778	569.778	569.778	569.778	569.778	569.778	569.778	569.778		Wonoka					191.6	-7.21	-13.47
			569.567	569.567	569.567	569.567	569.567	569.567	569.567	569.567	569.567	569.567	569.567		Wonoka					209	-7.5	-13.09
			569.314	569.314	569.314	569.314	569.314	569.314	569.314	569.314	569.314	569.314	569.314		Wonoka					229.9	-7.85	-13.34
			569.186	569.186	569.186	569.186	569.186	569.186	569.186	569.186	569.186	569.186	569.186		Wonoka					240.4	-8.19	-14.12
			569.036	569.036	569.036	569.036	569.036	569.036	569.036	569.036	569.036	569.036	569.036		Wonoka					252.8	-7.67	-13.28
			568.9	568.9	568.9	568.9	568.9	568.9	568.9	568.9	568.9	568.9	568.9		Wonoka					264	-7.68	-13.4
			568.729	568.729	568.729	568.729	568.729	568.729	568.729	568.729	568.729	568.729	568.729		Wonoka					278.1	-7.43	-13.17
			568.654	568.654	568.654	568.654	568.654	568.654	568.654	568.654	568.654	568.654	568.654		Wonoka					284.3	-7.49	-13.45
			568.491	568.491	568.491	568.491	568.491	568.491	568.491	568.491	568.491	568.491	568.491		Wonoka					297.8	-7.4	-13.26
			568.303	568.303	568.303	568.303	568.303	568.303	568.303	568.303	568.303	568.303	568.303		Wonoka					313.3	-7.66	-13.42
			568.119	568.119	568.119	568.119	568.119	568.119	568.119	568.119	568.119	568.119	568.119		Wonoka					328.5	-7.22	-13.31
			567.984	567.984	567.984	567.984	567.984	567.984	567.984	567.984	567.984	567.984	567.984		Wonoka					339.6	-7.05	-13.42
			567.82	567.82	567.82	567.82	567.82	567.82	567.82	567.82	567.82	567.82	567.82		Wonoka					353.1	-8.1	-13.93
			567.593	567.593	567.593	567.593	567.593	567.593	567.593	567.593	567.593	567.593	567.593		Wonoka					371.9	-7.47	-13.61
			567.408	567.408	567.408	567.408	567.408	567.408	567.408	567.408	567.408	567.408	567.408		Wonoka					387.1	-7.95	-13.54
			567.264	567.264	567.264	567.264	567.264	567.264	567.264	567.264	567.264	567.264	567.264		Wonoka					399	-7.64	-12.82
			567.121	567.121	567.121	567.121	567.121	567.121	567.121	567.121	567.121	567.121	567.121		Wonoka					410.8	-7.09	-13.09
			567.016	567.016	567.016	567.016	567.016	567.016	567.016	567.016	567.016	567.016	567.016		Wonoka					419.5	-6.45	-12.34
			566.887	566.887	566.887	566.887	566.887	566.887	566.887	566.887	566.887	566.887	566.887		Wonoka					430.1	-6.6	-12.19
			566.76	566.76	566.76	566.76	566.76	566.76	566.76	566.76	566.76	566.76	566.76		Wonoka					440.6	-6.34	-11.69
			566.63	566.63	566.63	566.63	566.63	566.63	566.63	566.63	566.63	566.63	566.63		Wonoka					451.3	-6.17	-11.44
			566.508	566.508	566.508	566.508	566.508	566.508	566.508	566.508	566.508	566.508	566.508		Wonoka					461.4	-6.22	-11.43
			566.382	566.382	566.382	566.382	566.382	566.382	566.382	566.382	566.382	566.382	566.382		Wonoka					471.8	-6.02	-11.33
			566.177	566.177	566.177	566.177	566.177	566.177	566.177	566.177	566.177	566.177	566.177		Wonoka					488.7	-5.37	-11.02
			566.042	566.042	566.042	566.042	566.042	566.042	566.042	566.042	566.042	566.042	566.042		Wonoka					499.8	-5.09	-10.25
			565.926	565.926	565.926	565.926	565.926	565.926	565.926	565.926	565.926	565.926	565.926		Wonoka					509.4	-4.56	-10.14
			565.809	565.809	565.809	565.809	565.809	565.809	565.809	565.809	565.809	565.809	565.809		Wonoka					519.1	-4.36	-11.34
			565.682	565.682	565.682	565.682	565.682	565.682	565.682	565.682	565.682	565.682	565.682		Wonoka					529.5	-3.4	-12.24
			565.556	565.556	565.556	565.556	565.556	565.556	565.556	565.556	565.556	565.556	565.556		Wonoka					539.9	-2.35	-12.53
			565.436	565.436	565.436	565.436	565.436	565.436	565.436	565.436	565.436	565.436	565.436		Wonoka					549.8	-0.93	-13.2
			565.393	565.393	565.393	565.393	565.393	565.393	565.393	565.393	565.393	565.393	565.393		Wonoka					553.4	-0.94	-12.8
			564.663	564.663	564.663	564.663	564.663	564.663	564.663	564.663	564.663	564.663	564.663		Wonoka					613.6	-1.17	-13.34
			564.6	564.6	564.6	564.6	564.6	564.6	564.6	564.6	564.6	564.6	564.6		Wonoka					618.8	0.94	-8.47
			572.75	572.75	572.75	572.75	572.75	572.75	572.75	572.75	572.75	572.75	572.75	Measured section 4: lat. -31.39587, long. 139.2673	Wonoka					7.5	-4.08	-4.67	1	59.0737	59.0737	59.0737	59.0737	59.0737	59.0737	59.0737	59.0737	59.0737	59.0737	59.0737	568.656	568.656	568.656	568.656	568.656	568.656	568.656	568.656	568.656	568.656	568.656
			572.488	572.488	572.488	572.488	572.488	572.488	572.488	572.488	572.488	572.488	572.488		Wonoka					23	-11.65	-13.29
			572	572	572	572	572	572	572	572	572	572	572		Wonoka					51.8	-9.98	-13.74
			571.69	571.69	571.69	571.69	571.69	571.69	571.69	571.69	571.69	571.69	571.69		Wonoka					70.1	-8.86	-13.38
			571.34	571.34	571.34	571.34	571.34	571.34	571.34	571.34	571.34	571.34	571.34		Wonoka					90.8	-8.17	-13.13
			571.157	571.157	571.157	571.157	571.157	571.157	571.157	571.157	571.157	571.157	571.157		Wonoka					101.6	-7.34	-12.97
			570.881	570.881	570.881	570.881	570.881	570.881	570.881	570.881	570.881	570.881	570.881		Wonoka					117.9	-7.33	-12.5
			570.786	570.786	570.786	570.786	570.786	570.786	570.786	570.786	570.786	570.786	570.786		Wonoka					123.5	-7.44	-12.56
			570.571	570.571	570.571	570.571	570.571	570.571	570.571	570.571	570.571	570.571	570.571		Wonoka					136.2	-7.58	-12.46
			570.346	570.346	570.346	570.346	570.346	570.346	570.346	570.346	570.346	570.346	570.346		Wonoka					149.5	-7.45	-12.25
			570.026	570.026	570.026	570.026	570.026	570.026	570.026	570.026	570.026	570.026	570.026		Wonoka					168.4	-7.22	-12.4
			569.852	569.852	569.852	569.852	569.852	569.852	569.852	569.852	569.852	569.852	569.852		Wonoka					178.7	-7.35	-12.23
			569.6	569.6	569.6	569.6	569.6	569.6	569.6	569.6	569.6	569.6	569.6		Wonoka					193.6	-7.3	-12.06
			569.381	569.381	569.381	569.381	569.381	569.381	569.381	569.381	569.381	569.381	569.381		Wonoka					206.5	-5.73	-11.26
			569.138	569.138	569.138	569.138	569.138	569.138	569.138	569.138	569.138	569.138	569.138		Wonoka					220.9	-6.97	-11.5
			568.841	568.841	568.841	568.841	568.841	568.841	568.841	568.841	568.841	568.841	568.841		Wonoka					238.4	-7.41	-11.95
			568.559	568.559	568.559	568.559	568.559	568.559	568.559	568.559	568.559	568.559	568.559		Wonoka					255.1	-7.79	-11.88
			568.174	568.174	568.174	568.174	568.174	568.174	568.174	568.174	568.174	568.174	568.174		Wonoka					277.8	-7.73	-11.51
			567.687	567.687	567.687	567.687	567.687	567.687	567.687	567.687	567.687	567.687	567.687		Wonoka					306.6	-7.65	-10.43
			567.518	567.518	567.518	567.518	567.518	567.518	567.518	567.518	567.518	567.518	567.518		Wonoka					316.6	-7.08	-10.58
			567.357	567.357	567.357	567.357	567.357	567.357	567.357	567.357	567.357	567.357	567.357		Wonoka					326.1	-6.91	-10.83
			567.186	567.186	567.186	567.186	567.186	567.186	567.186	567.186	567.186	567.186	567.186		Wonoka					336.2	-6.41	-10.7
			566.969	566.969	566.969	566.969	566.969	566.969	566.969	566.969	566.969	566.969	566.969		Wonoka					349	-6.22	-10.13
			566.859	566.859	566.859	566.859	566.859	566.859	566.859	566.859	566.859	566.859	566.859		Wonoka					355.5	-6.58	-10.03
			566.691	566.691	566.691	566.691	566.691	566.691	566.691	566.691	566.691	566.691	566.691		Wonoka					365.4	-6.14	-10.48
			566.487	566.487	566.487	566.487	566.487	566.487	566.487	566.487	566.487	566.487	566.487		Wonoka					377.5	-6.31	-10.54
			566.409	566.409	566.409	566.409	566.409	566.409	566.409	566.409	566.409	566.409	566.409		Wonoka					382.1	-5.96	-10.03
			566.234	566.234	566.234	566.234	566.234	566.234	566.234	566.234	566.234	566.234	566.234		Wonoka					392.4	-5.73	-9.79
			566.069	566.069	566.069	566.069	566.069	566.069	566.069	566.069	566.069	566.069	566.069		Wonoka					402.2	-5.56	-10.14
			565.914	565.914	565.914	565.914	565.914	565.914	565.914	565.914	565.914	565.914	565.914		Wonoka					411.3	-5.03	-8.72
			565.723	565.723	565.723	565.723	565.723	565.723	565.723	565.723	565.723	565.723	565.723		Wonoka					422.6	-4.18	-9.48
			565.559	565.559	565.559	565.559	565.559	565.559	565.559	565.559	565.559	565.559	565.559		Wonoka					432.3	-3.21	-8.72
			565.4	565.4	565.4	565.4	565.4	565.4	565.4	565.4	565.4	565.4	565.4		Wonoka					441.7	-0.89	-9.43
			564.6	564.6	564.6	564.6	564.6	564.6	564.6	564.6	564.6	564.6	564.6		Wonoka					448.9	3.53	-7.98	2	31.5906	31.5906	31.5906	31.5906	31.5906	31.5906	31.5906	31.5906	31.5906	31.5906	31.5906	563.529	563.529	563.529	563.529	563.529	563.529	563.529	563.529	563.529	563.529	563.529
			564.315	564.315	564.315	564.315	564.315	564.315	564.315	564.315	564.315	564.315	564.315		Wonoka					457.9	2.52	-6.99
			563.999	563.999	563.999	563.999	563.999	563.999	563.999	563.999	563.999	563.999	563.999		Wonoka					467.9	3.45	-8.51
			563.486	563.486	563.486	563.486	563.486	563.486	563.486	563.486	563.486	563.486	563.486		Wonoka					484.1	3.74	-8.41
			563.084	563.084	563.084	563.084	563.084	563.084	563.084	563.084	563.084	563.084	563.084		Wonoka					496.8	2.45	-7.65
			562.818	562.818	562.818	562.818	562.818	562.818	562.818	562.818	562.818	562.818	562.818		Wonoka					505.2	1.96	-7.76
			562.4	562.4	562.4	562.4	562.4	562.4	562.4	562.4	562.4	562.4	562.4		Wonoka					518.4	-2.78	-1.78
			573.2	573.2	573.2	573.2	573.2	573.2	573.2	573.2	573.2	573.2	573.2	Measured section 6: lat. -31.14615, long. 138.5341	Wonoka					0.2	-4.15	-6.26	1	76.3068	76.3068	76.3068	76.3068	76.3068	76.3068	76.3068	76.3068	76.3068	76.3068	76.3068	568.839	568.839	568.839	568.839	568.839	568.839	568.839	568.839	568.839	568.839	568.839
			572.5	572.5	572.5	572.5	572.5	572.5	572.5	572.5	572.5	572.5	572.5		Wonoka					53.6	-9.56	-7.22
			572.304	572.304	572.304	572.304	572.304	572.304	572.304	572.304	572.304	572.304	572.304		Wonoka					68.6	-10.47	-14.6
			572.234	572.234	572.234	572.234	572.234	572.234	572.234	572.234	572.234	572.234	572.234		Wonoka					73.9	-9.9	-14.54
			572.062	572.062	572.062	572.062	572.062	572.062	572.062	572.062	572.062	572.062	572.062		Wonoka					87	-9.12	-14.28
			571.95	571.95	571.95	571.95	571.95	571.95	571.95	571.95	571.95	571.95	571.95		Wonoka					95.6	-9.1	-15.47
			571.783	571.783	571.783	571.783	571.783	571.783	571.783	571.783	571.783	571.783	571.783		Wonoka					108.3	-8.36	-14.12
			571.731	571.731	571.731	571.731	571.731	571.731	571.731	571.731	571.731	571.731	571.731		Wonoka					112.3	-8.59	-14.12
			571.576	571.576	571.576	571.576	571.576	571.576	571.576	571.576	571.576	571.576	571.576		Wonoka					124.1	-7.98	-13.49
			571.437	571.437	571.437	571.437	571.437	571.437	571.437	571.437	571.437	571.437	571.437		Wonoka					134.7	-7.84	-13.69
			571.357	571.357	571.357	571.357	571.357	571.357	571.357	571.357	571.357	571.357	571.357		Wonoka					140.8	-7.69	-13.17
			571.145	571.145	571.145	571.145	571.145	571.145	571.145	571.145	571.145	571.145	571.145		Wonoka					157	-7.85	-13.33
			570.989	570.989	570.989	570.989	570.989	570.989	570.989	570.989	570.989	570.989	570.989		Wonoka					168.9	-7.48	-12.96
			570.873	570.873	570.873	570.873	570.873	570.873	570.873	570.873	570.873	570.873	570.873		Wonoka					177.8	-7.46	-12.79
			570.498	570.498	570.498	570.498	570.498	570.498	570.498	570.498	570.498	570.498	570.498		Wonoka					206.4	-7.97	-12.69
			570.329	570.329	570.329	570.329	570.329	570.329	570.329	570.329	570.329	570.329	570.329		Wonoka					219.3	-7.8	-13.98
			570.126	570.126	570.126	570.126	570.126	570.126	570.126	570.126	570.126	570.126	570.126		Wonoka					234.8	-7.43	-12.27
			569.825	569.825	569.825	569.825	569.825	569.825	569.825	569.825	569.825	569.825	569.825		Wonoka					257.7	-7.42	-12.57
			569.73	569.73	569.73	569.73	569.73	569.73	569.73	569.73	569.73	569.73	569.73		Wonoka					265	-7.23	-12.43
			569.592	569.592	569.592	569.592	569.592	569.592	569.592	569.592	569.592	569.592	569.592		Wonoka					275.5	-7.37	-12.44
			569.438	569.438	569.438	569.438	569.438	569.438	569.438	569.438	569.438	569.438	569.438		Wonoka					287.3	-7.43	-12.59
			569.335	569.335	569.335	569.335	569.335	569.335	569.335	569.335	569.335	569.335	569.335		Wonoka					295.1	-7.33	-12.62
			569.182	569.182	569.182	569.182	569.182	569.182	569.182	569.182	569.182	569.182	569.182		Wonoka					306.8	-7.62	-12.71
			569.075	569.075	569.075	569.075	569.075	569.075	569.075	569.075	569.075	569.075	569.075		Wonoka					315	-7.31	-12.33
			568.947	568.947	568.947	568.947	568.947	568.947	568.947	568.947	568.947	568.947	568.947		Wonoka					324.7	-7.33	-12.62
			568.827	568.827	568.827	568.827	568.827	568.827	568.827	568.827	568.827	568.827	568.827		Wonoka					333.9	-7.24	-12.13
			568.695	568.695	568.695	568.695	568.695	568.695	568.695	568.695	568.695	568.695	568.695		Wonoka					344	-7.53	-13.12
			568.59	568.59	568.59	568.59	568.59	568.59	568.59	568.59	568.59	568.59	568.59		Wonoka					352	-7.37	-13.01
			568.388	568.388	568.388	568.388	568.388	568.388	568.388	568.388	568.388	568.388	568.388		Wonoka					367.4	-7.36	-13.05
			568.311	568.311	568.311	568.311	568.311	568.311	568.311	568.311	568.311	568.311	568.311		Wonoka					373.3	-7.46	-12.78
			567.818	567.818	567.818	567.818	567.818	567.818	567.818	567.818	567.818	567.818	567.818		Wonoka					410.9	-7.64	-13.11
			567.657	567.657	567.657	567.657	567.657	567.657	567.657	567.657	567.657	567.657	567.657		Wonoka					423.2	-8.29	-12.88
			567.367	567.367	567.367	567.367	567.367	567.367	567.367	567.367	567.367	567.367	567.367		Wonoka					445.3	-7.3	-12.21
			567.215	567.215	567.215	567.215	567.215	567.215	567.215	567.215	567.215	567.215	567.215		Wonoka					456.9	-6.83	-12.16
			567.083	567.083	567.083	567.083	567.083	567.083	567.083	567.083	567.083	567.083	567.083		Wonoka					467	-6.68	-11.52
			566.921	566.921	566.921	566.921	566.921	566.921	566.921	566.921	566.921	566.921	566.921		Wonoka					479.3	-6.18	-11.47
			566.789	566.789	566.789	566.789	566.789	566.789	566.789	566.789	566.789	566.789	566.789		Wonoka					489.4	-6.06	-10.58
			566.666	566.666	566.666	566.666	566.666	566.666	566.666	566.666	566.666	566.666	566.666		Wonoka					498.8	-6.11	-10.91
			566.48	566.48	566.48	566.48	566.48	566.48	566.48	566.48	566.48	566.48	566.48		Wonoka					513	-5.78	-10.79
			566.351	566.351	566.351	566.351	566.351	566.351	566.351	566.351	566.351	566.351	566.351		Wonoka					522.8	-5.92	-10.82
			566.236	566.236	566.236	566.236	566.236	566.236	566.236	566.236	566.236	566.236	566.236		Wonoka					531.6	-5.62	-10.51
			565.885	565.885	565.885	565.885	565.885	565.885	565.885	565.885	565.885	565.885	565.885		Wonoka					558.4	-4.97	-9.83
			565.75	565.75	565.75	565.75	565.75	565.75	565.75	565.75	565.75	565.75	565.75		Wonoka					568.7	-4	-10.5
			565.576	565.576	565.576	565.576	565.576	565.576	565.576	565.576	565.576	565.576	565.576		Wonoka					582	-3.96	-10.43
			565.464	565.464	565.464	565.464	565.464	565.464	565.464	565.464	565.464	565.464	565.464		Wonoka					590.5	-3.22	-10.8
			565.353	565.353	565.353	565.353	565.353	565.353	565.353	565.353	565.353	565.353	565.353		Wonoka					599	-1.85	-9.75
			565.08	565.08	565.08	565.08	565.08	565.08	565.08	565.08	565.08	565.08	565.08		Wonoka					619.8	3.14	-9.04
			564.956	564.956	564.956	564.956	564.956	564.956	564.956	564.956	564.956	564.956	564.956		Wonoka					629.3	2.58	-9.89
			564.45	564.45	564.45	564.45	564.45	564.45	564.45	564.45	564.45	564.45	564.45		Wonoka					667.9	0.26	-3.28
			572.59	572.59	572.59	572.59	572.59	572.59	572.59	572.59	572.59	572.59	572.59	Measured section 9: lat. -30.61607, long. 138.3127	Wonoka					44.4	-11.24	-15.46	1	86.1623	86.1623	86.1623	86.1623	86.1623	86.1623	86.1623	86.1623	86.1623	86.1623	86.1623	568.183	568.183	568.183	568.183	568.183	568.183	568.183	568.183	568.183	568.183	568.183
			572.419	572.419	572.419	572.419	572.419	572.419	572.419	572.419	572.419	572.419	572.419		Wonoka					59.1	-10.7	-15.26
			572.361	572.361	572.361	572.361	572.361	572.361	572.361	572.361	572.361	572.361	572.361		Wonoka					64.1	-10.11	-15.32
			572.223	572.223	572.223	572.223	572.223	572.223	572.223	572.223	572.223	572.223	572.223		Wonoka					76	-9.61	-14.9
			572.092	572.092	572.092	572.092	572.092	572.092	572.092	572.092	572.092	572.092	572.092		Wonoka					87.3	-9.66	-15.52
			571.946	571.946	571.946	571.946	571.946	571.946	571.946	571.946	571.946	571.946	571.946		Wonoka					99.9	-9.39	-15.49
			571.834	571.834	571.834	571.834	571.834	571.834	571.834	571.834	571.834	571.834	571.834		Wonoka					109.5	-9.37	-15.36
			571.72	571.72	571.72	571.72	571.72	571.72	571.72	571.72	571.72	571.72	571.72		Wonoka					119.4	-8.94	-15.17
			571.605	571.605	571.605	571.605	571.605	571.605	571.605	571.605	571.605	571.605	571.605		Wonoka					129.3	-8.85	-15.19
			571.485	571.485	571.485	571.485	571.485	571.485	571.485	571.485	571.485	571.485	571.485		Wonoka					139.6	-8.74	-15.04
			571.375	571.375	571.375	571.375	571.375	571.375	571.375	571.375	571.375	571.375	571.375		Wonoka					149.1	-8.6	-14.83
			571.244	571.244	571.244	571.244	571.244	571.244	571.244	571.244	571.244	571.244	571.244		Wonoka					160.4	-8.45	-14.96
			571.089	571.089	571.089	571.089	571.089	571.089	571.089	571.089	571.089	571.089	571.089		Wonoka					173.7	-7.47	-14
			570.976	570.976	570.976	570.976	570.976	570.976	570.976	570.976	570.976	570.976	570.976		Wonoka					183.5	-6.71	-12.93
			570.849	570.849	570.849	570.849	570.849	570.849	570.849	570.849	570.849	570.849	570.849		Wonoka					194.4	-6.91	-14.45
			570.731	570.731	570.731	570.731	570.731	570.731	570.731	570.731	570.731	570.731	570.731		Wonoka					204.6	-6.81	-14.32
			570.479	570.479	570.479	570.479	570.479	570.479	570.479	570.479	570.479	570.479	570.479		Wonoka					226.3	-6.81	-13.83
			570.363	570.363	570.363	570.363	570.363	570.363	570.363	570.363	570.363	570.363	570.363		Wonoka					236.3	-6.96	-14.01
			570.248	570.248	570.248	570.248	570.248	570.248	570.248	570.248	570.248	570.248	570.248		Wonoka					246.2	-6.86	-14.14
			570.133	570.133	570.133	570.133	570.133	570.133	570.133	570.133	570.133	570.133	570.133		Wonoka					256.1	-6.96	-14.09
			569.983	569.983	569.983	569.983	569.983	569.983	569.983	569.983	569.983	569.983	569.983		Wonoka					269	-9.23	-13.33
			569.863	569.863	569.863	569.863	569.863	569.863	569.863	569.863	569.863	569.863	569.863		Wonoka					279.4	-10.31	-13.25
			569.756	569.756	569.756	569.756	569.756	569.756	569.756	569.756	569.756	569.756	569.756		Wonoka					288.6	-6.44	-14.08
			569.639	569.639	569.639	569.639	569.639	569.639	569.639	569.639	569.639	569.639	569.639		Wonoka					298.7	-7.24	-14.3
			569.569	569.569	569.569	569.569	569.569	569.569	569.569	569.569	569.569	569.569	569.569		Wonoka					304.7	-8.09	-13.58
			569.203	569.203	569.203	569.203	569.203	569.203	569.203	569.203	569.203	569.203	569.203		Wonoka					336.2	-7.62	-13.06
			569.094	569.094	569.094	569.094	569.094	569.094	569.094	569.094	569.094	569.094	569.094		Wonoka					345.6	-8.27	-12.91
			568.978	568.978	568.978	568.978	568.978	568.978	568.978	568.978	568.978	568.978	568.978		Wonoka					355.6	-6.79	-13.64
			568.86	568.86	568.86	568.86	568.86	568.86	568.86	568.86	568.86	568.86	568.86		Wonoka					365.8	-6.29	-13.08
			568.703	568.703	568.703	568.703	568.703	568.703	568.703	568.703	568.703	568.703	568.703		Wonoka					379.3	-6.5	-12.71
			568.528	568.528	568.528	568.528	568.528	568.528	568.528	568.528	568.528	568.528	568.528		Wonoka					394.4	-6.75	-13.24
			568.391	568.391	568.391	568.391	568.391	568.391	568.391	568.391	568.391	568.391	568.391		Wonoka					406.2	-6.63	-12.96
			568.289	568.289	568.289	568.289	568.289	568.289	568.289	568.289	568.289	568.289	568.289		Wonoka					415	-6.82	-13.49
			568.173	568.173	568.173	568.173	568.173	568.173	568.173	568.173	568.173	568.173	568.173		Wonoka					425	-6.6	-13.14
			568.053	568.053	568.053	568.053	568.053	568.053	568.053	568.053	568.053	568.053	568.053		Wonoka					435.3	-6.56	-13.36
			567.772	567.772	567.772	567.772	567.772	567.772	567.772	567.772	567.772	567.772	567.772		Wonoka					459.5	-8.06	-13.22
			567.634	567.634	567.634	567.634	567.634	567.634	567.634	567.634	567.634	567.634	567.634		Wonoka					471.4	-7.96	-12.04
			567.508	567.508	567.508	567.508	567.508	567.508	567.508	567.508	567.508	567.508	567.508		Wonoka					482.3	-10.98	-12.4
			567.377	567.377	567.377	567.377	567.377	567.377	567.377	567.377	567.377	567.377	567.377		Wonoka					493.6	-6.93	-12.76
			567.269	567.269	567.269	567.269	567.269	567.269	567.269	567.269	567.269	567.269	567.269		Wonoka					502.9	-7.67	-12.06
			567.132	567.132	567.132	567.132	567.132	567.132	567.132	567.132	567.132	567.132	567.132		Wonoka					514.7	-7.93	-12.23
			567.011	567.011	567.011	567.011	567.011	567.011	567.011	567.011	567.011	567.011	567.011		Wonoka					525.1	-7.44	-12.6
			566.828	566.828	566.828	566.828	566.828	566.828	566.828	566.828	566.828	566.828	566.828		Wonoka					540.9	-5.82	-11.76
			566.685	566.685	566.685	566.685	566.685	566.685	566.685	566.685	566.685	566.685	566.685		Wonoka					553.2	-6.21	-12.27
			566.547	566.547	566.547	566.547	566.547	566.547	566.547	566.547	566.547	566.547	566.547		Wonoka					565.1	-6.06	-11.81
			566.44	566.44	566.44	566.44	566.44	566.44	566.44	566.44	566.44	566.44	566.44		Wonoka					574.3	-6.25	-11.84
			566.267	566.267	566.267	566.267	566.267	566.267	566.267	566.267	566.267	566.267	566.267		Wonoka					589.2	-5.63	-12.22
			566.145	566.145	566.145	566.145	566.145	566.145	566.145	566.145	566.145	566.145	566.145		Wonoka					599.7	-6.26	-11.22
			565.994	565.994	565.994	565.994	565.994	565.994	565.994	565.994	565.994	565.994	565.994		Wonoka					612.7	-6.26	-10.68
			565.877	565.877	565.877	565.877	565.877	565.877	565.877	565.877	565.877	565.877	565.877		Wonoka					622.8	-5.74	-11.35
			565.77	565.77	565.77	565.77	565.77	565.77	565.77	565.77	565.77	565.77	565.77		Wonoka					632	-5.19	-11.68
			565.65	565.65	565.65	565.65	565.65	565.65	565.65	565.65	565.65	565.65	565.65		Wonoka					642.4	-4.38	-12.28
			565.539	565.539	565.539	565.539	565.539	565.539	565.539	565.539	565.539	565.539	565.539		Wonoka					651.9	-4.5	-12.76
			565.406	565.406	565.406	565.406	565.406	565.406	565.406	565.406	565.406	565.406	565.406		Wonoka					663.4	-3.24	-11.53
			565.312	565.312	565.312	565.312	565.312	565.312	565.312	565.312	565.312	565.312	565.312		Wonoka					671.5	-0.34	-8.79
			564.833	564.833	564.833	564.833	564.833	564.833	564.833	564.833	564.833	564.833	564.833		Wonoka					712.8	-0.42	-7.6
			564.752	564.752	564.752	564.752	564.752	564.752	564.752	564.752	564.752	564.752	564.752		Wonoka					719.7	2.76	-8.31
			564.106	564.106	564.106	564.106	564.106	564.106	564.106	564.106	564.106	564.106	564.106		Wonoka					775.4	1.65	-7.79
			563.982	563.982	563.982	563.982	563.982	563.982	563.982	563.982	563.982	563.982	563.982		Wonoka					786.1	2.9	-8.03
			563.865	563.865	563.865	563.865	563.865	563.865	563.865	563.865	563.865	563.865	563.865		Wonoka					796.2	3.17	-9.71
			563.74	563.74	563.74	563.74	563.74	563.74	563.74	563.74	563.74	563.74	563.74		Wonoka					806.9	2.73	-9.41
			563.606	563.606	563.606	563.606	563.606	563.606	563.606	563.606	563.606	563.606	563.606		Wonoka					818.5	2.07	-8.04
			563.489	563.489	563.489	563.489	563.489	563.489	563.489	563.489	563.489	563.489	563.489		Wonoka					828.6	5.71	-9.45
			563.406	563.406	563.406	563.406	563.406	563.406	563.406	563.406	563.406	563.406	563.406		Wonoka					835.7	5.06	-9.28
			563.13	563.13	563.13	563.13	563.13	563.13	563.13	563.13	563.13	563.13	563.13		Wonoka					859.5	3.68	-8.67
South China (26 sections)	ref. 354	Hunan province	635	635	635	635	635	635	635	635	635	635	635	Siduping section	DST I cap dolostone	Open slope	S-0.1	dark-gray dolostone		0.1	-2.961	-6.42	1	10.6	10.6	10.6	10.6	10.6	10.6	10.6	10.6	10.6	10.6	10.6	634.735	634.735	634.735	634.735	634.735	634.735	634.735	634.735	634.735	634.735	634.735
			634.995	634.995	634.995	634.995	634.995	634.995	634.995	634.995	634.995	634.995	634.995		DST I cap dolostone		SD-1	dark dolostone		0.15	-2.188	-7.58
			634.967	634.967	634.967	634.967	634.967	634.967	634.967	634.967	634.967	634.967	634.967		DST I cap dolostone		SD-2	gray dolostone		0.45	-2.185	-7.78
			634.962	634.962	634.962	634.962	634.962	634.962	634.962	634.962	634.962	634.962	634.962		DST I cap dolostone		S-0.5	gray dolostone		0.5	-2.393	-9.33
			634.934	634.934	634.934	634.934	634.934	634.934	634.934	634.934	634.934	634.934	634.934		DST I cap dolostone		SD-3	gray dolostone		0.8	-2.309	-12.44
[truncated: 11,923 more rows]

## Sheet: ModelK_MovingAverage
Model K age (Ma)	δ13Ccarb (‰)	10pt Moving Average
[truncated: 28,996 more rows]

[truncated: 7 more sheets: d238Ucarb_d34SCAS, Calibrated_biostrat._580-530, Calibrated_biostrat._expanded, Figured_biostrat, Biostratigraphy_annex, Auxiliary_References, Lithofacies_associations]
