# Supplementary material for: Sea level controls on Ediacaran-Cambrian animal radiations
Source: Sci Adv. 2024 Jul 31;10(31):eado6462. doi: 10.1126/sciadv.ado6462 (PMC11290527; doi:10.1126/sciadv.ado6462)
Supplement: Supplementary file 2 — Data S1 to S4 [file sciadv.ado6462_data_s1_to_s4.zip › ado6462_data_s2.xlsx]

## Sheet: Calibrated_biostrat._580_530
Craton	Reference	Site.Section.Surface	Formation	Notes	Metres.from.Base.of.Fm.section.e.g.for.Newfoundland.sections.see.notes.in.ref.133	Metres.through.composite.section	Max.Model.A.Ma	Min.Model.A.Ma	Max.Model.B.Ma	Min.Model.B.Ma	Max.Model.C.Ma	Min.Model.C.Ma	Max.Model.D.Ma	Min.Model.D.Ma	Max.Model.E.Ma	Min.Model.E.Ma	Max.Model.F.Ma	Min.Model.F.Ma	Max.Model.G.Ma	Min.Model.G.Ma	Max.Model.H.Ma	Min.Model.H.Ma	Max.Model.I.Ma	Min.Model.I.Ma	Max.Model.J.Ma	Min.Model.J.Ma	Max.Model.K.Ma	Min.Model.K.Ma	95%.C.I.of.age.model.based.on.weighted.mean.206Pb.238U.dates.+	95%.C.I.of.age.model.based.on.weighted.mean.206Pb.238U.dates.-	Radiometric.ages.and.sample.information	Age.justification	Crude.lithofacies.association	Preservational.style	Holdfast	Hiemalora	Lantian assemblage	Doushantuo phosphatized embryos (Weng'an)	Trepassia wardae	Vinlandia antecedens	Charnia masoni	Beothukis mistakensis	Culmofrons plumosa	Avalofractus abaculus	Plumeropriscum hofmanni	String organism'	Frondophyllas grandis	Ostrich feather'	Rangea
Siberian Platform, Russia	ref. 222; ref. 72 and references therein	Kyra-Ytyga River Mouth, Yudoma River, southeast Siberia	Ust-Yudoma Formation		-4.7	331.5	538.718	538.718	539.503	539.503	538.338	538.338	537.772	537.772	537.749	537.749	529.002	529.002	537.749	537.749	529.002	529.002	529.002	529.002	541.552	541.552	528.569	528.569				Poorly constrained	shallow dolostone	glauconitised? calcified?
Siberian Platform, Russia	ref. 222; ref. 72 and references therein	Kyra-Ytyga River Mouth, Yudoma River, southeast Siberia	Ust-Yudoma Formation		-8	328	538.762	538.762	539.567	539.567	538.431	538.431	537.805	537.805	537.764	537.764	529.035	529.035	537.764	537.764	529.035	529.035	529.035	529.035	541.607	541.607	528.59	528.59				Poorly constrained	shallow dolostone	glauconitised? calcified?
Siberian Platform, Russia	ref. 222; ref. 72 and references therein	Kyra-Ytyga River Mouth, Yudoma River, southeast Siberia	Ust-Yudoma Formation		260	312	539.068	539.068	539.85	539.85	538.852	538.852	537.954	537.954	537.832	537.832	529.185	529.185	537.832	537.832	529.185	529.185	529.185	529.185	541.862	541.862	528.686	528.686				Poorly constrained	shallow dolostone	calcified
Siberian Platform, Russia	ref. 222; ref. 72 and references therein	Kyra-Ytyga River Mouth, Yudoma River, southeast Siberia	Ust-Yudoma Formation		183	235	541.721	541.721	541.635	541.635	541.635	541.635	538.672	538.672	538.16	538.16	529.906	529.906	538.16	538.16	529.906	529.906	529.906	529.906	543.088	543.088	529.152	529.152				Poorly constrained	shallow dolostone	glauconitised? calcified?
Siberian Platform, Russia	ref. 267; ref. 413; ref. 414	Khorbusuonka River, Olenek Uplift, northern Siberia	Turkut Formation		7.5m above the base of the Turkut Formation, section 0702	298	540.85	540.85	540.85	540.85	540.841	540.841	537.514	537.514	537.452	537.452	537.452	537.452	537.452	537.452	537.452	537.452	537.452	537.452	541.153	541.153	533.956	533.956				Chemostratigraphic best fit	shallow dolostone	calcified?
Siberian Platform, Russia	ref. 262; ref. 312; ref. 313	Ura Anticline, Nokhtuysk section, southern Siberia	Tinnaya Formation			762.5	540.415	540.415	539.004	539.004	536.107	536.107	536.107	536.107	536.107	536.107	535.274	535.274	536.107	536.107	535.274	535.274	535.274	535.274	537.17	537.17	532.614	532.614				Chemostratigraphic best fit	shallow limestone	calcified?
Siberian Platform, Russia	ref. 275	Turukhansk Uplift, Nizhnyaya Tunguska River	middle Platonovka Formation			38.29	536.809	536.809	535.72	535.72	533.679	533.679	533.679	533.679	533.679	533.679	533.679	533.679	533.679	533.679	533.679	533.679	533.679	533.679	533.911	533.911	531.585	531.585				Chemostratigraphic best fit	shallow dolostone	calcified
Siberian Platform, Russia	ref. 275	Turukhansk Uplift, Nizhnyaya Tunguska River	upper Platonovka Formation			80.56	534.928	534.928	534.289	534.289	532.794	532.794	532.794	532.794	532.794	532.794	532.794	532.794	532.794	532.794	532.794	532.794	532.794	532.794	532.931	532.931	531.014	531.014				Chemostratigraphic best fit	shallow dolostone	calcified
Yangtze Block, South China	ref. 251; ref. 343; ref. 339; ref. 315	Lijiagou section, Ningqiang, southern Shaanxi	Beiwan Member, Dengying Formation			64	543.862	543.862	539.503	539.503	539.547	539.547	539.547	539.547	539.547	539.547	539.547	539.547	539.547	539.547	539.547	539.547	539.547	539.547	543.612	543.612	535.252	535.252			Zircon U-Pb CA-ID-TIMS age of 550.14 ± 0.16 (0.24) [0.63] Ma from an ash in Doushantuo Member IV (Miaohe Member) at Jijiawan section, Hubei Province (Yangtze Gorges area), South China (sample 16JJW-3). Ash bed is 85cm below base of Dengying Formation (Hamajing Member). Age updated in ref. 28	Chemostratigraphic best fit	shallow dolostone	phosphatic
Yangtze Block, South China	ref. 283	Gunziao section, west Hubei	Unit 2, Yanjiahe Formation			-20.059999999999999	540.282	540.282	538.931	538.931	535.583	535.583	535.384	535.384	535.384	535.384	535.384	535.384	535.009	535.009	535.384	535.384	535.583	535.583	537.334	537.334	532.685	532.685			Zircon U-Pb CA-ID-TIMS age of 550.14 ± 0.16 (0.24) [0.63] Ma from an ash in Doushantuo Member IV (Miaohe Member) at Jijiawan section, Hubei Province (Yangtze Gorges area), South China (sample 16JJW-3). Ash bed is 85cm below base of Dengying Formation (Hamajing Member). Age updated in ref. 28	Chemostratigraphic best fit	mid limestone	phosphatic
Yangtze Block, South China	e.g., ref. 341; ref. 340; ref. 128; ref. 339; ref. 28	e.g., Jiulongwan-Shipai; southern Yangtze Gorges area, southern Hubei Province	Baimatuo Member of the Dengying Formation				543.34	541.5	543.48	539.47	543.69	537.6	545.24	537.6	545.24	537.6	545.24	537.6	545.24	537.6	545.24	537.6	543.69	537.6	545.24	537.6	545.22	534.6			Zircon U-Pb CA-ID-TIMS age of 550.14 ± 0.16 (0.24) [0.63] Ma from an ash in Doushantuo Member IV (Miaohe Member) at Jijiawan section, Hubei Province (Yangtze Gorges area), South China (sample 16JJW-3). Ash bed is 85cm below base of Dengying Formation (Hamajing Member). Age updated in ref. 28	Chemostratigraphic best fit	shallow dolostone	calcified
Yangtze Block, South China	e.g., ref. 341; ref. 340; ref. 128; ref. 339; ref. 28	e.g. Jiulongwan-Jijiapo sections, southern Yangtze Gorges area, southern Hubei Province	Baimatuo Member of the Dengying Formation				543.34	541.5	543.48	539.47	543.69	537.6	545.24	537.6	545.24	537.6	545.24	537.6	545.24	537.6	545.24	537.6	543.69	537.6	545.24	537.6	545.22	534.6			Zircon U-Pb CA-ID-TIMS age of 550.14 ± 0.16 (0.24) [0.63] Ma from an ash in Doushantuo Member IV (Miaohe Member) at Jijiawan section, Hubei Province (Yangtze Gorges area), South China (sample 16JJW-3). Ash bed is 85cm below base of Dengying Formation (Hamajing Member). Age updated in ref. 28	Chemostratigraphic best fit	shallow dolostone	calcified
Yangtze Block, South China	e.g., ref. 349; ref. 346; ref. 348; ref. 344; ref. 353; ref. 358; ref. 355	e.g., Jiulongwan-Shipai; southern Yangtze Gorges area, southern Hubei Province	Shibantan Member, Dengying Formation				548.67	543.34	548.67	543.48	548.67	543.69	548.684	545.24	548.684	545.24	548.684	545.24	548.684	545.24	548.684	545.24	548.67	543.69	548.684	545.24	548.684	545.22			Zircon U-Pb CA-ID-TIMS age of 550.14 ± 0.16 (0.24) [0.63] Ma from an ash in Doushantuo Member IV (Miaohe Member) at Jijiawan section, Hubei Province (Yangtze Gorges area), South China (sample 16JJW-3). Ash bed is 85cm below base of Dengying Formation (Hamajing Member). Age updated in ref. 28	Chemostratigraphic best fit	mid limestone	carbonaceous compression	1	2					7								15
Yangtze Block, South China	e.g., ref. 349; ref. 346; ref. 348; ref. 344; ref. 353; ref. 358; ref. 355	e.g. Jiulongwan-Jijiapo sections, southern Yangtze Gorges area, southern Hubei Province	Shibantan Member, Dengying Formation				548.67	543.34	548.67	543.48	548.67	543.69	548.684	545.24	548.684	545.24	548.684	545.24	548.684	545.24	548.684	545.24	548.67	543.69	548.684	545.24	548.684	545.22			Zircon U-Pb CA-ID-TIMS age of 550.14 ± 0.16 (0.24) [0.63] Ma from an ash in Doushantuo Member IV (Miaohe Member) at Jijiawan section, Hubei Province (Yangtze Gorges area), South China (sample 16JJW-3). Ash bed is 85cm below base of Dengying Formation (Hamajing Member). Age updated in ref. 28	Chemostratigraphic best fit	mid limestone	carbonaceous compression	1	2					7								15
Yangtze Block, South China	e.g., ref. 349; ref. 346; ref. 348; ref. 344; ref. 353; ref. 358; ref. 355	Wuhe(Yangtze Gorges) sections, southern Yangtze Gorges area, southern Hubei Province	Shibantan Member, Dengying Formation				548.67	543.34	548.67	543.48	548.67	543.69	548.684	545.24	548.684	545.24	548.684	545.24	548.684	545.24	548.684	545.24	548.67	543.69	548.684	545.24	548.684	545.22			Zircon U-Pb CA-ID-TIMS age of 550.14 ± 0.16 (0.24) [0.63] Ma from an ash in Doushantuo Member IV (Miaohe Member) at Jijiawan section, Hubei Province (Yangtze Gorges area), South China (sample 16JJW-3). Ash bed is 85cm below base of Dengying Formation (Hamajing Member). Age updated in ref. 28	Chemostratigraphic best fit	mid limestone	carbonaceous compression	1	2					7								15
Yangtze Block, South China	ref. 345; ref. 251; ref. 338; ref. 339; ref. 315; ref. 342	Lijiagou section, southern Shaanxi Province; Shengchangba section, southern Shaanxi Province.	Gaojiashan Member, Dengying Formation				546.05	544.63	546.7	543.77	546.7	543.77	550	545.42	550	545.42	550	545.42	550	545.42	550	545.42	550	543.77	550	545.42	550	545.42			Zircon U-Pb CA-ID-TIMS age of 550.14 ± 0.16 (0.24) [0.63] Ma from an ash in Doushantuo Member IV (Miaohe Member) at Jijiawan section, Hubei Province (Yangtze Gorges area), South China (sample 16JJW-3). Ash bed is 85cm below base of Dengying Formation (Hamajing Member). Age updated in ref. 28	Chemostratigraphic best fit	mid limestone	3D pyritized, calcified and phosphatized (of Sinotubulites)
Yangtze Block, South China	ref. 345; ref. 280	Gaojiashan section, southern Shaanxi Province	Gaojiashan Member, Dengying Formation				546.5	544.85	546.8	544.93	546.8	544.93	549.523	547.87	549.523	547.87	549.523	547.87	549.523	547.87	549.523	547.87	546.8	544.93	549.523	547.87	549.523	547.87			Zircon U-Pb CA-ID-TIMS age of 550.14 ± 0.16 (0.24) [0.63] Ma from an ash in Doushantuo Member IV (Miaohe Member) at Jijiawan section, Hubei Province (Yangtze Gorges area), South China (sample 16JJW-3). Ash bed is 85cm below base of Dengying Formation (Hamajing Member). Age updated in ref. 28	Chemostratigraphic best fit	mid limestone	3D pyritized, calcified and phosphatized (of Cloudina) - two taphanomic pathways occur in separate stratigraphic horizons (pyritization below, calcification/phosphatization above)
Yangtze Block, South China	e.g., ref. 360; ref. 350; ref. 363; ref. 356; ref. 357; ref. 28	Wenghui/Wenggao eastern Guizhou Province	Member IV, Doushantuo Formation				568.85	550	568.85	550	568.85	550	568.85	565.48	568.85	565.48	568.85	565.48	568.85	565.48	568.85	565.48	568.85	550	568.85	565.48	568.85	565.48			Zircon U-Pb CA-ID-TIMS age of 550.14 ± 0.16 (0.24) [0.63] Ma from an ash in Doushantuo Member IV (Miaohe Member) at Jijiawan section, Hubei Province (Yangtze Gorges area), South China (sample 16JJW-3). Ash bed is 85cm below base of Dengying Formation (Hamajing Member). Age updated in ref. 28	Chemostratigraphic best fit	mid dolostone	carbonaceous compression
Yangtze Block, South China	e.g., ref. 361	Weng'an section, Guizhou Province	upper Doushantuo Formation			ca. 18.5-33	588.5	573.5	588.5	573.5	588.5	573.5	588.5	573.5	588.5	573.5	588.5	573.5	588.5	573.5	588.5	573.5	588.5	573.5	588.5	573.5	588.5	573.5			Zircon U-Pb CA-ID-TIMS age of 550.14 ± 0.16 (0.24) [0.63] Ma from an ash in Doushantuo Member IV (Miaohe Member) at Jijiawan section, Hubei Province (Yangtze Gorges area), South China (sample 16JJW-3). Ash bed is 85cm below base of Dengying Formation (Hamajing Member). Age updated in ref. 28	Chemostratigraphic best fit	phosphorite	phosphatic				4
Yangtze Block, South China	e.g., ref. 351; ref. 352; ref. 359	e.g., Lantian drill core, southern Anhui Province	Member II, Lantian Formation				615	581.5	615	581.5	615	581.5	615	581.5	615	581.5	615	581.5	615	581.5	615	581.5	615	581.5	615	581.5	615	581.5			Minimum age for the first appearance of the Lantian biota constrained by Re-Os age of 602 ± 7 Ma from Lantian drill core (ref. 359).	Chemostratigraphic best fit	deep limestone	carbonaceous compression			3
Yangtze Block, South China	e.g., ref. 351; ref. 352; ref. 359	Shiyu sections, southern Anhui Province	Member II, Lantian Formation				615	581.5	615	581.5	615	581.5	615	581.5	615	581.5	615	581.5	615	581.5	615	581.5	615	581.5	615	581.5	615	581.5			Minimum age for the first appearance of the Lantian biota constrained by Re-Os age of 602 ± 7 Ma from Lantian drill core (ref. 359).	Chemostratigraphic best fit	deep limestone	carbonaceous compression			3
Zavkhan Terrane, Mongolia	ref. 64	BAY5	Bayangol		221.2	161.13999999999999					533.847	533.847	533.847	533.847	533.847	533.847	533.847	533.847	533.847	533.847	533.847	533.847	533.847	533.847	535.017	535.017	531.693	531.693				Chemostratigraphic best fit	shallow limestone	phosphatic
Zavkhan Terrane, Mongolia	ref. 64	BAY5	Bayangol		196.5	149.84					534.027	534.027	534.027	534.027	534.027	534.027	534.027	534.027	534.027	534.027	534.027	534.027	534.027	534.027	535.289	535.289	531.81	531.81				Chemostratigraphic best fit	shallow limestone	phosphatic
Zavkhan Terrane, Mongolia	ref. 64	BAY5	Bayangol		150.1	122.26					534.467	534.467	534.467	534.467	534.467	534.467	534.467	534.467	534.467	534.467	534.467	534.467	534.467	534.467	535.953	535.953	532.094	532.094				Chemostratigraphic best fit	shallow limestone	phosphatic
Zavkhan Terrane, Mongolia	ref. 64	BAY5	Bayangol		83.2	62.97					535.414	535.414	535.414	535.414	535.414	535.414	535.414	535.414	535.414	535.414	535.414	535.414	535.414	535.414	537.381	537.381	532.705	532.705				Chemostratigraphic best fit	shallow limestone	phosphatic
Zavkhan Terrane, Mongolia	ref. 64	BAY4	Zuun Arts		13	11.35					536.239	536.239	536.239	536.239	536.239	536.239	536.239	536.239	536.239	536.239	536.239	536.239	536.239	536.239	538.624	538.624	533.236	533.236				Chemostratigraphic best fit	shallow limestone	phosphatic
Zavkhan Terrane, Mongolia	ref. 64	BAY1	Zuun Arts		104-107.1	59.9					538.851	538.851	538.851	538.851	538.851	538.851	538.851	538.851	538.851	538.851	538.851	538.851	538.851	538.851	542.563	542.563	535.742	535.742				Chemostratigraphic best fit	shallow limestone	phosphatic
Laurentia; including Canada, USA and Mexico	ref. 190; ref. 65	Montgomery Mountains section, Death Valley Region, Nevada	Wood Canyon Formation			ca. 63	543.63	543.63	540.69	540.69	537.44	537.44	537.44	537.44	537.44	537.44	537.44	537.44	537.44	537.44	537.44	537.44	536.876	536.876	540.525	540.525	534.125	534.125				Chemostratigraphic best fit	shallow siliciclastic	3D cast and mold
Laurentia; including Canada, USA and Mexico	ref. 190; ref. 65	Montgomery Mountains section, Death Valley Region, Nevada	Wood Canyon Formation			ca. 35	544.61	544.61	541.16	541.16	538.28	538.28	538.28	538.28	538.28	538.28	538.28	538.28	538.28	538.28	538.28	538.28	537.865	537.865	541.776	541.776	534.988	534.988				Chemostratigraphic best fit	shallow siliciclastic	3D cast and mold
Laurentia; including Canada, USA and Mexico	ref. 190; ref. 65	Montgomery Mountains section, Death Valley Region, Nevada	Wood Canyon Formation			ca. 25	545.27	545.27	542.17	542.17	538.73	538.73	538.73	538.73	538.73	538.73	538.73	538.73	538.73	538.73	538.73	538.73	538.266	538.266	542.446	542.446	535.339	535.339				Chemostratigraphic best fit	shallow siliciclastic	3D cast and mold; 2D pyritization; 3D pyritization
Laurentia; including Canada, USA and Mexico	ref. 190; ref. 65	Montgomery Mountains section, Death Valley Region, Nevada	Wood Canyon Formation			0-10	545.812	545.812	542.88	542.88	539.11	539.11	539.11	539.11	539.11	539.11	539.11	539.11	539.11	539.11	539.11	539.11	538.685	538.685	543.012	543.012	535.704	535.704				Chemostratigraphic best fit	shallow siliciclastic	3D cast and mold; 2D reflective compressions
Laurentia; including Canada, USA and Mexico	ref. 285; ref. 371; ref. 65	Mount Dunfee, Esmerelda County, Nevada	Esmeralda Member, Deep Spring Formation		170	634.73	539.14	539.14	538.438	538.438	535.65	535.65	535.65	535.65	535.65	535.65	535.65	535.65	535.65	535.65	535.65	535.65	535.369	535.369	537.859	537.859	532.807	532.807				Chemostratigraphic best fit	shallow siliciclastic	trace fossil in sandstone
Laurentia; including Canada, USA and Mexico	ref. 285; ref. 371; ref. 65	Mount Dunfee, Esmerelda County, Nevada	Esmeralda Member, Deep Spring Formation		70.8	500.61	540.918	540.918	539.231	539.231	536.827	536.827	536.827	536.827	536.827	536.827	536.827	536.827	536.827	536.827	536.827	536.827	536.239	536.239	539.612	539.612	533.567	533.567				Chemostratigraphic best fit	shallow siliciclastic	2D pyritization; 3D pyritization
Laurentia; including Canada, USA and Mexico	ref. 285; ref. 371; ref. 65	Mount Dunfee, Esmerelda County, Nevada	Dunfee Member, Deep Spring Formation		25	375.21	543.737	543.737	540.77	540.77	537.547	537.547	537.547	537.547	537.547	537.547	537.547	537.547	537.547	537.547	537.547	537.547	537.052	537.052	540.684	540.684	534.278	534.278				Chemostratigraphic best fit	shallow limestone	calcified
Laurentia; including Canada, USA and Mexico	ref. 285; ref. 371; ref. 65	Mount Dunfee, Esmerelda County, Nevada	Dunfee Member, Deep Spring Formation		83.5	188	545.27	545.27	542.17	542.17	538.73	538.73	538.73	538.73	538.73	538.73	538.73	538.73	538.73	538.73	538.73	538.73	538.266	538.266	542.446	542.446	535.339	535.339				Chemostratigraphic best fit	shallow limestone	calcified
Laurentia; including Canada, USA and Mexico	ref. 285; ref. 371; ref. 65	Mount Dunfee, Esmerelda County, Nevada	Dunfee Member, Deep Spring Formation		35.9	123.5	545.812	545.812	542.88	542.88	539.11	539.11	539.11	539.11	539.11	539.11	539.11	539.11	539.11	539.11	539.11	539.11	538.685	538.685	543.012	543.012	535.704	535.704				Chemostratigraphic best fit	shallow siliciclastic	2D pyritization; 3D pyritization; 2D reflective compressions
Laurentia; including Canada, USA and Mexico	ref. 285; ref. 371; ref. 65	Mount Dunfee, Esmerelda County, Nevada	Reed-DSF transitional beds		0 (and within underlying section E1513)	0-74.86	546.22	546.22	545.08	545.08	539.7	539.7	539.7	539.7	539.7	539.7	539.7	539.7	539.7	539.7	539.7	539.7	539	539	543.89	543.89	535.98	535.98				Chemostratigraphic best fit	shallow limestone	calcified
Laurentia; including Canada, USA and Mexico	ref. 123	Cerro Rajón, NW Mexico	La Ciénega Formation and lower Cerro Rajón Formation		156.9	176	539.13	539.13	538.48	538.48	534.92	534.92	534.92	534.92	534.92	534.92	534.92	534.92	534.92	534.92	534.92	534.92	534.926	534.926	536.635	536.635	532.386	532.386				Chemostratigraphic best fit	shallow siliciclastic	trace fossil in sandstone
Laurentia; including Canada, USA and Mexico	ref. 123	Cerro Rajón, NW Mexico	La Ciénega Formation and lower Cerro Rajón Formation		54.3	51.24	541.276	541.276	539.336	539.336	538.681	538.681	538.681	538.681	538.681	538.681	538.681	538.681	538.681	538.681	538.681	538.681	537.814	537.814	542.306	542.306	534.812	534.812				Chemostratigraphic best fit	shallow siliciclastic	3D casts and molds in siltstone
Laurentia; including Canada, USA and Mexico	ref. 123	Cerro Rajón, NW Mexico	La Ciénega Formation and lower Cerro Rajón Formation		48.5	45.71	541.335	541.335	539.361	539.361	538.888	538.888	538.888	538.888	538.888	538.888	538.888	538.888	538.888	538.888	538.888	538.888	537.942	537.942	542.618	542.618	534.945	534.945				Chemostratigraphic best fit	shallow dolostone	silicified
Laurentia; including Canada, USA and Mexico	ref. 173; ref. 188 and references therein (e.g., ref. 367; ref. 177; ref. 368; Narbonne, 1994; ref. 176; ref. 370; ref. 365); ref. 180; discussed in ref. 49; full occurrence matrix for individual sites and beds provided in ref. 17	Sekwi Brook, Mackenzie Mountains, Canada. Section immediately to the south of 'Sekwi Brook South' section of ref. 173	upper Blueflower Formation			ca. 1350	550	544.618	550	541.165	550	538.289	550	538.289	550	538.289	550	538.289	550	538.289	550	538.289	550	537.871	550	541.789	550	534.747				Poorly constrained	shallow siliciclastic	3D casts and molds in siltstone	1
Laurentia; including Canada, USA and Mexico	ref. 173; ref. 188 and references therein (e.g., ref. 367; ref. 177; ref. 368; Narbonne, 1994; ref. 176; ref. 370; ref. 365); ref. 180; discussed in ref. 49; full occurrence matrix for individual sites and beds provided in ref. 17	Sekwi Brook, Mackenzie Mountains, Canada. Section immediately to the south of 'Sekwi Brook South' section of ref. 173	upper Blueflower Formation			ca. 1150-1330	559.41	550	559.41	550	559.41	550	559.41	550	559.41	550	559.41	550	559.41	550	559.41	550	559.41	550	559.41	550	559.41	550				Poorly constrained	shallow siliciclastic	Fermeuse-style' preservation (Narbonne, 2005). 3D cast in siltstone/sandstone. Preservation hypothesised to be mediated by microbial mat.	1
Laurentia; including Canada, USA and Mexico	ref. 173; ref. 188 and references therein (e.g., ref. 367; ref. 177; ref. 368; Narbonne, 1994; ref. 176; ref. 370; ref. 365); ref. 180; discussed in ref. 49; full occurrence matrix for individual sites and beds provided in ref. 17	Sekwi Brook, Mackenzie Mountains, Canada. Section immediately to the south of 'Sekwi Brook South' section of ref. 173	lower Blueflower Formation			ca. 920-1150	565	560	565	560	565	560	565	560	565	560	565	560	565	560	565	560	565	560	565	560	565	560				Poorly constrained	shallow siliciclastic	Fermeuse-style' preservation (Narbonne, 2005). 3D cast in siltstone/sandstone. Preservation hypothesised to be mediated by microbial mat.	1
Laurentia; including Canada, USA and Mexico	ref. 173; ref. 188 and references therein (e.g., ref. 367; ref. 177; ref. 368; Narbonne, 1994; ref. 176; ref. 370; ref. 365); ref. 180; discussed in ref. 49; full occurrence matrix for individual sites and beds provided in ref. 17	Sekwi Brook, Mackenzie Mountains, Canada. Section immediately to the south of 'Sekwi Brook South' section of ref. 173	Gametrail Formation			ca. 750-920	575	566	575	566	575	566	575	566	575	566	575	566	575	566	575	566	575	566	575	566	575	566				Poorly constrained	shallow siliciclastic	Fermeuse-style' preservation (Narbonne, 2005). 3D cast in siltstone/sandstone. Preservation hypothesised to be mediated by microbial mat.	1
Laurentia; including Canada, USA and Mexico	ref. 173; ref. 188 and references therein (e.g., ref. 367; ref. 177; ref. 368; Narbonne, 1994; ref. 176; ref. 370; ref. 365); ref. 180; discussed in ref. 49; full occurrence matrix for individual sites and beds provided in ref. 17	Sekwi Brook, Mackenzie Mountains, Canada. Section immediately to the south of 'Sekwi Brook South' section of ref. 173	upper 'June beds'/Nadaleen Formation			ca. 730	575.9	575.9	575.9	575.9	575.9	575.9	575.9	575.9	573.982	573.982	573.982	573.982	573.982	573.982	573.982	573.982	573.982	573.982	573.982	573.982	573.982	573.982				Poorly constrained	shallow siliciclastic	Fermeuse-style' preservation (Narbonne, 2005). 3D cast in siltstone/sandstone. Preservation hypothesised to be mediated by microbial mat.	1
Laurentia; including Canada, USA and Mexico	ref. 173; ref. 188 and references therein (e.g., ref. 367; ref. 177; ref. 368; Narbonne, 1994; ref. 176; ref. 370; ref. 365); ref. 180; discussed in ref. 49; full occurrence matrix for individual sites and beds provided in ref. 17	Sekwi Brook, Mackenzie Mountains, Canada. Section immediately to the south of 'Sekwi Brook South' section of ref. 173	lower to middle 'June beds'/Nadaleen Formation			ca. 300-550	585.4	579.35	585.4	579.35	585.4	579.35	585.4	579.35	577	575.4	577	575.4	577	575.4	577	575.4	577	575.4	577	575.4	577	575.4				Poorly constrained	shallow siliciclastic	Fermeuse-style' preservation (Narbonne, 2005). 3D cast in siltstone/sandstone. Preservation hypothesised to be mediated by microbial mat. Trace fossils preserved in siltstone-sandstone	1						7	8
Brazil	ref. 89	Ladário	upper Tamengo Formation, Corumbá Group			ca. 30-40	543.34	543.34	542.97	542.97	543.34	543.34	543.34	543.34	543.34	543.34	543.34	543.34	543.34	543.34	543.34	543.34	543.34	543.34	543.34	543.34	543.34	543.34				Radiometric constraints	shallow siliciclastic	3D preservation by iron-oxide-fill (framboidal morphology).
Brazil	ref. 91; ref. 337; ref. 89	Saldeiro quarry	upper Tamengo Formation, Corumbá Group		ca. 0-2		543.34	543.34	542.97	542.97	543.34	543.34	543.34	543.34	543.34	543.34	543.34	543.34	543.34	543.34	543.34	543.34	543.34	543.34	543.34	543.34	543.34	543.34				Radiometric constraints	shallow siliciclastic	2D carbonaceous compressions and/or iron oxide coating. 3D cast and mold.
Brazil	ref. 91; ref. 337; ref. 89	Saldeiro quarry	upper Tamengo Formation, Corumbá Group		ca. 3		543.294	543.294	542.922	542.922	543.294	543.294	543.294	543.294	543.294	543.294	543.294	543.294	543.294	543.294	543.294	543.294	543.294	543.294	543.294	543.294	543.294	543.294				Radiometric constraints	shallow limestone	calcified
Brazil	ref. 91; ref. 337; ref. 89	Saldeiro quarry	Tamengo Formation, Corumbá Group		ca. 20.78		543.028	543.028	542.648	542.648	543.028	543.028	543.028	543.028	543.028	543.028	543.028	543.028	543.028	543.028	543.028	543.028	543.028	543.028	543.028	543.028	543.028	543.028				Radiometric constraints	shallow limestone	calcified
Brazil	ref. 91; ref. 337; ref. 89	Corcal Mine	Tamengo Formation, Corumbá Group		ca. 0-10		542.91	542.32	542.515	542.26	542.91	542.32	542.91	542.32	542.91	542.32	542.91	542.32	542.91	542.32	542.91	542.32	542.91	542.32	542.91	542.32	542.91	542.32				Radiometric constraints	shallow limestone	calcified
Kalahari Craton (including southern Namibia and northwest south Africa)	ref. 377 and references therein	Farm Berghoek, Zaris Sub-basin	Vingerbreek Member, Nudaus Formation				545	543	545	543	545	543	545	543	545	543	545	543	545	543	545	543	545	543	545	543	545	543				Radiometric constraints	shallow siliciclastic	3D casts and molds
Kalahari Craton (including southern Namibia and northwest south Africa)	ref. 402; ref. 52; ref. 377 and references therein	Farm Haruchas, Zaris Sub-basin	Vingerbreek Member, Nudaus Formation				545	543	545	543	545	543	545	543	545	543	545	543	545	543	545	543	545	543	545	543	545	543				Radiometric constraints	shallow siliciclastic	3D casts and molds
Kalahari Craton (including southern Namibia and northwest south Africa)	ref. 52; ref. 377 and references therein	Farm Neuras, Zaris Sub-basin	Niederhagen Member, Nudaus Formation				546.5	545.3	546.5	545.3	546.5	545.3	546.5	545.3	546.5	545.3	546.5	545.3	546.5	545.3	546.5	545.3	546.5	545.3	546.5	545.3	546.5	545.3				Radiometric constraints	shallow siliciclastic	3D casts and molds
Kalahari Craton (including southern Namibia and northwest south Africa)	ref. 391; ref. 377	Farm Hauchabfontein, Zaris Sub-basin	upper Omkyk Member, Zaris Formation				548.14	548.14	548.14	548.14	548.14	548.14	548.14	548.14	548.14	548.14	548.14	548.14	548.14	548.14	548.14	548.14	548.14	548.14	548.14	548.14	548.14	548.14				Radiometric constraints	shallow siliciclastic	3D casts and molds
Kalahari Craton (including southern Namibia and northwest south Africa)	ref. 376; ref. 377; ref. 52 and references therein	Farm Zebra River, Zaris Sub-basin	Vingerbreek Member, Nudaus Formation				545	543	545	543	545	543	545	543	545	543	545	543	545	543	545	543	545	543	545	543	545	543				Radiometric constraints	shallow siliciclastic	3D casts and molds	1
Kalahari Craton (including southern Namibia and northwest south Africa)	ref. 377 and references therein	Farm Nudaus, Zaris Sub-basin	Niederhagen (and Vingerbreek?) Member, Nudaus Formation				545	543	545	543	545	543	545	543	545	543	545	543	545	543	545	543	545	543	545	543	545	543				Radiometric constraints	shallow siliciclastic	3D casts and molds	1
Kalahari Craton (including southern Namibia and northwest south Africa)	ref. 377 and references therein	Farm Kamkas, Zaris Sub-basin	Nudaus Formation				545	543	545	543	545	543	545	543	545	543	545	543	545	543	545	543	545	543	545	543	545	543				Radiometric constraints	shallow siliciclastic	3D casts and molds	1
Kalahari Craton (including southern Namibia and northwest south Africa)	ref. 52; ref. 377 and references therein	Farm Urusis, Zaris Sub-basin	Urusis Formation				543	538.6	543	538.6	543	538.6	543	538.6	543	538.6	543	538.6	543	538.6	543	538.6	543	538.6	543	538.6	543	538.6				Radiometric constraints	shallow siliciclastic	3D casts and molds
Kalahari Craton (including southern Namibia and northwest south Africa)	ref. 255; ref. 377 and references therein	Farm Zuurburg, Witputs Sub-basin	Kliphoek Member, Dabis Formation				549.8	549.049	549.8	549.049	549.8	549.049	549.8	549.049	549.8	549.049	549.8	549.049	549.8	549.049	549.8	549.049	549.8	549.049	549.8	549.049	549.8	549.049				Chemostratigraphic best fit	shallow siliciclastic	3D casts and molds
Kalahari Craton (including southern Namibia and northwest south Africa)	ref. 383; ref. 255; ref. 377 and references therein	Farm Hansburg, Witputs Sub-basin	lower Mooifontein Member, Zaris Formation				549.8	548	549.8	548	549.8	548	549.8	548	549.8	548	549.8	548	549.8	548	549.8	548	549.8	548	549.8	548	549.8	548				Chemostratigraphic best fit	shallow siliciclastic	3D casts and molds; 'Nama-style' preservation of Narbonne (2005). Possible rapid burial of epifaunal organisms under current/combined wave-current flow (Narbonne, 2005 and references therein).
Kalahari Craton (including southern Namibia and northwest south Africa)	ref. 373; ref. 377 and references therein	Farm Weltevrede, Witputs Sub-basin	lower Mooifontein Member, Zaris Formation	(Note that ichnofossils and cloudinids probably do not come from exactly the same stratigraphic horizon on Farm Weltevrede, and the age of these horizons constitute an estimation based on calibrated d13Ccarb values from the Mooifontein Member on Farm Arasab and elsewhere, to the southwest.)			549.59	549.59	549.59	549.59	549.59	549.59	549.59	549.59	549.59	549.59	549.59	549.59	549.59	549.59	549.59	549.59	549.59	549.59	549.59	549.59	549.59	549.59				Chemostratigraphic best fit	shallow limestone	silicicified cloudinids and 3D casts and molds of ichnofossils
Kalahari Craton (including southern Namibia and northwest south Africa)	ref. 377 and references therein	Farm Tsachanabis, Witputs Sub-basin	Kliphoek Member, Dabis Formation				550.148	549.76	550.148	549.76	550.148	549.76	550.148	549.76	550.148	549.76	550.148	549.76	550.148	549.76	550.148	549.76	550.148	549.76	550.148	549.76	550.148	549.76				Chemostratigraphic best fit	shallow siliciclastic	3D casts and molds; 'Nama-style' preservation of Narbonne (2005). Possible rapid burial of epifaunal organisms under current/combined wave-current flow (Narbonne, 2005 and references therein).
Kalahari Craton (including southern Namibia and northwest south Africa)	ref. 392; ref. 61; ref. 252; ref. 52; ref. 375; ref. 377; ref. 94 and references therein	Farm Swartpunt, Witputs Sub-basin	Spitskop Member, Urusis Formation				540.1	538.6	540.1	538.6	540.1	538.6	540.1	538.6	540.1	538.6	540.1	538.6	540.1	538.6	540.1	538.6	540.1	538.6	540.1	538.6	540.1	538.6				Radiometric constraints	shallow limestone	3D casts and molds; 'Nama-style' preservation of Narbonne (2005). Possible rapid burial of epifaunal organisms under current/combined wave-current flow (Narbonne, 2005 and references therein).	1
Kalahari Craton (including southern Namibia and northwest south Africa)	ref. 382; ref. 52; ref. 377; ref. 399 and references therein. Note also trace fossil superficially similar to Archaeichnium hautoni (ref. 384; ref. 399).	Farm Arimas, Witputs Sub-basin	uppermost Nasep Member and lower Huns Member, Urusis Formation			ca. 50.5; ca. 75-80	542.65	542	542.65	542	542.65	542	542.65	542	542.65	542	542.65	542	542.65	542	542.65	542	542.65	542	542.65	542	542.65	542				Radiometric constraints	shallow siliciclastic	3D casts and molds; 'Nama-style' preservation of Narbonne (2005). Possible rapid burial of epifaunal organisms under current/combined wave-current flow (Narbonne, 2005 and references therein).
Kalahari Craton (including southern Namibia and northwest south Africa)	ref. 52; ref. 377 and references therein	Farm Sontaagsbrunn, Witputs Sub-basin	?Feldschuhhorn Member? Or lower Nomtsas Formation depending on the age of the erosive surface and possible reworking of the ash bed at Farm Swartkloofberg.				541	540.2	541	540.2	541	540.2	541	540.2	541	540.2	541	540.2	541	540.2	541	540.2	541	540.2	541	540.2	541	540.2				Poorly constrained	shallow siliciclastic	3D casts and molds; 'Nama-style' preservation of Narbonne (2005). Possible rapid burial of epifaunal organisms under current/combined wave-current flow (Narbonne, 2005 and references therein).
Kalahari Craton (including southern Namibia and northwest south Africa)	ref. 401; ref. 52; ref. 377 and references therein	Farm Sontaagsbrunn, Witputs Sub-basin	Nomtsas Formation				537.95	534.92	537.95	534.92	537.95	534.92	537.95	534.92	537.95	534.92	537.95	534.92	537.95	534.92	537.95	534.92	537.95	534.92	537.95	534.92	537.95	534.92				Poorly constrained	shallow siliciclastic	3D casts and molds; 'Nama-style' preservation of Narbonne (2005). Possible rapid burial of epifaunal organisms under current/combined wave-current flow (Narbonne, 2005 and references therein).
Kalahari Craton (including southern Namibia and northwest south Africa)	ref. 374; ref. 52; ref. 377 and references therein	Koelkrans, Witputs Sub-basin	Spitskop Member, Urusis Formation				540.1	538.6	540.1	538.6	540.1	538.6	540.1	538.6	540.1	538.6	540.1	538.6	540.1	538.6	540.1	538.6	540.1	538.6	540.1	538.6	540.1	538.6				Chemostratigraphic best fit	shallow siliciclastic	3D casts and molds; 'Nama-style' preservation of Narbonne (2005). Possible rapid burial of epifaunal organisms under current/combined wave-current flow (Narbonne, 2005 and references therein).
Kalahari Craton (including southern Namibia and northwest south Africa)	ref. 52; ref. 377; ref. 399 and references therein	Canyon Roadhouse, Witputs Sub-basin	uppermost Nasep Member and lower Huns Member, Urusis Formation			ca. 19-20	542.65	542	542.65	542	542.65	542	542.65	542	542.65	542	542.65	542	542.65	542	542.65	542	542.65	542	542.65	542	542.65	542				Chemostratigraphic best fit	shallow siliciclastic	3D casts and molds; 'Nama-style' preservation of Narbonne (2005). Possible rapid burial of epifaunal organisms under current/combined wave-current flow (Narbonne, 2005 and references therein).
Kalahari Craton (including southern Namibia and northwest south Africa)	ref. 395; ref. 396; ref. 210; ref. 397; ref. 378; ref. 379	Farm Plateau, Witputs Sub-basin	Kliphoek Member, Dabis Formation				550.148	549.76	550.148	549.76	550.148	549.76	550.148	549.76	550.148	549.76	550.148	549.76	550.148	549.76	550.148	549.76	550.148	549.76	550.148	549.76	550.148	549.76				Chemostratigraphic best fit	shallow siliciclastic	3D casts and molds; 'Nama-style' preservation of Narbonne (2005). Possible rapid burial of epifaunal organisms under current/combined wave-current flow (Narbonne, 2005 and references therein).
Kalahari Craton (including southern Namibia and northwest south Africa)	ref. 388; ref. 400; ref. 379	Farm Aar Windy Peak after ref. 388; ref. 379, Witputs Sub-basin	Kliphoek-Aar members, Dabis Formation				550.148	549.76	550.148	549.76	550.148	549.76	550.148	549.76	550.148	549.76	550.148	549.76	550.148	549.76	550.148	549.76	550.148	549.76	550.148	549.76	550.148	549.76				Chemostratigraphic best fit	shallow siliciclastic	3D casts and molds; 'Nama-style' preservation of Narbonne (2005). Possible rapid burial of epifaunal organisms under current/combined wave-current flow (Narbonne, 2005 and references therein).															15
Kalahari Craton (including southern Namibia and northwest south Africa)	ref. 388; ref. 400; ref. 379	Farm Aar Teapot after ref. 388; ref. 379, Witputs Sub-basin	Kliphoek-Aar members, Dabis Formation				550.148	549.76	550.148	549.76	550.148	549.76	550.148	549.76	550.148	549.76	550.148	549.76	550.148	549.76	550.148	549.76	550.148	549.76	550.148	549.76	550.148	549.76				Chemostratigraphic best fit	shallow siliciclastic	3D casts and molds; 'Nama-style' preservation of Narbonne (2005). Possible rapid burial of epifaunal organisms under current/combined wave-current flow (Narbonne, 2005 and references therein).															15
Kalahari Craton (including southern Namibia and northwest south Africa)	ref. 388; ref. 400; ref. 379	Farm Aar Type section after ref. 388; ref. 379, Witputs Sub-basin	Kliphoek-Aar members, Dabis Formation				550.148	549.76	550.148	549.76	550.148	549.76	550.148	549.76	550.148	549.76	550.148	549.76	550.148	549.76	550.148	549.76	550.148	549.76	550.148	549.76	550.148	549.76				Chemostratigraphic best fit	shallow siliciclastic	3D casts and molds; 'Nama-style' preservation of Narbonne (2005). Possible rapid burial of epifaunal organisms under current/combined wave-current flow (Narbonne, 2005 and references therein).															15
Kalahari Craton (including southern Namibia and northwest south Africa)	ref. 388; ref. 400; ref. 379	Farm Aar Aarhauser after ref. 388; ref. 379, Witputs Sub-basin	Kliphoek-Aar members, Dabis Formation				550.148	549.76	550.148	549.76	550.148	549.76	550.148	549.76	550.148	549.76	550.148	549.76	550.148	549.76	550.148	549.76	550.148	549.76	550.148	549.76	550.148	549.76				Chemostratigraphic best fit	shallow siliciclastic	3D casts and molds; 'Nama-style' preservation of Narbonne (2005). Possible rapid burial of epifaunal organisms under current/combined wave-current flow (Narbonne, 2005 and references therein).															15
Kalahari Craton (including southern Namibia and northwest south Africa)	ref. 387; ref. 382	Farm Kuibis, Witputs Sub-basin	Kliphoek-Aar members, Dabis Formation				550.148	549.76	550.148	549.76	550.148	549.76	550.148	549.76	550.148	549.76	550.148	549.76	550.148	549.76	550.148	549.76	550.148	549.76	550.148	549.76	550.148	549.76				Chemostratigraphic best fit	shallow siliciclastic	3D casts and molds; 'Nama-style' preservation of Narbonne (2005). Possible rapid burial of epifaunal organisms under current/combined wave-current flow (Narbonne, 2005 and references therein).															15
Kalahari Craton (including southern Namibia and northwest south Africa)	ref. 382	Farm Vrede, Witputs Sub-basin	Kliphoek Member, Dabis Formation				550.148	549.76	550.148	549.76	550.148	549.76	550.148	549.76	550.148	549.76	550.148	549.76	550.148	549.76	550.148	549.76	550.148	549.76	550.148	549.76	550.148	549.76				Chemostratigraphic best fit	shallow siliciclastic	3D casts and molds; 'Nama-style' preservation of Narbonne (2005). Possible rapid burial of epifaunal organisms under current/combined wave-current flow (Narbonne, 2005 and references therein).															15
Kalahari Craton (including southern Namibia and northwest south Africa)	ref. 382	Farm Chamis, Witputs Sub-basin	Niederhagen Member, Nudaus Formation				546.5	545.3	546.5	545.3	546.5	545.3	546.5	545.3	546.5	545.3	546.5	545.3	546.5	545.3	546.5	545.3	546.5	545.3	546.5	545.3	546.5	545.3				Radiometric constraints	shallow siliciclastic	3D casts and molds; 'Nama-style' preservation of Narbonne (2005). Possible rapid burial of epifaunal organisms under current/combined wave-current flow (Narbonne, 2005 and references therein).															15
Kalahari Craton (including southern Namibia and northwest south Africa)	ref. 385; note that ref. 380 also record Pteridinium in clastics of the lower Schwarzrand Subgroup.	25km north of Helmeringhausen, Witputs Sub-basin	Niederhagen Member, Nudaus Formation				546.5	545.3	546.5	545.3	546.5	545.3	546.5	545.3	546.5	545.3	546.5	545.3	546.5	545.3	546.5	545.3	546.5	545.3	546.5	545.3	546.5	545.3				Radiometric constraints	shallow siliciclastic	3D casts and molds; 'Nama-style' preservation of Narbonne (2005). Possible rapid burial of epifaunal organisms under current/combined wave-current flow (Narbonne, 2005 and references therein).															15
Kalahari Craton (including southern Namibia and northwest south Africa)	ref. 381; ref. 385; ref. 241; ref. 386; ref. 393; ref. 394; ref. 403; ref. 252; ref. 398	multiple sites in the Zaris Sub-basin (e.g., Zebra River)	lower-upper Omkyk Member, Zaris Formation				549.43	548	549.43	548	549.43	548	549.43	548	549.43	548	549.43	548	549.43	548	549.43	548	549.43	548	549.43	548	549.43	548				Chemostratigraphic best fit	shallow limestone	3D casts and molds; 'Nama-style' preservation of Narbonne (2005). Possible rapid burial of epifaunal organisms under current/combined wave-current flow (Narbonne, 2005 and references therein).
Kalahari Craton (including southern Namibia and northwest south Africa)	ref. 381; ref. 385; ref. 241; ref. 386; ref. 393; ref. 394; ref. 403; ref. 252; ref. 398	multiple sites in the Zaris Sub-basin (e.g., Omkyk)	lower-upper Omkyk Member, Zaris Formation				549.43	548	549.43	548	549.43	548	549.43	548	549.43	548	549.43	548	549.43	548	549.43	548	549.43	548	549.43	548	549.43	548				Chemostratigraphic best fit	shallow limestone	3D casts and molds; 'Nama-style' preservation of Narbonne (2005). Possible rapid burial of epifaunal organisms under current/combined wave-current flow (Narbonne, 2005 and references therein).
Kalahari Craton (including southern Namibia and northwest south Africa)	ref. 381; ref. 385; ref. 241; ref. 386; ref. 393; ref. 394; ref. 403; ref. 252; ref. 398	multiple sites in the Zaris Sub-basin (e.g., Zwartmodder)	lower-upper Omkyk Member, Zaris Formation				549.43	548	549.43	548	549.43	548	549.43	548	549.43	548	549.43	548	549.43	548	549.43	548	549.43	548	549.43	548	549.43	548				Chemostratigraphic best fit	shallow limestone	3D casts and molds; 'Nama-style' preservation of Narbonne (2005). Possible rapid burial of epifaunal organisms under current/combined wave-current flow (Narbonne, 2005 and references therein).
Kalahari Craton (including southern Namibia and northwest south Africa)	ref. 381; ref. 385; ref. 241; ref. 386; ref. 393; ref. 394; ref. 403; ref. 252; ref. 398	multiple sites in the Zaris Sub-basin (e.g., Driedoornvlakte)	lower-upper Omkyk Member, Zaris Formation				549.43	548	549.43	548	549.43	548	549.43	548	549.43	548	549.43	548	549.43	548	549.43	548	549.43	548	549.43	548	549.43	548				Chemostratigraphic best fit	shallow limestone	3D casts and molds; 'Nama-style' preservation of Narbonne (2005). Possible rapid burial of epifaunal organisms under current/combined wave-current flow (Narbonne, 2005 and references therein).
Kalahari Craton (including southern Namibia and northwest south Africa)	ref. 252	Farm Grens, Witputs Sub-basin	Kliphoek Member, Dabis Formation				549.988	549.988	549.988	549.988	549.988	549.988	549.988	549.988	549.988	549.988	549.988	549.988	549.988	549.988	549.988	549.988	549.988	549.988	549.988	549.988	549.988	549.988				Chemostratigraphic best fit	shallow limestone	3D casts and molds; 'Nama-style' preservation of Narbonne (2005). Possible rapid burial of epifaunal organisms under current/combined wave-current flow (Narbonne, 2005 and references therein).
Kalahari Craton (including southern Namibia and northwest south Africa)	ref. 18	Tsaus Mountains, Witputs Sub-basin	Kliphoek Member, Dabis Formation				550.137	550.137	550.137	550.137	550.137	550.137	550.137	550.137	550.137	550.137	550.137	550.137	550.137	550.137	550.137	550.137	550.137	550.137	550.137	550.137	550.137	550.137				Chemostratigraphic best fit	shallow limestone	3D casts and molds; 'Nama-style' preservation of Narbonne (2005). Possible rapid burial of epifaunal organisms under current/combined wave-current flow (Narbonne, 2005 and references therein).
Kalahari Craton (including southern Namibia and northwest south Africa)	ref. 63	L1832 [-28.74465°, 17.54499°], Neint Nababeep Plateau composite section, northwest South Africa, southernmost Witputs Sub-basin or Vioolsdrif Sub-basin	lower Nomtsas Formation				538.04	538.04	538.04	538.04	538.04	538.04	538.04	538.04	538.04	538.04	538.04	538.04	538.04	538.04	538.04	538.04	538.04	538.04	538.04	538.04	538.04	538.04	0.14000000000000001	0.14000000000000001		Radiometric constraints	shallow siliciclastic	3D casts and molds; 'Nama-style' preservation of Narbonne (2005). Possible rapid burial of epifaunal organisms under current/combined wave-current flow (Narbonne, 2005 and references therein).
Kalahari Craton (including southern Namibia and northwest south Africa)	ref. 63	L1832 [-28.74465°, 17.54499°], Neint Nababeep Plateau composite section, northwest South Africa, southernmost Witputs Sub-basin or Vioolsdrif Sub-basin	lower Nomtsas Formation				538.56	538.56	538.56	538.56	538.56	538.56	538.56	538.56	538.56	538.56	538.56	538.56	538.56	538.56	538.56	538.56	538.56	538.56	538.56	538.56	538.56	538.56	0.08	0.09		Radiometric constraints	shallow limestone	3D casts and molds; 'Nama-style' preservation of Narbonne (2005). Possible rapid burial of epifaunal organisms under current/combined wave-current flow (Narbonne, 2005 and references therein). Calcification and/or pyritisation of some skeletal forms (Namacalathus and Cloudina)
Kalahari Craton (including southern Namibia and northwest south Africa)	ref. 63	E1845 [-28.74768°, 17.55319°], Neint Nababeep Plateau composite section, northwest South Africa, southernmost Witputs Sub-basin or Vioolsdrif Sub-basin	lower Spitskop Member, Urusis Formation				538.93	538.93	538.93	538.93	538.93	538.93	538.93	538.93	538.93	538.93	538.93	538.93	538.93	538.93	538.93	538.93	538.93	538.93	538.93	538.93	538.93	538.93	0.2	0.16		Radiometric constraints	shallow siliciclastic	3D casts and molds; 'Nama-style' preservation of Narbonne (2005). Possible rapid burial of epifaunal organisms under current/combined wave-current flow (Narbonne, 2005 and references therein).
Kalahari Craton (including southern Namibia and northwest south Africa)	ref. 63	E1844 [-28.75588°, 17.55325°], Neint Nababeep Plateau composite section, northwest South Africa, southernmost Witputs Sub-basin or Vioolsdrif Sub-basin	lower Spitskop Member, Urusis Formation				539.18	539.18	539.18	539.18	539.18	539.18	539.18	539.18	539.18	539.18	539.18	539.18	539.18	539.18	539.18	539.18	539.18	539.18	539.18	539.18	539.18	539.18	0.17	0.26		Radiometric constraints	shallow siliciclastic	3D casts and molds; 'Nama-style' preservation of Narbonne (2005). Possible rapid burial of epifaunal organisms under current/combined wave-current flow (Narbonne, 2005 and references therein).
Kalahari Craton (including southern Namibia and northwest south Africa)	ref. 63	L1838 [-28.84560°, 17.60027°], Neint Nababeep Plateau composite section, northwest South Africa, southernmost Witputs Sub-basin or Vioolsdrif Sub-basin	Huns Member, Urusis Formation				539.63	539.63	539.63	539.63	539.63	539.63	539.63	539.63	539.63	539.63	539.63	539.63	539.63	539.63	539.63	539.63	539.63	539.63	539.63	539.63	539.63	539.63	0.14000000000000001	0.14000000000000001		Radiometric constraints	shallow limestone	3D casts and molds; 'Nama-style' preservation of Narbonne (2005). Possible rapid burial of epifaunal organisms under current/combined wave-current flow (Narbonne, 2005 and references therein). Calcification and/or pyritisation of some skeletal forms (Namacalathus and Cloudina)
East European Platform, Russia	ref. 407; ref. 22; ref. 406; ref. 203; ref. 16 and references therein; ref. 28 and references therein	Fossil cluster Yeloviy 2 (Z6) bed at Yeloviy S Creek of Zimnie Gory locality (White Sea region)	Verkhovkha-Zimnegory-lower Yorga/Erga formations			ca. 280, 370, 375	557.3	551	557.3	551	557.3	551	557.3	551	557.3	551	557.3	551	557.3	551	557.3	551	557.3	551	557.3	551	557.3	553				Radiometric constraints	shallow siliciclastic	Majority reflect 'Flinders-style' preservation (Gehling, 1999; Narbonne, 2005). 3D cast in siltstone/sandstone. Preservation hypothesised to be mediated by event deposition of storm beds upon well-developed microbial mat. However, some reflect 'Nama-style' preservation, representing possible rapid burial of epifaunal organisms under current/combined wave-current flow (Narbonne, 2005 and reference…	1
East European Platform, Russia	ref. 407; ref. 22; ref. 406; ref. 203; ref. 16 and references therein; ref. 28 and references therein	Fossil cluster Upper Yellow (Z11, XXII) bed at Zimnie Gory locality (White Sea region)	Verkhovkha-Zimnegory-lower Yorga/Erga formations			ca. 280, 370, 375	557.3	551	557.3	551	557.3	551	557.3	551	557.3	551	557.3	551	557.3	551	557.3	551	557.3	551	557.3	551	553	551				Chemostratigraphic best fit	shallow siliciclastic	Majority reflect 'Flinders-style' preservation (Gehling, 1999; Narbonne, 2005). 3D cast in siltstone/sandstone. Preservation hypothesised to be mediated by event deposition of storm beds upon well-developed microbial mat. However, some reflect 'Nama-style' preservation, representing possible rapid burial of epifaunal organisms under current/combined wave-current flow (Narbonne, 2005 and reference…	1
East European Platform, Russia	ref. 407; ref. 22; ref. 406; ref. 203; ref. 16 and references therein; ref. 28 and references therein	'Locality on left bank of Kharakhta River, 2 km upstream from Severodvinsk-Onega road (Onega Peninsula)	Verkhovkha-Zimnegory-lower Yorga/Erga formations			ca. 280	557.3	553	557.3	553	557.3	553	557.3	553	557.3	553	557.3	553	557.3	553	557.3	553	557.3	553	557.3	553	557.3	553				Radiometric constraints	shallow siliciclastic	Majority reflect 'Flinders-style' preservation (Gehling, 1999; Narbonne, 2005). 3D cast in siltstone/sandstone. Preservation hypothesised to be mediated by event deposition of storm beds upon well-developed microbial mat. However, some reflect 'Nama-style' preservation, representing possible rapid burial of epifaunal organisms under current/combined wave-current flow (Narbonne, 2005 and reference…
East European Platform, Russia	ref. 407; ref. 22; ref. 406; ref. 203; ref. 16 and references therein; ref. 28 and references therein	southeastern White Sea Coast, composite	Verkhovkha-Zimnegory-lower Yorga/Erga formations			ca. 240, 365	557.3	551	557.3	551	557.3	551	557.3	551	557.3	551	557.3	551	557.3	551	557.3	551	557.3	551	557.3	551	557.3	553				Radiometric constraints	shallow siliciclastic	Majority reflect 'Flinders-style' preservation (Gehling, 1999; Narbonne, 2005). 3D cast in siltstone/sandstone. Preservation hypothesised to be mediated by event deposition of storm beds upon well-developed microbial mat. However, some reflect 'Nama-style' preservation, representing possible rapid burial of epifaunal organisms under current/combined wave-current flow (Narbonne, 2005 and reference…
East European Platform, Russia	ref. 407; ref. 22; ref. 406; ref. 203; ref. 16 and references therein; ref. 28 and references therein	southeastern White Sea Coast, composite	Verkhovkha-Zimnegory-lower Yorga/Erga formations			ca. 240, 365	557.3	551	557.3	551	557.3	551	557.3	551	557.3	551	557.3	551	557.3	551	557.3	551	557.3	551	557.3	551	553	551				Chemostratigraphic best fit	shallow siliciclastic	Majority reflect 'Flinders-style' preservation (Gehling, 1999; Narbonne, 2005). 3D cast in siltstone/sandstone. Preservation hypothesised to be mediated by event deposition of storm beds upon well-developed microbial mat. However, some reflect 'Nama-style' preservation, representing possible rapid burial of epifaunal organisms under current/combined wave-current flow (Narbonne, 2005 and reference…
East European Platform, Russia	ref. 407; ref. 22; ref. 406; ref. 203; ref. 16 and references therein; ref. 28 and references therein	Level ~ 13 m at Solza River section (Onega Peninsula)	Verkhovkha-Zimnegory-lower Yorga/Erga formations			ca. 280	557.3	553	557.3	553	557.3	553	557.3	553	557.3	553	557.3	553	557.3	553	557.3	553	557.3	553	557.3	553	557.3	553				Radiometric constraints	shallow siliciclastic	Majority reflect 'Flinders-style' preservation (Gehling, 1999; Narbonne, 2005). 3D cast in siltstone/sandstone. Preservation hypothesised to be mediated by event deposition of storm beds upon well-developed microbial mat. However, some reflect 'Nama-style' preservation, representing possible rapid burial of epifaunal organisms under current/combined wave-current flow (Narbonne, 2005 and reference…							7
East European Platform, Russia	ref. 407; ref. 22; ref. 406; ref. 203; ref. 16 and references therein; ref. 28 and references therein	Level ~ 20 m at Solza River section (Onega Peninsula)	Verkhovkha-Zimnegory-lower Yorga/Erga formations			ca. 280	557.3	553	557.3	553	557.3	553	557.3	553	557.3	553	557.3	553	557.3	553	557.3	553	557.3	553	557.3	553	557.3	553				Radiometric constraints	shallow siliciclastic	Majority reflect 'Flinders-style' preservation (Gehling, 1999; Narbonne, 2005). 3D cast in siltstone/sandstone. Preservation hypothesised to be mediated by event deposition of storm beds upon well-developed microbial mat. However, some reflect 'Nama-style' preservation, representing possible rapid burial of epifaunal organisms under current/combined wave-current flow (Narbonne, 2005 and reference…							7
East European Platform, Russia	ref. 407; ref. 22; ref. 406; ref. 203; ref. 16 and references therein; ref. 28 and references therein	Solza River (SL1, VII) bed (Onega Peninsula)	Verkhovkha-Zimnegory-lower Yorga/Erga formations			ca. 280	557.3	553	557.3	553	557.3	553	557.3	553	557.3	553	557.3	553	557.3	553	557.3	553	557.3	553	557.3	553	557.3	553				Radiometric constraints	shallow siliciclastic	Majority reflect 'Flinders-style' preservation (Gehling, 1999; Narbonne, 2005). 3D cast in siltstone/sandstone. Preservation hypothesised to be mediated by event deposition of storm beds upon well-developed microbial mat. However, some reflect 'Nama-style' preservation, representing possible rapid burial of epifaunal organisms under current/combined wave-current flow (Narbonne, 2005 and reference…							7
East European Platform, Russia	ref. 407; ref. 22; ref. 406; ref. 203; ref. 16 and references therein; ref. 28 and references therein	southeastern White Sea Coast, composite	Verkhovkha-Zimnegory-lower Yorga/Erga formations			ca. 280	557.3	553	557.3	553	557.3	553	557.3	553	557.3	553	557.3	553	557.3	553	557.3	553	557.3	553	557.3	553	557.3	553				Radiometric constraints	shallow siliciclastic	Majority reflect 'Flinders-style' preservation (Gehling, 1999; Narbonne, 2005). 3D cast in siltstone/sandstone. Preservation hypothesised to be mediated by event deposition of storm beds upon well-developed microbial mat. However, some reflect 'Nama-style' preservation, representing possible rapid burial of epifaunal organisms under current/combined wave-current flow (Narbonne, 2005 and reference…
East European Platform, Russia	ref. 407; ref. 22; ref. 406; ref. 203; ref. 16 and references therein; ref. 28 and references therein	Locality on the Solza River, 6.5 km from the dam of the water intake structure near Severodvinsk (Onega Peninsula)	Verkhovkha-Zimnegory-lower Yorga/Erga formations			ca. 240, 250, 365, 370, 375	557.3	551	557.3	551	557.3	551	557.3	551	557.3	551	557.3	551	557.3	551	557.3	551	557.3	551	557.3	551	557.3	553				Radiometric constraints	shallow siliciclastic	Majority reflect 'Flinders-style' preservation (Gehling, 1999; Narbonne, 2005). 3D cast in siltstone/sandstone. Preservation hypothesised to be mediated by event deposition of storm beds upon well-developed microbial mat. However, some reflect 'Nama-style' preservation, representing possible rapid burial of epifaunal organisms under current/combined wave-current flow (Narbonne, 2005 and reference…
East European Platform, Russia	ref. 407; ref. 22; ref. 406; ref. 203; ref. 16 and references therein; ref. 28 and references therein	Fedomia bed at Solza River (Onega Peninsula)	Verkhovkha-Zimnegory-lower Yorga/Erga formations			ca. 240, 250, 365, 370, 375	557.3	551	557.3	551	557.3	551	557.3	551	557.3	551	557.3	551	557.3	551	557.3	551	557.3	551	557.3	551	557.3	553				Radiometric constraints	shallow siliciclastic	Majority reflect 'Flinders-style' preservation (Gehling, 1999; Narbonne, 2005). 3D cast in siltstone/sandstone. Preservation hypothesised to be mediated by event deposition of storm beds upon well-developed microbial mat. However, some reflect 'Nama-style' preservation, representing possible rapid burial of epifaunal organisms under current/combined wave-current flow (Narbonne, 2005 and reference…
East European Platform, Russia	ref. 407; ref. 22; ref. 406; ref. 203; ref. 16 and references therein; ref. 28 and references therein	Solza River (SL1, VII) bed (Onega Peninsula)	Verkhovkha-Zimnegory-lower Yorga/Erga formations			ca. 240, 250, 365, 370, 375	557.3	551	557.3	551	557.3	551	557.3	551	557.3	551	557.3	551	557.3	551	557.3	551	557.3	551	557.3	551	557.3	553				Radiometric constraints	shallow siliciclastic	Majority reflect 'Flinders-style' preservation (Gehling, 1999; Narbonne, 2005). 3D cast in siltstone/sandstone. Preservation hypothesised to be mediated by event deposition of storm beds upon well-developed microbial mat. However, some reflect 'Nama-style' preservation, representing possible rapid burial of epifaunal organisms under current/combined wave-current flow (Narbonne, 2005 and reference…
East European Platform, Russia	ref. 407; ref. 22; ref. 406; ref. 203; ref. 16 and references therein; ref. 28 and references therein	Locality on left bank of Kharakhta River, 2 km upstream from Severodvinsk-Onega road (Onega Peninsula)	Verkhovkha-Zimnegory-lower Yorga/Erga formations			ca. 240, 250, 365, 370, 375	557.3	551	557.3	551	557.3	551	557.3	551	557.3	551	557.3	551	557.3	551	557.3	551	557.3	551	557.3	551	557.3	553				Radiometric constraints	shallow siliciclastic	Majority reflect 'Flinders-style' preservation (Gehling, 1999; Narbonne, 2005). 3D cast in siltstone/sandstone. Preservation hypothesised to be mediated by event deposition of storm beds upon well-developed microbial mat. However, some reflect 'Nama-style' preservation, representing possible rapid burial of epifaunal organisms under current/combined wave-current flow (Narbonne, 2005 and reference…
East European Platform, Russia	ref. 407; ref. 22; ref. 406; ref. 203; ref. 16 and references therein; ref. 28 and references therein	Fossil cluster Lower Yellow (Z12, XXIII) bed at Zimnie Gory locality (White Sea region)	Verkhovkha-Zimnegory-lower Yorga/Erga formations			ca. 240, 250, 365, 370, 375	557.3	551	557.3	551	557.3	551	557.3	551	557.3	551	557.3	551	557.3	551	557.3	551	557.3	551	557.3	551	553	551				Chemostratigraphic best fit	shallow siliciclastic	Majority reflect 'Flinders-style' preservation (Gehling, 1999; Narbonne, 2005). 3D cast in siltstone/sandstone. Preservation hypothesised to be mediated by event deposition of storm beds upon well-developed microbial mat. However, some reflect 'Nama-style' preservation, representing possible rapid burial of epifaunal organisms under current/combined wave-current flow (Narbonne, 2005 and reference…
East European Platform, Russia	ref. 407; ref. 22; ref. 406; ref. 203; ref. 16 and references therein; ref. 28 and references therein	Fossil cluster Upper Yellow (Z11, XXII) bed at Zimnie Gory locality (White Sea region)	Verkhovkha-Zimnegory-lower Yorga/Erga formations			ca. 240, 250, 365, 370, 375	557.3	551	557.3	551	557.3	551	557.3	551	557.3	551	557.3	551	557.3	551	557.3	551	557.3	551	557.3	551	553	551				Chemostratigraphic best fit	shallow siliciclastic	Majority reflect 'Flinders-style' preservation (Gehling, 1999; Narbonne, 2005). 3D cast in siltstone/sandstone. Preservation hypothesised to be mediated by event deposition of storm beds upon well-developed microbial mat. However, some reflect 'Nama-style' preservation, representing possible rapid burial of epifaunal organisms under current/combined wave-current flow (Narbonne, 2005 and reference…
East European Platform, Russia	ref. 407; ref. 22; ref. 406; ref. 203; ref. 16 and references therein; ref. 28 and references therein	Bed of "Lamtsa" section (Lyamsta River?) at ~110 m in composite section of White Sea region	Verkhovkha-Zimnegory-lower Yorga/Erga formations			c. 220, 230, 240, 280, 365, 370, 385	560.5	550.5	560.5	550.5	560.5	550.5	560.5	550.5	560.5	550.5	560.5	550.5	560.5	550.5	560.5	550.5	560.5	550.5	560.5	550.5	560.5	557.3				Chemostratigraphic best fit	shallow siliciclastic	Majority reflect 'Flinders-style' preservation (Gehling, 1999; Narbonne, 2005). 3D cast in siltstone/sandstone. Preservation hypothesised to be mediated by event deposition of storm beds upon well-developed microbial mat. However, some reflect 'Nama-style' preservation, representing possible rapid burial of epifaunal organisms under current/combined wave-current flow (Narbonne, 2005 and reference…
East European Platform, Russia	ref. 407; ref. 22; ref. 406; ref. 203; ref. 16 and references therein; ref. 28 and references therein	Locality on the left bank of the Onega River, 1 km downstream from mouth of Somba Creek (Onega Peninsula)	Verkhovkha-Zimnegory-lower Yorga/Erga formations			c. 220, 230, 240, 280, 365, 370, 385	560.5	550.5	560.5	550.5	560.5	550.5	560.5	550.5	560.5	550.5	560.5	550.5	560.5	550.5	560.5	550.5	560.5	550.5	560.5	550.5	557.3	553				Radiometric constraints	shallow siliciclastic	Majority reflect 'Flinders-style' preservation (Gehling, 1999; Narbonne, 2005). 3D cast in siltstone/sandstone. Preservation hypothesised to be mediated by event deposition of storm beds upon well-developed microbial mat. However, some reflect 'Nama-style' preservation, representing possible rapid burial of epifaunal organisms under current/combined wave-current flow (Narbonne, 2005 and reference…
East European Platform, Russia	ref. 407; ref. 22; ref. 406; ref. 203; ref. 16 and references therein; ref. 28 and references therein	Locality on the Solza River, 6.5 km from the dam of the water intake structure near Severodvinsk (Onega Peninsula)	Verkhovkha-Zimnegory-lower Yorga/Erga formations			c. 220, 230, 240, 280, 365, 370, 385	560.5	550.5	560.5	550.5	560.5	550.5	560.5	550.5	560.5	550.5	560.5	550.5	560.5	550.5	560.5	550.5	560.5	550.5	560.5	550.5	557.3	553				Radiometric constraints	shallow siliciclastic	Majority reflect 'Flinders-style' preservation (Gehling, 1999; Narbonne, 2005). 3D cast in siltstone/sandstone. Preservation hypothesised to be mediated by event deposition of storm beds upon well-developed microbial mat. However, some reflect 'Nama-style' preservation, representing possible rapid burial of epifaunal organisms under current/combined wave-current flow (Narbonne, 2005 and reference…
East European Platform, Russia	ref. 407; ref. 22; ref. 406; ref. 203; ref. 16 and references therein; ref. 28 and references therein	Fedomia bed at Solza River (Onega Peninsula)	Verkhovkha-Zimnegory-lower Yorga/Erga formations			c. 220, 230, 240, 280, 365, 370, 385	560.5	550.5	560.5	550.5	560.5	550.5	560.5	550.5	560.5	550.5	560.5	550.5	560.5	550.5	560.5	550.5	560.5	550.5	560.5	550.5	557.3	553				Radiometric constraints	shallow siliciclastic	Majority reflect 'Flinders-style' preservation (Gehling, 1999; Narbonne, 2005). 3D cast in siltstone/sandstone. Preservation hypothesised to be mediated by event deposition of storm beds upon well-developed microbial mat. However, some reflect 'Nama-style' preservation, representing possible rapid burial of epifaunal organisms under current/combined wave-current flow (Narbonne, 2005 and reference…
East European Platform, Russia	ref. 407; ref. 22; ref. 406; ref. 203; ref. 16 and references therein; ref. 28 and references therein	Solza River (SL1, VII) bed (Onega Peninsula)	Verkhovkha-Zimnegory-lower Yorga/Erga formations			c. 220, 230, 240, 280, 365, 370, 385	560.5	550.5	560.5	550.5	560.5	550.5	560.5	550.5	560.5	550.5	560.5	550.5	560.5	550.5	560.5	550.5	560.5	550.5	560.5	550.5	557.3	553				Radiometric constraints	shallow siliciclastic	Majority reflect 'Flinders-style' preservation (Gehling, 1999; Narbonne, 2005). 3D cast in siltstone/sandstone. Preservation hypothesised to be mediated by event deposition of storm beds upon well-developed microbial mat. However, some reflect 'Nama-style' preservation, representing possible rapid burial of epifaunal organisms under current/combined wave-current flow (Narbonne, 2005 and reference…
East European Platform, Russia	ref. 407; ref. 22; ref. 406; ref. 203; ref. 16 and references therein; ref. 28 and references therein	Locality on left bank of Kharakhta River, 2 km upstream from Severodvinsk-Onega road (Onega Peninsula)	Verkhovkha-Zimnegory-lower Yorga/Erga formations			c. 220, 230, 240, 280, 365, 370, 385	560.5	550.5	560.5	550.5	560.5	550.5	560.5	550.5	560.5	550.5	560.5	550.5	560.5	550.5	560.5	550.5	560.5	550.5	560.5	550.5	557.3	553				Radiometric constraints	shallow siliciclastic	Majority reflect 'Flinders-style' preservation (Gehling, 1999; Narbonne, 2005). 3D cast in siltstone/sandstone. Preservation hypothesised to be mediated by event deposition of storm beds upon well-developed microbial mat. However, some reflect 'Nama-style' preservation, representing possible rapid burial of epifaunal organisms under current/combined wave-current flow (Narbonne, 2005 and reference…
East European Platform, Russia	ref. 407; ref. 22; ref. 406; ref. 203; ref. 16 and references therein; ref. 28 and references therein	Locality on the right bank of the Suzma River, 5 km upstream of the mouth near Suzma village (White Sea region)	Verkhovkha-Zimnegory-lower Yorga/Erga formations			c. 220, 230, 240, 280, 365, 370, 385	560.5	550.5	560.5	550.5	560.5	550.5	560.5	550.5	560.5	550.5	560.5	550.5	560.5	550.5	560.5	550.5	560.5	550.5	560.5	550.5	557.3	553				Radiometric constraints	shallow siliciclastic	Majority reflect 'Flinders-style' preservation (Gehling, 1999; Narbonne, 2005). 3D cast in siltstone/sandstone. Preservation hypothesised to be mediated by event deposition of storm beds upon well-developed microbial mat. However, some reflect 'Nama-style' preservation, representing possible rapid burial of epifaunal organisms under current/combined wave-current flow (Narbonne, 2005 and reference…
East European Platform, Russia	ref. 407; ref. 22; ref. 406; ref. 203; ref. 16 and references therein; ref. 28 and references therein	Fossil cluster Yeloviy 1 (Z5) bed at Yeloviy S Creek of Zimnie Gory locality (White Sea region)	Verkhovkha-Zimnegory-lower Yorga/Erga formations			c. 220, 230, 240, 280, 365, 370, 385	560.5	550.5	560.5	550.5	560.5	550.5	560.5	550.5	560.5	550.5	560.5	550.5	560.5	550.5	560.5	550.5	560.5	550.5	560.5	550.5	557.3	553				Radiometric constraints	shallow siliciclastic	Majority reflect 'Flinders-style' preservation (Gehling, 1999; Narbonne, 2005). 3D cast in siltstone/sandstone. Preservation hypothesised to be mediated by event deposition of storm beds upon well-developed microbial mat. However, some reflect 'Nama-style' preservation, representing possible rapid burial of epifaunal organisms under current/combined wave-current flow (Narbonne, 2005 and reference…
East European Platform, Russia	ref. 407; ref. 22; ref. 406; ref. 203; ref. 16 and references therein; ref. 28 and references therein	Fossil cluster Yeloviy 2 (Z6) bed at Yeloviy S Creek of Zimnie Gory locality (White Sea region)	Verkhovkha-Zimnegory-lower Yorga/Erga formations			c. 220, 230, 240, 280, 365, 370, 385	560.5	550.5	560.5	550.5	560.5	550.5	560.5	550.5	560.5	550.5	560.5	550.5	560.5	550.5	560.5	550.5	560.5	550.5	560.5	550.5	557.3	553				Radiometric constraints	shallow siliciclastic	Majority reflect 'Flinders-style' preservation (Gehling, 1999; Narbonne, 2005). 3D cast in siltstone/sandstone. Preservation hypothesised to be mediated by event deposition of storm beds upon well-developed microbial mat. However, some reflect 'Nama-style' preservation, representing possible rapid burial of epifaunal organisms under current/combined wave-current flow (Narbonne, 2005 and reference…
East European Platform, Russia	ref. 407; ref. 22; ref. 406; ref. 203; ref. 16 and references therein; ref. 28 and references therein	Fossil cluster Yeloviy 3 (Z7) bed at Yeloviy S Creek of Zimnie Gory locality (White Sea region)	Verkhovkha-Zimnegory-lower Yorga/Erga formations			c. 220, 230, 240, 280, 365, 370, 385	560.5	550.5	560.5	550.5	560.5	550.5	560.5	550.5	560.5	550.5	560.5	550.5	560.5	550.5	560.5	550.5	560.5	550.5	560.5	550.5	557.3	553				Radiometric constraints	shallow siliciclastic	Majority reflect 'Flinders-style' preservation (Gehling, 1999; Narbonne, 2005). 3D cast in siltstone/sandstone. Preservation hypothesised to be mediated by event deposition of storm beds upon well-developed microbial mat. However, some reflect 'Nama-style' preservation, representing possible rapid burial of epifaunal organisms under current/combined wave-current flow (Narbonne, 2005 and reference…
East European Platform, Russia	ref. 407; ref. 22; ref. 406; ref. 203; ref. 16 and references therein; ref. 28 and references therein	Fossil cluster Lower Yellow (Z12, XXIII) bed at Zimnie Gory locality (White Sea region)	Verkhovkha-Zimnegory-lower Yorga/Erga formations			c. 220, 230, 240, 280, 365, 370, 385	560.5	550.5	560.5	550.5	560.5	550.5	560.5	550.5	560.5	550.5	560.5	550.5	560.5	550.5	560.5	550.5	560.5	550.5	560.5	550.5	553	550.95				Chemostratigraphic best fit	shallow siliciclastic	Majority reflect 'Flinders-style' preservation (Gehling, 1999; Narbonne, 2005). 3D cast in siltstone/sandstone. Preservation hypothesised to be mediated by event deposition of storm beds upon well-developed microbial mat. However, some reflect 'Nama-style' preservation, representing possible rapid burial of epifaunal organisms under current/combined wave-current flow (Narbonne, 2005 and reference…
East European Platform, Russia	ref. 407; ref. 22; ref. 406; ref. 203; ref. 16 and references therein; ref. 28 and references therein	Fossil cluster Upper Yellow (Z11, XXII) bed at Zimnie Gory locality (White Sea region)	Verkhovkha-Zimnegory-lower Yorga/Erga formations			c. 220, 230, 240, 280, 365, 370, 385	560.5	550.5	560.5	550.5	560.5	550.5	560.5	550.5	560.5	550.5	560.5	550.5	560.5	550.5	560.5	550.5	560.5	550.5	560.5	550.5	553	550.95				Chemostratigraphic best fit	shallow siliciclastic	Majority reflect 'Flinders-style' preservation (Gehling, 1999; Narbonne, 2005). 3D cast in siltstone/sandstone. Preservation hypothesised to be mediated by event deposition of storm beds upon well-developed microbial mat. However, some reflect 'Nama-style' preservation, representing possible rapid burial of epifaunal organisms under current/combined wave-current flow (Narbonne, 2005 and reference…
East European Platform, Russia	ref. 407; ref. 22; ref. 406; ref. 203; ref. 16 and references therein; ref. 28 and references therein	Kimberella Lenses' fossil cluster (Z1, I) bed at Zimnie Gory Locality (White Sea region)	Verkhovkha-Zimnegory-lower Yorga/Erga formations			c. 220, 230, 240, 280, 365, 370, 385	560.5	550.5	560.5	550.5	560.5	550.5	560.5	550.5	560.5	550.5	560.5	550.5	560.5	550.5	560.5	550.5	560.5	550.5	560.5	550.5	550.9	550.5				Chemostratigraphic best fit	shallow siliciclastic	Majority reflect 'Flinders-style' preservation (Gehling, 1999; Narbonne, 2005). 3D cast in siltstone/sandstone. Preservation hypothesised to be mediated by event deposition of storm beds upon well-developed microbial mat. However, some reflect 'Nama-style' preservation, representing possible rapid burial of epifaunal organisms under current/combined wave-current flow (Narbonne, 2005 and reference…
East European Platform, Russia	ref. 407; ref. 22; ref. 406; ref. 203; ref. 16 and references therein; ref. 28 and references therein	Fossil cluster yellow member (Z3, X) at Zimnie Gory locality (White Sea region)	Verkhovkha-Zimnegory-lower Yorga/Erga formations			c. 220, 230, 240, 280, 365, 370, 385	560.5	550.5	560.5	550.5	560.5	550.5	560.5	550.5	560.5	550.5	560.5	550.5	560.5	550.5	560.5	550.5	560.5	550.5	560.5	550.5	550.9	550.5				Chemostratigraphic best fit	shallow siliciclastic	Majority reflect 'Flinders-style' preservation (Gehling, 1999; Narbonne, 2005). 3D cast in siltstone/sandstone. Preservation hypothesised to be mediated by event deposition of storm beds upon well-developed microbial mat. However, some reflect 'Nama-style' preservation, representing possible rapid burial of epifaunal organisms under current/combined wave-current flow (Narbonne, 2005 and reference…
East European Platform, Russia	ref. 407; ref. 22; ref. 406; ref. 203; ref. 16 and references therein; ref. 28 and references therein	Yorgia Bed' fossil cluster (Z2, III) bed at Zimnie Gory locality (White Sea region)	Verkhovkha-Zimnegory-lower Yorga/Erga formations			c. 220, 230, 240, 280, 365, 370, 385	560.5	550.5	560.5	550.5	560.5	550.5	560.5	550.5	560.5	550.5	560.5	550.5	560.5	550.5	560.5	550.5	560.5	550.5	560.5	550.5	550.9	550.5				Chemostratigraphic best fit	shallow siliciclastic	Majority reflect 'Flinders-style' preservation (Gehling, 1999; Narbonne, 2005). 3D cast in siltstone/sandstone. Preservation hypothesised to be mediated by event deposition of storm beds upon well-developed microbial mat. However, some reflect 'Nama-style' preservation, representing possible rapid burial of epifaunal organisms under current/combined wave-current flow (Narbonne, 2005 and reference…
East European Platform, Russia	ref. 407; ref. 22; ref. 406; ref. 203; ref. 16 and references therein; ref. 28 and references therein	Red fossil cluster (Z4, XIV) bed in Medvezhiy Creek at the Zimnie Gory locality (White Sea region)	Verkhovkha-Zimnegory-lower Yorga/Erga formations			c. 220, 230, 240, 280, 365, 370, 385	560.5	550.5	560.5	550.5	560.5	550.5	560.5	550.5	560.5	550.5	560.5	550.5	560.5	550.5	560.5	550.5	560.5	550.5	560.5	550.5	550.9	550.5				Chemostratigraphic best fit	shallow siliciclastic	Majority reflect 'Flinders-style' preservation (Gehling, 1999; Narbonne, 2005). 3D cast in siltstone/sandstone. Preservation hypothesised to be mediated by event deposition of storm beds upon well-developed microbial mat. However, some reflect 'Nama-style' preservation, representing possible rapid burial of epifaunal organisms under current/combined wave-current flow (Narbonne, 2005 and reference…
East European Platform, Russia	ref. 407; ref. 22; ref. 406; ref. 203; ref. 16 and references therein; ref. 28 and references therein	southeastern White Sea Coast, composite	Verkhovkha-Zimnegory-lower Yorga/Erga formations			ca. 95, 375	559.5	551	559.5	551	559.5	551	559.5	551	559.5	551	559.5	551	559.5	551	559.5	551	559.5	551	559.5	551	559.5	557.3				Chemostratigraphic best fit	shallow siliciclastic	Majority reflect 'Flinders-style' preservation (Gehling, 1999; Narbonne, 2005). 3D cast in siltstone/sandstone. Preservation hypothesised to be mediated by event deposition of storm beds upon well-developed microbial mat. However, some reflect 'Nama-style' preservation, representing possible rapid burial of epifaunal organisms under current/combined wave-current flow (Narbonne, 2005 and reference…
East European Platform, Russia	ref. 407; ref. 22; ref. 406; ref. 203; ref. 16 and references therein; ref. 28 and references therein	southeastern White Sea Coast, composite	Verkhovkha-Zimnegory-lower Yorga/Erga formations			ca. 95, 375	559.5	551	559.5	551	559.5	551	559.5	551	559.5	551	559.5	551	559.5	551	559.5	551	559.5	551	559.5	551	557.3	553				Radiometric constraints	shallow siliciclastic	Majority reflect 'Flinders-style' preservation (Gehling, 1999; Narbonne, 2005). 3D cast in siltstone/sandstone. Preservation hypothesised to be mediated by event deposition of storm beds upon well-developed microbial mat. However, some reflect 'Nama-style' preservation, representing possible rapid burial of epifaunal organisms under current/combined wave-current flow (Narbonne, 2005 and reference…
East European Platform, Russia	ref. 407; ref. 22; ref. 406; ref. 203; ref. 16 and references therein; ref. 28 and references therein	southeastern White Sea Coast, composite	Verkhovkha-Zimnegory-lower Yorga/Erga formations			ca. 95, 375	559.5	551	559.5	551	559.5	551	559.5	551	559.5	551	559.5	551	559.5	551	559.5	551	559.5	551	559.5	551	553	551				Chemostratigraphic best fit	shallow siliciclastic	Majority reflect 'Flinders-style' preservation (Gehling, 1999; Narbonne, 2005). 3D cast in siltstone/sandstone. Preservation hypothesised to be mediated by event deposition of storm beds upon well-developed microbial mat. However, some reflect 'Nama-style' preservation, representing possible rapid burial of epifaunal organisms under current/combined wave-current flow (Narbonne, 2005 and reference…
East European Platform, Russia	ref. 407; ref. 22; ref. 406; ref. 203; ref. 16 and references therein; ref. 28 and references therein	southeastern White Sea Coast, composite	Verkhovkha-Zimnegory-lower Yorga/Erga formations			ca. 280	557.3	553	557.3	553	557.3	553	557.3	553	557.3	553	557.3	553	557.3	553	557.3	553	557.3	553	557.3	553	557.3	553				Radiometric constraints	shallow siliciclastic	Majority reflect 'Flinders-style' preservation (Gehling, 1999; Narbonne, 2005). 3D cast in siltstone/sandstone. Preservation hypothesised to be mediated by event deposition of storm beds upon well-developed microbial mat. However, some reflect 'Nama-style' preservation, representing possible rapid burial of epifaunal organisms under current/combined wave-current flow (Narbonne, 2005 and reference…		2
East European Platform, Russia	ref. 407; ref. 22; ref. 406; ref. 203; ref. 16 and references therein; ref. 28 and references therein	Inaria bed at locality near village of Lamtsa (Lyamsta?), ~75 m in composite section of White Sea region	Verkhovkha-Zimnegory-lower Yorga/Erga formations			ca. 75	560.5	557.3	560.5	557.3	560.5	557.3	560.5	557.3	560.5	557.3	560.5	557.3	560.5	557.3	560.5	557.3	560.5	557.3	560.5	557.3	560.5	557.95				Chemostratigraphic best fit	shallow siliciclastic	Majority reflect 'Flinders-style' preservation (Gehling, 1999; Narbonne, 2005). 3D cast in siltstone/sandstone. Preservation hypothesised to be mediated by event deposition of storm beds upon well-developed microbial mat. However, some reflect 'Nama-style' preservation, representing possible rapid burial of epifaunal organisms under current/combined wave-current flow (Narbonne, 2005 and reference…
East European Platform, Russia	ref. 407; ref. 22; ref. 406; ref. 203; ref. 16 and references therein; ref. 28 and references therein	southeastern White Sea Coast, composite	Verkhovkha-Zimnegory-lower Yorga/Erga formations			ca. 370	553	551	553	551	553	551	553	551	553	551	553	551	553	551	553	551	553	551	553	551	553	551				Chemostratigraphic best fit	shallow siliciclastic	Majority reflect 'Flinders-style' preservation (Gehling, 1999; Narbonne, 2005). 3D cast in siltstone/sandstone. Preservation hypothesised to be mediated by event deposition of storm beds upon well-developed microbial mat. However, some reflect 'Nama-style' preservation, representing possible rapid burial of epifaunal organisms under current/combined wave-current flow (Narbonne, 2005 and reference…
East European Platform, Russia	ref. 407; ref. 22; ref. 406; ref. 203; ref. 16 and references therein; ref. 28 and references therein	Locality on left bank of Kharakhta River, 2 km upstream from Severodvinsk-Onega road (Onega Peninsula)	Verkhovkha-Zimnegory-lower Yorga/Erga formations			ca. 240	557.3	553	557.3	553	557.3	553	557.3	553	557.3	553	557.3	553	557.3	553	557.3	553	557.3	553	557.3	553	557.3	553				Radiometric constraints	shallow siliciclastic	Majority reflect 'Flinders-style' preservation (Gehling, 1999; Narbonne, 2005). 3D cast in siltstone/sandstone. Preservation hypothesised to be mediated by event deposition of storm beds upon well-developed microbial mat. However, some reflect 'Nama-style' preservation, representing possible rapid burial of epifaunal organisms under current/combined wave-current flow (Narbonne, 2005 and reference…
East European Platform, Russia	ref. 407; ref. 22; ref. 406; ref. 203; ref. 16 and references therein; ref. 28 and references therein	Locality on the Solza River, 6.5 km from the dam of the water intake structure near Severodvinsk (Onega Peninsula)	Verkhovkha-Zimnegory-lower Yorga/Erga formations			ca. 230, 240, 250, 280, 365, 370, 375	557.3	551	557.3	551	557.3	551	557.3	551	557.3	551	557.3	551	557.3	551	557.3	551	557.3	551	557.3	551	557.3	553				Radiometric constraints	shallow siliciclastic	Majority reflect 'Flinders-style' preservation (Gehling, 1999; Narbonne, 2005). 3D cast in siltstone/sandstone. Preservation hypothesised to be mediated by event deposition of storm beds upon well-developed microbial mat. However, some reflect 'Nama-style' preservation, representing possible rapid burial of epifaunal organisms under current/combined wave-current flow (Narbonne, 2005 and reference…
East European Platform, Russia	ref. 407; ref. 22; ref. 406; ref. 203; ref. 16 and references therein; ref. 28 and references therein	Fedomia bed at Solza River (Onega Peninsula)	Verkhovkha-Zimnegory-lower Yorga/Erga formations			ca. 230, 240, 250, 280, 365, 370, 375	557.3	551	557.3	551	557.3	551	557.3	551	557.3	551	557.3	551	557.3	551	557.3	551	557.3	551	557.3	551	557.3	553				Radiometric constraints	shallow siliciclastic	Majority reflect 'Flinders-style' preservation (Gehling, 1999; Narbonne, 2005). 3D cast in siltstone/sandstone. Preservation hypothesised to be mediated by event deposition of storm beds upon well-developed microbial mat. However, some reflect 'Nama-style' preservation, representing possible rapid burial of epifaunal organisms under current/combined wave-current flow (Narbonne, 2005 and reference…
East European Platform, Russia	ref. 407; ref. 22; ref. 406; ref. 203; ref. 16 and references therein; ref. 28 and references therein	Solza River (SL1, VII) bed (Onega Peninsula)	Verkhovkha-Zimnegory-lower Yorga/Erga formations			ca. 230, 240, 250, 280, 365, 370, 375	557.3	551	557.3	551	557.3	551	557.3	551	557.3	551	557.3	551	557.3	551	557.3	551	557.3	551	557.3	551	557.3	553				Radiometric constraints	shallow siliciclastic	Majority reflect 'Flinders-style' preservation (Gehling, 1999; Narbonne, 2005). 3D cast in siltstone/sandstone. Preservation hypothesised to be mediated by event deposition of storm beds upon well-developed microbial mat. However, some reflect 'Nama-style' preservation, representing possible rapid burial of epifaunal organisms under current/combined wave-current flow (Narbonne, 2005 and reference…
East European Platform, Russia	ref. 407; ref. 22; ref. 406; ref. 203; ref. 16 and references therein; ref. 28 and references therein	Locality on left bank of Kharakhta River, 2 km upstream from Severodvinsk-Onega road (Onega Peninsula)	Verkhovkha-Zimnegory-lower Yorga/Erga formations			ca. 230, 240, 250, 280, 365, 370, 375	557.3	551	557.3	551	557.3	551	557.3	551	557.3	551	557.3	551	557.3	551	557.3	551	557.3	551	557.3	551	557.3	553				Radiometric constraints	shallow siliciclastic	Majority reflect 'Flinders-style' preservation (Gehling, 1999; Narbonne, 2005). 3D cast in siltstone/sandstone. Preservation hypothesised to be mediated by event deposition of storm beds upon well-developed microbial mat. However, some reflect 'Nama-style' preservation, representing possible rapid burial of epifaunal organisms under current/combined wave-current flow (Narbonne, 2005 and reference…
East European Platform, Russia	ref. 407; ref. 22; ref. 406; ref. 203; ref. 16 and references therein; ref. 28 and references therein	Fossil cluster Yeloviy 3 (Z7) bed at Yeloviy S Creek of Zimnie Gory locality (White Sea region)	Verkhovkha-Zimnegory-lower Yorga/Erga formations			ca. 230, 240, 250, 280, 365, 370, 375	557.3	551	557.3	551	557.3	551	557.3	551	557.3	551	557.3	551	557.3	551	557.3	551	557.3	551	557.3	551	557.3	553				Radiometric constraints	shallow siliciclastic	Majority reflect 'Flinders-style' preservation (Gehling, 1999; Narbonne, 2005). 3D cast in siltstone/sandstone. Preservation hypothesised to be mediated by event deposition of storm beds upon well-developed microbial mat. However, some reflect 'Nama-style' preservation, representing possible rapid burial of epifaunal organisms under current/combined wave-current flow (Narbonne, 2005 and reference…
East European Platform, Russia	ref. 407; ref. 22; ref. 406; ref. 203; ref. 16 and references therein; ref. 28 and references therein	Fossil cluster Yeloviy 5 (Z9) bed at Yeloviy S Creek of Zimnie Gory locality (White Sea region)	Verkhovkha-Zimnegory-lower Yorga/Erga formations			ca. 230, 240, 250, 280, 365, 370, 375	557.3	551	557.3	551	557.3	551	557.3	551	557.3	551	557.3	551	557.3	551	557.3	551	557.3	551	557.3	551	557.3	553				Radiometric constraints	shallow siliciclastic	Majority reflect 'Flinders-style' preservation (Gehling, 1999; Narbonne, 2005). 3D cast in siltstone/sandstone. Preservation hypothesised to be mediated by event deposition of storm beds upon well-developed microbial mat. However, some reflect 'Nama-style' preservation, representing possible rapid burial of epifaunal organisms under current/combined wave-current flow (Narbonne, 2005 and reference…
East European Platform, Russia	ref. 407; ref. 22; ref. 406; ref. 203; ref. 16 and references therein; ref. 28 and references therein	Fossil cluster Lower Yellow (Z12, XXIII) bed at Zimnie Gory locality (White Sea region)	Verkhovkha-Zimnegory-lower Yorga/Erga formations			ca. 230, 240, 250, 280, 365, 370, 375	557.3	551	557.3	551	557.3	551	557.3	551	557.3	551	557.3	551	557.3	551	557.3	551	557.3	551	557.3	551	553	551				Chemostratigraphic best fit	shallow siliciclastic	Majority reflect 'Flinders-style' preservation (Gehling, 1999; Narbonne, 2005). 3D cast in siltstone/sandstone. Preservation hypothesised to be mediated by event deposition of storm beds upon well-developed microbial mat. However, some reflect 'Nama-style' preservation, representing possible rapid burial of epifaunal organisms under current/combined wave-current flow (Narbonne, 2005 and reference…
East European Platform, Russia	ref. 407; ref. 22; ref. 406; ref. 203; ref. 16 and references therein; ref. 28 and references therein	Fossil cluster Upper Yellow (Z11, XXII) bed at Zimnie Gory locality (White Sea region)	Verkhovkha-Zimnegory-lower Yorga/Erga formations			ca. 230, 240, 250, 280, 365, 370, 375	557.3	551	557.3	551	557.3	551	557.3	551	557.3	551	557.3	551	557.3	551	557.3	551	557.3	551	557.3	551	553	551				Chemostratigraphic best fit	shallow siliciclastic	Majority reflect 'Flinders-style' preservation (Gehling, 1999; Narbonne, 2005). 3D cast in siltstone/sandstone. Preservation hypothesised to be mediated by event deposition of storm beds upon well-developed microbial mat. However, some reflect 'Nama-style' preservation, representing possible rapid burial of epifaunal organisms under current/combined wave-current flow (Narbonne, 2005 and reference…
East European Platform, Russia	ref. 407; ref. 22; ref. 406; ref. 203; ref. 16 and references therein; ref. 28 and references therein	Fossil cluster Upper Yellow (Z11, XXII) bed at Zimnie Gory locality (White Sea region)	Verkhovkha-Zimnegory-lower Yorga/Erga formations			ca. 375	553	551	553	551	553	551	553	551	553	551	553	551	553	551	553	551	553	551	553	551	553	551				Chemostratigraphic best fit	shallow siliciclastic	Majority reflect 'Flinders-style' preservation (Gehling, 1999; Narbonne, 2005). 3D cast in siltstone/sandstone. Preservation hypothesised to be mediated by event deposition of storm beds upon well-developed microbial mat. However, some reflect 'Nama-style' preservation, representing possible rapid burial of epifaunal organisms under current/combined wave-current flow (Narbonne, 2005 and reference…
East European Platform, Russia	ref. 407; ref. 22; ref. 406; ref. 203; ref. 16 and references therein; ref. 28 and references therein	southeastern White Sea Coast, composite	Verkhovkha-Zimnegory-lower Yorga/Erga formations			ca. 215	557.3	553	557.3	553	557.3	553	557.3	553	557.3	553	557.3	553	557.3	553	557.3	553	557.3	553	557.3	553	557.3	553				Radiometric constraints	shallow siliciclastic	Majority reflect 'Flinders-style' preservation (Gehling, 1999; Narbonne, 2005). 3D cast in siltstone/sandstone. Preservation hypothesised to be mediated by event deposition of storm beds upon well-developed microbial mat. However, some reflect 'Nama-style' preservation, representing possible rapid burial of epifaunal organisms under current/combined wave-current flow (Narbonne, 2005 and reference…
East European Platform, Russia	ref. 407; ref. 22; ref. 406; ref. 203; ref. 16 and references therein; ref. 28 and references therein	Solza River (SL1, VII) bed (Onega Peninsula)	Verkhovkha-Zimnegory-lower Yorga/Erga formations			ca. 230, 240, 250, 280, 325, 365, 370	557.3	551	557.3	551	557.3	551	557.3	551	557.3	551	557.3	551	557.3	551	557.3	551	557.3	551	557.3	551	557.3	553				Radiometric constraints	shallow siliciclastic	Majority reflect 'Flinders-style' preservation (Gehling, 1999; Narbonne, 2005). 3D cast in siltstone/sandstone. Preservation hypothesised to be mediated by event deposition of storm beds upon well-developed microbial mat. However, some reflect 'Nama-style' preservation, representing possible rapid burial of epifaunal organisms under current/combined wave-current flow (Narbonne, 2005 and reference…
East European Platform, Russia	ref. 407; ref. 22; ref. 406; ref. 203; ref. 16 and references therein; ref. 28 and references therein	Locality on the right bank of the Suzma River, 5 km upstream of the mouth near Suzma village (White Sea region)	Verkhovkha-Zimnegory-lower Yorga/Erga formations			ca. 230, 240, 250, 280, 325, 365, 370	557.3	551	557.3	551	557.3	551	557.3	551	557.3	551	557.3	551	557.3	551	557.3	551	557.3	551	557.3	551	557.3	553				Radiometric constraints	shallow siliciclastic	Majority reflect 'Flinders-style' preservation (Gehling, 1999; Narbonne, 2005). 3D cast in siltstone/sandstone. Preservation hypothesised to be mediated by event deposition of storm beds upon well-developed microbial mat. However, some reflect 'Nama-style' preservation, representing possible rapid burial of epifaunal organisms under current/combined wave-current flow (Narbonne, 2005 and reference…
East European Platform, Russia	ref. 407; ref. 22; ref. 406; ref. 203; ref. 16 and references therein; ref. 28 and references therein	Fossil cluster Upper Yellow (Z11, XXII) bed at Zimnie Gory locality (White Sea region)	Verkhovkha-Zimnegory-lower Yorga/Erga formations			ca. 230, 240, 250, 280, 325, 365, 370	557.3	551	557.3	551	557.3	551	557.3	551	557.3	551	557.3	551	557.3	551	557.3	551	557.3	551	557.3	551	553	551				Chemostratigraphic best fit	shallow siliciclastic	Majority reflect 'Flinders-style' preservation (Gehling, 1999; Narbonne, 2005). 3D cast in siltstone/sandstone. Preservation hypothesised to be mediated by event deposition of storm beds upon well-developed microbial mat. However, some reflect 'Nama-style' preservation, representing possible rapid burial of epifaunal organisms under current/combined wave-current flow (Narbonne, 2005 and reference…
East European Platform, Russia	ref. 407; ref. 22; ref. 406; ref. 203; ref. 16 and references therein; ref. 28 and references therein	southeastern White Sea Coast, composite	Verkhovkha-Zimnegory-lower Yorga/Erga formations			ca. 250, 365	557.3	551	557.3	551	557.3	551	557.3	551	557.3	551	557.3	551	557.3	551	557.3	551	557.3	551	557.3	551	557.3	553				Radiometric constraints	shallow siliciclastic	Majority reflect 'Flinders-style' preservation (Gehling, 1999; Narbonne, 2005). 3D cast in siltstone/sandstone. Preservation hypothesised to be mediated by event deposition of storm beds upon well-developed microbial mat. However, some reflect 'Nama-style' preservation, representing possible rapid burial of epifaunal organisms under current/combined wave-current flow (Narbonne, 2005 and reference…
East European Platform, Russia	ref. 407; ref. 22; ref. 406; ref. 203; ref. 16 and references therein; ref. 28 and references therein	Fossil cluster Upper Yellow (Z11, XXII) bed at Zimnie Gory locality (White Sea region)	Verkhovkha-Zimnegory-lower Yorga/Erga formations			ca. 250, 365	557.3	551	557.3	551	557.3	551	557.3	551	557.3	551	557.3	551	557.3	551	557.3	551	557.3	551	557.3	551	553	551				Chemostratigraphic best fit	shallow siliciclastic	Majority reflect 'Flinders-style' preservation (Gehling, 1999; Narbonne, 2005). 3D cast in siltstone/sandstone. Preservation hypothesised to be mediated by event deposition of storm beds upon well-developed microbial mat. However, some reflect 'Nama-style' preservation, representing possible rapid burial of epifaunal organisms under current/combined wave-current flow (Narbonne, 2005 and reference…
East European Platform, Russia	ref. 407; ref. 22; ref. 406; ref. 203; ref. 16 and references therein; ref. 28 and references therein	Locality on the right bank of the Suzma River, 5 km upstream of the mouth near Suzma village (White Sea region)	Verkhovkha-Zimnegory-lower Yorga/Erga formations			ca. 220	557.3	553	557.3	553	557.3	553	557.3	553	557.3	553	557.3	553	557.3	553	557.3	553	557.3	553	557.3	553	557.3	553				Radiometric constraints	shallow siliciclastic	Majority reflect 'Flinders-style' preservation (Gehling, 1999; Narbonne, 2005). 3D cast in siltstone/sandstone. Preservation hypothesised to be mediated by event deposition of storm beds upon well-developed microbial mat. However, some reflect 'Nama-style' preservation, representing possible rapid burial of epifaunal organisms under current/combined wave-current flow (Narbonne, 2005 and reference…
East European Platform, Russia	ref. 407; ref. 22; ref. 406; ref. 203; ref. 16 and references therein; ref. 28 and references therein	Fossil cluster Upper Yellow (Z11, XXII) bed at Zimnie Gory locality (White Sea region)	Verkhovkha-Zimnegory-lower Yorga/Erga formations			ca. 370	553	551	553	551	553	551	553	551	553	551	553	551	553	551	553	551	553	551	553	551	553	551				Chemostratigraphic best fit	shallow siliciclastic	Majority reflect 'Flinders-style' preservation (Gehling, 1999; Narbonne, 2005). 3D cast in siltstone/sandstone. Preservation hypothesised to be mediated by event deposition of storm beds upon well-developed microbial mat. However, some reflect 'Nama-style' preservation, representing possible rapid burial of epifaunal organisms under current/combined wave-current flow (Narbonne, 2005 and reference…
East European Platform, Russia	ref. 407; ref. 22; ref. 406; ref. 203; ref. 16 and references therein; ref. 28 and references therein	Locality on the Solza River, 6.5 km from the dam of the water intake structure near Severodvinsk (Onega Peninsula)	Verkhovkha-Zimnegory-lower Yorga/Erga formations			ca. 240, 250, 280, 365, 370, 375, 385	557.3	550.5	557.3	550.5	557.3	550.5	557.3	550.5	557.3	550.5	557.3	550.5	557.3	550.5	557.3	550.5	557.3	550.5	557.3	550.5	557.3	553				Radiometric constraints	shallow siliciclastic	Majority reflect 'Flinders-style' preservation (Gehling, 1999; Narbonne, 2005). 3D cast in siltstone/sandstone. Preservation hypothesised to be mediated by event deposition of storm beds upon well-developed microbial mat. However, some reflect 'Nama-style' preservation, representing possible rapid burial of epifaunal organisms under current/combined wave-current flow (Narbonne, 2005 and reference…
East European Platform, Russia	ref. 407; ref. 22; ref. 406; ref. 203; ref. 16 and references therein; ref. 28 and references therein	Locality on left bank of Solza River, 5 km south of Severodvinsk City dam (Onega Peninsula)	Verkhovkha-Zimnegory-lower Yorga/Erga formations			ca. 240, 250, 280, 365, 370, 375, 385	557.3	550.5	557.3	550.5	557.3	550.5	557.3	550.5	557.3	550.5	557.3	550.5	557.3	550.5	557.3	550.5	557.3	550.5	557.3	550.5	557.3	553				Radiometric constraints	shallow siliciclastic	Majority reflect 'Flinders-style' preservation (Gehling, 1999; Narbonne, 2005). 3D cast in siltstone/sandstone. Preservation hypothesised to be mediated by event deposition of storm beds upon well-developed microbial mat. However, some reflect 'Nama-style' preservation, representing possible rapid burial of epifaunal organisms under current/combined wave-current flow (Narbonne, 2005 and reference…
East European Platform, Russia	ref. 407; ref. 22; ref. 406; ref. 203; ref. 16 and references therein; ref. 28 and references therein	Fedomia bed at Solza River (Onega Peninsula)	Verkhovkha-Zimnegory-lower Yorga/Erga formations			ca. 240, 250, 280, 365, 370, 375, 385	557.3	550.5	557.3	550.5	557.3	550.5	557.3	550.5	557.3	550.5	557.3	550.5	557.3	550.5	557.3	550.5	557.3	550.5	557.3	550.5	557.3	553				Radiometric constraints	shallow siliciclastic	Majority reflect 'Flinders-style' preservation (Gehling, 1999; Narbonne, 2005). 3D cast in siltstone/sandstone. Preservation hypothesised to be mediated by event deposition of storm beds upon well-developed microbial mat. However, some reflect 'Nama-style' preservation, representing possible rapid burial of epifaunal organisms under current/combined wave-current flow (Narbonne, 2005 and reference…
East European Platform, Russia	ref. 407; ref. 22; ref. 406; ref. 203; ref. 16 and references therein; ref. 28 and references therein	Solza River (SL1, VII) bed (Onega Peninsula)	Verkhovkha-Zimnegory-lower Yorga/Erga formations			ca. 240, 250, 280, 365, 370, 375, 385	557.3	550.5	557.3	550.5	557.3	550.5	557.3	550.5	557.3	550.5	557.3	550.5	557.3	550.5	557.3	550.5	557.3	550.5	557.3	550.5	557.3	553				Radiometric constraints	shallow siliciclastic	Majority reflect 'Flinders-style' preservation (Gehling, 1999; Narbonne, 2005). 3D cast in siltstone/sandstone. Preservation hypothesised to be mediated by event deposition of storm beds upon well-developed microbial mat. However, some reflect 'Nama-style' preservation, representing possible rapid burial of epifaunal organisms under current/combined wave-current flow (Narbonne, 2005 and reference…
East European Platform, Russia	ref. 407; ref. 22; ref. 406; ref. 203; ref. 16 and references therein; ref. 28 and references therein	Karakhta River (K2, VI) Bed (Onega Peninsula)	Verkhovkha-Zimnegory-lower Yorga/Erga formations			ca. 240, 250, 280, 365, 370, 375, 385	557.3	550.5	557.3	550.5	557.3	550.5	557.3	550.5	557.3	550.5	557.3	550.5	557.3	550.5	557.3	550.5	557.3	550.5	557.3	550.5	557.3	553				Radiometric constraints	shallow siliciclastic	Majority reflect 'Flinders-style' preservation (Gehling, 1999; Narbonne, 2005). 3D cast in siltstone/sandstone. Preservation hypothesised to be mediated by event deposition of storm beds upon well-developed microbial mat. However, some reflect 'Nama-style' preservation, representing possible rapid burial of epifaunal organisms under current/combined wave-current flow (Narbonne, 2005 and reference…
East European Platform, Russia	ref. 407; ref. 22; ref. 406; ref. 203; ref. 16 and references therein; ref. 28 and references therein	Fossil cluster Yeloviy 3 (Z7) bed at Yeloviy S Creek of Zimnie Gory locality (White Sea region)	Verkhovkha-Zimnegory-lower Yorga/Erga formations			ca. 240, 250, 280, 365, 370, 375, 385	557.3	550.5	557.3	550.5	557.3	550.5	557.3	550.5	557.3	550.5	557.3	550.5	557.3	550.5	557.3	550.5	557.3	550.5	557.3	550.5	557.3	553				Radiometric constraints	shallow siliciclastic	Majority reflect 'Flinders-style' preservation (Gehling, 1999; Narbonne, 2005). 3D cast in siltstone/sandstone. Preservation hypothesised to be mediated by event deposition of storm beds upon well-developed microbial mat. However, some reflect 'Nama-style' preservation, representing possible rapid burial of epifaunal organisms under current/combined wave-current flow (Narbonne, 2005 and reference…
East European Platform, Russia	ref. 407; ref. 22; ref. 406; ref. 203; ref. 16 and references therein; ref. 28 and references therein	Fossil cluster Yeloviy 4 (Z8) bed at Yeloviy S Creek of Zimnie Gory locality (White Sea region)	Verkhovkha-Zimnegory-lower Yorga/Erga formations			ca. 240, 250, 280, 365, 370, 375, 385	557.3	550.5	557.3	550.5	557.3	550.5	557.3	550.5	557.3	550.5	557.3	550.5	557.3	550.5	557.3	550.5	557.3	550.5	557.3	550.5	557.3	553				Radiometric constraints	shallow siliciclastic	Majority reflect 'Flinders-style' preservation (Gehling, 1999; Narbonne, 2005). 3D cast in siltstone/sandstone. Preservation hypothesised to be mediated by event deposition of storm beds upon well-developed microbial mat. However, some reflect 'Nama-style' preservation, representing possible rapid burial of epifaunal organisms under current/combined wave-current flow (Narbonne, 2005 and reference…
East European Platform, Russia	ref. 407; ref. 22; ref. 406; ref. 203; ref. 16 and references therein; ref. 28 and references therein	Fossil cluster Lower Yellow (Z12, XXIII) bed at Zimnie Gory locality (White Sea region)	Verkhovkha-Zimnegory-lower Yorga/Erga formations			ca. 240, 250, 280, 365, 370, 375, 385	557.3	550.5	557.3	550.5	557.3	550.5	557.3	550.5	557.3	550.5	557.3	550.5	557.3	550.5	557.3	550.5	557.3	550.5	557.3	550.5	553	550.95				Chemostratigraphic best fit	shallow siliciclastic	Majority reflect 'Flinders-style' preservation (Gehling, 1999; Narbonne, 2005). 3D cast in siltstone/sandstone. Preservation hypothesised to be mediated by event deposition of storm beds upon well-developed microbial mat. However, some reflect 'Nama-style' preservation, representing possible rapid burial of epifaunal organisms under current/combined wave-current flow (Narbonne, 2005 and reference…
East European Platform, Russia	ref. 407; ref. 22; ref. 406; ref. 203; ref. 16 and references therein; ref. 28 and references therein	Fossil cluster Upper Yellow (Z11, XXII) bed at Zimnie Gory locality (White Sea region)	Verkhovkha-Zimnegory-lower Yorga/Erga formations			ca. 240, 250, 280, 365, 370, 375, 385	557.3	550.5	557.3	550.5	557.3	550.5	557.3	550.5	557.3	550.5	557.3	550.5	557.3	550.5	557.3	550.5	557.3	550.5	557.3	550.5	553	550.95				Chemostratigraphic best fit	shallow siliciclastic	Majority reflect 'Flinders-style' preservation (Gehling, 1999; Narbonne, 2005). 3D cast in siltstone/sandstone. Preservation hypothesised to be mediated by event deposition of storm beds upon well-developed microbial mat. However, some reflect 'Nama-style' preservation, representing possible rapid burial of epifaunal organisms under current/combined wave-current flow (Narbonne, 2005 and reference…
East European Platform, Russia	ref. 407; ref. 22; ref. 406; ref. 203; ref. 16 and references therein; ref. 28 and references therein	Kimberella Lenses' fossil cluster (Z1, I) bed at Zimnie Gory Locality (White Sea region)	Verkhovkha-Zimnegory-lower Yorga/Erga formations			ca. 240, 250, 280, 365, 370, 375, 385	557.3	550.5	557.3	550.5	557.3	550.5	557.3	550.5	557.3	550.5	557.3	550.5	557.3	550.5	557.3	550.5	557.3	550.5	557.3	550.5	550.9	550.5				Chemostratigraphic best fit	shallow siliciclastic	Majority reflect 'Flinders-style' preservation (Gehling, 1999; Narbonne, 2005). 3D cast in siltstone/sandstone. Preservation hypothesised to be mediated by event deposition of storm beds upon well-developed microbial mat. However, some reflect 'Nama-style' preservation, representing possible rapid burial of epifaunal organisms under current/combined wave-current flow (Narbonne, 2005 and reference…
East European Platform, Russia	ref. 407; ref. 22; ref. 406; ref. 203; ref. 16 and references therein; ref. 28 and references therein	Fossil cluster yellow member (Z3, X) at Zimnie Gory locality (White Sea region)	Verkhovkha-Zimnegory-lower Yorga/Erga formations			ca. 240, 250, 280, 365, 370, 375, 385	557.3	550.5	557.3	550.5	557.3	550.5	557.3	550.5	557.3	550.5	557.3	550.5	557.3	550.5	557.3	550.5	557.3	550.5	557.3	550.5	550.9	550.5				Chemostratigraphic best fit	shallow siliciclastic	Majority reflect 'Flinders-style' preservation (Gehling, 1999; Narbonne, 2005). 3D cast in siltstone/sandstone. Preservation hypothesised to be mediated by event deposition of storm beds upon well-developed microbial mat. However, some reflect 'Nama-style' preservation, representing possible rapid burial of epifaunal organisms under current/combined wave-current flow (Narbonne, 2005 and reference…
East European Platform, Russia	ref. 407; ref. 22; ref. 406; ref. 203; ref. 16 and references therein; ref. 28 and references therein	Yorgia Bed' fossil cluster (Z2, III) bed at Zimnie Gory locality (White Sea region)	Verkhovkha-Zimnegory-lower Yorga/Erga formations			ca. 240, 250, 280, 365, 370, 375, 385	557.3	550.5	557.3	550.5	557.3	550.5	557.3	550.5	557.3	550.5	557.3	550.5	557.3	550.5	557.3	550.5	557.3	550.5	557.3	550.5	550.9	550.5				Chemostratigraphic best fit	shallow siliciclastic	Majority reflect 'Flinders-style' preservation (Gehling, 1999; Narbonne, 2005). 3D cast in siltstone/sandstone. Preservation hypothesised to be mediated by event deposition of storm beds upon well-developed microbial mat. However, some reflect 'Nama-style' preservation, representing possible rapid burial of epifaunal organisms under current/combined wave-current flow (Narbonne, 2005 and reference…
East European Platform, Russia	ref. 407; ref. 22; ref. 406; ref. 203; ref. 16 and references therein; ref. 28 and references therein	Zimnii Bereg locality of Winter Coat near Zimniegorsk lighthouse (White Sea region)	Verkhovkha-Zimnegory-lower Yorga/Erga formations			ca. 240, 250, 280, 365, 370, 375, 385	557.3	550.5	557.3	550.5	557.3	550.5	557.3	550.5	557.3	550.5	557.3	550.5	557.3	550.5	557.3	550.5	557.3	550.5	557.3	550.5	550.9	550.5				Chemostratigraphic best fit	shallow siliciclastic	Majority reflect 'Flinders-style' preservation (Gehling, 1999; Narbonne, 2005). 3D cast in siltstone/sandstone. Preservation hypothesised to be mediated by event deposition of storm beds upon well-developed microbial mat. However, some reflect 'Nama-style' preservation, representing possible rapid burial of epifaunal organisms under current/combined wave-current flow (Narbonne, 2005 and reference…
East European Platform, Russia	ref. 407; ref. 22; ref. 406; ref. 203; ref. 16 and references therein; ref. 28 and references therein	Red fossil cluster (Z4, XIV) bed in Medvezhiy Creek at the Zimnie Gory locality (White Sea region)	Verkhovkha-Zimnegory-lower Yorga/Erga formations			ca. 240, 250, 280, 365, 370, 375, 385	557.3	550.5	557.3	550.5	557.3	550.5	557.3	550.5	557.3	550.5	557.3	550.5	557.3	550.5	557.3	550.5	557.3	550.5	557.3	550.5	550.9	550.5				Chemostratigraphic best fit	shallow siliciclastic	Majority reflect 'Flinders-style' preservation (Gehling, 1999; Narbonne, 2005). 3D cast in siltstone/sandstone. Preservation hypothesised to be mediated by event deposition of storm beds upon well-developed microbial mat. However, some reflect 'Nama-style' preservation, representing possible rapid burial of epifaunal organisms under current/combined wave-current flow (Narbonne, 2005 and reference…
East European Platform, Russia	ref. 407; ref. 22; ref. 406; ref. 203; ref. 16 and references therein; ref. 28 and references therein	Red fossil cluster (Z4, XIV) bed in Medvezhiy Creek at the Zimnie Gory locality (White Sea region)	Verkhovkha-Zimnegory-lower Yorga/Erga formations			ca. 385	553	550.5	553	550.5	553	550.5	553	550.5	553	550.5	553	550.5	553	550.5	553	550.5	553	550.5	553	550.5	550.9	550.5				Chemostratigraphic best fit	shallow siliciclastic	Majority reflect 'Flinders-style' preservation (Gehling, 1999; Narbonne, 2005). 3D cast in siltstone/sandstone. Preservation hypothesised to be mediated by event deposition of storm beds upon well-developed microbial mat. However, some reflect 'Nama-style' preservation, representing possible rapid burial of epifaunal organisms under current/combined wave-current flow (Narbonne, 2005 and reference…
East European Platform, Russia	ref. 407; ref. 22; ref. 406; ref. 203; ref. 16 and references therein; ref. 28 and references therein	Locality on the right bank of the Suzma River, 5 km upstream of the mouth near Suzma village (White Sea region)	Verkhovkha-Zimnegory-lower Yorga/Erga formations			ca. 220	557.3	553	557.3	553	557.3	553	557.3	553	557.3	553	557.3	553	557.3	553	557.3	553	557.3	553	557.3	553	557.3	553				Radiometric constraints	shallow siliciclastic	Majority reflect 'Flinders-style' preservation (Gehling, 1999; Narbonne, 2005). 3D cast in siltstone/sandstone. Preservation hypothesised to be mediated by event deposition of storm beds upon well-developed microbial mat. However, some reflect 'Nama-style' preservation, representing possible rapid burial of epifaunal organisms under current/combined wave-current flow (Narbonne, 2005 and reference…
East European Platform, Russia	ref. 407; ref. 22; ref. 406; ref. 203; ref. 16 and references therein; ref. 28 and references therein	Locality on the right bank of the Suzma River, 5 km upstream of the mouth near Suzma village (White Sea region)	Verkhovkha-Zimnegory-lower Yorga/Erga formations			ca. 280, 380	557.3	551	557.3	551	557.3	551	557.3	551	557.3	551	557.3	551	557.3	551	557.3	551	557.3	551	557.3	551	557.3	553				Radiometric constraints	shallow siliciclastic	Majority reflect 'Flinders-style' preservation (Gehling, 1999; Narbonne, 2005). 3D cast in siltstone/sandstone. Preservation hypothesised to be mediated by event deposition of storm beds upon well-developed microbial mat. However, some reflect 'Nama-style' preservation, representing possible rapid burial of epifaunal organisms under current/combined wave-current flow (Narbonne, 2005 and reference…															15
East European Platform, Russia	ref. 407; ref. 22; ref. 406; ref. 203; ref. 16 and references therein; ref. 28 and references therein	southeastern White Sea Coast, composite	Verkhovkha-Zimnegory-lower Yorga/Erga formations			ca. 280, 380	557.3	551	557.3	551	557.3	551	557.3	551	557.3	551	557.3	551	557.3	551	557.3	551	557.3	551	557.3	551	553	551				Chemostratigraphic best fit	shallow siliciclastic	Majority reflect 'Flinders-style' preservation (Gehling, 1999; Narbonne, 2005). 3D cast in siltstone/sandstone. Preservation hypothesised to be mediated by event deposition of storm beds upon well-developed microbial mat. However, some reflect 'Nama-style' preservation, representing possible rapid burial of epifaunal organisms under current/combined wave-current flow (Narbonne, 2005 and reference…															15
East European Platform, Russia	ref. 407; ref. 22; ref. 406; ref. 203; ref. 16 and references therein; ref. 28 and references therein	Locality on the Solza River, 6.5 km from the dam of the water intake structure near Severodvinsk (Onega Peninsula)	Verkhovkha-Zimnegory-lower Yorga/Erga formations			ca. 250	557.3	553	557.3	553	557.3	553	557.3	553	557.3	553	557.3	553	557.3	553	557.3	553	557.3	553	557.3	553	557.3	553				Radiometric constraints	shallow siliciclastic	Majority reflect 'Flinders-style' preservation (Gehling, 1999; Narbonne, 2005). 3D cast in siltstone/sandstone. Preservation hypothesised to be mediated by event deposition of storm beds upon well-developed microbial mat. However, some reflect 'Nama-style' preservation, representing possible rapid burial of epifaunal organisms under current/combined wave-current flow (Narbonne, 2005 and reference…
East European Platform, Russia	ref. 407; ref. 22; ref. 406; ref. 203; ref. 16 and references therein; ref. 28 and references therein	Locality on left bank of Solza River, 5 km south of Severodvinsk City dam (Onega Peninsula)	Verkhovkha-Zimnegory-lower Yorga/Erga formations			ca. 250	557.3	553	557.3	553	557.3	553	557.3	553	557.3	553	557.3	553	557.3	553	557.3	553	557.3	553	557.3	553	557.3	553				Radiometric constraints	shallow siliciclastic	Majority reflect 'Flinders-style' preservation (Gehling, 1999; Narbonne, 2005). 3D cast in siltstone/sandstone. Preservation hypothesised to be mediated by event deposition of storm beds upon well-developed microbial mat. However, some reflect 'Nama-style' preservation, representing possible rapid burial of epifaunal organisms under current/combined wave-current flow (Narbonne, 2005 and reference…
East European Platform, Russia	ref. 407; ref. 22; ref. 406; ref. 203; ref. 16 and references therein; ref. 28 and references therein	Fedomia bed at Solza River (Onega Peninsula)	Verkhovkha-Zimnegory-lower Yorga/Erga formations			ca. 250	557.3	553	557.3	553	557.3	553	557.3	553	557.3	553	557.3	553	557.3	553	557.3	553	557.3	553	557.3	553	557.3	553				Radiometric constraints	shallow siliciclastic	Majority reflect 'Flinders-style' preservation (Gehling, 1999; Narbonne, 2005). 3D cast in siltstone/sandstone. Preservation hypothesised to be mediated by event deposition of storm beds upon well-developed microbial mat. However, some reflect 'Nama-style' preservation, representing possible rapid burial of epifaunal organisms under current/combined wave-current flow (Narbonne, 2005 and reference…
East European Platform, Russia	ref. 407; ref. 22; ref. 406; ref. 203; ref. 16 and references therein; ref. 28 and references therein	Solza River (SL1, VII) bed (Onega Peninsula)	Verkhovkha-Zimnegory-lower Yorga/Erga formations			ca. 250	557.3	553	557.3	553	557.3	553	557.3	553	557.3	553	557.3	553	557.3	553	557.3	553	557.3	553	557.3	553	557.3	553				Radiometric constraints	shallow siliciclastic	Majority reflect 'Flinders-style' preservation (Gehling, 1999; Narbonne, 2005). 3D cast in siltstone/sandstone. Preservation hypothesised to be mediated by event deposition of storm beds upon well-developed microbial mat. However, some reflect 'Nama-style' preservation, representing possible rapid burial of epifaunal organisms under current/combined wave-current flow (Narbonne, 2005 and reference…
East European Platform, Russia	ref. 407; ref. 22; ref. 406; ref. 203; ref. 16 and references therein; ref. 28 and references therein	Locality on the right bank of the Suzma River, 5 km upstream of the mouth near Suzma village (White Sea region)	Verkhovkha-Zimnegory-lower Yorga/Erga formations			ca. 220	557.3	553	557.3	553	557.3	553	557.3	553	557.3	553	557.3	553	557.3	553	557.3	553	557.3	553	557.3	553	557.3	553				Radiometric constraints	shallow siliciclastic	Majority reflect 'Flinders-style' preservation (Gehling, 1999; Narbonne, 2005). 3D cast in siltstone/sandstone. Preservation hypothesised to be mediated by event deposition of storm beds upon well-developed microbial mat. However, some reflect 'Nama-style' preservation, representing possible rapid burial of epifaunal organisms under current/combined wave-current flow (Narbonne, 2005 and reference…
East European Platform, Russia	ref. 407; ref. 22; ref. 406; ref. 203; ref. 16 and references therein; ref. 28 and references therein	Locality on the Solza River, 6.5 km from the dam of the water intake structure near Severodvinsk (Onega Peninsula)	Verkhovkha-Zimnegory-lower Yorga/Erga formations			ca. 240, 370	557.3	551	557.3	551	557.3	551	557.3	551	557.3	551	557.3	551	557.3	551	557.3	551	557.3	551	557.3	551	557.3	553				Radiometric constraints	shallow siliciclastic	Majority reflect 'Flinders-style' preservation (Gehling, 1999; Narbonne, 2005). 3D cast in siltstone/sandstone. Preservation hypothesised to be mediated by event deposition of storm beds upon well-developed microbial mat. However, some reflect 'Nama-style' preservation, representing possible rapid burial of epifaunal organisms under current/combined wave-current flow (Narbonne, 2005 and reference…
East European Platform, Russia	ref. 407; ref. 22; ref. 406; ref. 203; ref. 16 and references therein; ref. 28 and references therein	Fedomia bed at Solza River (Onega Peninsula)	Verkhovkha-Zimnegory-lower Yorga/Erga formations			ca. 240, 370	557.3	551	557.3	551	557.3	551	557.3	551	557.3	551	557.3	551	557.3	551	557.3	551	557.3	551	557.3	551	557.3	553				Radiometric constraints	shallow siliciclastic	Majority reflect 'Flinders-style' preservation (Gehling, 1999; Narbonne, 2005). 3D cast in siltstone/sandstone. Preservation hypothesised to be mediated by event deposition of storm beds upon well-developed microbial mat. However, some reflect 'Nama-style' preservation, representing possible rapid burial of epifaunal organisms under current/combined wave-current flow (Narbonne, 2005 and reference…
East European Platform, Russia	ref. 407; ref. 22; ref. 406; ref. 203; ref. 16 and references therein; ref. 28 and references therein	Solza River (SL1, VII) bed (Onega Peninsula)	Verkhovkha-Zimnegory-lower Yorga/Erga formations			ca. 240, 370	557.3	551	557.3	551	557.3	551	557.3	551	557.3	551	557.3	551	557.3	551	557.3	551	557.3	551	557.3	551	557.3	553				Radiometric constraints	shallow siliciclastic	Majority reflect 'Flinders-style' preservation (Gehling, 1999; Narbonne, 2005). 3D cast in siltstone/sandstone. Preservation hypothesised to be mediated by event deposition of storm beds upon well-developed microbial mat. However, some reflect 'Nama-style' preservation, representing possible rapid burial of epifaunal organisms under current/combined wave-current flow (Narbonne, 2005 and reference…
East European Platform, Russia	ref. 407; ref. 22; ref. 406; ref. 203; ref. 16 and references therein; ref. 28 and references therein	Locality on left bank of Kharakhta River, 2 km upstream from Severodvinsk-Onega road (Onega Peninsula)	Verkhovkha-Zimnegory-lower Yorga/Erga formations			ca. 240, 370	557.3	551	557.3	551	557.3	551	557.3	551	557.3	551	557.3	551	557.3	551	557.3	551	557.3	551	557.3	551	557.3	553				Radiometric constraints	shallow siliciclastic	Majority reflect 'Flinders-style' preservation (Gehling, 1999; Narbonne, 2005). 3D cast in siltstone/sandstone. Preservation hypothesised to be mediated by event deposition of storm beds upon well-developed microbial mat. However, some reflect 'Nama-style' preservation, representing possible rapid burial of epifaunal organisms under current/combined wave-current flow (Narbonne, 2005 and reference…
East European Platform, Russia	ref. 407; ref. 22; ref. 406; ref. 203; ref. 16 and references therein; ref. 28 and references therein	Fossil cluster Yeloviy 3 (Z7) bed at Yeloviy S Creek of Zimnie Gory locality (White Sea region)	Verkhovkha-Zimnegory-lower Yorga/Erga formations			ca. 240, 370	557.3	551	557.3	551	557.3	551	557.3	551	557.3	551	557.3	551	557.3	551	557.3	551	557.3	551	557.3	551	557.3	553				Radiometric constraints	shallow siliciclastic	Majority reflect 'Flinders-style' preservation (Gehling, 1999; Narbonne, 2005). 3D cast in siltstone/sandstone. Preservation hypothesised to be mediated by event deposition of storm beds upon well-developed microbial mat. However, some reflect 'Nama-style' preservation, representing possible rapid burial of epifaunal organisms under current/combined wave-current flow (Narbonne, 2005 and reference…
East European Platform, Russia	ref. 407; ref. 22; ref. 406; ref. 203; ref. 16 and references therein; ref. 28 and references therein	southeastern White Sea Coast, composite	Verkhovkha-Zimnegory-lower Yorga/Erga formations			ca. 240, 370	557.3	551	557.3	551	557.3	551	557.3	551	557.3	551	557.3	551	557.3	551	557.3	551	557.3	551	557.3	551	553	551				Chemostratigraphic best fit	shallow siliciclastic	Majority reflect 'Flinders-style' preservation (Gehling, 1999; Narbonne, 2005). 3D cast in siltstone/sandstone. Preservation hypothesised to be mediated by event deposition of storm beds upon well-developed microbial mat. However, some reflect 'Nama-style' preservation, representing possible rapid burial of epifaunal organisms under current/combined wave-current flow (Narbonne, 2005 and reference…
East European Platform, Russia	ref. 407; ref. 22; ref. 406; ref. 203; ref. 16 and references therein; ref. 28 and references therein	Locality on the Solza River, 6.5 km from the dam of the water intake structure near Severodvinsk (Onega Peninsula)	Verkhovkha-Zimnegory-lower Yorga/Erga formations			ca. 250, 280, 370, 385	557.3	550.5	557.3	550.5	557.3	550.5	557.3	550.5	557.3	550.5	557.3	550.5	557.3	550.5	557.3	550.5	557.3	550.5	557.3	550.5	557.3	553				Radiometric constraints	shallow siliciclastic	Majority reflect 'Flinders-style' preservation (Gehling, 1999; Narbonne, 2005). 3D cast in siltstone/sandstone. Preservation hypothesised to be mediated by event deposition of storm beds upon well-developed microbial mat. However, some reflect 'Nama-style' preservation, representing possible rapid burial of epifaunal organisms under current/combined wave-current flow (Narbonne, 2005 and reference…
East European Platform, Russia	ref. 407; ref. 22; ref. 406; ref. 203; ref. 16 and references therein; ref. 28 and references therein	Fedomia bed at Solza River (Onega Peninsula)	Verkhovkha-Zimnegory-lower Yorga/Erga formations			ca. 250, 280, 370, 385	557.3	550.5	557.3	550.5	557.3	550.5	557.3	550.5	557.3	550.5	557.3	550.5	557.3	550.5	557.3	550.5	557.3	550.5	557.3	550.5	557.3	553				Radiometric constraints	shallow siliciclastic	Majority reflect 'Flinders-style' preservation (Gehling, 1999; Narbonne, 2005). 3D cast in siltstone/sandstone. Preservation hypothesised to be mediated by event deposition of storm beds upon well-developed microbial mat. However, some reflect 'Nama-style' preservation, representing possible rapid burial of epifaunal organisms under current/combined wave-current flow (Narbonne, 2005 and reference…
East European Platform, Russia	ref. 407; ref. 22; ref. 406; ref. 203; ref. 16 and references therein; ref. 28 and references therein	Solza River (SL1, VII) bed (Onega Peninsula)	Verkhovkha-Zimnegory-lower Yorga/Erga formations			ca. 250, 280, 370, 385	557.3	550.5	557.3	550.5	557.3	550.5	557.3	550.5	557.3	550.5	557.3	550.5	557.3	550.5	557.3	550.5	557.3	550.5	557.3	550.5	557.3	553				Radiometric constraints	shallow siliciclastic	Majority reflect 'Flinders-style' preservation (Gehling, 1999; Narbonne, 2005). 3D cast in siltstone/sandstone. Preservation hypothesised to be mediated by event deposition of storm beds upon well-developed microbial mat. However, some reflect 'Nama-style' preservation, representing possible rapid burial of epifaunal organisms under current/combined wave-current flow (Narbonne, 2005 and reference…
East European Platform, Russia	ref. 407; ref. 22; ref. 406; ref. 203; ref. 16 and references therein; ref. 28 and references therein	Fossil cluster Yeloviy 3 (Z7) bed at Yeloviy S Creek of Zimnie Gory locality (White Sea region)	Verkhovkha-Zimnegory-lower Yorga/Erga formations			ca. 250, 280, 370, 385	557.3	550.5	557.3	550.5	557.3	550.5	557.3	550.5	557.3	550.5	557.3	550.5	557.3	550.5	557.3	550.5	557.3	550.5	557.3	550.5	557.3	553				Radiometric constraints	shallow siliciclastic	Majority reflect 'Flinders-style' preservation (Gehling, 1999; Narbonne, 2005). 3D cast in siltstone/sandstone. Preservation hypothesised to be mediated by event deposition of storm beds upon well-developed microbial mat. However, some reflect 'Nama-style' preservation, representing possible rapid burial of epifaunal organisms under current/combined wave-current flow (Narbonne, 2005 and reference…
East European Platform, Russia	ref. 407; ref. 22; ref. 406; ref. 203; ref. 16 and references therein; ref. 28 and references therein	Fossil cluster Upper Yellow (Z11, XXII) bed at Zimnie Gory locality (White Sea region)	Verkhovkha-Zimnegory-lower Yorga/Erga formations			ca. 250, 280, 370, 385	557.3	550.5	557.3	550.5	557.3	550.5	557.3	550.5	557.3	550.5	557.3	550.5	557.3	550.5	557.3	550.5	557.3	550.5	557.3	550.5	553	550.95				Chemostratigraphic best fit	shallow siliciclastic	Majority reflect 'Flinders-style' preservation (Gehling, 1999; Narbonne, 2005). 3D cast in siltstone/sandstone. Preservation hypothesised to be mediated by event deposition of storm beds upon well-developed microbial mat. However, some reflect 'Nama-style' preservation, representing possible rapid burial of epifaunal organisms under current/combined wave-current flow (Narbonne, 2005 and reference…
East European Platform, Russia	ref. 407; ref. 22; ref. 406; ref. 203; ref. 16 and references therein; ref. 28 and references therein	Kimberella Lenses' fossil cluster (Z1, I) bed at Zimnie Gory Locality (White Sea region)	Verkhovkha-Zimnegory-lower Yorga/Erga formations			ca. 250, 280, 370, 385	557.3	550.5	557.3	550.5	557.3	550.5	557.3	550.5	557.3	550.5	557.3	550.5	557.3	550.5	557.3	550.5	557.3	550.5	557.3	550.5	550.9	550.5				Chemostratigraphic best fit	shallow siliciclastic	Majority reflect 'Flinders-style' preservation (Gehling, 1999; Narbonne, 2005). 3D cast in siltstone/sandstone. Preservation hypothesised to be mediated by event deposition of storm beds upon well-developed microbial mat. However, some reflect 'Nama-style' preservation, representing possible rapid burial of epifaunal organisms under current/combined wave-current flow (Narbonne, 2005 and reference…
East European Platform, Russia	ref. 407; ref. 22; ref. 406; ref. 203; ref. 16 and references therein; ref. 28 and references therein	Yorgia Bed' fossil cluster (Z2, III) bed at Zimnie Gory locality (White Sea region)	Verkhovkha-Zimnegory-lower Yorga/Erga formations			ca. 250, 280, 370, 385	557.3	550.5	557.3	550.5	557.3	550.5	557.3	550.5	557.3	550.5	557.3	550.5	557.3	550.5	557.3	550.5	557.3	550.5	557.3	550.5	550.9	550.5				Chemostratigraphic best fit	shallow siliciclastic	Majority reflect 'Flinders-style' preservation (Gehling, 1999; Narbonne, 2005). 3D cast in siltstone/sandstone. Preservation hypothesised to be mediated by event deposition of storm beds upon well-developed microbial mat. However, some reflect 'Nama-style' preservation, representing possible rapid burial of epifaunal organisms under current/combined wave-current flow (Narbonne, 2005 and reference…
East European Platform, Russia	ref. 407; ref. 22; ref. 406; ref. 203; ref. 16 and references therein; ref. 28 and references therein	Red fossil cluster (Z4, XIV) bed in Medvezhiy Creek at the Zimnie Gory locality (White Sea region)	Verkhovkha-Zimnegory-lower Yorga/Erga formations			ca. 250, 280, 370, 385	557.3	550.5	557.3	550.5	557.3	550.5	557.3	550.5	557.3	550.5	557.3	550.5	557.3	550.5	557.3	550.5	557.3	550.5	557.3	550.5	550.9	550.5				Chemostratigraphic best fit	shallow siliciclastic	Majority reflect 'Flinders-style' preservation (Gehling, 1999; Narbonne, 2005). 3D cast in siltstone/sandstone. Preservation hypothesised to be mediated by event deposition of storm beds upon well-developed microbial mat. However, some reflect 'Nama-style' preservation, representing possible rapid burial of epifaunal organisms under current/combined wave-current flow (Narbonne, 2005 and reference…
East European Platform, Russia	ref. 407; ref. 22; ref. 406; ref. 203; ref. 16 and references therein; ref. 28 and references therein	Locality on the Solza River, 6.5 km from the dam of the water intake structure near Severodvinsk (Onega Peninsula)	Verkhovkha-Zimnegory-lower Yorga/Erga formations			ca. 215, 250, 365, 375	557.3	551	557.3	551	557.3	551	557.3	551	557.3	551	557.3	551	557.3	551	557.3	551	557.3	551	557.3	551	557.3	553				Radiometric constraints	shallow siliciclastic	Majority reflect 'Flinders-style' preservation (Gehling, 1999; Narbonne, 2005). 3D cast in siltstone/sandstone. Preservation hypothesised to be mediated by event deposition of storm beds upon well-developed microbial mat. However, some reflect 'Nama-style' preservation, representing possible rapid burial of epifaunal organisms under current/combined wave-current flow (Narbonne, 2005 and reference…
East European Platform, Russia	ref. 407; ref. 22; ref. 406; ref. 203; ref. 16 and references therein; ref. 28 and references therein	Fedomia bed at Solza River (Onega Peninsula)	Verkhovkha-Zimnegory-lower Yorga/Erga formations			ca. 215, 250, 365, 375	557.3	551	557.3	551	557.3	551	557.3	551	557.3	551	557.3	551	557.3	551	557.3	551	557.3	551	557.3	551	557.3	553				Radiometric constraints	shallow siliciclastic	Majority reflect 'Flinders-style' preservation (Gehling, 1999; Narbonne, 2005). 3D cast in siltstone/sandstone. Preservation hypothesised to be mediated by event deposition of storm beds upon well-developed microbial mat. However, some reflect 'Nama-style' preservation, representing possible rapid burial of epifaunal organisms under current/combined wave-current flow (Narbonne, 2005 and reference…
East European Platform, Russia	ref. 407; ref. 22; ref. 406; ref. 203; ref. 16 and references therein; ref. 28 and references therein	Solza River (SL1, VII) bed (Onega Peninsula)	Verkhovkha-Zimnegory-lower Yorga/Erga formations			ca. 215, 250, 365, 375	557.3	551	557.3	551	557.3	551	557.3	551	557.3	551	557.3	551	557.3	551	557.3	551	557.3	551	557.3	551	557.3	553				Radiometric constraints	shallow siliciclastic	Majority reflect 'Flinders-style' preservation (Gehling, 1999; Narbonne, 2005). 3D cast in siltstone/sandstone. Preservation hypothesised to be mediated by event deposition of storm beds upon well-developed microbial mat. However, some reflect 'Nama-style' preservation, representing possible rapid burial of epifaunal organisms under current/combined wave-current flow (Narbonne, 2005 and reference…
East European Platform, Russia	ref. 407; ref. 22; ref. 406; ref. 203; ref. 16 and references therein; ref. 28 and references therein	Fossil cluster Upper Yellow (Z11, XXII) bed at Zimnie Gory locality (White Sea region)	Verkhovkha-Zimnegory-lower Yorga/Erga formations			ca. 215, 250, 365, 375	557.3	551	557.3	551	557.3	551	557.3	551	557.3	551	557.3	551	557.3	551	557.3	551	557.3	551	557.3	551	553	551				Chemostratigraphic best fit	shallow siliciclastic	Majority reflect 'Flinders-style' preservation (Gehling, 1999; Narbonne, 2005). 3D cast in siltstone/sandstone. Preservation hypothesised to be mediated by event deposition of storm beds upon well-developed microbial mat. However, some reflect 'Nama-style' preservation, representing possible rapid burial of epifaunal organisms under current/combined wave-current flow (Narbonne, 2005 and reference…
East European Platform, Russia	ref. 407; ref. 22; ref. 406; ref. 203; ref. 16 and references therein; ref. 28 and references therein	Fossil cluster Yeloviy 3 (Z7) bed at Yeloviy S Creek of Zimnie Gory locality (White Sea region)	Verkhovkha-Zimnegory-lower Yorga/Erga formations			ca. 280	557.3	553	557.3	553	557.3	553	557.3	553	557.3	553	557.3	553	557.3	553	557.3	553	557.3	553	557.3	553	557.3	553				Radiometric constraints	shallow siliciclastic	Majority reflect 'Flinders-style' preservation (Gehling, 1999; Narbonne, 2005). 3D cast in siltstone/sandstone. Preservation hypothesised to be mediated by event deposition of storm beds upon well-developed microbial mat. However, some reflect 'Nama-style' preservation, representing possible rapid burial of epifaunal organisms under current/combined wave-current flow (Narbonne, 2005 and reference…
East European Platform, Russia	ref. 407; ref. 22; ref. 406; ref. 203; ref. 16 and references therein; ref. 28 and references therein	Fossil cluster Upper Yellow (Z11, XXII) bed at Zimnie Gory locality (White Sea region)	Verkhovkha-Zimnegory-lower Yorga/Erga formations			ca. 365, 370, 375	553	551	553	551	553	551	553	551	553	551	553	551	553	551	553	551	553	551	553	551	553	551				Chemostratigraphic best fit	shallow siliciclastic	Majority reflect 'Flinders-style' preservation (Gehling, 1999; Narbonne, 2005). 3D cast in siltstone/sandstone. Preservation hypothesised to be mediated by event deposition of storm beds upon well-developed microbial mat. However, some reflect 'Nama-style' preservation, representing possible rapid burial of epifaunal organisms under current/combined wave-current flow (Narbonne, 2005 and reference…
East European Platform, Ukraine	ref. 409; referenced in ref. 16; ref. 404; ref. 405; ref. 131; ref. 408	Lomosov Beds, Podolia, Ukraine	Mogilev/Mohyliv Formation				557.3	550.5	557.3	550.5	557.3	550.5	557.3	550.5	557.3	550.5	557.3	550.5	557.3	550.5	557.3	550.5	557.3	550.5	557.3	550.5	557.3	550.5				Biostratigraphic best fit	shallow siliciclastic	Majority reflect 'Flinders-style' preservation (Gehling, 1999; Narbonne, 2005). 3D cast in siltstone/sandstone. Preservation hypothesised to be mediated by event deposition of storm beds upon well-developed microbial mat. However, some reflect 'Nama-style' preservation, representing possible rapid burial of epifaunal organisms under current/combined wave-current flow (Narbonne, 2005 and reference…
East European Platform, Ukraine	ref. 408; ref. 211	western Tymkiv Village, Khmelnytsky region, Dniester River, Ukraine	Danylivka Fm, Pilipy/Pylypy Beds				551.2	545.24	551.2	545.24	551.2	545.24	551.2	545.24	551.2	545.24	551.2	545.24	551.2	545.24	551.2	545.24	551.2	545.24	551.2	545.24	551.2	545.24				Poorly constrained	shallow siliciclastic	Majority reflect 'Flinders-style' preservation (Gehling, 1999; Narbonne, 2005). 3D cast in siltstone/sandstone. Preservation hypothesised to be mediated by event deposition of storm beds upon well-developed microbial mat. However, some reflect 'Nama-style' preservation, representing possible rapid burial of epifaunal organisms under current/combined wave-current flow (Narbonne, 2005 and reference…
East European Platform, Ukraine	ref. 408; ref. 211	Lyadova Village, left bank of the Dniester River, Moldova-Podillya Basin, Ukraine	Nagoryany Fm, Dzhurzhevka Beds				551.2	547	551.2	547	551.2	547	551.2	547	551.2	547	551.2	547	551.2	547	551.2	547	551.2	547	551.2	547	551.2	547				Poorly constrained	shallow siliciclastic	Majority reflect 'Flinders-style' preservation (Gehling, 1999; Narbonne, 2005). 3D cast in siltstone/sandstone. Preservation hypothesised to be mediated by event deposition of storm beds upon well-developed microbial mat. However, some reflect 'Nama-style' preservation, representing possible rapid burial of epifaunal organisms under current/combined wave-current flow (Narbonne, 2005 and reference…
Arabian-Nubian Shield, Oman	ref. 227	South Oman Salt Basin (SOSB), including Mukhaizna South-2 and Mukhaizna-11 wells.	A0-A3 cycles/members, Birba Formation, Ara Group, Huqf Supergroup				547	541	547	541	547	541	547	541	547	541	547	541	547	541	547	541	547	541	547	541	547	541				Radiometric constraints	shallow siliciclastic	Majority reflect 'Flinders-style' preservation (Gehling, 1999; Narbonne, 2005). 3D cast in siltstone/sandstone. Preservation hypothesised to be mediated by event deposition of storm beds upon well-developed microbial mat. However, some reflect 'Nama-style' preservation, representing possible rapid burial of epifaunal organisms under current/combined wave-current flow (Narbonne, 2005 and reference…
South Australia	ref. 332; ref. 333; ref. 321; ref. 328; ref. 331; ref. 324; ref. 323; full occurrence matrix for individual sites and beds provided in ref. 17	1T-BOF ('bundle of fibers') excavated bed (Flinders Ranges)	Ediacara Member, Rawnsley Quartzite (multiple levels/beds)				557.3	550.5	557.3	550.5	557.3	550.5	557.3	550.5	557.3	550.5	557.3	550.5	557.3	550.5	557.3	550.5	557.3	550.5	557.3	550.5	557.3	550.5				Biostratigraphic best fit	shallow siliciclastic	Majority reflect 'Flinders-style' preservation (Gehling, 1999; Narbonne, 2005). 3D cast in siltstone/sandstone. Preservation hypothesised to be mediated by event deposition of storm beds upon well-developed microbial mat. However, some reflect 'Nama-style' preservation, representing possible rapid burial of epifaunal organisms under current/combined wave-current flow (Narbonne, 2005 and reference…							7								15
South Australia	ref. 332; ref. 333; ref. 321; ref. 328; ref. 331; ref. 324; ref. 323; full occurrence matrix for individual sites and beds provided in ref. 17	1T-FB excavated bed (Flinders Ranges)	Ediacara Member, Rawnsley Quartzite (multiple levels/beds)				557.3	550.5	557.3	550.5	557.3	550.5	557.3	550.5	557.3	550.5	557.3	550.5	557.3	550.5	557.3	550.5	557.3	550.5	557.3	550.5	557.3	550.5				Biostratigraphic best fit	shallow siliciclastic	Majority reflect 'Flinders-style' preservation (Gehling, 1999; Narbonne, 2005). 3D cast in siltstone/sandstone. Preservation hypothesised to be mediated by event deposition of storm beds upon well-developed microbial mat. However, some reflect 'Nama-style' preservation, representing possible rapid burial of epifaunal organisms under current/combined wave-current flow (Narbonne, 2005 and reference…							7								15
South Australia	ref. 332; ref. 333; ref. 321; ref. 328; ref. 331; ref. 324; ref. 323; full occurrence matrix for individual sites and beds provided in ref. 17	1T-LS excavated bed (Flinders Ranges)	Ediacara Member, Rawnsley Quartzite (multiple levels/beds)				557.3	550.5	557.3	550.5	557.3	550.5	557.3	550.5	557.3	550.5	557.3	550.5	557.3	550.5	557.3	550.5	557.3	550.5	557.3	550.5	557.3	550.5				Biostratigraphic best fit	shallow siliciclastic	Majority reflect 'Flinders-style' preservation (Gehling, 1999; Narbonne, 2005). 3D cast in siltstone/sandstone. Preservation hypothesised to be mediated by event deposition of storm beds upon well-developed microbial mat. However, some reflect 'Nama-style' preservation, representing possible rapid burial of epifaunal organisms under current/combined wave-current flow (Narbonne, 2005 and reference…							7								15
South Australia	ref. 332; ref. 333; ref. 321; ref. 328; ref. 331; ref. 324; ref. 323; full occurrence matrix for individual sites and beds provided in ref. 17	1T-T ('Tribrachidium') excavated bed (Flinders Ranges)	Ediacara Member, Rawnsley Quartzite (multiple levels/beds)				557.3	550.5	557.3	550.5	557.3	550.5	557.3	550.5	557.3	550.5	557.3	550.5	557.3	550.5	557.3	550.5	557.3	550.5	557.3	550.5	557.3	550.5				Biostratigraphic best fit	shallow siliciclastic	Majority reflect 'Flinders-style' preservation (Gehling, 1999; Narbonne, 2005). 3D cast in siltstone/sandstone. Preservation hypothesised to be mediated by event deposition of storm beds upon well-developed microbial mat. However, some reflect 'Nama-style' preservation, representing possible rapid burial of epifaunal organisms under current/combined wave-current flow (Narbonne, 2005 and reference…							7								15
South Australia	ref. 332; ref. 333; ref. 321; ref. 328; ref. 331; ref. 324; ref. 323; full occurrence matrix for individual sites and beds provided in ref. 17	Brachina Gorge of the Heysen Range (Flinders Ranges)	Ediacara Member, Rawnsley Quartzite (multiple levels/beds)				557.3	550.5	557.3	550.5	557.3	550.5	557.3	550.5	557.3	550.5	557.3	550.5	557.3	550.5	557.3	550.5	557.3	550.5	557.3	550.5	557.3	550.5				Biostratigraphic best fit	shallow siliciclastic	Majority reflect 'Flinders-style' preservation (Gehling, 1999; Narbonne, 2005). 3D cast in siltstone/sandstone. Preservation hypothesised to be mediated by event deposition of storm beds upon well-developed microbial mat. However, some reflect 'Nama-style' preservation, representing possible rapid burial of epifaunal organisms under current/combined wave-current flow (Narbonne, 2005 and reference…							7								15
South Australia	ref. 332; ref. 333; ref. 321; ref. 328; ref. 331; ref. 324; ref. 323; full occurrence matrix for individual sites and beds provided in ref. 17	BuG A - Bunyeroo Gorge surface A (Flinders Ranges)	Ediacara Member, Rawnsley Quartzite (multiple levels/beds)				557.3	550.5	557.3	550.5	557.3	550.5	557.3	550.5	557.3	550.5	557.3	550.5	557.3	550.5	557.3	550.5	557.3	550.5	557.3	550.5	557.3	550.5				Biostratigraphic best fit	shallow siliciclastic	Majority reflect 'Flinders-style' preservation (Gehling, 1999; Narbonne, 2005). 3D cast in siltstone/sandstone. Preservation hypothesised to be mediated by event deposition of storm beds upon well-developed microbial mat. However, some reflect 'Nama-style' preservation, representing possible rapid burial of epifaunal organisms under current/combined wave-current flow (Narbonne, 2005 and reference…							7								15
South Australia	ref. 332; ref. 333; ref. 321; ref. 328; ref. 331; ref. 324; ref. 323; full occurrence matrix for individual sites and beds provided in ref. 17	Bunyeroo Gorge of the Heysen Range (Flinders Ranges)	Ediacara Member, Rawnsley Quartzite (multiple levels/beds)				557.3	550.5	557.3	550.5	557.3	550.5	557.3	550.5	557.3	550.5	557.3	550.5	557.3	550.5	557.3	550.5	557.3	550.5	557.3	550.5	557.3	550.5				Biostratigraphic best fit	shallow siliciclastic	Majority reflect 'Flinders-style' preservation (Gehling, 1999; Narbonne, 2005). 3D cast in siltstone/sandstone. Preservation hypothesised to be mediated by event deposition of storm beds upon well-developed microbial mat. However, some reflect 'Nama-style' preservation, representing possible rapid burial of epifaunal organisms under current/combined wave-current flow (Narbonne, 2005 and reference…							7								15
South Australia	ref. 332; ref. 333; ref. 321; ref. 328; ref. 331; ref. 324; ref. 323; full occurrence matrix for individual sites and beds provided in ref. 17	CG db - Crisp Gorge? (Flinders Ranges)	Ediacara Member, Rawnsley Quartzite (multiple levels/beds)				557.3	550.5	557.3	550.5	557.3	550.5	557.3	550.5	557.3	550.5	557.3	550.5	557.3	550.5	557.3	550.5	557.3	550.5	557.3	550.5	557.3	550.5				Biostratigraphic best fit	shallow siliciclastic	Majority reflect 'Flinders-style' preservation (Gehling, 1999; Narbonne, 2005). 3D cast in siltstone/sandstone. Preservation hypothesised to be mediated by event deposition of storm beds upon well-developed microbial mat. However, some reflect 'Nama-style' preservation, representing possible rapid burial of epifaunal organisms under current/combined wave-current flow (Narbonne, 2005 and reference…							7								15
South Australia	ref. 332; ref. 333; ref. 321; ref. 328; ref. 331; ref. 324; ref. 323; full occurrence matrix for individual sites and beds provided in ref. 17	CH 29.14 (Flinders Ranges)	Ediacara Member, Rawnsley Quartzite (multiple levels/beds)				557.3	550.5	557.3	550.5	557.3	550.5	557.3	550.5	557.3	550.5	557.3	550.5	557.3	550.5	557.3	550.5	557.3	550.5	557.3	550.5	557.3	550.5				Biostratigraphic best fit	shallow siliciclastic	Majority reflect 'Flinders-style' preservation (Gehling, 1999; Narbonne, 2005). 3D cast in siltstone/sandstone. Preservation hypothesised to be mediated by event deposition of storm beds upon well-developed microbial mat. However, some reflect 'Nama-style' preservation, representing possible rapid burial of epifaunal organisms under current/combined wave-current flow (Narbonne, 2005 and reference…							7								15
South Australia	ref. 332; ref. 333; ref. 321; ref. 328; ref. 331; ref. 324; ref. 323; full occurrence matrix for individual sites and beds provided in ref. 17	Crisp Gorge of the Heysen Range (Flinderes Ranges)	Ediacara Member, Rawnsley Quartzite (multiple levels/beds)				557.3	550.5	557.3	550.5	557.3	550.5	557.3	550.5	557.3	550.5	557.3	550.5	557.3	550.5	557.3	550.5	557.3	550.5	557.3	550.5	557.3	550.5				Biostratigraphic best fit	shallow siliciclastic	Majority reflect 'Flinders-style' preservation (Gehling, 1999; Narbonne, 2005). 3D cast in siltstone/sandstone. Preservation hypothesised to be mediated by event deposition of storm beds upon well-developed microbial mat. However, some reflect 'Nama-style' preservation, representing possible rapid burial of epifaunal organisms under current/combined wave-current flow (Narbonne, 2005 and reference…							7								15
South Australia	ref. 332; ref. 333; ref. 321; ref. 328; ref. 331; ref. 324; ref. 323; full occurrence matrix for individual sites and beds provided in ref. 17	Devils Peak (Flinders Ranges)	Ediacara Member, Rawnsley Quartzite (multiple levels/beds)				557.3	550.5	557.3	550.5	557.3	550.5	557.3	550.5	557.3	550.5	557.3	550.5	557.3	550.5	557.3	550.5	557.3	550.5	557.3	550.5	557.3	550.5				Biostratigraphic best fit	shallow siliciclastic	Majority reflect 'Flinders-style' preservation (Gehling, 1999; Narbonne, 2005). 3D cast in siltstone/sandstone. Preservation hypothesised to be mediated by event deposition of storm beds upon well-developed microbial mat. However, some reflect 'Nama-style' preservation, representing possible rapid burial of epifaunal organisms under current/combined wave-current flow (Narbonne, 2005 and reference…							7								15
South Australia	ref. 332; ref. 333; ref. 321; ref. 328; ref. 331; ref. 324; ref. 323; full occurrence matrix for individual sites and beds provided in ref. 17	Ediacara Conservation Reserve (Flinders Ranges)	Ediacara Member, Rawnsley Quartzite (multiple levels/beds)				557.3	550.5	557.3	550.5	557.3	550.5	557.3	550.5	557.3	550.5	557.3	550.5	557.3	550.5	557.3	550.5	557.3	550.5	557.3	550.5	557.3	550.5				Biostratigraphic best fit	shallow siliciclastic	Majority reflect 'Flinders-style' preservation (Gehling, 1999; Narbonne, 2005). 3D cast in siltstone/sandstone. Preservation hypothesised to be mediated by event deposition of storm beds upon well-developed microbial mat. However, some reflect 'Nama-style' preservation, representing possible rapid burial of epifaunal organisms under current/combined wave-current flow (Narbonne, 2005 and reference…							7								15
South Australia	ref. 332; ref. 333; ref. 321; ref. 328; ref. 331; ref. 324; ref. 323; full occurrence matrix for individual sites and beds provided in ref. 17	Ediacara Range (Flinders Ranges)	Ediacara Member, Rawnsley Quartzite (multiple levels/beds)				557.3	550.5	557.3	550.5	557.3	550.5	557.3	550.5	557.3	550.5	557.3	550.5	557.3	550.5	557.3	550.5	557.3	550.5	557.3	550.5	557.3	550.5				Biostratigraphic best fit	shallow siliciclastic	Majority reflect 'Flinders-style' preservation (Gehling, 1999; Narbonne, 2005). 3D cast in siltstone/sandstone. Preservation hypothesised to be mediated by event deposition of storm beds upon well-developed microbial mat. However, some reflect 'Nama-style' preservation, representing possible rapid burial of epifaunal organisms under current/combined wave-current flow (Narbonne, 2005 and reference…							7								15
South Australia	ref. 332; ref. 333; ref. 321; ref. 328; ref. 331; ref. 324; ref. 323; full occurrence matrix for individual sites and beds provided in ref. 17	Elder Range (Flinders Ranges)	Ediacara Member, Rawnsley Quartzite (multiple levels/beds)				557.3	550.5	557.3	550.5	557.3	550.5	557.3	550.5	557.3	550.5	557.3	550.5	557.3	550.5	557.3	550.5	557.3	550.5	557.3	550.5	557.3	550.5				Biostratigraphic best fit	shallow siliciclastic	Majority reflect 'Flinders-style' preservation (Gehling, 1999; Narbonne, 2005). 3D cast in siltstone/sandstone. Preservation hypothesised to be mediated by event deposition of storm beds upon well-developed microbial mat. However, some reflect 'Nama-style' preservation, representing possible rapid burial of epifaunal organisms under current/combined wave-current flow (Narbonne, 2005 and reference…							7								15
South Australia	ref. 332; ref. 333; ref. 321; ref. 328; ref. 331; ref. 324; ref. 323; full occurrence matrix for individual sites and beds provided in ref. 17	Es b1 - Ediacara South bed 1 in Ediacara Range (Flinders Ranges)	Ediacara Member, Rawnsley Quartzite (multiple levels/beds)				557.3	550.5	557.3	550.5	557.3	550.5	557.3	550.5	557.3	550.5	557.3	550.5	557.3	550.5	557.3	550.5	557.3	550.5	557.3	550.5	557.3	550.5				Biostratigraphic best fit	shallow siliciclastic	Majority reflect 'Flinders-style' preservation (Gehling, 1999; Narbonne, 2005). 3D cast in siltstone/sandstone. Preservation hypothesised to be mediated by event deposition of storm beds upon well-developed microbial mat. However, some reflect 'Nama-style' preservation, representing possible rapid burial of epifaunal organisms under current/combined wave-current flow (Narbonne, 2005 and reference…							7								15
South Australia	ref. 332; ref. 333; ref. 321; ref. 328; ref. 331; ref. 324; ref. 323; full occurrence matrix for individual sites and beds provided in ref. 17	Gully excavated bed (Flinders Ranges)	Ediacara Member, Rawnsley Quartzite (multiple levels/beds)				557.3	550.5	557.3	550.5	557.3	550.5	557.3	550.5	557.3	550.5	557.3	550.5	557.3	550.5	557.3	550.5	557.3	550.5	557.3	550.5	557.3	550.5				Biostratigraphic best fit	shallow siliciclastic	Majority reflect 'Flinders-style' preservation (Gehling, 1999; Narbonne, 2005). 3D cast in siltstone/sandstone. Preservation hypothesised to be mediated by event deposition of storm beds upon well-developed microbial mat. However, some reflect 'Nama-style' preservation, representing possible rapid burial of epifaunal organisms under current/combined wave-current flow (Narbonne, 2005 and reference…							7								15
South Australia	ref. 332; ref. 333; ref. 321; ref. 328; ref. 331; ref. 324; ref. 323; full occurrence matrix for individual sites and beds provided in ref. 17	Matt excavated bed (Flinders Ranges)	Ediacara Member, Rawnsley Quartzite (multiple levels/beds)				557.3	550.5	557.3	550.5	557.3	550.5	557.3	550.5	557.3	550.5	557.3	550.5	557.3	550.5	557.3	550.5	557.3	550.5	557.3	550.5	557.3	550.5				Biostratigraphic best fit	shallow siliciclastic	Majority reflect 'Flinders-style' preservation (Gehling, 1999; Narbonne, 2005). 3D cast in siltstone/sandstone. Preservation hypothesised to be mediated by event deposition of storm beds upon well-developed microbial mat. However, some reflect 'Nama-style' preservation, representing possible rapid burial of epifaunal organisms under current/combined wave-current flow (Narbonne, 2005 and reference…							7								15
South Australia	ref. 332; ref. 333; ref. 321; ref. 328; ref. 331; ref. 324; ref. 323; full occurrence matrix for individual sites and beds provided in ref. 17	Mayo Gorge (Flinders Ranges)	Ediacara Member, Rawnsley Quartzite (multiple levels/beds)				557.3	550.5	557.3	550.5	557.3	550.5	557.3	550.5	557.3	550.5	557.3	550.5	557.3	550.5	557.3	550.5	557.3	550.5	557.3	550.5	557.3	550.5				Biostratigraphic best fit	shallow siliciclastic	Majority reflect 'Flinders-style' preservation (Gehling, 1999; Narbonne, 2005). 3D cast in siltstone/sandstone. Preservation hypothesised to be mediated by event deposition of storm beds upon well-developed microbial mat. However, some reflect 'Nama-style' preservation, representing possible rapid burial of epifaunal organisms under current/combined wave-current flow (Narbonne, 2005 and reference…							7								15
South Australia	ref. 332; ref. 333; ref. 321; ref. 328; ref. 331; ref. 324; ref. 323; full occurrence matrix for individual sites and beds provided in ref. 17	Mm b1 - Mt. Michael bed 1 at Nilpena (Flinders Ranges)	Ediacara Member, Rawnsley Quartzite (multiple levels/beds)				557.3	550.5	557.3	550.5	557.3	550.5	557.3	550.5	557.3	550.5	557.3	550.5	557.3	550.5	557.3	550.5	557.3	550.5	557.3	550.5	557.3	550.5				Biostratigraphic best fit	shallow siliciclastic	Majority reflect 'Flinders-style' preservation (Gehling, 1999; Narbonne, 2005). 3D cast in siltstone/sandstone. Preservation hypothesised to be mediated by event deposition of storm beds upon well-developed microbial mat. However, some reflect 'Nama-style' preservation, representing possible rapid burial of epifaunal organisms under current/combined wave-current flow (Narbonne, 2005 and reference…							7								15
South Australia	ref. 332; ref. 333; ref. 321; ref. 328; ref. 331; ref. 324; ref. 323; full occurrence matrix for individual sites and beds provided in ref. 17	Mm b2 - Mt. Michael bed 2 at Nilpena (Flinders Ranges)	Ediacara Member, Rawnsley Quartzite (multiple levels/beds)				557.3	550.5	557.3	550.5	557.3	550.5	557.3	550.5	557.3	550.5	557.3	550.5	557.3	550.5	557.3	550.5	557.3	550.5	557.3	550.5	557.3	550.5				Biostratigraphic best fit	shallow siliciclastic	Majority reflect 'Flinders-style' preservation (Gehling, 1999; Narbonne, 2005). 3D cast in siltstone/sandstone. Preservation hypothesised to be mediated by event deposition of storm beds upon well-developed microbial mat. However, some reflect 'Nama-style' preservation, representing possible rapid burial of epifaunal organisms under current/combined wave-current flow (Narbonne, 2005 and reference…							7								15
South Australia	ref. 332; ref. 333; ref. 321; ref. 328; ref. 331; ref. 324; ref. 323; full occurrence matrix for individual sites and beds provided in ref. 17	Mm b3 - Mt. Michael bed 3 at Nilpena (Flinders Ranges)	Ediacara Member, Rawnsley Quartzite (multiple levels/beds)				557.3	550.5	557.3	550.5	557.3	550.5	557.3	550.5	557.3	550.5	557.3	550.5	557.3	550.5	557.3	550.5	557.3	550.5	557.3	550.5	557.3	550.5				Biostratigraphic best fit	shallow siliciclastic	Majority reflect 'Flinders-style' preservation (Gehling, 1999; Narbonne, 2005). 3D cast in siltstone/sandstone. Preservation hypothesised to be mediated by event deposition of storm beds upon well-developed microbial mat. However, some reflect 'Nama-style' preservation, representing possible rapid burial of epifaunal organisms under current/combined wave-current flow (Narbonne, 2005 and reference…							7								15
South Australia	ref. 332; ref. 333; ref. 321; ref. 328; ref. 331; ref. 324; ref. 323; full occurrence matrix for individual sites and beds provided in ref. 17	Mm b4 - Mt. Michael bed 4 at Nilpena (Flinders Ranges)	Ediacara Member, Rawnsley Quartzite (multiple levels/beds)				557.3	550.5	557.3	550.5	557.3	550.5	557.3	550.5	557.3	550.5	557.3	550.5	557.3	550.5	557.3	550.5	557.3	550.5	557.3	550.5	557.3	550.5				Biostratigraphic best fit	shallow siliciclastic	Majority reflect 'Flinders-style' preservation (Gehling, 1999; Narbonne, 2005). 3D cast in siltstone/sandstone. Preservation hypothesised to be mediated by event deposition of storm beds upon well-developed microbial mat. However, some reflect 'Nama-style' preservation, representing possible rapid burial of epifaunal organisms under current/combined wave-current flow (Narbonne, 2005 and reference…							7								15
South Australia	ref. 332; ref. 333; ref. 321; ref. 328; ref. 331; ref. 324; ref. 323; full occurrence matrix for individual sites and beds provided in ref. 17	Mm b5 - Mt. Michael bed 5 at Nilpena (Flinders Ranges)	Ediacara Member, Rawnsley Quartzite (multiple levels/beds)				557.3	550.5	557.3	550.5	557.3	550.5	557.3	550.5	557.3	550.5	557.3	550.5	557.3	550.5	557.3	550.5	557.3	550.5	557.3	550.5	557.3	550.5				Biostratigraphic best fit	shallow siliciclastic	Majority reflect 'Flinders-style' preservation (Gehling, 1999; Narbonne, 2005). 3D cast in siltstone/sandstone. Preservation hypothesised to be mediated by event deposition of storm beds upon well-developed microbial mat. However, some reflect 'Nama-style' preservation, representing possible rapid burial of epifaunal organisms under current/combined wave-current flow (Narbonne, 2005 and reference…							7								15
South Australia	ref. 332; ref. 333; ref. 321; ref. 328; ref. 331; ref. 324; ref. 323; full occurrence matrix for individual sites and beds provided in ref. 17	Mt. James in the Ediacara Range (Flinders Ranges)	Ediacara Member, Rawnsley Quartzite (multiple levels/beds)				557.3	550.5	557.3	550.5	557.3	550.5	557.3	550.5	557.3	550.5	557.3	550.5	557.3	550.5	557.3	550.5	557.3	550.5	557.3	550.5	557.3	550.5				Biostratigraphic best fit	shallow siliciclastic	Majority reflect 'Flinders-style' preservation (Gehling, 1999; Narbonne, 2005). 3D cast in siltstone/sandstone. Preservation hypothesised to be mediated by event deposition of storm beds upon well-developed microbial mat. However, some reflect 'Nama-style' preservation, representing possible rapid burial of epifaunal organisms under current/combined wave-current flow (Narbonne, 2005 and reference…							7								15
South Australia	ref. 332; ref. 333; ref. 321; ref. 328; ref. 331; ref. 324; ref. 323; full occurrence matrix for individual sites and beds provided in ref. 17	Mt. Mantell (Flinders Ranges)	Ediacara Member, Rawnsley Quartzite (multiple levels/beds)				557.3	550.5	557.3	550.5	557.3	550.5	557.3	550.5	557.3	550.5	557.3	550.5	557.3	550.5	557.3	550.5	557.3	550.5	557.3	550.5	557.3	550.5				Biostratigraphic best fit	shallow siliciclastic	Majority reflect 'Flinders-style' preservation (Gehling, 1999; Narbonne, 2005). 3D cast in siltstone/sandstone. Preservation hypothesised to be mediated by event deposition of storm beds upon well-developed microbial mat. However, some reflect 'Nama-style' preservation, representing possible rapid burial of epifaunal organisms under current/combined wave-current flow (Narbonne, 2005 and reference…							7								15
South Australia	ref. 332; ref. 333; ref. 321; ref. 328; ref. 331; ref. 324; ref. 323; full occurrence matrix for individual sites and beds provided in ref. 17	Mt. Scott locality (Flinders Ranges)	Ediacara Member, Rawnsley Quartzite (multiple levels/beds)				557.3	550.5	557.3	550.5	557.3	550.5	557.3	550.5	557.3	550.5	557.3	550.5	557.3	550.5	557.3	550.5	557.3	550.5	557.3	550.5	557.3	550.5				Biostratigraphic best fit	shallow siliciclastic	Majority reflect 'Flinders-style' preservation (Gehling, 1999; Narbonne, 2005). 3D cast in siltstone/sandstone. Preservation hypothesised to be mediated by event deposition of storm beds upon well-developed microbial mat. However, some reflect 'Nama-style' preservation, representing possible rapid burial of epifaunal organisms under current/combined wave-current flow (Narbonne, 2005 and reference…							7								15
South Australia	ref. 332; ref. 333; ref. 321; ref. 328; ref. 331; ref. 324; ref. 323; full occurrence matrix for individual sites and beds provided in ref. 17	Parv ('Parvancorina') excavated bed (Flinders Ranges)	Ediacara Member, Rawnsley Quartzite (multiple levels/beds)				557.3	550.5	557.3	550.5	557.3	550.5	557.3	550.5	557.3	550.5	557.3	550.5	557.3	550.5	557.3	550.5	557.3	550.5	557.3	550.5	557.3	550.5				Biostratigraphic best fit	shallow siliciclastic	Majority reflect 'Flinders-style' preservation (Gehling, 1999; Narbonne, 2005). 3D cast in siltstone/sandstone. Preservation hypothesised to be mediated by event deposition of storm beds upon well-developed microbial mat. However, some reflect 'Nama-style' preservation, representing possible rapid burial of epifaunal organisms under current/combined wave-current flow (Narbonne, 2005 and reference…							7								15
South Australia	ref. 332; ref. 333; ref. 321; ref. 328; ref. 331; ref. 324; ref. 323; full occurrence matrix for individual sites and beds provided in ref. 17	Phyllo ('Phyllozoon') excavated bed (Flinders Ranges)	Ediacara Member, Rawnsley Quartzite (multiple levels/beds)				557.3	550.5	557.3	550.5	557.3	550.5	557.3	550.5	557.3	550.5	557.3	550.5	557.3	550.5	557.3	550.5	557.3	550.5	557.3	550.5	557.3	550.5				Biostratigraphic best fit	shallow siliciclastic	Majority reflect 'Flinders-style' preservation (Gehling, 1999; Narbonne, 2005). 3D cast in siltstone/sandstone. Preservation hypothesised to be mediated by event deposition of storm beds upon well-developed microbial mat. However, some reflect 'Nama-style' preservation, representing possible rapid burial of epifaunal organisms under current/combined wave-current flow (Narbonne, 2005 and reference…							7								15
South Australia	ref. 332; ref. 333; ref. 321; ref. 328; ref. 331; ref. 324; ref. 323; full occurrence matrix for individual sites and beds provided in ref. 17	Randall Lookout in the Ediacara Range (Flinders Ranges)	Ediacara Member, Rawnsley Quartzite (multiple levels/beds)				557.3	550.5	557.3	550.5	557.3	550.5	557.3	550.5	557.3	550.5	557.3	550.5	557.3	550.5	557.3	550.5	557.3	550.5	557.3	550.5	557.3	550.5				Biostratigraphic best fit	shallow siliciclastic	Majority reflect 'Flinders-style' preservation (Gehling, 1999; Narbonne, 2005). 3D cast in siltstone/sandstone. Preservation hypothesised to be mediated by event deposition of storm beds upon well-developed microbial mat. However, some reflect 'Nama-style' preservation, representing possible rapid burial of epifaunal organisms under current/combined wave-current flow (Narbonne, 2005 and reference…							7								15
South Australia	ref. 332; ref. 333; ref. 321; ref. 328; ref. 331; ref. 324; ref. 323; full occurrence matrix for individual sites and beds provided in ref. 17	Reaphook Hill (Flinders Ranges)	Ediacara Member, Rawnsley Quartzite (multiple levels/beds)				557.3	550.5	557.3	550.5	557.3	550.5	557.3	550.5	557.3	550.5	557.3	550.5	557.3	550.5	557.3	550.5	557.3	550.5	557.3	550.5	557.3	550.5				Biostratigraphic best fit	shallow siliciclastic	Majority reflect 'Flinders-style' preservation (Gehling, 1999; Narbonne, 2005). 3D cast in siltstone/sandstone. Preservation hypothesised to be mediated by event deposition of storm beds upon well-developed microbial mat. However, some reflect 'Nama-style' preservation, representing possible rapid burial of epifaunal organisms under current/combined wave-current flow (Narbonne, 2005 and reference…							7								15
South Australia	ref. 332; ref. 333; ref. 321; ref. 328; ref. 331; ref. 324; ref. 323; full occurrence matrix for individual sites and beds provided in ref. 17	Red Range (Flinders Ranges)	Ediacara Member, Rawnsley Quartzite (multiple levels/beds)				557.3	550.5	557.3	550.5	557.3	550.5	557.3	550.5	557.3	550.5	557.3	550.5	557.3	550.5	557.3	550.5	557.3	550.5	557.3	550.5	557.3	550.5				Biostratigraphic best fit	shallow siliciclastic	Majority reflect 'Flinders-style' preservation (Gehling, 1999; Narbonne, 2005). 3D cast in siltstone/sandstone. Preservation hypothesised to be mediated by event deposition of storm beds upon well-developed microbial mat. However, some reflect 'Nama-style' preservation, representing possible rapid burial of epifaunal organisms under current/combined wave-current flow (Narbonne, 2005 and reference…							7								15
South Australia	ref. 332; ref. 333; ref. 321; ref. 328; ref. 331; ref. 324; ref. 323; full occurrence matrix for individual sites and beds provided in ref. 17	Rugo ('Rugoconites') excavated bed (Flinders Ranges)	Ediacara Member, Rawnsley Quartzite (multiple levels/beds)				557.3	550.5	557.3	550.5	557.3	550.5	557.3	550.5	557.3	550.5	557.3	550.5	557.3	550.5	557.3	550.5	557.3	550.5	557.3	550.5	557.3	550.5				Biostratigraphic best fit	shallow siliciclastic	Majority reflect 'Flinders-style' preservation (Gehling, 1999; Narbonne, 2005). 3D cast in siltstone/sandstone. Preservation hypothesised to be mediated by event deposition of storm beds upon well-developed microbial mat. However, some reflect 'Nama-style' preservation, representing possible rapid burial of epifaunal organisms under current/combined wave-current flow (Narbonne, 2005 and reference…							7								15
South Australia	ref. 332; ref. 333; ref. 321; ref. 328; ref. 331; ref. 324; ref. 323; full occurrence matrix for individual sites and beds provided in ref. 17	SERB - South Ediacara locality in Ediacara Range (Flinders Ranges)	Ediacara Member, Rawnsley Quartzite (multiple levels/beds)				557.3	550.5	557.3	550.5	557.3	550.5	557.3	550.5	557.3	550.5	557.3	550.5	557.3	550.5	557.3	550.5	557.3	550.5	557.3	550.5	557.3	550.5				Biostratigraphic best fit	shallow siliciclastic	Majority reflect 'Flinders-style' preservation (Gehling, 1999; Narbonne, 2005). 3D cast in siltstone/sandstone. Preservation hypothesised to be mediated by event deposition of storm beds upon well-developed microbial mat. However, some reflect 'Nama-style' preservation, representing possible rapid burial of epifaunal organisms under current/combined wave-current flow (Narbonne, 2005 and reference…							7								15
South Australia	ref. 332; ref. 333; ref. 321; ref. 328; ref. 331; ref. 324; ref. 323; full occurrence matrix for individual sites and beds provided in ref. 17	SNG1 excavated bed (Flinders Ranges)	Ediacara Member, Rawnsley Quartzite (multiple levels/beds)				557.3	550.5	557.3	550.5	557.3	550.5	557.3	550.5	557.3	550.5	557.3	550.5	557.3	550.5	557.3	550.5	557.3	550.5	557.3	550.5	557.3	550.5				Biostratigraphic best fit	shallow siliciclastic	Majority reflect 'Flinders-style' preservation (Gehling, 1999; Narbonne, 2005). 3D cast in siltstone/sandstone. Preservation hypothesised to be mediated by event deposition of storm beds upon well-developed microbial mat. However, some reflect 'Nama-style' preservation, representing possible rapid burial of epifaunal organisms under current/combined wave-current flow (Narbonne, 2005 and reference…							7								15
South Australia	ref. 332; ref. 333; ref. 321; ref. 328; ref. 331; ref. 324; ref. 323; full occurrence matrix for individual sites and beds provided in ref. 17	SNG2 excavated bed (Flinders Ranges)	Ediacara Member, Rawnsley Quartzite (multiple levels/beds)				557.3	550.5	557.3	550.5	557.3	550.5	557.3	550.5	557.3	550.5	557.3	550.5	557.3	550.5	557.3	550.5	557.3	550.5	557.3	550.5	557.3	550.5				Biostratigraphic best fit	shallow siliciclastic	Majority reflect 'Flinders-style' preservation (Gehling, 1999; Narbonne, 2005). 3D cast in siltstone/sandstone. Preservation hypothesised to be mediated by event deposition of storm beds upon well-developed microbial mat. However, some reflect 'Nama-style' preservation, representing possible rapid burial of epifaunal organisms under current/combined wave-current flow (Narbonne, 2005 and reference…							7								15
South Australia	ref. 332; ref. 333; ref. 321; ref. 328; ref. 331; ref. 324; ref. 323; full occurrence matrix for individual sites and beds provided in ref. 17	STC-AB excavated bed (Flinders Ranges)	Ediacara Member, Rawnsley Quartzite (multiple levels/beds)				557.3	550.5	557.3	550.5	557.3	550.5	557.3	550.5	557.3	550.5	557.3	550.5	557.3	550.5	557.3	550.5	557.3	550.5	557.3	550.5	557.3	550.5				Biostratigraphic best fit	shallow siliciclastic	Majority reflect 'Flinders-style' preservation (Gehling, 1999; Narbonne, 2005). 3D cast in siltstone/sandstone. Preservation hypothesised to be mediated by event deposition of storm beds upon well-developed microbial mat. However, some reflect 'Nama-style' preservation, representing possible rapid burial of epifaunal organisms under current/combined wave-current flow (Narbonne, 2005 and reference…							7								15
South Australia	ref. 332; ref. 333; ref. 321; ref. 328; ref. 331; ref. 324; ref. 323; full occurrence matrix for individual sites and beds provided in ref. 17	STC-B excavated bed (Flinders Ranges)	Ediacara Member, Rawnsley Quartzite (multiple levels/beds)				557.3	550.5	557.3	550.5	557.3	550.5	557.3	550.5	557.3	550.5	557.3	550.5	557.3	550.5	557.3	550.5	557.3	550.5	557.3	550.5	557.3	550.5				Biostratigraphic best fit	shallow siliciclastic	Majority reflect 'Flinders-style' preservation (Gehling, 1999; Narbonne, 2005). 3D cast in siltstone/sandstone. Preservation hypothesised to be mediated by event deposition of storm beds upon well-developed microbial mat. However, some reflect 'Nama-style' preservation, representing possible rapid burial of epifaunal organisms under current/combined wave-current flow (Narbonne, 2005 and reference…							7								15
South Australia	ref. 332; ref. 333; ref. 321; ref. 328; ref. 331; ref. 324; ref. 323; full occurrence matrix for individual sites and beds provided in ref. 17	STC-F excavated bed (Flinders Ranges)	Ediacara Member, Rawnsley Quartzite (multiple levels/beds)				557.3	550.5	557.3	550.5	557.3	550.5	557.3	550.5	557.3	550.5	557.3	550.5	557.3	550.5	557.3	550.5	557.3	550.5	557.3	550.5	557.3	550.5				Biostratigraphic best fit	shallow siliciclastic	Majority reflect 'Flinders-style' preservation (Gehling, 1999; Narbonne, 2005). 3D cast in siltstone/sandstone. Preservation hypothesised to be mediated by event deposition of storm beds upon well-developed microbial mat. However, some reflect 'Nama-style' preservation, representing possible rapid burial of epifaunal organisms under current/combined wave-current flow (Narbonne, 2005 and reference…							7								15
South Australia	ref. 332; ref. 333; ref. 321; ref. 328; ref. 331; ref. 324; ref. 323; full occurrence matrix for individual sites and beds provided in ref. 17	STC-G excavated bed (Flinders Ranges)	Ediacara Member, Rawnsley Quartzite (multiple levels/beds)				557.3	550.5	557.3	550.5	557.3	550.5	557.3	550.5	557.3	550.5	557.3	550.5	557.3	550.5	557.3	550.5	557.3	550.5	557.3	550.5	557.3	550.5				Biostratigraphic best fit	shallow siliciclastic	Majority reflect 'Flinders-style' preservation (Gehling, 1999; Narbonne, 2005). 3D cast in siltstone/sandstone. Preservation hypothesised to be mediated by event deposition of storm beds upon well-developed microbial mat. However, some reflect 'Nama-style' preservation, representing possible rapid burial of epifaunal organisms under current/combined wave-current flow (Narbonne, 2005 and reference…							7								15
South Australia	ref. 332; ref. 333; ref. 321; ref. 328; ref. 331; ref. 324; ref. 323; full occurrence matrix for individual sites and beds provided in ref. 17	STC-H excavated bed (Flinders Ranges)	Ediacara Member, Rawnsley Quartzite (multiple levels/beds)				557.3	550.5	557.3	550.5	557.3	550.5	557.3	550.5	557.3	550.5	557.3	550.5	557.3	550.5	557.3	550.5	557.3	550.5	557.3	550.5	557.3	550.5				Biostratigraphic best fit	shallow siliciclastic	Majority reflect 'Flinders-style' preservation (Gehling, 1999; Narbonne, 2005). 3D cast in siltstone/sandstone. Preservation hypothesised to be mediated by event deposition of storm beds upon well-developed microbial mat. However, some reflect 'Nama-style' preservation, representing possible rapid burial of epifaunal organisms under current/combined wave-current flow (Narbonne, 2005 and reference…							7								15
South Australia	ref. 332; ref. 333; ref. 321; ref. 328; ref. 331; ref. 324; ref. 323; full occurrence matrix for individual sites and beds provided in ref. 17	STC-HI excavated bed (Flinders Ranges)	Ediacara Member, Rawnsley Quartzite (multiple levels/beds)				557.3	550.5	557.3	550.5	557.3	550.5	557.3	550.5	557.3	550.5	557.3	550.5	557.3	550.5	557.3	550.5	557.3	550.5	557.3	550.5	557.3	550.5				Biostratigraphic best fit	shallow siliciclastic	Majority reflect 'Flinders-style' preservation (Gehling, 1999; Narbonne, 2005). 3D cast in siltstone/sandstone. Preservation hypothesised to be mediated by event deposition of storm beds upon well-developed microbial mat. However, some reflect 'Nama-style' preservation, representing possible rapid burial of epifaunal organisms under current/combined wave-current flow (Narbonne, 2005 and reference…							7								15
South Australia	ref. 332; ref. 333; ref. 321; ref. 328; ref. 331; ref. 324; ref. 323; full occurrence matrix for individual sites and beds provided in ref. 17	STC-I excavated bed (Flinders Ranges)	Ediacara Member, Rawnsley Quartzite (multiple levels/beds)				557.3	550.5	557.3	550.5	557.3	550.5	557.3	550.5	557.3	550.5	557.3	550.5	557.3	550.5	557.3	550.5	557.3	550.5	557.3	550.5	557.3	550.5				Biostratigraphic best fit	shallow siliciclastic	Majority reflect 'Flinders-style' preservation (Gehling, 1999; Narbonne, 2005). 3D cast in siltstone/sandstone. Preservation hypothesised to be mediated by event deposition of storm beds upon well-developed microbial mat. However, some reflect 'Nama-style' preservation, representing possible rapid burial of epifaunal organisms under current/combined wave-current flow (Narbonne, 2005 and reference…							7								15
South Australia	ref. 332; ref. 333; ref. 321; ref. 328; ref. 331; ref. 324; ref. 323; full occurrence matrix for individual sites and beds provided in ref. 17	STC-J excavated bed (Flinders Ranges)	Ediacara Member, Rawnsley Quartzite (multiple levels/beds)				557.3	550.5	557.3	550.5	557.3	550.5	557.3	550.5	557.3	550.5	557.3	550.5	557.3	550.5	557.3	550.5	557.3	550.5	557.3	550.5	557.3	550.5				Biostratigraphic best fit	shallow siliciclastic	Majority reflect 'Flinders-style' preservation (Gehling, 1999; Narbonne, 2005). 3D cast in siltstone/sandstone. Preservation hypothesised to be mediated by event deposition of storm beds upon well-developed microbial mat. However, some reflect 'Nama-style' preservation, representing possible rapid burial of epifaunal organisms under current/combined wave-current flow (Narbonne, 2005 and reference…							7								15
South Australia	ref. 332; ref. 333; ref. 321; ref. 328; ref. 331; ref. 324; ref. 323; full occurrence matrix for individual sites and beds provided in ref. 17	STC-X excavated bed (Flinders Ranges)	Ediacara Member, Rawnsley Quartzite (multiple levels/beds)				557.3	550.5	557.3	550.5	557.3	550.5	557.3	550.5	557.3	550.5	557.3	550.5	557.3	550.5	557.3	550.5	557.3	550.5	557.3	550.5	557.3	550.5				Biostratigraphic best fit	shallow siliciclastic	Majority reflect 'Flinders-style' preservation (Gehling, 1999; Narbonne, 2005). 3D cast in siltstone/sandstone. Preservation hypothesised to be mediated by event deposition of storm beds upon well-developed microbial mat. However, some reflect 'Nama-style' preservation, representing possible rapid burial of epifaunal organisms under current/combined wave-current flow (Narbonne, 2005 and reference…							7								15
South Australia	ref. 332; ref. 333; ref. 321; ref. 328; ref. 331; ref. 324; ref. 323; full occurrence matrix for individual sites and beds provided in ref. 17	Sub excavated bed (Flinders Ranges)	Ediacara Member, Rawnsley Quartzite (multiple levels/beds)				557.3	550.5	557.3	550.5	557.3	550.5	557.3	550.5	557.3	550.5	557.3	550.5	557.3	550.5	557.3	550.5	557.3	550.5	557.3	550.5	557.3	550.5				Biostratigraphic best fit	shallow siliciclastic	Majority reflect 'Flinders-style' preservation (Gehling, 1999; Narbonne, 2005). 3D cast in siltstone/sandstone. Preservation hypothesised to be mediated by event deposition of storm beds upon well-developed microbial mat. However, some reflect 'Nama-style' preservation, representing possible rapid burial of epifaunal organisms under current/combined wave-current flow (Narbonne, 2005 and reference…							7								15
South Australia	ref. 332; ref. 333; ref. 321; ref. 328; ref. 331; ref. 324; ref. 323; full occurrence matrix for individual sites and beds provided in ref. 17	Trib ('Tribrachidium') excavated bed (Flinders Ranges)	Ediacara Member, Rawnsley Quartzite (multiple levels/beds)				557.3	550.5	557.3	550.5	557.3	550.5	557.3	550.5	557.3	550.5	557.3	550.5	557.3	550.5	557.3	550.5	557.3	550.5	557.3	550.5	557.3	550.5				Biostratigraphic best fit	shallow siliciclastic	Majority reflect 'Flinders-style' preservation (Gehling, 1999; Narbonne, 2005). 3D cast in siltstone/sandstone. Preservation hypothesised to be mediated by event deposition of storm beds upon well-developed microbial mat. However, some reflect 'Nama-style' preservation, representing possible rapid burial of epifaunal organisms under current/combined wave-current flow (Narbonne, 2005 and reference…							7								15
South Australia	ref. 332; ref. 333; ref. 321; ref. 328; ref. 331; ref. 324; ref. 323; full occurrence matrix for individual sites and beds provided in ref. 17	southern Mt. Scott Range localities (Flinders Ranges)	Ediacara Member, Rawnsley Quartzite (multiple levels/beds)				557.3	550.5	557.3	550.5	557.3	550.5	557.3	550.5	557.3	550.5	557.3	550.5	557.3	550.5	557.3	550.5	557.3	550.5	557.3	550.5	557.3	550.5				Biostratigraphic best fit	shallow siliciclastic	Majority reflect 'Flinders-style' preservation (Gehling, 1999; Narbonne, 2005). 3D cast in siltstone/sandstone. Preservation hypothesised to be mediated by event deposition of storm beds upon well-developed microbial mat. However, some reflect 'Nama-style' preservation, representing possible rapid burial of epifaunal organisms under current/combined wave-current flow (Narbonne, 2005 and reference…							7								15
South Australia	ref. 326; ref. 327; ref. 332; full occurrence matrix for individual sites and beds provided in ref. 17	Chace Range	Ediacara Member, Rawnsley Quartzite (multiple levels/beds)				557.3	550.5	557.3	550.5	557.3	550.5	557.3	550.5	557.3	550.5	557.3	550.5	557.3	550.5	557.3	550.5	557.3	550.5	557.3	550.5	557.3	550.5				Biostratigraphic best fit	shallow siliciclastic	Majority reflect 'Flinders-style' preservation (Gehling, 1999; Narbonne, 2005). 3D cast in siltstone/sandstone. Preservation hypothesised to be mediated by event deposition of storm beds upon well-developed microbial mat. However, some reflect 'Nama-style' preservation, representing possible rapid burial of epifaunal organisms under current/combined wave-current flow (Narbonne, 2005 and reference…
South Australia	ref. 334; ref. 335; ref. 336; referenced in ref. 17	Georgina Basin Ediacara-like assemblage	Georgina Basin; Mount Skinner				557.3	550.5	557.3	550.5	557.3	550.5	557.3	550.5	557.3	550.5	557.3	550.5	557.3	550.5	557.3	550.5	557.3	550.5	557.3	550.5	557.3	550.5				Biostratigraphic best fit	shallow siliciclastic	Majority reflect 'Flinders-style' preservation (Gehling, 1999; Narbonne, 2005). 3D cast in siltstone/sandstone. Preservation hypothesised to be mediated by event deposition of storm beds upon well-developed microbial mat. However, some reflect 'Nama-style' preservation, representing possible rapid burial of epifaunal organisms under current/combined wave-current flow (Narbonne, 2005 and reference…
South Australia	ref. 334; ref. 335; ref. 336; referenced in ref. 17	Mt. Skinner	Georgina Basin; Mount Skinner				557.3	550.5	557.3	550.5	557.3	550.5	557.3	550.5	557.3	550.5	557.3	550.5	557.3	550.5	557.3	550.5	557.3	550.5	557.3	550.5	557.3	550.5				Biostratigraphic best fit	shallow siliciclastic	Majority reflect 'Flinders-style' preservation (Gehling, 1999; Narbonne, 2005). 3D cast in siltstone/sandstone. Preservation hypothesised to be mediated by event deposition of storm beds upon well-developed microbial mat. However, some reflect 'Nama-style' preservation, representing possible rapid burial of epifaunal organisms under current/combined wave-current flow (Narbonne, 2005 and reference…
South Australia	ref. 329; ref. 322; ref. 324; ref. 325; ref. 321; ref. 330	Bath T2 - Bath Tub Gorge bed 2 (Flinders Ranges)	Rawnsley Quartzite, Nilpena Sandstone Member (multiple levels/beds)				557.3	550.5	557.3	550.5	557.3	550.5	557.3	550.5	557.3	550.5	557.3	550.5	557.3	550.5	557.3	550.5	557.3	550.5	557.3	550.5	557.3	550.5				Biostratigraphic best fit	shallow siliciclastic	Majority reflect 'Flinders-style' preservation (Gehling, 1999; Narbonne, 2005). 3D cast in siltstone/sandstone. Preservation hypothesised to be mediated by event deposition of storm beds upon well-developed microbial mat. However, some reflect 'Nama-style' preservation, representing possible rapid burial of epifaunal organisms under current/combined wave-current flow (Narbonne, 2005 and reference…	1
South Australia	ref. 329; ref. 322; ref. 324; ref. 325; ref. 321; ref. 330	Bath T3 - Bath Tub Gorge bed 3 (Flinders Ranges)	Rawnsley Quartzite, Nilpena Sandstone Member (multiple levels/beds)				557.3	550.5	557.3	550.5	557.3	550.5	557.3	550.5	557.3	550.5	557.3	550.5	557.3	550.5	557.3	550.5	557.3	550.5	557.3	550.5	557.3	550.5				Biostratigraphic best fit	shallow siliciclastic	Majority reflect 'Flinders-style' preservation (Gehling, 1999; Narbonne, 2005). 3D cast in siltstone/sandstone. Preservation hypothesised to be mediated by event deposition of storm beds upon well-developed microbial mat. However, some reflect 'Nama-style' preservation, representing possible rapid burial of epifaunal organisms under current/combined wave-current flow (Narbonne, 2005 and reference…	1
South Australia	ref. 329; ref. 322; ref. 324; ref. 325; ref. 321; ref. 330	Bath Tub Gorge of the Heysen Range (Flinders Ranges)	Rawnsley Quartzite, Nilpena Sandstone Member (multiple levels/beds)				557.3	550.5	557.3	550.5	557.3	550.5	557.3	550.5	557.3	550.5	557.3	550.5	557.3	550.5	557.3	550.5	557.3	550.5	557.3	550.5	557.3	550.5				Biostratigraphic best fit	shallow siliciclastic	Majority reflect 'Flinders-style' preservation (Gehling, 1999; Narbonne, 2005). 3D cast in siltstone/sandstone. Preservation hypothesised to be mediated by event deposition of storm beds upon well-developed microbial mat. However, some reflect 'Nama-style' preservation, representing possible rapid burial of epifaunal organisms under current/combined wave-current flow (Narbonne, 2005 and reference…	1
Avalonia (eastern Newfoundland, Canada, and Charnwood Forest, UK)	Occurrence information in (e.g.) ref. 156; ref. 418; ref. 130; ref. 417; ref. 415	Occurrences from the 'Catalina Dome' (Haootia, Charniodiscus, Bradgatia, ?Primocandelabrum, Hiemalora, Vinlandia, ivesheadiomorphs, Aspidella terranovica), north shore of Back Cove, 1.8km NNW of Melrose, Bonavista Peninsula, Newfoundland, Canada. Additional occurrences noted in column V from the Bradgate Fm, Maplewell Group, Charnwood Forest, UK.	Lower Fermeuse				563.7	560	563.7	560	563.7	560	563.7	560	563.7	560	563.7	560	563.7	560	563.7	560	563.7	560	563.7	560	563.7	560			sample 912 (Bradgate Formation): zircon U-Pb CA-ID-TIMS age: 561.85 ± 0.34 (0.66) [0.89] Ma; sample 846 (Hanging Rocks Fm): zircon U-Pb CA-ID-TIMS age: 556.6 ± 6.4 Ma	Poorly constrained	deep siliciclastic	Fermeuse-style' preservation (Narbonne, 2005). 3D cast in siltstone/sandstone. Preservation hypothesised to be mediated by microbial mat.	1	2				6
Avalonia (eastern Newfoundland, Canada, and Charnwood Forest, UK)	ref. 416	Ferryland (Avalon Peninsula), Newfoundland	Fermeuse				563.7	560	563.7	560	563.7	560	563.7	560	563.7	560	563.7	560	563.7	560	563.7	560	563.7	560	563.7	560	563.7	560				Poorly constrained	deep siliciclastic	Fermeuse-style' preservation (Narbonne, 2005). 3D cast in siltstone/sandstone. Preservation hypothesised to be mediated by microbial mat.
Avalonia (eastern Newfoundland, Canada, and Charnwood Forest, UK)	Occurrence information, radiometric ages and age model from ref. 133	CR2	Fermeuse		283	1893	562.568	562.568	562.568	562.568	562.568	562.568	562.568	562.568	562.568	562.568	562.568	562.568	562.568	562.568	562.568	562.568	562.568	562.568	562.568	562.568	562.568	562.568	N/A	N/A		Radiometric constraints	deep siliciclastic	Fermeuse-style' preservation (Narbonne, 2005). 3D cast in siltstone/sandstone. Preservation hypothesised to be mediated by microbial mat.	1
Avalonia (eastern Newfoundland, Canada, and Charnwood Forest, UK)	Occurrence information, radiometric ages and age model from ref. 133	MP12 + 5m	Fermeuse		80	1690	563.38	563.38	563.38	563.38	563.38	563.38	563.38	563.38	563.38	563.38	563.38	563.38	563.38	563.38	563.38	563.38	563.38	563.38	563.38	563.38	563.38	563.38	N/A	N/A		Radiometric constraints	deep siliciclastic	Fermeuse-style' preservation (Narbonne, 2005). 3D cast in siltstone/sandstone. Preservation hypothesised to be mediated by microbial mat.	1
Avalonia (eastern Newfoundland, Canada, and Charnwood Forest, UK)	Occurrence information, radiometric ages and age model from ref. 133	SH-2 TUFFITE SAMPLE	Fermeuse		75	1685	563.4	563.4	563.4	563.4	563.4	563.4	563.4	563.4	563.4	563.4	563.4	563.4	563.4	563.4	563.4	563.4	563.4	563.4	563.4	563.4	563.4	563.4	0.6	0.6	SH-2 TUFFITE SAMPLE: zircon U-Pb CA-ID-TIMS age: 564.13 ± 0.20 (0.25) [0.65] Ma	Radiometric constraints	deep siliciclastic	Fermeuse-style' preservation (Narbonne, 2005). 3D cast in siltstone/sandstone. Preservation hypothesised to be mediated by microbial mat.
Avalonia (eastern Newfoundland, Canada, and Charnwood Forest, UK)	Occurrence information, radiometric ages and age model from ref. 133	MP 12 (Shingle Head)	Fermeuse		75	1685	563.4	563.4	563.4	563.4	563.4	563.4	563.4	563.4	563.4	563.4	563.4	563.4	563.4	563.4	563.4	563.4	563.4	563.4	563.4	563.4	563.4	563.4	0.6	0.6		Radiometric constraints	deep siliciclastic	Fermeuse-style' preservation (Narbonne, 2005). 3D cast in siltstone/sandstone. Preservation hypothesised to be mediated by microbial mat.	1								9
Avalonia (eastern Newfoundland, Canada, and Charnwood Forest, UK)	Occurrence information, radiometric ages and age model from ref. 133	MP20	Fermeuse		45	1655	563.5	563.5	563.5	563.5	563.5	563.5	563.5	563.5	563.5	563.5	563.5	563.5	563.5	563.5	563.5	563.5	563.5	563.5	563.5	563.5	563.5	563.5	0.6	0.6		Radiometric constraints	deep siliciclastic	Fermeuse-style' preservation (Narbonne, 2005). 3D cast in siltstone/sandstone. Preservation hypothesised to be mediated by microbial mat.	1
Avalonia (eastern Newfoundland, Canada, and Charnwood Forest, UK)	Occurrence information, radiometric ages and age model from ref. 133	Fermeuse/Trepassey boundary	Fermeuse			1610	563.7	563.7	563.7	563.7	563.7	563.7	563.7	563.7	563.7	563.7	563.7	563.7	563.7	563.7	563.7	563.7	563.7	563.7	563.7	563.7	563.7	563.7	0.6	0.6		Radiometric constraints	deep siliciclastic	Fermeuse-style' preservation (Narbonne, 2005). 3D cast in siltstone/sandstone. Preservation hypothesised to be mediated by microbial mat.
Avalonia (eastern Newfoundland, Canada, and Charnwood Forest, UK)	Occurrence information, radiometric ages and age model from ref. 133	MP17	Trepassey		53	1423	564.6	564.6	564.6	564.6	564.6	564.6	564.6	564.6	564.6	564.6	564.6	564.6	564.6	564.6	564.6	564.6	564.6	564.6	564.6	564.6	564.6	564.6	0.4	0.4		Radiometric constraints	deep siliciclastic	Fermeuse-style' preservation (Narbonne, 2005). 3D cast in siltstone/sandstone. Preservation hypothesised to be mediated by microbial mat.	1	2
Avalonia (eastern Newfoundland, Canada, and Charnwood Forest, UK)	Occurrence information, radiometric ages and age model from ref. 133	LC-1 TUFFITE SAMPLE	Trepassey		43	1413	564.6	564.6	564.6	564.6	564.6	564.6	564.6	564.6	564.6	564.6	564.6	564.6	564.6	564.6	564.6	564.6	564.6	564.6	564.6	564.6	564.6	564.6	0.4	0.4	LC-1 TUFFITE SAMPLE: zircon U-Pb CA-ID-TIMS age: 564.71 ± 0.63 (0.65) [0.88] Ma	Radiometric constraints	deep siliciclastic	Fermeuse-style' preservation (Narbonne, 2005). 3D cast in siltstone/sandstone. Preservation hypothesised to be mediated by microbial mat.
Avalonia (eastern Newfoundland, Canada, and Charnwood Forest, UK)	Occurrence information, radiometric ages and age model from ref. 133	MP 9	Trepassey		43	1413	564.6	564.6	564.6	564.6	564.6	564.6	564.6	564.6	564.6	564.6	564.6	564.6	564.6	564.6	564.6	564.6	564.6	564.6	564.6	564.6	564.6	564.6	0.4	0.4		Radiometric constraints	deep siliciclastic	Fermeuse-style' preservation (Narbonne, 2005). 3D cast in siltstone/sandstone. Preservation hypothesised to be mediated by microbial mat.	1	2					7		9			12	13
Avalonia (eastern Newfoundland, Canada, and Charnwood Forest, UK)	Occurrence information, radiometric ages and age model from ref. 133	MP13	Trepassey		31	1401	564.7	564.7	564.7	564.7	564.7	564.7	564.7	564.7	564.7	564.7	564.7	564.7	564.7	564.7	564.7	564.7	564.7	564.7	564.7	564.7	564.7	564.7	0.3	0.4		Radiometric constraints	deep siliciclastic	Fermeuse-style' preservation (Narbonne, 2005). 3D cast in siltstone/sandstone. Preservation hypothesised to be mediated by microbial mat.	1
Avalonia (eastern Newfoundland, Canada, and Charnwood Forest, UK)	Occurrence information, radiometric ages and age model from ref. 133	MP 8	Trepassey		15	1385	564.8	564.8	564.8	564.8	564.8	564.8	564.8	564.8	564.8	564.8	564.8	564.8	564.8	564.8	564.8	564.8	564.8	564.8	564.8	564.8	564.8	564.8	0.3	0.4		Radiometric constraints	deep siliciclastic	Fermeuse-style' preservation (Narbonne, 2005). 3D cast in siltstone/sandstone. Preservation hypothesised to be mediated by microbial mat.	1	2					7
Avalonia (eastern Newfoundland, Canada, and Charnwood Forest, UK)	Occurrence information, radiometric ages and age model from ref. 133	MP North	Trepassey		7.5	1377.5	564.8	564.8	564.8	564.8	564.8	564.8	564.8	564.8	564.8	564.8	564.8	564.8	564.8	564.8	564.8	564.8	564.8	564.8	564.8	564.8	564.8	564.8	0.3	0.4		Radiometric constraints	deep siliciclastic	Fermeuse-style' preservation (Narbonne, 2005). 3D cast in siltstone/sandstone. Preservation hypothesised to be mediated by microbial mat.	1	2					7
Avalonia (eastern Newfoundland, Canada, and Charnwood Forest, UK)	Occurrence information, radiometric ages and age model from ref. 133	Trepassey/Mistaken Point boundary	Trepassey			1370	564.8	564.8	564.8	564.8	564.8	564.8	564.8	564.8	564.8	564.8	564.8	564.8	564.8	564.8	564.8	564.8	564.8	564.8	564.8	564.8	564.8	564.8	0.3	0.4		Radiometric constraints	deep siliciclastic	Fermeuse-style' preservation (Narbonne, 2005). 3D cast in siltstone/sandstone. Preservation hypothesised to be mediated by microbial mat.
Avalonia (eastern Newfoundland, Canada, and Charnwood Forest, UK)	Occurrence information, radiometric ages and age model from ref. 133	MP 4 + 1m	Mistaken Point		286	1366	564.8	564.8	564.8	564.8	564.8	564.8	564.8	564.8	564.8	564.8	564.8	564.8	564.8	564.8	564.8	564.8	564.8	564.8	564.8	564.8	564.8	564.8	0.3	0.4		Radiometric constraints	deep siliciclastic	Fermeuse-style' preservation (Narbonne, 2005). 3D cast in siltstone/sandstone. Preservation hypothesised to be mediated by microbial mat.
Avalonia (eastern Newfoundland, Canada, and Charnwood Forest, UK)	Occurrence information, radiometric ages and age model from ref. 133	MP 4	Mistaken Point		285	1365	564.8	564.8	564.8	564.8	564.8	564.8	564.8	564.8	564.8	564.8	564.8	564.8	564.8	564.8	564.8	564.8	564.8	564.8	564.8	564.8	564.8	564.8	0.3	0.4		Radiometric constraints	deep siliciclastic	Fermeuse-style' preservation (Narbonne, 2005). 3D cast in siltstone/sandstone. Preservation hypothesised to be mediated by microbial mat.	1
Avalonia (eastern Newfoundland, Canada, and Charnwood Forest, UK)	Occurrence information, radiometric ages and age model from ref. 133	MP 4 - 1.4m	Mistaken Point		283.60000000000002	1363.6	564.8	564.8	564.8	564.8	564.8	564.8	564.8	564.8	564.8	564.8	564.8	564.8	564.8	564.8	564.8	564.8	564.8	564.8	564.8	564.8	564.8	564.8	0.3	0.4		Radiometric constraints	deep siliciclastic	Fermeuse-style' preservation (Narbonne, 2005). 3D cast in siltstone/sandstone. Preservation hypothesised to be mediated by microbial mat.	1	2
Avalonia (eastern Newfoundland, Canada, and Charnwood Forest, UK)	Occurrence information, radiometric ages and age model from ref. 133	MP 3	Mistaken Point		273.67	1353.67	564.9	564.9	564.9	564.9	564.9	564.9	564.9	564.9	564.9	564.9	564.9	564.9	564.9	564.9	564.9	564.9	564.9	564.9	564.9	564.9	564.9	564.9	0.3	0.4		Radiometric constraints	deep siliciclastic	Fermeuse-style' preservation (Narbonne, 2005). 3D cast in siltstone/sandstone. Preservation hypothesised to be mediated by microbial mat.	1
Avalonia (eastern Newfoundland, Canada, and Charnwood Forest, UK)	Occurrence information, radiometric ages and age model from ref. 133	MP J +2m	Mistaken Point		272.67	1352.67	564.9	564.9	564.9	564.9	564.9	564.9	564.9	564.9	564.9	564.9	564.9	564.9	564.9	564.9	564.9	564.9	564.9	564.9	564.9	564.9	564.9	564.9	0.3	0.4		Radiometric constraints	deep siliciclastic	Fermeuse-style' preservation (Narbonne, 2005). 3D cast in siltstone/sandstone. Preservation hypothesised to be mediated by microbial mat.	1
Avalonia (eastern Newfoundland, Canada, and Charnwood Forest, UK)	Occurrence information, radiometric ages and age model from ref. 133	MP 6	Mistaken Point		272.17	1352.17	564.9	564.9	564.9	564.9	564.9	564.9	564.9	564.9	564.9	564.9	564.9	564.9	564.9	564.9	564.9	564.9	564.9	564.9	564.9	564.9	564.9	564.9	0.3	0.4		Radiometric constraints	deep siliciclastic	Fermeuse-style' preservation (Narbonne, 2005). 3D cast in siltstone/sandstone. Preservation hypothesised to be mediated by microbial mat.	1	2
Avalonia (eastern Newfoundland, Canada, and Charnwood Forest, UK)	Occurrence information, radiometric ages and age model from ref. 133	MP18	Mistaken Point		272	1352	564.9	564.9	564.9	564.9	564.9	564.9	564.9	564.9	564.9	564.9	564.9	564.9	564.9	564.9	564.9	564.9	564.9	564.9	564.9	564.9	564.9	564.9	0.3	0.4		Radiometric constraints	deep siliciclastic	Fermeuse-style' preservation (Narbonne, 2005). 3D cast in siltstone/sandstone. Preservation hypothesised to be mediated by microbial mat.	1					6
Avalonia (eastern Newfoundland, Canada, and Charnwood Forest, UK)	Occurrence information, radiometric ages and age model from ref. 133	MP3 - 2.5m	Mistaken Point		271.17	1351.17	564.9	564.9	564.9	564.9	564.9	564.9	564.9	564.9	564.9	564.9	564.9	564.9	564.9	564.9	564.9	564.9	564.9	564.9	564.9	564.9	564.9	564.9	0.2	0.3		Radiometric constraints	deep siliciclastic	Fermeuse-style' preservation (Narbonne, 2005). 3D cast in siltstone/sandstone. Preservation hypothesised to be mediated by microbial mat.	1
Avalonia (eastern Newfoundland, Canada, and Charnwood Forest, UK)	Occurrence information, radiometric ages and age model from ref. 133	MP J	Mistaken Point		270.67	1350.67	564.9	564.9	564.9	564.9	564.9	564.9	564.9	564.9	564.9	564.9	564.9	564.9	564.9	564.9	564.9	564.9	564.9	564.9	564.9	564.9	564.9	564.9	0.2	0.3		Radiometric constraints	deep siliciclastic	Fermeuse-style' preservation (Narbonne, 2005). 3D cast in siltstone/sandstone. Preservation hypothesised to be mediated by microbial mat.		2					7
Avalonia (eastern Newfoundland, Canada, and Charnwood Forest, UK)	Occurrence information, radiometric ages and age model from ref. 133	MP 10 (MP I)	Mistaken Point		268.55	1348.55	564.9	564.9	564.9	564.9	564.9	564.9	564.9	564.9	564.9	564.9	564.9	564.9	564.9	564.9	564.9	564.9	564.9	564.9	564.9	564.9	564.9	564.9	0.2	0.3		Radiometric constraints	deep siliciclastic	Fermeuse-style' preservation (Narbonne, 2005). 3D cast in siltstone/sandstone. Preservation hypothesised to be mediated by microbial mat.	1						7
Avalonia (eastern Newfoundland, Canada, and Charnwood Forest, UK)	Occurrence information, radiometric ages and age model from ref. 133	MP15	Mistaken Point		267	1347	564.9	564.9	564.9	564.9	564.9	564.9	564.9	564.9	564.9	564.9	564.9	564.9	564.9	564.9	564.9	564.9	564.9	564.9	564.9	564.9	564.9	564.9	0.2	0.3		Radiometric constraints	deep siliciclastic	Fermeuse-style' preservation (Narbonne, 2005). 3D cast in siltstone/sandstone. Preservation hypothesised to be mediated by microbial mat.	1	2					7
Avalonia (eastern Newfoundland, Canada, and Charnwood Forest, UK)	Occurrence information, radiometric ages and age model from ref. 133	MP 7	Mistaken Point		267	1347	564.9	564.9	564.9	564.9	564.9	564.9	564.9	564.9	564.9	564.9	564.9	564.9	564.9	564.9	564.9	564.9	564.9	564.9	564.9	564.9	564.9	564.9	0.2	0.3		Radiometric constraints	deep siliciclastic	Fermeuse-style' preservation (Narbonne, 2005). 3D cast in siltstone/sandstone. Preservation hypothesised to be mediated by microbial mat.	1						7		9					14
Avalonia (eastern Newfoundland, Canada, and Charnwood Forest, UK)	Occurrence information, radiometric ages and age model from ref. 133	MP16	Mistaken Point		262	1342	564.9	564.9	564.9	564.9	564.9	564.9	564.9	564.9	564.9	564.9	564.9	564.9	564.9	564.9	564.9	564.9	564.9	564.9	564.9	564.9	564.9	564.9	0.2	0.3		Radiometric constraints	deep siliciclastic	Fermeuse-style' preservation (Narbonne, 2005). 3D cast in siltstone/sandstone. Preservation hypothesised to be mediated by microbial mat.	1	2					7
Avalonia (eastern Newfoundland, Canada, and Charnwood Forest, UK)	Occurrence information, radiometric ages and age model from ref. 133	MP H	Mistaken Point		260.58	1340.58	564.9	564.9	564.9	564.9	564.9	564.9	564.9	564.9	564.9	564.9	564.9	564.9	564.9	564.9	564.9	564.9	564.9	564.9	564.9	564.9	564.9	564.9	0.2	0.3		Radiometric constraints	deep siliciclastic	Fermeuse-style' preservation (Narbonne, 2005). 3D cast in siltstone/sandstone. Preservation hypothesised to be mediated by microbial mat.								8
Avalonia (eastern Newfoundland, Canada, and Charnwood Forest, UK)	Occurrence information, radiometric ages and age model from ref. 133	MP G	Mistaken Point		244.8	1324.8	565	565	565	565	565	565	565	565	565	565	565	565	565	565	565	565	565	565	565	565	565	565	0.2	0.3		Radiometric constraints	deep siliciclastic	Fermeuse-style' preservation (Narbonne, 2005). 3D cast in siltstone/sandstone. Preservation hypothesised to be mediated by microbial mat.	1				5		7		9		11	12	13
Avalonia (eastern Newfoundland, Canada, and Charnwood Forest, UK)	Occurrence information, radiometric ages and age model from ref. 133	MP G (WC) -10cm	Mistaken Point		244.70000000000002	1324.7	565	565	565	565	565	565	565	565	565	565	565	565	565	565	565	565	565	565	565	565	565	565	0.2	0.2		Radiometric constraints	deep siliciclastic	Fermeuse-style' preservation (Narbonne, 2005). 3D cast in siltstone/sandstone. Preservation hypothesised to be mediated by microbial mat.	1
Avalonia (eastern Newfoundland, Canada, and Charnwood Forest, UK)	Occurrence information, radiometric ages and age model from ref. 133	MP2 F +1.1m	Mistaken Point		237.88	1317.88	565	565	565	565	565	565	565	565	565	565	565	565	565	565	565	565	565	565	565	565	565	565	0.2	0.2		Radiometric constraints	deep siliciclastic	Fermeuse-style' preservation (Narbonne, 2005). 3D cast in siltstone/sandstone. Preservation hypothesised to be mediated by microbial mat.		2
Avalonia (eastern Newfoundland, Canada, and Charnwood Forest, UK)	Occurrence information, radiometric ages and age model from ref. 133	MP2 F	Mistaken Point		236.78	1316.78	565	565	565	565	565	565	565	565	565	565	565	565	565	565	565	565	565	565	565	565	565	565	0.2	0.2		Radiometric constraints	deep siliciclastic	Fermeuse-style' preservation (Narbonne, 2005). 3D cast in siltstone/sandstone. Preservation hypothesised to be mediated by microbial mat.	1
Avalonia (eastern Newfoundland, Canada, and Charnwood Forest, UK)	Occurrence information, radiometric ages and age model from ref. 133	MP-14 TUFFITE SAMPLE	Mistaken Point		235	1315	565	565	565	565	565	565	565	565	565	565	565	565	565	565	565	565	565	565	565	565	565	565	0.2	0.2	MP-14 TUFFITE SAMPLE: zircon U-Pb CA-ID-TIMS age: 565.00 ± 0.16 (0.22) [0.64] Ma	Radiometric constraints	deep siliciclastic	Fermeuse-style' preservation (Narbonne, 2005). 3D cast in siltstone/sandstone. Preservation hypothesised to be mediated by microbial mat.
Avalonia (eastern Newfoundland, Canada, and Charnwood Forest, UK)	Occurrence information, radiometric ages and age model from ref. 133	MP E	Mistaken Point		235	1315	565	565	565	565	565	565	565	565	565	565	565	565	565	565	565	565	565	565	565	565	565	565	0.2	0.2		Radiometric constraints	deep siliciclastic	Fermeuse-style' preservation (Narbonne, 2005). 3D cast in siltstone/sandstone. Preservation hypothesised to be mediated by microbial mat.	1	2					7	8	9	10	11			14
Avalonia (eastern Newfoundland, Canada, and Charnwood Forest, UK)	Occurrence information, radiometric ages and age model from ref. 133	WC Between D and E	Mistaken Point		234.28	1314.28	565	565	565	565	565	565	565	565	565	565	565	565	565	565	565	565	565	565	565	565	565	565	0.2	0.2		Radiometric constraints	deep siliciclastic	Fermeuse-style' preservation (Narbonne, 2005). 3D cast in siltstone/sandstone. Preservation hypothesised to be mediated by microbial mat.	1
Avalonia (eastern Newfoundland, Canada, and Charnwood Forest, UK)	Occurrence information, radiometric ages and age model from ref. 133	CR1 D + 1m	Mistaken Point		233.56	1313.56	565	565	565	565	565	565	565	565	565	565	565	565	565	565	565	565	565	565	565	565	565	565	0.2	0.2		Radiometric constraints	deep siliciclastic	Fermeuse-style' preservation (Narbonne, 2005). 3D cast in siltstone/sandstone. Preservation hypothesised to be mediated by microbial mat.
Avalonia (eastern Newfoundland, Canada, and Charnwood Forest, UK)	Occurrence information, radiometric ages and age model from ref. 133	MP D	Mistaken Point		232.56	1312.56	565	565	565	565	565	565	565	565	565	565	565	565	565	565	565	565	565	565	565	565	565	565	0.2	0.2		Radiometric constraints	deep siliciclastic	Fermeuse-style' preservation (Narbonne, 2005). 3D cast in siltstone/sandstone. Preservation hypothesised to be mediated by microbial mat.	1						7	8			11
Avalonia (eastern Newfoundland, Canada, and Charnwood Forest, UK)	Occurrence information, radiometric ages and age model from ref. 133	MP2 D -2m (28.5m level in Landing et al log)	Mistaken Point		230.56	1310.56	565.1	565.1	565.1	565.1	565.1	565.1	565.1	565.1	565.1	565.1	565.1	565.1	565.1	565.1	565.1	565.1	565.1	565.1	565.1	565.1	565.1	565.1	0.2	0.2		Radiometric constraints	deep siliciclastic	Fermeuse-style' preservation (Narbonne, 2005). 3D cast in siltstone/sandstone. Preservation hypothesised to be mediated by microbial mat.	1
Avalonia (eastern Newfoundland, Canada, and Charnwood Forest, UK)	Occurrence information, radiometric ages and age model from ref. 133	MP C-D	Mistaken Point		223.05500000000001	1303.0550000000001	565.1	565.1	565.1	565.1	565.1	565.1	565.1	565.1	565.1	565.1	565.1	565.1	565.1	565.1	565.1	565.1	565.1	565.1	565.1	565.1	565.1	565.1	0.3	0.2		Radiometric constraints	deep siliciclastic	Fermeuse-style' preservation (Narbonne, 2005). 3D cast in siltstone/sandstone. Preservation hypothesised to be mediated by microbial mat.	1	2						8
Avalonia (eastern Newfoundland, Canada, and Charnwood Forest, UK)	Occurrence information, radiometric ages and age model from ref. 133	MP C	Mistaken Point		213.55	1293.55	565.2	565.2	565.2	565.2	565.2	565.2	565.2	565.2	565.2	565.2	565.2	565.2	565.2	565.2	565.2	565.2	565.2	565.2	565.2	565.2	565.2	565.2	0.4	0.3		Radiometric constraints	deep siliciclastic	Fermeuse-style' preservation (Narbonne, 2005). 3D cast in siltstone/sandstone. Preservation hypothesised to be mediated by microbial mat.	1						7
Avalonia (eastern Newfoundland, Canada, and Charnwood Forest, UK)	Occurrence information, radiometric ages and age model from ref. 133	MP B	Mistaken Point		212.81	1292.81	565.2	565.2	565.2	565.2	565.2	565.2	565.2	565.2	565.2	565.2	565.2	565.2	565.2	565.2	565.2	565.2	565.2	565.2	565.2	565.2	565.2	565.2	0.4	0.3		Radiometric constraints	deep siliciclastic	Fermeuse-style' preservation (Narbonne, 2005). 3D cast in siltstone/sandstone. Preservation hypothesised to be mediated by microbial mat.	1
Avalonia (eastern Newfoundland, Canada, and Charnwood Forest, UK)	Occurrence information, radiometric ages and age model from ref. 133	MP B - 55cm	Mistaken Point		209.81	1289.81	565.2	565.2	565.2	565.2	565.2	565.2	565.2	565.2	565.2	565.2	565.2	565.2	565.2	565.2	565.2	565.2	565.2	565.2	565.2	565.2	565.2	565.2	0.4	0.3		Radiometric constraints	deep siliciclastic	Fermeuse-style' preservation (Narbonne, 2005). 3D cast in siltstone/sandstone. Preservation hypothesised to be mediated by microbial mat.
Avalonia (eastern Newfoundland, Canada, and Charnwood Forest, UK)	Occurrence information, radiometric ages and age model from ref. 133	LMP + 1 m	Mistaken Point		56	1136	566.2	566.2	566.2	566.2	566.2	566.2	566.2	566.2	566.2	566.2	566.2	566.2	566.2	566.2	566.2	566.2	566.2	566.2	566.2	566.2	566.2	566.2	0.7	0.7		Radiometric constraints	deep siliciclastic	Fermeuse-style' preservation (Narbonne, 2005). 3D cast in siltstone/sandstone. Preservation hypothesised to be mediated by microbial mat.	1
Avalonia (eastern Newfoundland, Canada, and Charnwood Forest, UK)	Occurrence information, radiometric ages and age model from ref. 133	LMP	Mistaken Point		55	1135	566.2	566.2	566.2	566.2	566.2	566.2	566.2	566.2	566.2	566.2	566.2	566.2	566.2	566.2	566.2	566.2	566.2	566.2	566.2	566.2	566.2	566.2	0.7	0.7		Radiometric constraints	deep siliciclastic	Fermeuse-style' preservation (Narbonne, 2005). 3D cast in siltstone/sandstone. Preservation hypothesised to be mediated by microbial mat.	1	2			5	6	7	8	9		11		13	14
Avalonia (eastern Newfoundland, Canada, and Charnwood Forest, UK)	Occurrence information, radiometric ages and age model from ref. 133	Mistaken Point/Briscal boundary	Mistaken Point			1080	566.5	566.5	566.5	566.5	566.5	566.5	566.5	566.5	566.5	566.5	566.5	566.5	566.5	566.5	566.5	566.5	566.5	566.5	566.5	566.5	566.5	566.5	0.7	0.7		Radiometric constraints	deep siliciclastic	Fermeuse-style' preservation (Narbonne, 2005). 3D cast in siltstone/sandstone. Preservation hypothesised to be mediated by microbial mat.
Avalonia (eastern Newfoundland, Canada, and Charnwood Forest, UK)	Occurrence information, radiometric ages and age model from ref. 133	CR4	Briscal		296	1066	566.6	566.6	566.6	566.6	566.6	566.6	566.6	566.6	566.6	566.6	566.6	566.6	566.6	566.6	566.6	566.6	566.6	566.6	566.6	566.6	566.6	566.6	0.7	0.7		Radiometric constraints	deep siliciclastic	Fermeuse-style' preservation (Narbonne, 2005). 3D cast in siltstone/sandstone. Preservation hypothesised to be mediated by microbial mat.	1
Avalonia (eastern Newfoundland, Canada, and Charnwood Forest, UK)	Occurrence information, radiometric ages and age model from ref. 133	BR9	Briscal		255	1025	566.9	566.9	566.9	566.9	566.9	566.9	566.9	566.9	566.9	566.9	566.9	566.9	566.9	566.9	566.9	566.9	566.9	566.9	566.9	566.9	566.9	566.9	0.7	0.7		Radiometric constraints	deep siliciclastic	Fermeuse-style' preservation (Narbonne, 2005). 3D cast in siltstone/sandstone. Preservation hypothesised to be mediated by microbial mat.	1	2
Avalonia (eastern Newfoundland, Canada, and Charnwood Forest, UK)	Occurrence information, radiometric ages and age model from ref. 133	SWIM	Briscal		250	1020	566.9	566.9	566.9	566.9	566.9	566.9	566.9	566.9	566.9	566.9	566.9	566.9	566.9	566.9	566.9	566.9	566.9	566.9	566.9	566.9	566.9	566.9	0.7	0.7		Radiometric constraints	deep siliciclastic	Fermeuse-style' preservation (Narbonne, 2005). 3D cast in siltstone/sandstone. Preservation hypothesised to be mediated by microbial mat.	1
Avalonia (eastern Newfoundland, Canada, and Charnwood Forest, UK)	Occurrence information, radiometric ages and age model from ref. 133	BR2	Briscal		224	994	567.1	567.1	567.1	567.1	567.1	567.1	567.1	567.1	567.1	567.1	567.1	567.1	567.1	567.1	567.1	567.1	567.1	567.1	567.1	567.1	567.1	567.1	0.6	0.7		Radiometric constraints	deep siliciclastic	Fermeuse-style' preservation (Narbonne, 2005). 3D cast in siltstone/sandstone. Preservation hypothesised to be mediated by microbial mat.	1	2											13
Avalonia (eastern Newfoundland, Canada, and Charnwood Forest, UK)	Occurrence information, radiometric ages and age model from ref. 133	BC+3m	Briscal		213	983	567.1	567.1	567.1	567.1	567.1	567.1	567.1	567.1	567.1	567.1	567.1	567.1	567.1	567.1	567.1	567.1	567.1	567.1	567.1	567.1	567.1	567.1	0.6	0.7		Radiometric constraints	deep siliciclastic	Fermeuse-style' preservation (Narbonne, 2005). 3D cast in siltstone/sandstone. Preservation hypothesised to be mediated by microbial mat.													13
Avalonia (eastern Newfoundland, Canada, and Charnwood Forest, UK)	Occurrence information, radiometric ages and age model from ref. 133	BR3 + 16cm	Briscal		210.16	980.16	567.2	567.2	567.2	567.2	567.2	567.2	567.2	567.2	567.2	567.2	567.2	567.2	567.2	567.2	567.2	567.2	567.2	567.2	567.2	567.2	567.2	567.2	0.6	0.7		Radiometric constraints	deep siliciclastic	Fermeuse-style' preservation (Narbonne, 2005). 3D cast in siltstone/sandstone. Preservation hypothesised to be mediated by microbial mat.
Avalonia (eastern Newfoundland, Canada, and Charnwood Forest, UK)	Occurrence information, radiometric ages and age model from ref. 133	Bristy C (X-ray)	Briscal		210	980	567.2	567.2	567.2	567.2	567.2	567.2	567.2	567.2	567.2	567.2	567.2	567.2	567.2	567.2	567.2	567.2	567.2	567.2	567.2	567.2	567.2	567.2	0.6	0.7		Radiometric constraints	deep siliciclastic	Fermeuse-style' preservation (Narbonne, 2005). 3D cast in siltstone/sandstone. Preservation hypothesised to be mediated by microbial mat.	1					6	7		9
Avalonia (eastern Newfoundland, Canada, and Charnwood Forest, UK)	Occurrence information, radiometric ages and age model from ref. 133	BR3	Briscal		210	980	567.2	567.2	567.2	567.2	567.2	567.2	567.2	567.2	567.2	567.2	567.2	567.2	567.2	567.2	567.2	567.2	567.2	567.2	567.2	567.2	567.2	567.2	0.6	0.7		Radiometric constraints	deep siliciclastic	Fermeuse-style' preservation (Narbonne, 2005). 3D cast in siltstone/sandstone. Preservation hypothesised to be mediated by microbial mat.	1
Avalonia (eastern Newfoundland, Canada, and Charnwood Forest, UK)	Occurrence information, radiometric ages and age model from ref. 133	BR3 - 1.5m	Briscal		208.5	978.5	567.2	567.2	567.2	567.2	567.2	567.2	567.2	567.2	567.2	567.2	567.2	567.2	567.2	567.2	567.2	567.2	567.2	567.2	567.2	567.2	567.2	567.2	0.6	0.7		Radiometric constraints	deep siliciclastic	Fermeuse-style' preservation (Narbonne, 2005). 3D cast in siltstone/sandstone. Preservation hypothesised to be mediated by microbial mat.	1
Avalonia (eastern Newfoundland, Canada, and Charnwood Forest, UK)	Occurrence information, radiometric ages and age model from ref. 133	PCS2 + 3m	Briscal		205	975	567.2	567.2	567.2	567.2	567.2	567.2	567.2	567.2	567.2	567.2	567.2	567.2	567.2	567.2	567.2	567.2	567.2	567.2	567.2	567.2	567.2	567.2	0.6	0.7		Radiometric constraints	deep siliciclastic	Fermeuse-style' preservation (Narbonne, 2005). 3D cast in siltstone/sandstone. Preservation hypothesised to be mediated by microbial mat.	1
Avalonia (eastern Newfoundland, Canada, and Charnwood Forest, UK)	Occurrence information, radiometric ages and age model from ref. 133	PCS2	Briscal		202	972	567.2	567.2	567.2	567.2	567.2	567.2	567.2	567.2	567.2	567.2	567.2	567.2	567.2	567.2	567.2	567.2	567.2	567.2	567.2	567.2	567.2	567.2	0.6	0.7		Radiometric constraints	deep siliciclastic	Fermeuse-style' preservation (Narbonne, 2005). 3D cast in siltstone/sandstone. Preservation hypothesised to be mediated by microbial mat.							7
Avalonia (eastern Newfoundland, Canada, and Charnwood Forest, UK)	Occurrence information, radiometric ages and age model from ref. 133	BR4a	Briscal		178.5	948.5	567.4	567.4	567.4	567.4	567.4	567.4	567.4	567.4	567.4	567.4	567.4	567.4	567.4	567.4	567.4	567.4	567.4	567.4	567.4	567.4	567.4	567.4	0.5	0.6		Radiometric constraints	deep siliciclastic	Fermeuse-style' preservation (Narbonne, 2005). 3D cast in siltstone/sandstone. Preservation hypothesised to be mediated by microbial mat.	1
Avalonia (eastern Newfoundland, Canada, and Charnwood Forest, UK)	Occurrence information, radiometric ages and age model from ref. 133	BR4b	Briscal		178.5	948.5	567.4	567.4	567.4	567.4	567.4	567.4	567.4	567.4	567.4	567.4	567.4	567.4	567.4	567.4	567.4	567.4	567.4	567.4	567.4	567.4	567.4	567.4	0.5	0.6		Radiometric constraints	deep siliciclastic	Fermeuse-style' preservation (Narbonne, 2005). 3D cast in siltstone/sandstone. Preservation hypothesised to be mediated by microbial mat.	1
Avalonia (eastern Newfoundland, Canada, and Charnwood Forest, UK)	Occurrence information, radiometric ages and age model from ref. 133	BR4c	Briscal		178.5	948.5	567.4	567.4	567.4	567.4	567.4	567.4	567.4	567.4	567.4	567.4	567.4	567.4	567.4	567.4	567.4	567.4	567.4	567.4	567.4	567.4	567.4	567.4	0.5	0.6		Radiometric constraints	deep siliciclastic	Fermeuse-style' preservation (Narbonne, 2005). 3D cast in siltstone/sandstone. Preservation hypothesised to be mediated by microbial mat.	1
Avalonia (eastern Newfoundland, Canada, and Charnwood Forest, UK)	Occurrence information, radiometric ages and age model from ref. 133	BR5 + 6m	Briscal		116	886	567.8	567.8	567.8	567.8	567.8	567.8	567.8	567.8	567.8	567.8	567.8	567.8	567.8	567.8	567.8	567.8	567.8	567.8	567.8	567.8	567.8	567.8	0.3	0.3		Radiometric constraints	deep siliciclastic	Fermeuse-style' preservation (Narbonne, 2005). 3D cast in siltstone/sandstone. Preservation hypothesised to be mediated by microbial mat.	1
Avalonia (eastern Newfoundland, Canada, and Charnwood Forest, UK)	Occurrence information, radiometric ages and age model from ref. 133	BRS-1 TUFFITE SAMPLE	Briscal		110	880	567.8	567.8	567.8	567.8	567.8	567.8	567.8	567.8	567.8	567.8	567.8	567.8	567.8	567.8	567.8	567.8	567.8	567.8	567.8	567.8	567.8	567.8	0.3	0.3	BRS-1 TUFFITE SAMPLE: zircon U-Pb CA-ID-TIMS age: 567.63 ± 0.21 (0.26) [0.66] Ma	Radiometric constraints	deep siliciclastic	Fermeuse-style' preservation (Narbonne, 2005). 3D cast in siltstone/sandstone. Preservation hypothesised to be mediated by microbial mat.
Avalonia (eastern Newfoundland, Canada, and Charnwood Forest, UK)	Occurrence information, radiometric ages and age model from ref. 133	BR5	Briscal		110	880	567.8	567.8	567.8	567.8	567.8	567.8	567.8	567.8	567.8	567.8	567.8	567.8	567.8	567.8	567.8	567.8	567.8	567.8	567.8	567.8	567.8	567.8	0.3	0.3		Radiometric constraints	deep siliciclastic	Fermeuse-style' preservation (Narbonne, 2005). 3D cast in siltstone/sandstone. Preservation hypothesised to be mediated by microbial mat.	1	2			5		7	8	9			12
Avalonia (eastern Newfoundland, Canada, and Charnwood Forest, UK)	Occurrence information, radiometric ages and age model from ref. 133	BR5 - 60 cm	Briscal		109.4	879.4	567.8	567.8	567.8	567.8	567.8	567.8	567.8	567.8	567.8	567.8	567.8	567.8	567.8	567.8	567.8	567.8	567.8	567.8	567.8	567.8	567.8	567.8	0.3	0.3		Radiometric constraints	deep siliciclastic	Fermeuse-style' preservation (Narbonne, 2005). 3D cast in siltstone/sandstone. Preservation hypothesised to be mediated by microbial mat.	1
Avalonia (eastern Newfoundland, Canada, and Charnwood Forest, UK)	Occurrence information, radiometric ages and age model from ref. 133	BR5 - 2.6m	Briscal		107.4	877.4	567.9	567.9	567.9	567.9	567.9	567.9	567.9	567.9	567.9	567.9	567.9	567.9	567.9	567.9	567.9	567.9	567.9	567.9	567.9	567.9	567.9	567.9	0.4	0.3		Radiometric constraints	deep siliciclastic	Fermeuse-style' preservation (Narbonne, 2005). 3D cast in siltstone/sandstone. Preservation hypothesised to be mediated by microbial mat.	1						7
Avalonia (eastern Newfoundland, Canada, and Charnwood Forest, UK)	Occurrence information, radiometric ages and age model from ref. 133	BR5 - 9.6m (arches_	Briscal		100.4	870.4	568.2	568.2	568.2	568.2	568.2	568.2	568.2	568.2	568.2	568.2	568.2	568.2	568.2	568.2	568.2	568.2	568.2	568.2	568.2	568.2	568.2	568.2	0.7	0.5		Radiometric constraints	deep siliciclastic	Fermeuse-style' preservation (Narbonne, 2005). 3D cast in siltstone/sandstone. Preservation hypothesised to be mediated by microbial mat.	1						7		9
Avalonia (eastern Newfoundland, Canada, and Charnwood Forest, UK)	Occurrence information, radiometric ages and age model from ref. 133	BR5 - 10.2 m	Briscal		99.8	869.8	568.2	568.2	568.2	568.2	568.2	568.2	568.2	568.2	568.2	568.2	568.2	568.2	568.2	568.2	568.2	568.2	568.2	568.2	568.2	568.2	568.2	568.2	0.7	0.5		Radiometric constraints	deep siliciclastic	Fermeuse-style' preservation (Narbonne, 2005). 3D cast in siltstone/sandstone. Preservation hypothesised to be mediated by microbial mat.	1
Avalonia (eastern Newfoundland, Canada, and Charnwood Forest, UK)	Occurrence information, radiometric ages and age model from ref. 133	BR6	Briscal		34	804	570.8	570.8	570.8	570.8	570.8	570.8	570.8	570.8	570.8	570.8	570.8	570.8	570.8	570.8	570.8	570.8	570.8	570.8	570.8	570.8	570.8	570.8	0.5	0.7		Radiometric constraints	deep siliciclastic	Fermeuse-style' preservation (Narbonne, 2005). 3D cast in siltstone/sandstone. Preservation hypothesised to be mediated by microbial mat.							7
Avalonia (eastern Newfoundland, Canada, and Charnwood Forest, UK)	Occurrence information, radiometric ages and age model from ref. 133	DRK1T	Briscal		33	803	570.9	570.9	570.9	570.9	570.9	570.9	570.9	570.9	570.9	570.9	570.9	570.9	570.9	570.9	570.9	570.9	570.9	570.9	570.9	570.9	570.9	570.9	0.5	0.7		Radiometric constraints	deep siliciclastic	Fermeuse-style' preservation (Narbonne, 2005). 3D cast in siltstone/sandstone. Preservation hypothesised to be mediated by microbial mat.					5
Avalonia (eastern Newfoundland, Canada, and Charnwood Forest, UK)	Occurrence information, radiometric ages and age model from ref. 133	BR6 - 5.7m	Briscal		28.3	798.3	571.1	571.1	571.1	571.1	571.1	571.1	571.1	571.1	571.1	571.1	571.1	571.1	571.1	571.1	571.1	571.1	571.1	571.1	571.1	571.1	571.1	571.1	0.4	0.6		Radiometric constraints	deep siliciclastic	Fermeuse-style' preservation (Narbonne, 2005). 3D cast in siltstone/sandstone. Preservation hypothesised to be mediated by microbial mat.	1
Avalonia (eastern Newfoundland, Canada, and Charnwood Forest, UK)	Occurrence information, radiometric ages and age model from ref. 133	BR6 - 7m	Briscal		27	797	571.1	571.1	571.1	571.1	571.1	571.1	571.1	571.1	571.1	571.1	571.1	571.1	571.1	571.1	571.1	571.1	571.1	571.1	571.1	571.1	571.1	571.1	0.4	0.6		Radiometric constraints	deep siliciclastic	Fermeuse-style' preservation (Narbonne, 2005). 3D cast in siltstone/sandstone. Preservation hypothesised to be mediated by microbial mat.
Avalonia (eastern Newfoundland, Canada, and Charnwood Forest, UK)	Occurrence information, radiometric ages and age model from ref. 133	BR7 + 2m	Briscal		27	797	571.1	571.1	571.1	571.1	571.1	571.1	571.1	571.1	571.1	571.1	571.1	571.1	571.1	571.1	571.1	571.1	571.1	571.1	571.1	571.1	571.1	571.1	0.4	0.6		Radiometric constraints	deep siliciclastic	Fermeuse-style' preservation (Narbonne, 2005). 3D cast in siltstone/sandstone. Preservation hypothesised to be mediated by microbial mat.	1
Avalonia (eastern Newfoundland, Canada, and Charnwood Forest, UK)	Occurrence information, radiometric ages and age model from ref. 133	BR7	Briscal		25	795	571.2	571.2	571.2	571.2	571.2	571.2	571.2	571.2	571.2	571.2	571.2	571.2	571.2	571.2	571.2	571.2	571.2	571.2	571.2	571.2	571.2	571.2	0.3	0.5		Radiometric constraints	deep siliciclastic	Fermeuse-style' preservation (Narbonne, 2005). 3D cast in siltstone/sandstone. Preservation hypothesised to be mediated by microbial mat.								8
Avalonia (eastern Newfoundland, Canada, and Charnwood Forest, UK)	Occurrence information, radiometric ages and age model from ref. 133	CW 1	Briscal		22	792	571.3	571.3	571.3	571.3	571.3	571.3	571.3	571.3	571.3	571.3	571.3	571.3	571.3	571.3	571.3	571.3	571.3	571.3	571.3	571.3	571.3	571.3	0.2	0.4		Radiometric constraints	deep siliciclastic	Fermeuse-style' preservation (Narbonne, 2005). 3D cast in siltstone/sandstone. Preservation hypothesised to be mediated by microbial mat.					5
Avalonia (eastern Newfoundland, Canada, and Charnwood Forest, UK)	Occurrence information, radiometric ages and age model from ref. 133	DRK-1 TUFFITE SAMPLE	Briscal		20	790	571.4	571.4	571.4	571.4	571.4	571.4	571.4	571.4	571.4	571.4	571.4	571.4	571.4	571.4	571.4	571.4	571.4	571.4	571.4	571.4	571.4	571.4	0.2	0.2	DRK-1 TUFFITE SAMPLE: zircon U-Pb CA-ID-TIMS age: 571.38 ± 0.16 (0.25) [0.66] Ma	Radiometric constraints	deep siliciclastic	Fermeuse-style' preservation (Narbonne, 2005). 3D cast in siltstone/sandstone. Preservation hypothesised to be mediated by microbial mat.
Avalonia (eastern Newfoundland, Canada, and Charnwood Forest, UK)	Occurrence information, radiometric ages and age model from ref. 133	Briscal/Drook boundary	Briscal			770	572.6	572.6	572.6	572.6	572.6	572.6	572.6	572.6	572.6	572.6	572.6	572.6	572.6	572.6	572.6	572.6	572.6	572.6	572.6	572.6	572.6	572.6	0.8	0.8		Radiometric constraints	deep siliciclastic	Fermeuse-style' preservation (Narbonne, 2005). 3D cast in siltstone/sandstone. Preservation hypothesised to be mediated by microbial mat.
Avalonia (eastern Newfoundland, Canada, and Charnwood Forest, UK)	Occurrence information, radiometric ages and age model from ref. 133	BR8	Drook		763	763	573.1	573.1	573.1	573.1	573.1	573.1	573.1	573.1	573.1	573.1	573.1	573.1	573.1	573.1	573.1	573.1	573.1	573.1	573.1	573.1	573.1	573.1	0.7	0.8		Radiometric constraints	deep siliciclastic	Fermeuse-style' preservation (Narbonne, 2005). 3D cast in siltstone/sandstone. Preservation hypothesised to be mediated by microbial mat.	1	2
Avalonia (eastern Newfoundland, Canada, and Charnwood Forest, UK)	Occurrence information, radiometric ages and age model from ref. 133	DRK2PC + 1m	Drook		748	748	574	574	574	574	574	574	574	574	574	574	574	574	574	574	574	574	574	574	574	574	574	574	0.3	0.4		Radiometric constraints	deep siliciclastic	Fermeuse-style' preservation (Narbonne, 2005). 3D cast in siltstone/sandstone. Preservation hypothesised to be mediated by microbial mat.	1
Avalonia (eastern Newfoundland, Canada, and Charnwood Forest, UK)	Occurrence information, radiometric ages and age model from ref. 133	DRK-10 TUFFITE SAMPLE	Drook		747	747	574	574	574	574	574	574	574	574	574	574	574	574	574	574	574	574	574	574	574	574	574	574	0.2	0.2	DRK-10 TUFFITE SAMPLE: zircon U-Pb CA-ID-TIMS age: 574.17 ± 0.19 (0.24) [0.66] Ma	Radiometric constraints	deep siliciclastic	Fermeuse-style' preservation (Narbonne, 2005). 3D cast in siltstone/sandstone. Preservation hypothesised to be mediated by microbial mat.
Avalonia (eastern Newfoundland, Canada, and Charnwood Forest, UK)	Occurrence information, radiometric ages and age model from ref. 133	DRK2PC	Drook		747	747	574	574	574	574	574	574	574	574	574	574	574	574	574	574	574	574	574	574	574	574	574	574	0.2	0.2		Radiometric constraints	deep siliciclastic	Fermeuse-style' preservation (Narbonne, 2005). 3D cast in siltstone/sandstone. Preservation hypothesised to be mediated by microbial mat.	1				5		7
Avalonia (eastern Newfoundland, Canada, and Charnwood Forest, UK)	Occurrence information, radiometric ages and age model from ref. 133	DRK2PC - 31cm	Drook		746.69	746.69	574	574	574	574	574	574	574	574	574	574	574	574	574	574	574	574	574	574	574	574	574	574	0.2	0.2		Radiometric constraints	deep siliciclastic	Fermeuse-style' preservation (Narbonne, 2005). 3D cast in siltstone/sandstone. Preservation hypothesised to be mediated by microbial mat.
Avalonia (eastern Newfoundland, Canada, and Charnwood Forest, UK)	Occurrence information, radiometric ages and age model from ref. 133	DRK2PC -3m	Drook		744	744	574	574	574	574	574	574	574	574	574	574	574	574	574	574	574	574	574	574	574	574	574	574	0.3	0.2		Radiometric constraints	deep siliciclastic	Fermeuse-style' preservation (Narbonne, 2005). 3D cast in siltstone/sandstone. Preservation hypothesised to be mediated by microbial mat.
Avalonia (eastern Newfoundland, Canada, and Charnwood Forest, UK)	Occurrence information, radiometric ages and age model from ref. 133	CANT + 70cm	Drook		711.7	711.7	574.3	574.3	574.3	574.3	574.3	574.3	574.3	574.3	574.3	574.3	574.3	574.3	574.3	574.3	574.3	574.3	574.3	574.3	574.3	574.3	574.3	574.3	0.6	0.4		Radiometric constraints	deep siliciclastic	Fermeuse-style' preservation (Narbonne, 2005). 3D cast in siltstone/sandstone. Preservation hypothesised to be mediated by microbial mat.						6
Avalonia (eastern Newfoundland, Canada, and Charnwood Forest, UK)	Occurrence information, radiometric ages and age model from ref. 133	CANT	Drook		711	711	574.3	574.3	574.3	574.3	574.3	574.3	574.3	574.3	574.3	574.3	574.3	574.3	574.3	574.3	574.3	574.3	574.3	574.3	574.3	574.3	574.3	574.3	0.6	0.4		Radiometric constraints	deep siliciclastic	Fermeuse-style' preservation (Narbonne, 2005). 3D cast in siltstone/sandstone. Preservation hypothesised to be mediated by microbial mat.						6
Avalonia (eastern Newfoundland, Canada, and Charnwood Forest, UK)	Occurrence information, radiometric ages and age model from ref. 133	CANT -11m	Drook		700	700	574.4	574.4	574.4	574.4	574.4	574.4	574.4	574.4	574.4	574.4	574.4	574.4	574.4	574.4	574.4	574.4	574.4	574.4	574.4	574.4	574.4	574.4	0.6	0.5		Radiometric constraints	deep siliciclastic	Fermeuse-style' preservation (Narbonne, 2005). 3D cast in siltstone/sandstone. Preservation hypothesised to be mediated by microbial mat.					5
Avalonia (eastern Newfoundland, Canada, and Charnwood Forest, UK)	Occurrence information, radiometric ages and age model from ref. 133	CANT -17m	Drook		694	694	574.4	574.4	574.4	574.4	574.4	574.4	574.4	574.4	574.4	574.4	574.4	574.4	574.4	574.4	574.4	574.4	574.4	574.4	574.4	574.4	574.4	574.4	0.6	0.5		Radiometric constraints	deep siliciclastic	Fermeuse-style' preservation (Narbonne, 2005). 3D cast in siltstone/sandstone. Preservation hypothesised to be mediated by microbial mat.					5
Avalonia (eastern Newfoundland, Canada, and Charnwood Forest, UK)	Occurrence information, radiometric ages and age model from ref. 133	DRK3CW	Drook		691	691	574.5	574.5	574.5	574.5	574.5	574.5	574.5	574.5	574.5	574.5	574.5	574.5	574.5	574.5	574.5	574.5	574.5	574.5	574.5	574.5	574.5	574.5	0.7	0.5		Radiometric constraints	deep siliciclastic	Fermeuse-style' preservation (Narbonne, 2005). 3D cast in siltstone/sandstone. Preservation hypothesised to be mediated by microbial mat.					5
Avalonia (eastern Newfoundland, Canada, and Charnwood Forest, UK)	Occurrence information, radiometric ages and age model from ref. 133	DRK 4	Drook		623	623	575	575	575	575	575	575	575	575	575	575	575	575	575	575	575	575	575	575	575	575	575	575	0.9	0.7		Radiometric constraints	deep siliciclastic	Fermeuse-style' preservation (Narbonne, 2005). 3D cast in siltstone/sandstone. Preservation hypothesised to be mediated by microbial mat.
[truncated: 148 more columns]

## Sheet: Calibrated_biostrat._550_510
Craton	Degree.of.confidence.in.calibration.	Calibration	Reference	Basin.Region	Model.A	Model.B	Model.C	Model.D	Model.E	Model.F	Model.G	Model.H	Model.I	Model.J	Model.K	Site.Section.Surface	Formation	Interpreted.depositional.setting	Sample	Lithology	Crude.lithofacies.association	Stratigraphic.height.m	d13Ccarb	d18Ocarb	Notes	Biostratigraphy.references	FAD Anabaritids	FAD Halkieriids	FAD Chancelloriids	FAD Hyolithelminthes	FAD Hyoliths	FAD Protoconodonts	FAD Molluscs	FAD Tommotiids	FAD Brachiopods	FAD Archaeocyaths	FAD Trilobites	FAD Watsonella/Heraultipegma	FAD Aldanella	Aculeochrea sp.	Aculeochrea composita	Aculeochrea ornata	Aculeochrea rugosa	Anabarites sp.	Anabarites ?	Anabarites biplicatus	Anabarites compositus	Anabarites convexus	Anabarites gracilis
Brazil	Well constrained by interbedded radiometric age or regional d13Ccarb chemo- and lithostratigraphic correlation to section hosting interbedded radiometric age	Radiometric anchor at Corcal Mine (see column BG)	Boggiani et al. (2010)	Corumbá Group, Paraguay Belt, Brazil	542.91	542.515	542.91	542.91	542.91	542.91	542.91	542.91	542.91	542.91	542.91	Corcal Mine	Tamengo			Grainstone	shallow limestone	0	4.4	-6.8
Brazil	Well constrained by interbedded radiometric age or regional d13Ccarb chemo- and lithostratigraphic correlation to section hosting interbedded radiometric age	Radiometric anchor at Corcal Mine (see column BG)	Boggiani et al. (2010)	Corumbá Group, Paraguay Belt, Brazil	542.89	542.507	542.89	542.89	542.89	542.89	542.89	542.89	542.89	542.89	542.89	Corcal Mine	Tamengo			Grainstone	shallow limestone	0.470565	3.8	-5.9
Brazil	Well constrained by interbedded radiometric age or regional d13Ccarb chemo- and lithostratigraphic correlation to section hosting interbedded radiometric age	Radiometric anchor at Corcal Mine (see column BG)	Boggiani et al. (2010)	Corumbá Group, Paraguay Belt, Brazil	542.871	542.5	542.871	542.871	542.871	542.871	542.871	542.871	542.871	542.871	542.871	Corcal Mine	Tamengo			Grainstone	shallow limestone	0.901838	4.1	-7
Brazil	Well constrained by interbedded radiometric age or regional d13Ccarb chemo- and lithostratigraphic correlation to section hosting interbedded radiometric age	Radiometric anchor at Corcal Mine (see column BG)	Boggiani et al. (2010)	Corumbá Group, Paraguay Belt, Brazil	542.856	542.494	542.856	542.856	542.856	542.856	542.856	542.856	542.856	542.856	542.856	Corcal Mine	Tamengo			Grainstone	shallow limestone	1.2592	3.2	-5
Brazil	Well constrained by interbedded radiometric age or regional d13Ccarb chemo- and lithostratigraphic correlation to section hosting interbedded radiometric age	Radiometric anchor at Corcal Mine (see column BG)	Boggiani et al. (2010)	Corumbá Group, Paraguay Belt, Brazil	542.847	542.49	542.847	542.847	542.847	542.847	542.847	542.847	542.847	542.847	542.847	Corcal Mine	Tamengo			Grainstone	shallow limestone	1.47157	5.5	-4.2
Brazil	Well constrained by interbedded radiometric age or regional d13Ccarb chemo- and lithostratigraphic correlation to section hosting interbedded radiometric age	Radiometric anchor at Corcal Mine (see column BG)	Boggiani et al. (2010)	Corumbá Group, Paraguay Belt, Brazil	542.827	542.48	542.827	542.827	542.827	542.827	542.827	542.827	542.827	542.827	542.827	Corcal Mine	Tamengo			Lime mudstone	shallow limestone	1.92061	5.2	-4.1
Brazil	Well constrained by interbedded radiometric age or regional d13Ccarb chemo- and lithostratigraphic correlation to section hosting interbedded radiometric age	Radiometric anchor at Corcal Mine (see column BG)	Boggiani et al. (2010)	Corumbá Group, Paraguay Belt, Brazil	542.808	542.472	542.808	542.808	542.808	542.808	542.808	542.808	542.808	542.808	542.808	Corcal Mine	Tamengo			Lime mudstone	shallow limestone	2.36498	4.8	-7.3
Brazil	Well constrained by interbedded radiometric age or regional d13Ccarb chemo- and lithostratigraphic correlation to section hosting interbedded radiometric age	Radiometric anchor at Corcal Mine (see column BG)	Boggiani et al. (2010)	Corumbá Group, Paraguay Belt, Brazil	542.773	542.457	542.773	542.773	542.773	542.773	542.773	542.773	542.773	542.773	542.773	Corcal Mine	Tamengo			Lime mudstone	shallow limestone	3.1714	5.6	-7.5
Brazil	Well constrained by interbedded radiometric age or regional d13Ccarb chemo- and lithostratigraphic correlation to section hosting interbedded radiometric age	Radiometric anchor at Corcal Mine (see column BG)	Boggiani et al. (2010)	Corumbá Group, Paraguay Belt, Brazil	542.71	542.429	542.71	542.71	542.71	542.71	542.71	542.71	542.71	542.71	542.71	Corcal Mine	Tamengo			Lime mudstone	shallow limestone	4.63361	5.4	-6.4
Brazil	Well constrained by interbedded radiometric age or regional d13Ccarb chemo- and lithostratigraphic correlation to section hosting interbedded radiometric age	Radiometric anchor at Corcal Mine (see column BG)	Boggiani et al. (2010)	Corumbá Group, Paraguay Belt, Brazil	542.641	542.399	542.641	542.641	542.641	542.641	542.641	542.641	542.641	542.641	542.641	Corcal Mine	Tamengo			Lime mudstone	shallow limestone	6.24551	5.1	-7.7
Brazil	Well constrained by interbedded radiometric age or regional d13Ccarb chemo- and lithostratigraphic correlation to section hosting interbedded radiometric age	Radiometric anchor at Corcal Mine (see column BG)	Boggiani et al. (2010)	Corumbá Group, Paraguay Belt, Brazil	542.607	542.385	542.607	542.607	542.607	542.607	542.607	542.607	542.607	542.607	542.607	Corcal Mine	Tamengo			Lime mudstone	shallow limestone	7.02947	5.6	-5.8
Brazil	Well constrained by interbedded radiometric age or regional d13Ccarb chemo- and lithostratigraphic correlation to section hosting interbedded radiometric age	Radiometric anchor at Corcal Mine (see column BG)	Boggiani et al. (2010)	Corumbá Group, Paraguay Belt, Brazil	542.559	542.364	542.559	542.559	542.559	542.559	542.559	542.559	542.559	542.559	542.559	Corcal Mine	Tamengo			Lime mudstone	shallow limestone	8.14554	5.2	-8.3
Brazil	Well constrained by interbedded radiometric age or regional d13Ccarb chemo- and lithostratigraphic correlation to section hosting interbedded radiometric age	Radiometric anchor at Corcal Mine (see column BG)	Boggiani et al. (2010)	Corumbá Group, Paraguay Belt, Brazil	542.533	542.352	542.533	542.533	542.533	542.533	542.533	542.533	542.533	542.533	542.533	Corcal Mine	Tamengo			Lime mudstone	shallow limestone	8.75363	5.1	-8.3
Brazil	Well constrained by interbedded radiometric age or regional d13Ccarb chemo- and lithostratigraphic correlation to section hosting interbedded radiometric age	Radiometric anchor at Corcal Mine (see column BG)	Boggiani et al. (2010)	Corumbá Group, Paraguay Belt, Brazil	542.495	542.336	542.495	542.495	542.495	542.495	542.495	542.495	542.495	542.495	542.495	Corcal Mine	Tamengo			Lime mudstone	shallow limestone	9.6302	5.2	-9.2	Approximate level of ash layer dated at 542.37 ± 0.28 Ma (Parry et al., 2017)
Brazil	Well constrained by interbedded radiometric age or regional d13Ccarb chemo- and lithostratigraphic correlation to section hosting interbedded radiometric age	Radiometric anchor at Corcal Mine (see column BG)	Boggiani et al. (2010)	Corumbá Group, Paraguay Belt, Brazil	542.394	542.292	542.394	542.394	542.394	542.394	542.394	542.394	542.394	542.394	542.394	Corcal Mine	Tamengo			Lime mudstone	shallow limestone	11.9924	5	-9.3
Brazil	Well constrained by interbedded radiometric age or regional d13Ccarb chemo- and lithostratigraphic correlation to section hosting interbedded radiometric age	Radiometric anchor at Corcal Mine (see column BG)	Boggiani et al. (2010)	Corumbá Group, Paraguay Belt, Brazil	542.32	542.26	542.32	542.32	542.32	542.32	542.32	542.32	542.32	542.32	542.32	Corcal Mine	Tamengo			Lime mudstone	shallow limestone	13.6997	4.8	-9.6
Brazil	Well constrained by interbedded radiometric age or regional d13Ccarb chemo- and lithostratigraphic correlation to section hosting interbedded radiometric age	Radiometric anchor at Corcal Mine (see column BG)	Boggiani et al. (2010)	Corumbá Group, Paraguay Belt, Brazil	543.34	542.97	543.34	543.34	543.34	543.34	543.34	543.34	543.34	543.34	543.34	Saladeiro Mine	Tamengo			Lime mudstone	shallow limestone	0	2.87	-10.3	Poorly constrained
Brazil	Well constrained by interbedded radiometric age or regional d13Ccarb chemo- and lithostratigraphic correlation to section hosting interbedded radiometric age	Radiometric anchor at Corcal Mine (see column BG)	Boggiani et al. (2010)	Corumbá Group, Paraguay Belt, Brazil	543.294	542.922	543.294	543.294	543.294	543.294	543.294	543.294	543.294	543.294	543.294	Saladeiro Mine	Tamengo			Lime mudstone	shallow limestone	3.08225	4.59	-7.18
Brazil	Well constrained by interbedded radiometric age or regional d13Ccarb chemo- and lithostratigraphic correlation to section hosting interbedded radiometric age	Radiometric anchor at Corcal Mine (see column BG)	Boggiani et al. (2010)	Corumbá Group, Paraguay Belt, Brazil	543.244	542.871	543.244	543.244	543.244	543.244	543.244	543.244	543.244	543.244	543.244	Saladeiro Mine	Tamengo			Lime mudstone	shallow limestone	6.40529	4.38	7.93
Brazil	Well constrained by interbedded radiometric age or regional d13Ccarb chemo- and lithostratigraphic correlation to section hosting interbedded radiometric age	Radiometric anchor at Corcal Mine (see column BG)	Boggiani et al. (2010)	Corumbá Group, Paraguay Belt, Brazil	543.231	542.857	543.231	543.231	543.231	543.231	543.231	543.231	543.231	543.231	543.231	Saladeiro Mine	Tamengo			Lime mudstone	shallow limestone	7.25899	4.47	-7.97
Brazil	Well constrained by interbedded radiometric age or regional d13Ccarb chemo- and lithostratigraphic correlation to section hosting interbedded radiometric age	Radiometric anchor at Corcal Mine (see column BG)	Boggiani et al. (2010)	Corumbá Group, Paraguay Belt, Brazil	543.2	542.825	543.2	543.2	543.2	543.2	543.2	543.2	543.2	543.2	543.2	Saladeiro Mine	Tamengo			Lime mudstone	shallow limestone	9.31939	4.61	-7.9
Brazil	Well constrained by interbedded radiometric age or regional d13Ccarb chemo- and lithostratigraphic correlation to section hosting interbedded radiometric age	Radiometric anchor at Corcal Mine (see column BG)	Boggiani et al. (2010)	Corumbá Group, Paraguay Belt, Brazil	543.091	542.713	543.091	543.091	543.091	543.091	543.091	543.091	543.091	543.091	543.091	Saladeiro Mine	Tamengo			Lime mudstone	shallow limestone	16.5518	5.1	-6.53
Brazil	Well constrained by interbedded radiometric age or regional d13Ccarb chemo- and lithostratigraphic correlation to section hosting interbedded radiometric age	Radiometric anchor at Corcal Mine (see column BG)	Boggiani et al. (2010)	Corumbá Group, Paraguay Belt, Brazil	543.07	542.692	543.07	543.07	543.07	543.07	543.07	543.07	543.07	543.07	543.07	Saladeiro Mine	Tamengo			Lime mudstone	shallow limestone	17.9539	3.93	-8.38
Brazil	Well constrained by interbedded radiometric age or regional d13Ccarb chemo- and lithostratigraphic correlation to section hosting interbedded radiometric age	Radiometric anchor at Corcal Mine (see column BG)	Boggiani et al. (2010)	Corumbá Group, Paraguay Belt, Brazil	543.038	542.659	543.038	543.038	543.038	543.038	543.038	543.038	543.038	543.038	543.038	Saladeiro Mine	Tamengo			rudstone	shallow limestone	20.0839	4.35	-6.29
Brazil	Well constrained by interbedded radiometric age or regional d13Ccarb chemo- and lithostratigraphic correlation to section hosting interbedded radiometric age	Radiometric anchor at Corcal Mine (see column BG)	Boggiani et al. (2010)	Corumbá Group, Paraguay Belt, Brazil	543.028	542.648	543.028	543.028	543.028	543.028	543.028	543.028	543.028	543.028	543.028	Saladeiro Mine	Tamengo			rudstone	shallow limestone	20.7811	2.02	-9.84
Brazil	Well constrained by interbedded radiometric age or regional d13Ccarb chemo- and lithostratigraphic correlation to section hosting interbedded radiometric age	Radiometric anchor at Corcal Mine (see column BG)	Boggiani et al. (2010)	Corumbá Group, Paraguay Belt, Brazil	543.02	542.64	543.02	543.02	543.02	543.02	543.02	543.02	543.02	543.02	543.02	Saladeiro Mine	Tamengo			rudstone	shallow limestone	21.28	3.66	-7.07
Brazil	Well constrained by interbedded radiometric age or regional d13Ccarb chemo- and lithostratigraphic correlation to section hosting interbedded radiometric age	Radiometric anchor at Corcal Mine (see column BG)	Ramos et al. (2022)	Corumbá Group, Paraguay Belt, Brazil	549.15	549.15	549.15	549.15	549.15	549.15	549.15	549.15	549.15	549.79	549.15	Corcal Mine	Tamengo		108	Limestone, Massive calcimudstone	shallow limestone	0.9	3.9815	-9.0944
Brazil	Well constrained by interbedded radiometric age or regional d13Ccarb chemo- and lithostratigraphic correlation to section hosting interbedded radiometric age	Radiometric anchor at Corcal Mine (see column BG)	Ramos et al. (2022)	Corumbá Group, Paraguay Belt, Brazil	549.147	549.147	549.147	549.147	549.147	549.147	549.147	549.147	549.147	549.783	549.147	Corcal Mine	Tamengo		109	Limestone, Massive calcimudstone	shallow limestone	0.95	4.0528	-8.9992
Brazil	Well constrained by interbedded radiometric age or regional d13Ccarb chemo- and lithostratigraphic correlation to section hosting interbedded radiometric age	Radiometric anchor at Corcal Mine (see column BG)	Ramos et al. (2022)	Corumbá Group, Paraguay Belt, Brazil	549.125	549.125	549.125	549.125	549.125	549.125	549.125	549.125	549.125	549.736	549.125	Corcal Mine	Tamengo		128	Limestone, Massive calcimudstone	shallow limestone	1.28	1.4823	-8.8977
Brazil	Well constrained by interbedded radiometric age or regional d13Ccarb chemo- and lithostratigraphic correlation to section hosting interbedded radiometric age	Radiometric anchor at Corcal Mine (see column BG)	Ramos et al. (2022)	Corumbá Group, Paraguay Belt, Brazil	549.103	549.103	549.103	549.103	549.103	549.103	549.103	549.103	549.103	549.686	549.103	Corcal Mine	Tamengo		163	Limestone, Massive calcimudstone	shallow limestone	1.63	2.9422	-8.7149
Brazil	Well constrained by interbedded radiometric age or regional d13Ccarb chemo- and lithostratigraphic correlation to section hosting interbedded radiometric age	Radiometric anchor at Corcal Mine (see column BG)	Ramos et al. (2022)	Corumbá Group, Paraguay Belt, Brazil	549.058	549.058	549.058	549.058	549.058	549.058	549.058	549.058	549.058	549.588	549.058	Corcal Mine	Tamengo		232	Limestone, Massive calcimudstone	shallow limestone	2.32	3.2477	-8.4073
Brazil	Well constrained by interbedded radiometric age or regional d13Ccarb chemo- and lithostratigraphic correlation to section hosting interbedded radiometric age	Radiometric anchor at Corcal Mine (see column BG)	Ramos et al. (2022)	Corumbá Group, Paraguay Belt, Brazil	549.038	549.038	549.038	549.038	549.038	549.038	549.038	549.038	549.038	549.546	549.038	Corcal Mine	Tamengo		262	Limestone, Massive calcimudstone	shallow limestone	2.62	3.0845	-8.4184
Brazil	Well constrained by interbedded radiometric age or regional d13Ccarb chemo- and lithostratigraphic correlation to section hosting interbedded radiometric age	Radiometric anchor at Corcal Mine (see column BG)	Ramos et al. (2022)	Corumbá Group, Paraguay Belt, Brazil	549.02	549.02	549.02	549.02	549.02	549.02	549.02	549.02	549.02	549.506	549.02	Corcal Mine	Tamengo		290	Limestone, Massive calcimudstone	shallow limestone	2.9	3.4	-8.1628
Brazil	Well constrained by interbedded radiometric age or regional d13Ccarb chemo- and lithostratigraphic correlation to section hosting interbedded radiometric age	Radiometric anchor at Corcal Mine (see column BG)	Ramos et al. (2022)	Corumbá Group, Paraguay Belt, Brazil	549.007	549.007	549.007	549.007	549.007	549.007	549.007	549.007	549.007	549.478	549.007	Corcal Mine	Tamengo		310	Limestone, Massive calcimudstone	shallow limestone	3.1	3.1265	-8.1231
Brazil	Well constrained by interbedded radiometric age or regional d13Ccarb chemo- and lithostratigraphic correlation to section hosting interbedded radiometric age	Radiometric anchor at Corcal Mine (see column BG)	Ramos et al. (2022)	Corumbá Group, Paraguay Belt, Brazil	548.91	548.91	548.91	548.91	548.91	548.91	548.91	548.91	548.91	549.265	548.91	Corcal Mine	Tamengo		460	Limestone, Massive calcimudstone	shallow limestone	4.6	4.2779	-8.0702
Brazil	Well constrained by interbedded radiometric age or regional d13Ccarb chemo- and lithostratigraphic correlation to section hosting interbedded radiometric age	Radiometric anchor at Corcal Mine (see column BG)	Ramos et al. (2022)	Corumbá Group, Paraguay Belt, Brazil	548.897	548.897	548.897	548.897	548.897	548.897	548.897	548.897	548.897	549.236	548.897	Corcal Mine	Tamengo		480	Limestone, Massive calcimudstone	shallow limestone	4.8	3.8839	-8.0045
Brazil	Well constrained by interbedded radiometric age or regional d13Ccarb chemo- and lithostratigraphic correlation to section hosting interbedded radiometric age	Radiometric anchor at Corcal Mine (see column BG)	Ramos et al. (2022)	Corumbá Group, Paraguay Belt, Brazil	548.877	548.877	548.877	548.877	548.877	548.877	548.877	548.877	548.877	549.194	548.877	Corcal Mine	Tamengo		510	Limestone, Massive calcimudstone	shallow limestone	5.1	3.9567	-7.918
Brazil	Well constrained by interbedded radiometric age or regional d13Ccarb chemo- and lithostratigraphic correlation to section hosting interbedded radiometric age	Radiometric anchor at Corcal Mine (see column BG)	Ramos et al. (2022)	Corumbá Group, Paraguay Belt, Brazil	548.858	548.858	548.858	548.858	548.858	548.858	548.858	548.858	548.858	549.151	548.858	Corcal Mine	Tamengo		540	Limestone, Massive calcimudstone	shallow limestone	5.4	3.7416	-9.0148
Brazil	Well constrained by interbedded radiometric age or regional d13Ccarb chemo- and lithostratigraphic correlation to section hosting interbedded radiometric age	Radiometric anchor at Corcal Mine (see column BG)	Ramos et al. (2022)	Corumbá Group, Paraguay Belt, Brazil	548.845	548.845	548.845	548.845	548.845	548.845	548.845	548.845	548.845	549.123	548.845	Corcal Mine	Tamengo		560	Limestone, Massive calcimudstone	shallow limestone	5.6	3.5899	-8.164
Brazil	Well constrained by interbedded radiometric age or regional d13Ccarb chemo- and lithostratigraphic correlation to section hosting interbedded radiometric age	Radiometric anchor at Corcal Mine (see column BG)	Ramos et al. (2022)	Corumbá Group, Paraguay Belt, Brazil	548.832	548.832	548.832	548.832	548.832	548.832	548.832	548.832	548.832	549.095	548.832	Corcal Mine	Tamengo		580	Limestone, Massive calcimudstone	shallow limestone	5.8	3.8965	-7.6157
Brazil	Well constrained by interbedded radiometric age or regional d13Ccarb chemo- and lithostratigraphic correlation to section hosting interbedded radiometric age	Radiometric anchor at Corcal Mine (see column BG)	Ramos et al. (2022)	Corumbá Group, Paraguay Belt, Brazil	548.799	548.799	548.799	548.799	548.799	548.799	548.799	548.799	548.799	549.024	548.799	Corcal Mine	Tamengo		630	Limestone, Calcimudstone with desiccation structures	shallow limestone	6.3	3.8128	-8.0403
Brazil	Well constrained by interbedded radiometric age or regional d13Ccarb chemo- and lithostratigraphic correlation to section hosting interbedded radiometric age	Radiometric anchor at Corcal Mine (see column BG)	Ramos et al. (2022)	Corumbá Group, Paraguay Belt, Brazil	548.777	548.777	548.777	548.777	548.777	548.777	548.777	548.777	548.777	548.974	548.777	Corcal Mine	Tamengo		665	Limestone, Calcimudstone with desiccation structures	shallow limestone	6.65	3.1038	-7.3493
Brazil	Well constrained by interbedded radiometric age or regional d13Ccarb chemo- and lithostratigraphic correlation to section hosting interbedded radiometric age	Radiometric anchor at Corcal Mine (see column BG)	Ramos et al. (2022)	Corumbá Group, Paraguay Belt, Brazil	548.751	548.751	548.751	548.751	548.751	548.751	548.751	548.751	548.751	548.917	548.751	Corcal Mine	Tamengo		705	Limestone, Calcimudstone with desiccation structures	shallow limestone	7.05	3.4619	-7.3712
Brazil	Well constrained by interbedded radiometric age or regional d13Ccarb chemo- and lithostratigraphic correlation to section hosting interbedded radiometric age	Radiometric anchor at Corcal Mine (see column BG)	Ramos et al. (2022)	Corumbá Group, Paraguay Belt, Brazil	548.721	548.721	548.721	548.721	548.721	548.721	548.721	548.721	548.721	548.853	548.721	Corcal Mine	Tamengo		750	Limestone, Calcimudstone with desiccation structures	shallow limestone	7.5	0.7016	-8.5621
Brazil	Well constrained by interbedded radiometric age or regional d13Ccarb chemo- and lithostratigraphic correlation to section hosting interbedded radiometric age	Radiometric anchor at Corcal Mine (see column BG)	Ramos et al. (2022)	Corumbá Group, Paraguay Belt, Brazil	548.718	548.718	548.718	548.718	548.718	548.718	548.718	548.718	548.718	548.846	548.718	Corcal Mine	Tamengo		755	Limestone, Calcimudstone with desiccation structures	shallow limestone	7.55	3.9556	-8.0614
Brazil	Well constrained by interbedded radiometric age or regional d13Ccarb chemo- and lithostratigraphic correlation to section hosting interbedded radiometric age	Radiometric anchor at Corcal Mine (see column BG)	Ramos et al. (2022)	Corumbá Group, Paraguay Belt, Brazil	548.65	548.65	548.65	548.65	548.65	548.65	548.65	548.65	548.65	548.697	548.65	Corcal Mine	Tamengo		860	Limestone, Massive calcimudstone	shallow limestone	8.6	3.9461	-7.6273
Brazil	Well constrained by interbedded radiometric age or regional d13Ccarb chemo- and lithostratigraphic correlation to section hosting interbedded radiometric age	Radiometric anchor at Corcal Mine (see column BG)	Ramos et al. (2022)	Corumbá Group, Paraguay Belt, Brazil	548.63	548.63	548.63	548.63	548.63	548.63	548.63	548.63	548.63	548.655	548.63	Corcal Mine	Tamengo		890	Limestone, Massive calcimudstone	shallow limestone	8.9	1.779	-10.4713
Brazil	Well constrained by interbedded radiometric age or regional d13Ccarb chemo- and lithostratigraphic correlation to section hosting interbedded radiometric age	Radiometric anchor at Corcal Mine (see column BG)	Ramos et al. (2022)	Corumbá Group, Paraguay Belt, Brazil	548.579	548.579	548.579	548.579	548.579	548.579	548.579	548.579	548.579	548.541	548.579	Corcal Mine	Tamengo		970	Limestone, Massive calcimudstone	shallow limestone	9.7	4.335	-7.6033
Brazil	Well constrained by interbedded radiometric age or regional d13Ccarb chemo- and lithostratigraphic correlation to section hosting interbedded radiometric age	Radiometric anchor at Corcal Mine (see column BG)	Ramos et al. (2022)	Corumbá Group, Paraguay Belt, Brazil	548.566	548.566	548.566	548.566	548.566	548.566	548.566	548.566	548.566	548.513	548.566	Corcal Mine	Tamengo		990	Limestone, Massive calcimudstone	shallow limestone	9.9	4.7129	-7.646
Brazil	Well constrained by interbedded radiometric age or regional d13Ccarb chemo- and lithostratigraphic correlation to section hosting interbedded radiometric age	Radiometric anchor at Corcal Mine (see column BG)	Ramos et al. (2022)	Corumbá Group, Paraguay Belt, Brazil	548.549	548.549	548.549	548.549	548.549	548.549	548.549	548.549	548.549	548.477	548.549	Corcal Mine	Tamengo		1015	Limestone, Massive calcimudstone	shallow limestone	10.15	5.3283	-5.0728
Brazil	Well constrained by interbedded radiometric age or regional d13Ccarb chemo- and lithostratigraphic correlation to section hosting interbedded radiometric age	Radiometric anchor at Corcal Mine (see column BG)	Ramos et al. (2022)	Corumbá Group, Paraguay Belt, Brazil	548.533	548.533	548.533	548.533	548.533	548.533	548.533	548.533	548.533	548.442	548.533	Corcal Mine	Tamengo		1040	Limestone, Massive calcimudstone	shallow limestone	10.4	5.0002	-6.6575
Brazil	Well constrained by interbedded radiometric age or regional d13Ccarb chemo- and lithostratigraphic correlation to section hosting interbedded radiometric age	Radiometric anchor at Corcal Mine (see column BG)	Ramos et al. (2022)	Corumbá Group, Paraguay Belt, Brazil	548.52	548.52	548.52	548.52	548.52	548.52	548.52	548.52	548.52	548.413	548.52	Corcal Mine	Tamengo		1060	Limestone, Massive calcimudstone	shallow limestone	10.6	4.765	-6.9067
Brazil	Well constrained by interbedded radiometric age or regional d13Ccarb chemo- and lithostratigraphic correlation to section hosting interbedded radiometric age	Radiometric anchor at Corcal Mine (see column BG)	Ramos et al. (2022)	Corumbá Group, Paraguay Belt, Brazil	548.494	548.494	548.494	548.494	548.494	548.494	548.494	548.494	548.494	548.356	548.494	Corcal Mine	Tamengo		1100	Limestone, Massive calcimudstone	shallow limestone	11	1.862	-6.087
Brazil	Well constrained by interbedded radiometric age or regional d13Ccarb chemo- and lithostratigraphic correlation to section hosting interbedded radiometric age	Radiometric anchor at Corcal Mine (see column BG)	Ramos et al. (2022)	Corumbá Group, Paraguay Belt, Brazil	548.478	548.478	548.478	548.478	548.478	548.478	548.478	548.478	548.478	548.321	548.478	Corcal Mine	Tamengo		1125	Limestone, Massive calcimudstone	shallow limestone	11.25	4.45086	-6.93557
Brazil	Well constrained by interbedded radiometric age or regional d13Ccarb chemo- and lithostratigraphic correlation to section hosting interbedded radiometric age	Radiometric anchor at Corcal Mine (see column BG)	Ramos et al. (2022)	Corumbá Group, Paraguay Belt, Brazil	548.439	548.439	548.439	548.439	548.439	548.439	548.439	548.439	548.439	548.236	548.439	Corcal Mine	Tamengo		1185	Limestone, Massive calcimudstone	shallow limestone	11.85	4.77545	-6.85479
Brazil	Well constrained by interbedded radiometric age or regional d13Ccarb chemo- and lithostratigraphic correlation to section hosting interbedded radiometric age	Radiometric anchor at Corcal Mine (see column BG)	Ramos et al. (2022)	Corumbá Group, Paraguay Belt, Brazil	548.406	548.406	548.406	548.406	548.406	548.406	548.406	548.406	548.406	548.165	548.406	Corcal Mine	Tamengo		1235	Limestone, Massive calcimudstone	shallow limestone	12.35	6.70752	-6.74661
Brazil	Well constrained by interbedded radiometric age or regional d13Ccarb chemo- and lithostratigraphic correlation to section hosting interbedded radiometric age	Radiometric anchor at Corcal Mine (see column BG)	Ramos et al. (2022)	Corumbá Group, Paraguay Belt, Brazil	548.393	548.393	548.393	548.393	548.393	548.393	548.393	548.393	548.393	548.136	548.393	Corcal Mine	Tamengo		1255	Limestone, Massive calcimudstone	shallow limestone	12.55	5.23879	-7.32681
Brazil	Well constrained by interbedded radiometric age or regional d13Ccarb chemo- and lithostratigraphic correlation to section hosting interbedded radiometric age	Radiometric anchor at Corcal Mine (see column BG)	Ramos et al. (2022)	Corumbá Group, Paraguay Belt, Brazil	548.367	548.367	548.367	548.367	548.367	548.367	548.367	548.367	548.367	548.08	548.367	Corcal Mine	Tamengo		1295	Limestone, Calcimudstone with desiccation structures	shallow limestone	12.95	6.96817	-5.30751
Brazil	Well constrained by interbedded radiometric age or regional d13Ccarb chemo- and lithostratigraphic correlation to section hosting interbedded radiometric age	Radiometric anchor at Corcal Mine (see column BG)	Ramos et al. (2022)	Corumbá Group, Paraguay Belt, Brazil	548.306	548.306	548.306	548.306	548.306	548.306	548.306	548.306	548.306	547.945	548.306	Corcal Mine	Tamengo		1390	Limestone, Calcimudstone with desiccation structures	shallow limestone	13.9	5.90915	-4.74807
Brazil	Well constrained by interbedded radiometric age or regional d13Ccarb chemo- and lithostratigraphic correlation to section hosting interbedded radiometric age	Radiometric anchor at Corcal Mine (see column BG)	Ramos et al. (2022)	Corumbá Group, Paraguay Belt, Brazil	548.293	548.293	548.293	548.293	548.293	548.293	548.293	548.293	548.293	547.916	548.293	Corcal Mine	Tamengo		MP 1617	Limestone, Calcimudstone with desiccation structures	shallow limestone	14.1	-2.1655	-8.1102
Brazil	Well constrained by interbedded radiometric age or regional d13Ccarb chemo- and lithostratigraphic correlation to section hosting interbedded radiometric age	Radiometric anchor at Corcal Mine (see column BG)	Ramos et al. (2022)	Corumbá Group, Paraguay Belt, Brazil	548.28	548.28	548.28	548.28	548.28	548.28	548.28	548.28	548.28	547.888	548.28	Corcal Mine	Tamengo		1430	Limestone, Calcimudstone with desiccation structures	shallow limestone	14.3	4.944	-7.1998
Brazil	Well constrained by interbedded radiometric age or regional d13Ccarb chemo- and lithostratigraphic correlation to section hosting interbedded radiometric age	Radiometric anchor at Corcal Mine (see column BG)	Ramos et al. (2022)	Corumbá Group, Paraguay Belt, Brazil	548.264	548.264	548.264	548.264	548.264	548.264	548.264	548.264	548.264	547.853	548.264	Corcal Mine	Tamengo		1455	Limestone, Calcimudstone with desiccation structures	shallow limestone	14.55	5.09588	-6.98769
Brazil	Well constrained by interbedded radiometric age or regional d13Ccarb chemo- and lithostratigraphic correlation to section hosting interbedded radiometric age	Radiometric anchor at Corcal Mine (see column BG)	Ramos et al. (2022)	Corumbá Group, Paraguay Belt, Brazil	548.244	548.244	548.244	548.244	548.244	548.244	548.244	548.244	548.244	547.81	548.244	Corcal Mine	Tamengo		1485	Limestone, Calcimudstone with desiccation structures	shallow limestone	14.85	5.03142	-7.73839
Brazil	Well constrained by interbedded radiometric age or regional d13Ccarb chemo- and lithostratigraphic correlation to section hosting interbedded radiometric age	Radiometric anchor at Corcal Mine (see column BG)	Ramos et al. (2022)	Corumbá Group, Paraguay Belt, Brazil	548.215	548.215	548.215	548.215	548.215	548.215	548.215	548.215	548.215	547.746	548.215	Corcal Mine	Tamengo		1530	Limestone, Calcimudstone with desiccation structures	shallow limestone	15.3	4.77219	-6.61372
Brazil	Well constrained by interbedded radiometric age or regional d13Ccarb chemo- and lithostratigraphic correlation to section hosting interbedded radiometric age	Radiometric anchor at Corcal Mine (see column BG)	Ramos et al. (2022)	Corumbá Group, Paraguay Belt, Brazil	548.195	548.195	548.195	548.195	548.195	548.195	548.195	548.195	548.195	547.704	548.195	Corcal Mine	Tamengo		1560	Limestone, Calcimudstone with desiccation structures	shallow limestone	15.6	5.00311	-8.07094
Brazil	Well constrained by interbedded radiometric age or regional d13Ccarb chemo- and lithostratigraphic correlation to section hosting interbedded radiometric age	Radiometric anchor at Corcal Mine (see column BG)	Ramos et al. (2022)	Corumbá Group, Paraguay Belt, Brazil	548.173	548.173	548.173	548.173	548.173	548.173	548.173	548.173	548.173	547.654	548.173	Corcal Mine	Tamengo		1595	Limestone, Calcimudstone with desiccation structures	shallow limestone	15.95	5.75285	-6.58499
Brazil	Well constrained by interbedded radiometric age or regional d13Ccarb chemo- and lithostratigraphic correlation to section hosting interbedded radiometric age	Radiometric anchor at Corcal Mine (see column BG)	Ramos et al. (2022)	Corumbá Group, Paraguay Belt, Brazil	548.14	548.14	548.14	548.14	548.14	548.14	548.14	548.14	548.14	547.583	548.14	Corcal Mine	Tamengo		1645	Limestone, Massive calcimudstone	shallow limestone	16.45	5.61333	-6.99536
Brazil	Well constrained by interbedded radiometric age or regional d13Ccarb chemo- and lithostratigraphic correlation to section hosting interbedded radiometric age	Radiometric anchor at Corcal Mine (see column BG)	Ramos et al. (2022)	Corumbá Group, Paraguay Belt, Brazil	548.127	548.127	548.127	548.127	548.127	548.127	548.127	548.127	548.127	547.555	548.127	Corcal Mine	Tamengo		1665	Limestone, Massive calcimudstone	shallow limestone	16.65	5.111	-7.72819
Brazil	Well constrained by interbedded radiometric age or regional d13Ccarb chemo- and lithostratigraphic correlation to section hosting interbedded radiometric age	Radiometric anchor at Corcal Mine (see column BG)	Ramos et al. (2022)	Corumbá Group, Paraguay Belt, Brazil	548.111	548.111	548.111	548.111	548.111	548.111	548.111	548.111	548.111	547.519	548.111	Corcal Mine	Tamengo		1690	Limestone, Massive calcimudstone	shallow limestone	16.9	4.99817	-7.80331
Brazil	Well constrained by interbedded radiometric age or regional d13Ccarb chemo- and lithostratigraphic correlation to section hosting interbedded radiometric age	Radiometric anchor at Corcal Mine (see column BG)	Ramos et al. (2022)	Corumbá Group, Paraguay Belt, Brazil	548.078	548.078	548.078	548.078	548.078	548.078	548.078	548.078	548.078	547.448	548.078	Corcal Mine	Tamengo		1740	Limestone, Massive calcimudstone	shallow limestone	17.4	2.70517	-7.10667
Brazil	Well constrained by interbedded radiometric age or regional d13Ccarb chemo- and lithostratigraphic correlation to section hosting interbedded radiometric age	Radiometric anchor at Corcal Mine (see column BG)	Ramos et al. (2022)	Corumbá Group, Paraguay Belt, Brazil	548.046	548.046	548.046	548.046	548.046	548.046	548.046	548.046	548.046	547.377	548.046	Corcal Mine	Tamengo		1790	Limestone, Packstone	shallow limestone	17.9	5.06867	-8.9423
Brazil	Well constrained by interbedded radiometric age or regional d13Ccarb chemo- and lithostratigraphic correlation to section hosting interbedded radiometric age	Radiometric anchor at Corcal Mine (see column BG)	Ramos et al. (2022)	Corumbá Group, Paraguay Belt, Brazil	548.033	548.033	548.033	548.033	548.033	548.033	548.033	548.033	548.033	547.349	548.033	Corcal Mine	Tamengo		MP 1619	Limestone, Packstone	shallow limestone	18.1	1.8549	-7.0559
Brazil	Well constrained by interbedded radiometric age or regional d13Ccarb chemo- and lithostratigraphic correlation to section hosting interbedded radiometric age	Radiometric anchor at Corcal Mine (see column BG)	Ramos et al. (2022)	Corumbá Group, Paraguay Belt, Brazil	548.02	548.02	548.02	548.02	548.02	548.02	548.02	548.02	548.02	547.32	548.02	Corcal Mine	Tamengo		1830	Limestone, Packstone	shallow limestone	18.3	5.24293	-8.86861
Brazil	Well constrained by interbedded radiometric age or regional d13Ccarb chemo- and lithostratigraphic correlation to section hosting interbedded radiometric age	Radiometric anchor at Corcal Mine (see column BG)	Ramos et al. (2022)	Corumbá Group, Paraguay Belt, Brazil	543.47	543.47	545.68	543.47	543.47	543.47	543.47	543.47	543.47	546.614	543.47	Corcal Mine	Tamengo		MP 1623	Limestone, Massive calcimudstone	shallow limestone	23.28	4.2573	-7.1471
Brazil	Well constrained by interbedded radiometric age or regional d13Ccarb chemo- and lithostratigraphic correlation to section hosting interbedded radiometric age	Radiometric anchor at Corcal Mine (see column BG)	Ramos et al. (2022)	Corumbá Group, Paraguay Belt, Brazil	543.453	543.453	545.634	543.453	543.453	543.453	543.453	543.453	543.453	546.553	543.453	Corcal Mine	Tamengo		MP 1625	Limestone, Massive calcimudstone	shallow limestone	23.705	4.5288	-6.7772
Brazil	Well constrained by interbedded radiometric age or regional d13Ccarb chemo- and lithostratigraphic correlation to section hosting interbedded radiometric age	Radiometric anchor at Corcal Mine (see column BG)	Ramos et al. (2022)	Corumbá Group, Paraguay Belt, Brazil	543.438	543.438	545.594	543.438	543.438	543.438	543.438	543.438	543.438	546.5	543.438	Corcal Mine	Tamengo		MP 1626	Limestone, Massive calcimudstone	shallow limestone	24.08	5.2743	-6.8843
Brazil	Well constrained by interbedded radiometric age or regional d13Ccarb chemo- and lithostratigraphic correlation to section hosting interbedded radiometric age	Radiometric anchor at Corcal Mine (see column BG)	Ramos et al. (2022)	Corumbá Group, Paraguay Belt, Brazil	543.422	543.422	545.554	543.422	543.422	543.422	543.422	543.422	543.422	546.447	543.422	Corcal Mine	Tamengo		MP 1627	Limestone, Grainstone	shallow limestone	24.455	5.1936	-7.1664
Brazil	Well constrained by interbedded radiometric age or regional d13Ccarb chemo- and lithostratigraphic correlation to section hosting interbedded radiometric age	Radiometric anchor at Corcal Mine (see column BG)	Ramos et al. (2022)	Corumbá Group, Paraguay Belt, Brazil	543.407	543.407	545.514	543.407	543.407	543.407	543.407	543.407	543.407	546.394	543.407	Corcal Mine	Tamengo		MP 1628	Limestone, Packstone	shallow limestone	24.83	5.1591	-7.7033
Brazil	Well constrained by interbedded radiometric age or regional d13Ccarb chemo- and lithostratigraphic correlation to section hosting interbedded radiometric age	Radiometric anchor at Corcal Mine (see column BG)	Ramos et al. (2022)	Corumbá Group, Paraguay Belt, Brazil	543.372	543.372	545.42	543.372	543.372	543.372	543.372	543.372	543.372	546.269	543.372	Corcal Mine	Tamengo		MP 1631	Limestone, Grainstone	shallow limestone	25.705	4.7397	-7.4908
Brazil	Well constrained by interbedded radiometric age or regional d13Ccarb chemo- and lithostratigraphic correlation to section hosting interbedded radiometric age	Radiometric anchor at Corcal Mine (see column BG)	Ramos et al. (2022)	Corumbá Group, Paraguay Belt, Brazil	543.199	543.199	543.199	543.199	543.199	543.199	543.199	543.199	543.199	545.666	543.199	Corcal Mine	Tamengo		25	Limestone, Grainstone	shallow limestone	29.955	5.30193	-6.49597
Brazil	Well constrained by interbedded radiometric age or regional d13Ccarb chemo- and lithostratigraphic correlation to section hosting interbedded radiometric age	Radiometric anchor at Corcal Mine (see column BG)	Ramos et al. (2022)	Corumbá Group, Paraguay Belt, Brazil	543.14	543.14	543.14	543.14	543.14	543.14	543.14	543.14	543.14	545.46	543.14	Corcal Mine	Tamengo		170	Limestone, Grainstone	shallow limestone	31.405	4.94037	-6.77845
Brazil	Well constrained by interbedded radiometric age or regional d13Ccarb chemo- and lithostratigraphic correlation to section hosting interbedded radiometric age	Radiometric anchor at Corcal Mine (see column BG)	Ramos et al. (2022)	Corumbá Group, Paraguay Belt, Brazil	543.12	543.12	543.12	543.12	543.12	543.12	543.12	543.12	543.12	545.389	543.12	Corcal Mine	Tamengo		220	Limestone, Grainstone	shallow limestone	31.905	5.08483	-7.52637
Brazil	Well constrained by interbedded radiometric age or regional d13Ccarb chemo- and lithostratigraphic correlation to section hosting interbedded radiometric age	Radiometric anchor at Corcal Mine (see column BG)	Ramos et al. (2022)	Corumbá Group, Paraguay Belt, Brazil	543.106	543.106	543.106	543.106	543.106	543.106	543.106	543.106	543.106	545.34	543.106	Corcal Mine	Tamengo		255	Limestone, Packstone	shallow limestone	32.255	4.74452	-7.3423
Brazil	Well constrained by interbedded radiometric age or regional d13Ccarb chemo- and lithostratigraphic correlation to section hosting interbedded radiometric age	Radiometric anchor at Corcal Mine (see column BG)	Ramos et al. (2022)	Corumbá Group, Paraguay Belt, Brazil	543.081	543.081	543.081	543.081	543.081	543.081	543.081	543.081	543.081	545.254	543.081	Corcal Mine	Tamengo		315	Limestone, Packstone	shallow limestone	32.855	4.16436	-6.93308
Brazil	Well constrained by interbedded radiometric age or regional d13Ccarb chemo- and lithostratigraphic correlation to section hosting interbedded radiometric age	Radiometric anchor at Corcal Mine (see column BG)	Ramos et al. (2022)	Corumbá Group, Paraguay Belt, Brazil	543.071	543.071	543.071	543.071	543.071	543.071	543.071	543.071	543.071	545.219	543.071	Corcal Mine	Tamengo		340	Limestone, Packstone	shallow limestone	33.105	4.59283	-7.68863
Brazil	Well constrained by interbedded radiometric age or regional d13Ccarb chemo- and lithostratigraphic correlation to section hosting interbedded radiometric age	Radiometric anchor at Corcal Mine (see column BG)	Ramos et al. (2022)	Corumbá Group, Paraguay Belt, Brazil	543.065	543.065	543.065	543.065	543.065	543.065	543.065	543.065	543.065	545.198	543.065	Corcal Mine	Tamengo		MP 1650	Limestone, Packstone	shallow limestone	33.255	4.7965	-6.3725
Brazil	Well constrained by interbedded radiometric age or regional d13Ccarb chemo- and lithostratigraphic correlation to section hosting interbedded radiometric age	Radiometric anchor at Corcal Mine (see column BG)	Ramos et al. (2022)	Corumbá Group, Paraguay Belt, Brazil	543.059	543.059	543.059	543.059	543.059	543.059	543.059	543.059	543.059	545.176	543.059	Corcal Mine	Tamengo		370	Limestone, Packstone	shallow limestone	33.405	5.16833	-7.45475
Brazil	Well constrained by interbedded radiometric age or regional d13Ccarb chemo- and lithostratigraphic correlation to section hosting interbedded radiometric age	Radiometric anchor at Corcal Mine (see column BG)	Ramos et al. (2022)	Corumbá Group, Paraguay Belt, Brazil	543.03	543.03	543.03	543.03	543.03	543.03	543.03	543.03	543.03	545.077	543.03	Corcal Mine	Tamengo		440	Limestone, Packstone	shallow limestone	34.105	5.4333	-8.14113
Brazil	Well constrained by interbedded radiometric age or regional d13Ccarb chemo- and lithostratigraphic correlation to section hosting interbedded radiometric age	Radiometric anchor at Corcal Mine (see column BG)	Ramos et al. (2022)	Corumbá Group, Paraguay Belt, Brazil	543.01	543.01	543.01	543.01	543.01	543.01	543.01	543.01	543.01	545.006	543.01	Corcal Mine	Tamengo		490	Limestone, Packstone	shallow limestone	34.605	5.23083	-8.49191
Brazil	Well constrained by interbedded radiometric age or regional d13Ccarb chemo- and lithostratigraphic correlation to section hosting interbedded radiometric age	Radiometric anchor at Corcal Mine (see column BG)	Ramos et al. (2022)	Corumbá Group, Paraguay Belt, Brazil	542.984	542.984	542.984	542.984	542.984	542.984	542.984	542.984	542.984	544.914	542.984	Corcal Mine	Tamengo		555	Limestone, Massive calcimudstone	shallow limestone	35.255	5.27717	-7.42605
Brazil	Well constrained by interbedded radiometric age or regional d13Ccarb chemo- and lithostratigraphic correlation to section hosting interbedded radiometric age	Radiometric anchor at Corcal Mine (see column BG)	Ramos et al. (2022)	Corumbá Group, Paraguay Belt, Brazil	542.974	542.974	542.974	542.974	542.974	542.974	542.974	542.974	542.974	544.878	542.974	Corcal Mine	Tamengo		MP 1651	Limestone, Massive calcimudstone	shallow limestone	35.505	4.759	-9.598
Brazil	Well constrained by interbedded radiometric age or regional d13Ccarb chemo- and lithostratigraphic correlation to section hosting interbedded radiometric age	Radiometric anchor at Corcal Mine (see column BG)	Ramos et al. (2022)	Corumbá Group, Paraguay Belt, Brazil	542.959	542.959	542.959	542.959	542.959	542.959	542.959	542.959	542.959	544.829	542.959	Corcal Mine	Tamengo		615	Limestone, Massive calcimudstone	shallow limestone	35.855	4.44132	-8.23415
Brazil	Well constrained by interbedded radiometric age or regional d13Ccarb chemo- and lithostratigraphic correlation to section hosting interbedded radiometric age	Radiometric anchor at Corcal Mine (see column BG)	Ramos et al. (2022)	Corumbá Group, Paraguay Belt, Brazil	542.941	542.941	542.941	542.941	542.941	542.941	542.941	542.941	542.941	544.765	542.941	Corcal Mine	Tamengo		660	Limestone, Massive calcimudstone	shallow limestone	36.305	5.14583	-7.48564
Brazil	Well constrained by interbedded radiometric age or regional d13Ccarb chemo- and lithostratigraphic correlation to section hosting interbedded radiometric age	Radiometric anchor at Corcal Mine (see column BG)	Ramos et al. (2022)	Corumbá Group, Paraguay Belt, Brazil	542.927	542.927	542.927	542.927	542.927	542.927	542.927	542.927	542.927	544.715	542.927	Corcal Mine	Tamengo		695	Limestone, Massive calcimudstone	shallow limestone	36.655	4.28955	-7.97959
Brazil	Well constrained by interbedded radiometric age or regional d13Ccarb chemo- and lithostratigraphic correlation to section hosting interbedded radiometric age	Radiometric anchor at Corcal Mine (see column BG)	Ramos et al. (2022)	Corumbá Group, Paraguay Belt, Brazil	542.904	542.904	542.904	542.904	542.904	542.904	542.904	542.904	542.904	544.637	542.904	Corcal Mine	Tamengo		750	Limestone, Massive calcimudstone	shallow limestone	37.205	5.24386	-7.27156
Brazil	Well constrained by interbedded radiometric age or regional d13Ccarb chemo- and lithostratigraphic correlation to section hosting interbedded radiometric age	Radiometric anchor at Corcal Mine (see column BG)	Ramos et al. (2022)	Corumbá Group, Paraguay Belt, Brazil	542.878	542.878	542.878	542.878	542.878	542.878	542.878	542.878	542.878	544.546	542.878	Corcal Mine	Tamengo		814	Limestone, Massive calcimudstone	shallow limestone	37.845	3.74353	-7.3209
Brazil	Well constrained by interbedded radiometric age or regional d13Ccarb chemo- and lithostratigraphic correlation to section hosting interbedded radiometric age	Radiometric anchor at Corcal Mine (see column BG)	Ramos et al. (2022)	Corumbá Group, Paraguay Belt, Brazil	542.858	542.858	542.858	542.858	542.858	542.858	542.858	542.858	542.858	544.475	542.858	Corcal Mine	Tamengo		864	Limestone, Massive calcimudstone	shallow limestone	38.345	5.16376	-6.9233
Brazil	Well constrained by interbedded radiometric age or regional d13Ccarb chemo- and lithostratigraphic correlation to section hosting interbedded radiometric age	Radiometric anchor at Corcal Mine (see column BG)	Ramos et al. (2022)	Corumbá Group, Paraguay Belt, Brazil	542.846	542.846	542.846	542.846	542.846	542.846	542.846	542.846	542.846	544.433	542.846	Corcal Mine	Tamengo		894	Limestone, Massive calcimudstone	shallow limestone	38.645	4.56233	-7.77677
Brazil	Well constrained by interbedded radiometric age or regional d13Ccarb chemo- and lithostratigraphic correlation to section hosting interbedded radiometric age	Radiometric anchor at Corcal Mine (see column BG)	Ramos et al. (2022)	Corumbá Group, Paraguay Belt, Brazil	542.833	542.833	542.833	542.833	542.833	542.833	542.833	542.833	542.833	544.387	542.833	Corcal Mine	Tamengo		926	Limestone, Massive calcimudstone	shallow limestone	38.965	4.35124	-7.24484
Brazil	Well constrained by interbedded radiometric age or regional d13Ccarb chemo- and lithostratigraphic correlation to section hosting interbedded radiometric age	Radiometric anchor at Corcal Mine (see column BG)	Ramos et al. (2022)	Corumbá Group, Paraguay Belt, Brazil	542.801	542.801	542.801	542.801	542.801	542.801	542.801	542.801	542.801	544.277	542.801	Corcal Mine	Tamengo		1004	Limestone, Massive calcimudstone	shallow limestone	39.745	5.15849	-6.56919
Brazil	Well constrained by interbedded radiometric age or regional d13Ccarb chemo- and lithostratigraphic correlation to section hosting interbedded radiometric age	Radiometric anchor at Corcal Mine (see column BG)	Ramos et al. (2022)	Corumbá Group, Paraguay Belt, Brazil	542.781	542.781	542.781	542.781	542.781	542.781	542.781	542.781	542.781	544.206	542.781	Corcal Mine	Tamengo		1054	Limestone, Massive calcimudstone	shallow limestone	40.245	5.0953	-5.86846
Brazil	Well constrained by interbedded radiometric age or regional d13Ccarb chemo- and lithostratigraphic correlation to section hosting interbedded radiometric age	Radiometric anchor at Corcal Mine (see column BG)	Ramos et al. (2022)	Corumbá Group, Paraguay Belt, Brazil	542.766	542.766	542.766	542.766	542.766	542.766	542.766	542.766	542.766	544.154	542.766	Corcal Mine	Tamengo		1090	Limestone, Massive calcimudstone	shallow limestone	40.605	5.25667	-6.92909
Brazil	Well constrained by interbedded radiometric age or regional d13Ccarb chemo- and lithostratigraphic correlation to section hosting interbedded radiometric age	Radiometric anchor at Corcal Mine (see column BG)	Ramos et al. (2022)	Corumbá Group, Paraguay Belt, Brazil	542.754	542.754	542.754	542.754	542.754	542.754	542.754	542.754	542.754	544.112	542.754	Corcal Mine	Tamengo		1120	Limestone, Packstone	shallow limestone	40.905	4.74748	-6.65783
Brazil	Well constrained by interbedded radiometric age or regional d13Ccarb chemo- and lithostratigraphic correlation to section hosting interbedded radiometric age	Radiometric anchor at Corcal Mine (see column BG)	Ramos et al. (2022)	Corumbá Group, Paraguay Belt, Brazil	542.742	542.742	542.742	542.742	542.742	542.742	542.742	542.742	542.742	544.069	542.742	Corcal Mine	Tamengo		1150	Limestone, Packstone	shallow limestone	41.205	5.385	-6.77885
Brazil	Well constrained by interbedded radiometric age or regional d13Ccarb chemo- and lithostratigraphic correlation to section hosting interbedded radiometric age	Radiometric anchor at Corcal Mine (see column BG)	Ramos et al. (2022)	Corumbá Group, Paraguay Belt, Brazil	542.722	542.722	542.722	542.722	542.722	542.722	542.722	542.722	542.722	543.998	542.722	Corcal Mine	Tamengo		1200	Limestone, Massive calcimudstone	shallow limestone	41.705	5.04525	-6.17161
Brazil	Well constrained by interbedded radiometric age or regional d13Ccarb chemo- and lithostratigraphic correlation to section hosting interbedded radiometric age	Radiometric anchor at Corcal Mine (see column BG)	Ramos et al. (2022)	Corumbá Group, Paraguay Belt, Brazil	542.708	542.708	542.708	542.708	542.708	542.708	542.708	542.708	542.708	543.949	542.708	Corcal Mine	Tamengo		1235	Limestone, Massive calcimudstone	shallow limestone	42.055	5.303	-5.46508
Brazil	Well constrained by interbedded radiometric age or regional d13Ccarb chemo- and lithostratigraphic correlation to section hosting interbedded radiometric age	Radiometric anchor at Corcal Mine (see column BG)	Ramos et al. (2022)	Corumbá Group, Paraguay Belt, Brazil	542.696	542.696	542.696	542.696	542.696	542.696	542.696	542.696	542.696	543.909	542.696	Corcal Mine	Tamengo		1263	Limestone, Massive calcimudstone	shallow limestone	42.335	4.99967	-6.81534
Brazil	Well constrained by interbedded radiometric age or regional d13Ccarb chemo- and lithostratigraphic correlation to section hosting interbedded radiometric age	Radiometric anchor at Corcal Mine (see column BG)	Ramos et al. (2022)	Corumbá Group, Paraguay Belt, Brazil	542.679	542.679	542.679	542.679	542.679	542.679	542.679	542.679	542.679	543.849	542.679	Corcal Mine	Tamengo		1305	Limestone, Massive calcimudstone	shallow limestone	42.755	4.7265	-7.47112
Brazil	Well constrained by interbedded radiometric age or regional d13Ccarb chemo- and lithostratigraphic correlation to section hosting interbedded radiometric age	Radiometric anchor at Corcal Mine (see column BG)	Ramos et al. (2022)	Corumbá Group, Paraguay Belt, Brazil	542.665	542.665	542.665	542.665	542.665	542.665	542.665	542.665	542.665	543.8	542.665	Corcal Mine	Tamengo		1340	Limestone, Packstone	shallow limestone	43.105	5.07598	-5.24785
Brazil	Well constrained by interbedded radiometric age or regional d13Ccarb chemo- and lithostratigraphic correlation to section hosting interbedded radiometric age	Radiometric anchor at Corcal Mine (see column BG)	Ramos et al. (2022)	Corumbá Group, Paraguay Belt, Brazil	542.653	542.653	542.653	542.653	542.653	542.653	542.653	542.653	542.653	543.757	542.653	Corcal Mine	Tamengo		MP 1652	Limestone, Packstone	shallow limestone	43.405	4.9065	-7.6393
Brazil	Well constrained by interbedded radiometric age or regional d13Ccarb chemo- and lithostratigraphic correlation to section hosting interbedded radiometric age	Radiometric anchor at Corcal Mine (see column BG)	Ramos et al. (2022)	Corumbá Group, Paraguay Belt, Brazil	542.638	542.638	542.638	542.638	542.638	542.638	542.638	542.638	542.638	543.707	542.638	Corcal Mine	Tamengo		1405	Limestone, Packstone	shallow limestone	43.755	4.97967	-7.86308
Brazil	Well constrained by interbedded radiometric age or regional d13Ccarb chemo- and lithostratigraphic correlation to section hosting interbedded radiometric age	Radiometric anchor at Corcal Mine (see column BG)	Ramos et al. (2022)	Corumbá Group, Paraguay Belt, Brazil	542.626	542.626	542.626	542.626	542.626	542.626	542.626	542.626	542.626	543.665	542.626	Corcal Mine	Tamengo		1435	Limestone, Packstone	shallow limestone	44.055	5.67549	-7.43948
Brazil	Well constrained by interbedded radiometric age or regional d13Ccarb chemo- and lithostratigraphic correlation to section hosting interbedded radiometric age	Radiometric anchor at Corcal Mine (see column BG)	Ramos et al. (2022)	Corumbá Group, Paraguay Belt, Brazil	542.608	542.608	542.608	542.608	542.608	542.608	542.608	542.608	542.608	543.601	542.608	Corcal Mine	Tamengo		1480	Limestone, Packstone	shallow limestone	44.505	5.48883	-7.7918
Brazil	Well constrained by interbedded radiometric age or regional d13Ccarb chemo- and lithostratigraphic correlation to section hosting interbedded radiometric age	Radiometric anchor at Corcal Mine (see column BG)	Ramos et al. (2022)	Corumbá Group, Paraguay Belt, Brazil	542.595	542.595	542.595	542.595	542.595	542.595	542.595	542.595	542.595	543.556	542.595	Corcal Mine	Tamengo		1512	Limestone, Massive calcimudstone	shallow limestone	44.825	5.28187	-9.07622
Brazil	Well constrained by interbedded radiometric age or regional d13Ccarb chemo- and lithostratigraphic correlation to section hosting interbedded radiometric age	Radiometric anchor at Corcal Mine (see column BG)	Ramos et al. (2022)	Corumbá Group, Paraguay Belt, Brazil	542.578	542.578	542.578	542.578	542.578	542.578	542.578	542.578	542.578	543.495	542.578	Corcal Mine	Tamengo		1545	Limestone, Packstone	shallow limestone	45.255	5.04617	-7.95539
Brazil	Well constrained by interbedded radiometric age or regional d13Ccarb chemo- and lithostratigraphic correlation to section hosting interbedded radiometric age	Radiometric anchor at Corcal Mine (see column BG)	Ramos et al. (2022)	Corumbá Group, Paraguay Belt, Brazil	542.557	542.557	542.557	542.557	542.557	542.557	542.557	542.557	542.557	543.424	542.557	Corcal Mine	Tamengo		1605	Limestone, Packstone	shallow limestone	45.755	5.63384	-7.08681
Brazil	Well constrained by interbedded radiometric age or regional d13Ccarb chemo- and lithostratigraphic correlation to section hosting interbedded radiometric age	Radiometric anchor at Corcal Mine (see column BG)	Ramos et al. (2022)	Corumbá Group, Paraguay Belt, Brazil	542.527	542.527	542.527	542.527	542.527	542.527	542.527	542.527	542.527	543.318	542.527	Corcal Mine	Tamengo		1650	Limestone, Massive calcimudstone	shallow limestone	46.5	4.93617	-7.78328
Brazil	Well constrained by interbedded radiometric age or regional d13Ccarb chemo- and lithostratigraphic correlation to section hosting interbedded radiometric age	Radiometric anchor at Corcal Mine (see column BG)	Ramos et al. (2022)	Corumbá Group, Paraguay Belt, Brazil	542.519	542.519	542.519	542.519	542.519	542.519	542.519	542.519	542.519	543.289	542.519	Corcal Mine	Tamengo		1700	Limestone, Massive calcimudstone	shallow limestone	46.705	5.36956	-7.56651
Brazil	Well constrained by interbedded radiometric age or regional d13Ccarb chemo- and lithostratigraphic correlation to section hosting interbedded radiometric age	Radiometric anchor at Corcal Mine (see column BG)	Ramos et al. (2022)	Corumbá Group, Paraguay Belt, Brazil	542.504	542.504	542.504	542.504	542.504	542.504	542.504	542.504	542.504	543.239	542.504	Corcal Mine	Tamengo		1735	Limestone, Massive calcimudstone	shallow limestone	47.055	5.67375	-6.87489
Brazil	Well constrained by interbedded radiometric age or regional d13Ccarb chemo- and lithostratigraphic correlation to section hosting interbedded radiometric age	Radiometric anchor at Corcal Mine (see column BG)	Ramos et al. (2022)	Corumbá Group, Paraguay Belt, Brazil	542.492	542.492	542.492	542.492	542.492	542.492	542.492	542.492	542.492	543.196	542.492	Corcal Mine	Tamengo		1765	Limestone, Massive calcimudstone	shallow limestone	47.355	5.09367	-7.38064
Brazil	Well constrained by interbedded radiometric age or regional d13Ccarb chemo- and lithostratigraphic correlation to section hosting interbedded radiometric age	Radiometric anchor at Corcal Mine (see column BG)	Ramos et al. (2022)	Corumbá Group, Paraguay Belt, Brazil	542.48	542.48	542.48	542.48	542.48	542.48	542.48	542.48	542.48	543.154	542.48	Corcal Mine	Tamengo		1795	Limestone, Packstone	shallow limestone	47.655	5.429	-7.47262
Brazil	Well constrained by interbedded radiometric age or regional d13Ccarb chemo- and lithostratigraphic correlation to section hosting interbedded radiometric age	Radiometric anchor at Corcal Mine (see column BG)	Ramos et al. (2022)	Corumbá Group, Paraguay Belt, Brazil	542.472	542.472	542.472	542.472	542.472	542.472	542.472	542.472	542.472	543.125	542.472	Corcal Mine	Tamengo		1815	Limestone, Packstone	shallow limestone	47.855	5.07498	-6.56103
Brazil	Well constrained by interbedded radiometric age or regional d13Ccarb chemo- and lithostratigraphic correlation to section hosting interbedded radiometric age	Radiometric anchor at Corcal Mine (see column BG)	Ramos et al. (2022)	Corumbá Group, Paraguay Belt, Brazil	542.461	542.461	542.461	542.461	542.461	542.461	542.461	542.461	542.461	543.087	542.461	Corcal Mine	Tamengo		1842	Limestone, Packstone	shallow limestone	48.125	5.66517	-7.53756
Brazil	Well constrained by interbedded radiometric age or regional d13Ccarb chemo- and lithostratigraphic correlation to section hosting interbedded radiometric age	Radiometric anchor at Corcal Mine (see column BG)	Ramos et al. (2022)	Corumbá Group, Paraguay Belt, Brazil	542.454	542.454	542.454	542.454	542.454	542.454	542.454	542.454	542.454	543.062	542.454	Corcal Mine	Tamengo		1860	Limestone, Packstone	shallow limestone	48.305	5.32214	-6.85521
Brazil	Well constrained by interbedded radiometric age or regional d13Ccarb chemo- and lithostratigraphic correlation to section hosting interbedded radiometric age	Radiometric anchor at Corcal Mine (see column BG)	Ramos et al. (2022)	Corumbá Group, Paraguay Belt, Brazil	542.441	542.441	542.441	542.441	542.441	542.441	542.441	542.441	542.441	543.019	542.441	Corcal Mine	Tamengo		1890	Limestone, Packstone	shallow limestone	48.605	5.4785	-6.67718
Brazil	Well constrained by interbedded radiometric age or regional d13Ccarb chemo- and lithostratigraphic correlation to section hosting interbedded radiometric age	Radiometric anchor at Corcal Mine (see column BG)	Ramos et al. (2022)	Corumbá Group, Paraguay Belt, Brazil	542.427	542.427	542.427	542.427	542.427	542.427	542.427	542.427	542.427	542.969	542.427	Corcal Mine	Tamengo		1925	Limestone, Packstone	shallow limestone	48.955	4.87661	-8.05824
Brazil	Well constrained by interbedded radiometric age or regional d13Ccarb chemo- and lithostratigraphic correlation to section hosting interbedded radiometric age	Radiometric anchor at Corcal Mine (see column BG)	Ramos et al. (2022)	Corumbá Group, Paraguay Belt, Brazil	542.399	542.399	542.399	542.399	542.399	542.399	542.399	542.399	542.399	542.87	542.399	Corcal Mine	Tamengo		1995	Limestone, Intraclastic breccia	shallow limestone	49.655	4.997	-8.14436
Brazil	Well constrained by interbedded radiometric age or regional d13Ccarb chemo- and lithostratigraphic correlation to section hosting interbedded radiometric age	Radiometric anchor at Corcal Mine (see column BG)	Ramos et al. (2022)	Corumbá Group, Paraguay Belt, Brazil	542.391	542.391	542.391	542.391	542.391	542.391	542.391	542.391	542.391	542.842	542.391	Corcal Mine	Tamengo		MP 1654	Limestone, Intraclastic packstone	shallow limestone	49.855	4.1158	-9.5972
Brazil	Well constrained by interbedded radiometric age or regional d13Ccarb chemo- and lithostratigraphic correlation to section hosting interbedded radiometric age	Radiometric anchor at Corcal Mine (see column BG)	Ramos et al. (2022)	Corumbá Group, Paraguay Belt, Brazil	542.385	542.385	542.385	542.385	542.385	542.385	542.385	542.385	542.385	542.82	542.385	Corcal Mine	Tamengo		2030	Limestone, Packstone	shallow limestone	50.005	4.87333	-8.85132
Brazil	Well constrained by interbedded radiometric age or regional d13Ccarb chemo- and lithostratigraphic correlation to section hosting interbedded radiometric age	Radiometric anchor at Corcal Mine (see column BG)	Ramos et al. (2022)	Corumbá Group, Paraguay Belt, Brazil	542.379	542.379	542.379	542.379	542.379	542.379	542.379	542.379	542.379	542.799	542.379	Corcal Mine	Tamengo		2045	Limestone, Packstone	shallow limestone	50.155	5.25412	-8.57116
Brazil	Well constrained by interbedded radiometric age or regional d13Ccarb chemo- and lithostratigraphic correlation to section hosting interbedded radiometric age	Radiometric anchor at Corcal Mine (see column BG)	Ramos et al. (2022)	Corumbá Group, Paraguay Belt, Brazil	542.364	542.364	542.364	542.364	542.364	542.364	542.364	542.364	542.364	542.749	542.364	Corcal Mine	Tamengo		2080	Limestone, Packstone	shallow limestone	50.505	4.92483	-8.82578
Brazil	Well constrained by interbedded radiometric age or regional d13Ccarb chemo- and lithostratigraphic correlation to section hosting interbedded radiometric age	Radiometric anchor at Corcal Mine (see column BG)	Ramos et al. (2022)	Corumbá Group, Paraguay Belt, Brazil	542.356	542.356	542.356	542.356	542.356	542.356	542.356	542.356	542.356	542.721	542.356	Corcal Mine	Tamengo		2100	Limestone, Packstone	shallow limestone	50.705	5.35865	-8.389
Brazil	Well constrained by interbedded radiometric age or regional d13Ccarb chemo- and lithostratigraphic correlation to section hosting interbedded radiometric age	Radiometric anchor at Corcal Mine (see column BG)	Ramos et al. (2022)	Corumbá Group, Paraguay Belt, Brazil	542.342	542.342	542.342	542.342	542.342	542.342	542.342	542.342	542.342	542.671	542.342	Corcal Mine	Tamengo		2135	Limestone, Packstone	shallow limestone	51.055	4.90383	-8.92594
Brazil	Well constrained by interbedded radiometric age or regional d13Ccarb chemo- and lithostratigraphic correlation to section hosting interbedded radiometric age	Radiometric anchor at Corcal Mine (see column BG)	Ramos et al. (2022)	Corumbá Group, Paraguay Belt, Brazil	542.324	542.324	542.324	542.324	542.324	542.324	542.324	542.324	542.324	542.607	542.324	Corcal Mine	Tamengo		2180	Limestone, Packstone	shallow limestone	51.505	5.20582	-8.73883
Brazil	Well constrained by interbedded radiometric age or regional d13Ccarb chemo- and lithostratigraphic correlation to section hosting interbedded radiometric age	Radiometric anchor at Corcal Mine (see column BG)	Ramos et al. (2022)	Corumbá Group, Paraguay Belt, Brazil	542.312	542.312	542.312	542.312	542.312	542.312	542.312	542.312	542.312	542.565	542.312	Corcal Mine	Tamengo		2210	Limestone, Packstone	shallow limestone	51.805	3.39967	-9.07852
Brazil	Well constrained by interbedded radiometric age or regional d13Ccarb chemo- and lithostratigraphic correlation to section hosting interbedded radiometric age	Radiometric anchor at Corcal Mine (see column BG)	Ramos et al. (2022)	Corumbá Group, Paraguay Belt, Brazil	542.301	542.301	542.301	542.301	542.301	542.301	542.301	542.301	542.301	542.529	542.301	Corcal Mine	Tamengo		2235	Limestone, Packstone	shallow limestone	52.055	4.7135	-9.85092
Brazil	Well constrained by interbedded radiometric age or regional d13Ccarb chemo- and lithostratigraphic correlation to section hosting interbedded radiometric age	Radiometric anchor at Corcal Mine (see column BG)	Ramos et al. (2022)	Corumbá Group, Paraguay Belt, Brazil	542.295	542.295	542.295	542.295	542.295	542.295	542.295	542.295	542.295	542.508	542.295	Corcal Mine	Tamengo		2250	Limestone, Packstone	shallow limestone	52.205	3.51333	-9.0038
Brazil	Well constrained by interbedded radiometric age or regional d13Ccarb chemo- and lithostratigraphic correlation to section hosting interbedded radiometric age	Radiometric anchor at Corcal Mine (see column BG)	Ramos et al. (2022)	Corumbá Group, Paraguay Belt, Brazil	542.281	542.281	542.281	542.281	542.281	542.281	542.281	542.281	542.281	542.458	542.281	Corcal Mine	Tamengo		2285	Limestone, Grainstone	shallow limestone	52.555	4.47667	-9.10423
Brazil	Well constrained by interbedded radiometric age or regional d13Ccarb chemo- and lithostratigraphic correlation to section hosting interbedded radiometric age	Radiometric anchor at Corcal Mine (see column BG)	Ramos et al. (2022)	Corumbá Group, Paraguay Belt, Brazil	542.265	542.265	542.265	542.265	542.265	542.265	542.265	542.265	542.265	542.402	542.265	Corcal Mine	Tamengo		2325	Limestone, Grainstone	shallow limestone	52.955	5.20148	-9.01504
Brazil	Well constrained by interbedded radiometric age or regional d13Ccarb chemo- and lithostratigraphic correlation to section hosting interbedded radiometric age	Radiometric anchor at Corcal Mine (see column BG)	Ramos et al. (2022)	Corumbá Group, Paraguay Belt, Brazil	542.249	542.249	542.249	542.249	542.249	542.249	542.249	542.249	542.249	542.348	542.249	Corcal Mine	Tamengo		2363	Limestone, Packstone	shallow limestone	53.335	4.74383	-9.18886
Brazil	Well constrained by interbedded radiometric age or regional d13Ccarb chemo- and lithostratigraphic correlation to section hosting interbedded radiometric age	Radiometric anchor at Corcal Mine (see column BG)	Ramos et al. (2022)	Corumbá Group, Paraguay Belt, Brazil	542.247	542.247	542.247	542.247	542.247	542.247	542.247	542.247	542.247	542.338	542.247	Corcal Mine	Tamengo		2370	Limestone, Packstone	shallow limestone	53.405	3.50007	-10.4715
Brazil	Well constrained by interbedded radiometric age or regional d13Ccarb chemo- and lithostratigraphic correlation to section hosting interbedded radiometric age	Radiometric anchor at Corcal Mine (see column BG)	Ramos et al. (2022)	Corumbá Group, Paraguay Belt, Brazil	542.21	542.21	542.21	542.21	542.21	542.21	542.21	542.21	542.21	542.21	542.21	Corcal Mine	Tamengo		2460	Limestone, Grainstone	shallow limestone	54.305	2.82613	-9.79339
South China	Well constrained by interbedded radiometric age or regional d13Ccarb chemo- and lithostratigraphic correlation to section hosting interbedded radiometric age	Radiometric anchor at Jijiawan section (age updated by Yang et al., 2021)	Zhu et al. (2007)	Nanhua Basin, South China	550	550	550	550	550	550	550	550	550	550	550	Jijiawan (Jiuqunao) section, Maoping, Yangtze Gorges, Yichang, Hubei	Dengying	Openly connected intra-platform basin	Mo 22	Immediately overlying 551 Ma ash bed JIN-04-02	shallow dolostone	33.2	-3.168	-2.243	Immediately above ash bed Jin-04-2. Dated at 551.09 ± 1.02 Ma (Condon et al., 2005; updated by Yang et al., 2021)
South China	Well constrained by interbedded radiometric age or regional d13Ccarb chemo- and lithostratigraphic correlation to section hosting interbedded radiometric age	Radiometric anchor at Jijiawan section (age updated by Yang et al., 2021)	Zhu et al. (2007)	Nanhua Basin, South China	549.986	549.986	549.986	549.986	549.986	549.986	549.986	549.986	549.986	549.986	549.986	Jijiawan (Jiuqunao) section, Maoping, Yangtze Gorges, Yichang, Hubei	Dengying	Openly connected intra-platform basin	Mo 23		shallow dolostone	33.6	-4.046	-3.257
South China	Well constrained by interbedded radiometric age or regional d13Ccarb chemo- and lithostratigraphic correlation to section hosting interbedded radiometric age	Radiometric anchor at Jijiawan section (age updated by Yang et al., 2021)	Zhu et al. (2007)	Nanhua Basin, South China	549.971	549.971	549.971	549.971	549.971	549.971	549.971	549.971	549.971	549.971	549.971	Jijiawan (Jiuqunao) section, Maoping, Yangtze Gorges, Yichang, Hubei	Dengying	Openly connected intra-platform basin	Mo 25		shallow dolostone	34	0.815	-5.228
South China	Well constrained by interbedded radiometric age or regional d13Ccarb chemo- and lithostratigraphic correlation to section hosting interbedded radiometric age	Radiometric anchor at Jijiawan section (age updated by Yang et al., 2021)	Zhu et al. (2007)	Nanhua Basin, South China	549.954	549.954	549.954	549.954	549.954	549.954	549.954	549.954	549.954	549.954	549.954	Jijiawan (Jiuqunao) section, Maoping, Yangtze Gorges, Yichang, Hubei	Dengying	Openly connected intra-platform basin	Mo 26		shallow dolostone	34.5	-1.068	-6.297
South China	Well constrained by interbedded radiometric age or regional d13Ccarb chemo- and lithostratigraphic correlation to section hosting interbedded radiometric age	Radiometric anchor at Jijiawan section (age updated by Yang et al., 2021)	Zhu et al. (2007)	Nanhua Basin, South China	549.936	549.936	549.936	549.936	549.936	549.936	549.936	549.936	549.936	549.936	549.936	Jijiawan (Jiuqunao) section, Maoping, Yangtze Gorges, Yichang, Hubei	Dengying	Openly connected intra-platform basin	Mo 27		shallow dolostone	35	-1.143	-6.939
South China	Well constrained by interbedded radiometric age or regional d13Ccarb chemo- and lithostratigraphic correlation to section hosting interbedded radiometric age	Radiometric anchor at Jijiawan section (age updated by Yang et al., 2021)	Zhu et al. (2007)	Nanhua Basin, South China	549.918	549.918	549.918	549.918	549.918	549.918	549.918	549.918	549.918	549.918	549.918	Jijiawan (Jiuqunao) section, Maoping, Yangtze Gorges, Yichang, Hubei	Dengying	Openly connected intra-platform basin	Mo 28		shallow dolostone	35.5	0.521	-5.639
South China	Well constrained by interbedded radiometric age or regional d13Ccarb chemo- and lithostratigraphic correlation to section hosting interbedded radiometric age	Radiometric anchor at Jijiawan section (age updated by Yang et al., 2021)	Zhu et al. (2007)	Nanhua Basin, South China	549.9	549.9	549.9	549.9	549.9	549.9	549.9	549.9	549.9	549.9	549.9	Jijiawan (Jiuqunao) section, Maoping, Yangtze Gorges, Yichang, Hubei	Dengying	Openly connected intra-platform basin	Mo 29		shallow dolostone	36	3.555	-6.502
South China	Well constrained by interbedded radiometric age or regional d13Ccarb chemo- and lithostratigraphic correlation to section hosting interbedded radiometric age	Radiometric anchor at neighbouring Jijiawan section (updated by Yang et al., 2021). Hamajing Member correlated to 3 Gorges core.	Tahata et al. (2013)	Nanhua Basin, South China	545.05	545.08	545.05	547.26	547.26	547.26	547.26	547.26	545.05	547.26	547.26	Three Gorges area	Dengying. Shibantan.		S100401-01	Black limestone	mid limestone	1.64	4.12	-6.01	Base of Hamajing Member constrained as <551 Ma (Condon et al., 2005; updated by Yang et al., 2021). Duration of Hamajing and Shibantan members poorly constrained.
South China	Well constrained by interbedded radiometric age or regional d13Ccarb chemo- and lithostratigraphic correlation to section hosting interbedded radiometric age	Radiometric anchor at neighbouring Jijiawan section (updated by Yang et al., 2021). Hamajing Member correlated to 3 Gorges core.	Tahata et al. (2013)	Nanhua Basin, South China	545.07	545.104	545.07	547.293	547.293	547.293	547.293	547.293	545.07	547.293	547.293	Three Gorges area	Dengying. Shibantan.		S100502-01	Limestone	mid limestone	2.48	4.31	-5.36
South China	Well constrained by interbedded radiometric age or regional d13Ccarb chemo- and lithostratigraphic correlation to section hosting interbedded radiometric age	Radiometric anchor at neighbouring Jijiawan section (updated by Yang et al., 2021). Hamajing Member correlated to 3 Gorges core.	Tahata et al. (2013)	Nanhua Basin, South China	545.105	545.147	545.105	547.351	547.351	547.351	547.351	547.351	545.105	547.351	547.351	Three Gorges area	Dengying. Shibantan.		S100511-01	Limestone	mid limestone	3.96	4.1	-3.64
South China	Well constrained by interbedded radiometric age or regional d13Ccarb chemo- and lithostratigraphic correlation to section hosting interbedded radiometric age	Radiometric anchor at neighbouring Jijiawan section (updated by Yang et al., 2021). Hamajing Member correlated to 3 Gorges core.	Tahata et al. (2013)	Nanhua Basin, South China	545.105	545.148	545.105	547.352	547.352	547.352	547.352	547.352	545.105	547.352	547.352	Three Gorges area	Dengying. Shibantan.		S100511-02	Black limestone	mid limestone	3.98	4.64	-5.75
South China	Well constrained by interbedded radiometric age or regional d13Ccarb chemo- and lithostratigraphic correlation to section hosting interbedded radiometric age	Radiometric anchor at neighbouring Jijiawan section (updated by Yang et al., 2021). Hamajing Member correlated to 3 Gorges core.	Tahata et al. (2013)	Nanhua Basin, South China	545.202	545.266	545.202	547.513	547.513	547.513	547.513	547.513	545.202	547.513	547.513	Three Gorges area	Dengying. Shibantan.		S100801-01	Black limestone	mid limestone	8.1	3.84	-4.56
South China	Well constrained by interbedded radiometric age or regional d13Ccarb chemo- and lithostratigraphic correlation to section hosting interbedded radiometric age	Radiometric anchor at neighbouring Jijiawan section (updated by Yang et al., 2021). Hamajing Member correlated to 3 Gorges core.	Tahata et al. (2013)	Nanhua Basin, South China	545.205	545.269	545.205	547.517	547.517	547.517	547.517	547.517	545.205	547.517	547.517	Three Gorges area	Dengying. Shibantan.		S100801-02	Black limestone	mid limestone	8.2	4.11	-5.16
South China	Well constrained by interbedded radiometric age or regional d13Ccarb chemo- and lithostratigraphic correlation to section hosting interbedded radiometric age	Radiometric anchor at neighbouring Jijiawan section (updated by Yang et al., 2021). Hamajing Member correlated to 3 Gorges core.	Tahata et al. (2013)	Nanhua Basin, South China	545.309	545.397	545.309	547.691	547.691	547.691	547.691	547.691	545.309	547.691	547.691	Three Gorges area	Dengying. Shibantan.		S101005-01	Black limestone	mid limestone	12.64	4.06	-4.71
South China	Well constrained by interbedded radiometric age or regional d13Ccarb chemo- and lithostratigraphic correlation to section hosting interbedded radiometric age	Radiometric anchor at neighbouring Jijiawan section (updated by Yang et al., 2021). Hamajing Member correlated to 3 Gorges core.	Tahata et al. (2013)	Nanhua Basin, South China	545.311	545.4	545.311	547.694	547.694	547.694	547.694	547.694	545.311	547.694	547.694	Three Gorges area	Dengying. Shibantan.		S101005-02	Limestone	mid limestone	12.73	4.56	-4.13
South China	Well constrained by interbedded radiometric age or regional d13Ccarb chemo- and lithostratigraphic correlation to section hosting interbedded radiometric age	Radiometric anchor at neighbouring Jijiawan section (updated by Yang et al., 2021). Hamajing Member correlated to 3 Gorges core.	Tahata et al. (2013)	Nanhua Basin, South China	545.417	545.53	545.417	547.87	547.87	547.87	547.87	547.87	545.417	547.87	547.87	Three Gorges area	Dengying. Shibantan.		S101207-02	Black limestone	mid limestone	17.22	4.9	-4.11
South China	Well constrained by interbedded radiometric age or regional d13Ccarb chemo- and lithostratigraphic correlation to section hosting interbedded radiometric age	Radiometric anchor at neighbouring Jijiawan section (updated by Yang et al., 2021). Hamajing Member correlated to 3 Gorges core.	Tahata et al. (2013)	Nanhua Basin, South China	545.42	545.533	545.42	547.875	547.875	547.875	547.875	547.875	545.42	547.875	547.875	Three Gorges area	Dengying. Shibantan.		S101207-01	Gray limestone	mid limestone	17.35	4.97	-4.06
South China	Well constrained by interbedded radiometric age or regional d13Ccarb chemo- and lithostratigraphic correlation to section hosting interbedded radiometric age	Radiometric anchor at neighbouring Jijiawan section (updated by Yang et al., 2021). Hamajing Member correlated to 3 Gorges core.	Tahata et al. (2013)	Nanhua Basin, South China	545.458	545.58	545.458	547.939	547.939	547.939	547.939	547.939	545.458	547.939	547.939	Three Gorges area	Dengying. Shibantan.		S101301-01	Black limestone	mid limestone	18.97	5.1	-2.67
South China	Well constrained by interbedded radiometric age or regional d13Ccarb chemo- and lithostratigraphic correlation to section hosting interbedded radiometric age	Radiometric anchor at neighbouring Jijiawan section (updated by Yang et al., 2021). Hamajing Member correlated to 3 Gorges core.	Tahata et al. (2013)	Nanhua Basin, South China	545.533	545.672	545.533	548.064	548.064	548.064	548.064	548.064	545.533	548.064	548.064	Three Gorges area	Dengying. Shibantan.		S101502-01	Limestone	mid limestone	22.16	4.91	-3.69
South China	Well constrained by interbedded radiometric age or regional d13Ccarb chemo- and lithostratigraphic correlation to section hosting interbedded radiometric age	Radiometric anchor at neighbouring Jijiawan section (updated by Yang et al., 2021). Hamajing Member correlated to 3 Gorges core.	Tahata et al. (2013)	Nanhua Basin, South China	545.586	545.737	545.586	548.152	548.152	548.152	548.152	548.152	545.586	548.152	548.152	Three Gorges area	Dengying. Shibantan.		S101608-01	Black limestone	mid limestone	24.41	5.31	-3.29
South China	Well constrained by interbedded radiometric age or regional d13Ccarb chemo- and lithostratigraphic correlation to section hosting interbedded radiometric age	Radiometric anchor at neighbouring Jijiawan section (updated by Yang et al., 2021). Hamajing Member correlated to 3 Gorges core.	Tahata et al. (2013)	Nanhua Basin, South China	545.589	545.741	545.589	548.156	548.156	548.156	548.156	548.156	545.589	548.156	548.156	Three Gorges area	Dengying. Shibantan.		S101608-02	Black limestone	mid limestone	24.53	4.8	-3.74
South China	Well constrained by interbedded radiometric age or regional d13Ccarb chemo- and lithostratigraphic correlation to section hosting interbedded radiometric age	Radiometric anchor at neighbouring Jijiawan section (updated by Yang et al., 2021). Hamajing Member correlated to 3 Gorges core.	Tahata et al. (2013)	Nanhua Basin, South China	545.632	545.793	545.632	548.228	548.228	548.228	548.228	548.228	545.632	548.228	548.228	Three Gorges area	Dengying. Shibantan.		S101802-01	Black limestone	mid limestone	26.35	5.13	-4.05
South China	Well constrained by interbedded radiometric age or regional d13Ccarb chemo- and lithostratigraphic correlation to section hosting interbedded radiometric age	Radiometric anchor at neighbouring Jijiawan section (updated by Yang et al., 2021). Hamajing Member correlated to 3 Gorges core.	Tahata et al. (2013)	Nanhua Basin, South China	545.678	545.849	545.678	548.304	548.304	548.304	548.304	548.304	545.678	548.304	548.304	Three Gorges area	Dengying. Shibantan.		S101901A-01	Black limestone	mid limestone	28.3	4.83	-5.73
South China	Well constrained by interbedded radiometric age or regional d13Ccarb chemo- and lithostratigraphic correlation to section hosting interbedded radiometric age	Radiometric anchor at neighbouring Jijiawan section (updated by Yang et al., 2021). Hamajing Member correlated to 3 Gorges core.	Tahata et al. (2013)	Nanhua Basin, South China	545.69	545.864	545.69	548.324	548.324	548.324	548.324	548.324	545.69	548.324	548.324	Three Gorges area	Dengying. Shibantan.		S101901A2-1	Gray limestone	mid limestone	28.82	4.84	-7.37
South China	Well constrained by interbedded radiometric age or regional d13Ccarb chemo- and lithostratigraphic correlation to section hosting interbedded radiometric age	Radiometric anchor at neighbouring Jijiawan section (updated by Yang et al., 2021). Hamajing Member correlated to 3 Gorges core.	Tahata et al. (2013)	Nanhua Basin, South China	545.693	545.868	545.693	548.33	548.33	548.33	548.33	548.33	545.693	548.33	548.33	Three Gorges area	Dengying. Shibantan.		S101901A2-2	Dolostone	mid limestone	28.95	7.13	-5.08
South China	Well constrained by interbedded radiometric age or regional d13Ccarb chemo- and lithostratigraphic correlation to section hosting interbedded radiometric age	Radiometric anchor at neighbouring Jijiawan section (updated by Yang et al., 2021). Hamajing Member correlated to 3 Gorges core.	Tahata et al. (2013)	Nanhua Basin, South China	545.711	545.89	545.711	548.36	548.36	548.36	548.36	548.36	545.711	548.36	548.36	Three Gorges area	Dengying. Shibantan.		S101906A-01	Limestone	mid limestone	29.72	5.2	-6.33
South China	Well constrained by interbedded radiometric age or regional d13Ccarb chemo- and lithostratigraphic correlation to section hosting interbedded radiometric age	Radiometric anchor at neighbouring Jijiawan section (updated by Yang et al., 2021). Hamajing Member correlated to 3 Gorges core.	Tahata et al. (2013)	Nanhua Basin, South China	545.85	546.06	545.85	548.59	548.59	548.59	548.59	548.59	545.85	548.59	548.59	Three Gorges area	Dengying. Shibantan.		S102201-01	Black limestone	mid limestone	35.6	1.87	-4.05
South China	Well constrained by interbedded radiometric age or regional d13Ccarb chemo- and lithostratigraphic correlation to section hosting interbedded radiometric age	Radiometric anchor at neighbouring Jijiawan section (updated by Yang et al., 2021). Hamajing Member correlated to 3 Gorges core.	Tahata et al. (2013)	Nanhua Basin, South China	548.67	548.67	548.67	548.67	548.67	548.67	548.67	548.67	548.67	548.67	548.67	Three Gorges area	Dengying. Hamajing.		S102202-01	Dolostone	shallow dolostone	36.08	-0.32	-1.93
South China	Well constrained by interbedded radiometric age or regional d13Ccarb chemo- and lithostratigraphic correlation to section hosting interbedded radiometric age	Radiometric anchor at neighbouring Jijiawan section (updated by Yang et al., 2021). Hamajing Member correlated to 3 Gorges core.	Tahata et al. (2013)	Nanhua Basin, South China	549.012	549.012	549.012	549.012	549.012	549.012	549.012	549.012	549.012	549.012	549.012	Three Gorges area	Dengying. Hamajing.		S102403-03	Dolostone	shallow dolostone	41.06	1.15	-2.17
South China	Well constrained by interbedded radiometric age or regional d13Ccarb chemo- and lithostratigraphic correlation to section hosting interbedded radiometric age	Radiometric anchor at neighbouring Jijiawan section (updated by Yang et al., 2021). Hamajing Member correlated to 3 Gorges core.	Tahata et al. (2013)	Nanhua Basin, South China	549.018	549.018	549.018	549.018	549.018	549.018	549.018	549.018	549.018	549.018	549.018	Three Gorges area	Dengying. Hamajing.		S102403-02	Dolostone	shallow dolostone	41.15	1.7	-2.89
South China	Well constrained by interbedded radiometric age or regional d13Ccarb chemo- and lithostratigraphic correlation to section hosting interbedded radiometric age	Radiometric anchor at neighbouring Jijiawan section (updated by Yang et al., 2021). Hamajing Member correlated to 3 Gorges core.	Tahata et al. (2013)	Nanhua Basin, South China	549.021	549.021	549.021	549.021	549.021	549.021	549.021	549.021	549.021	549.021	549.021	Three Gorges area	Dengying. Hamajing.		S102403-05	Dolostone	shallow dolostone	41.2	1.5	-0.86
South China	Well constrained by interbedded radiometric age or regional d13Ccarb chemo- and lithostratigraphic correlation to section hosting interbedded radiometric age	Radiometric anchor at neighbouring Jijiawan section (updated by Yang et al., 2021). Hamajing Member correlated to 3 Gorges core.	Tahata et al. (2013)	Nanhua Basin, South China	549.022	549.022	549.022	549.022	549.022	549.022	549.022	549.022	549.022	549.022	549.022	Three Gorges area	Dengying. Hamajing.		S102403-06	Dolostone	shallow dolostone	41.21	2.87	-2.34
South China	Well constrained by interbedded radiometric age or regional d13Ccarb chemo- and lithostratigraphic correlation to section hosting interbedded radiometric age	Radiometric anchor at neighbouring Jijiawan section (updated by Yang et al., 2021). Hamajing Member correlated to 3 Gorges core.	Tahata et al. (2013)	Nanhua Basin, South China	549.025	549.025	549.025	549.025	549.025	549.025	549.025	549.025	549.025	549.025	549.025	Three Gorges area	Dengying. Hamajing.		S102403-04	Dolostone	shallow dolostone	41.25	1.77	-1.12
South China	Well constrained by interbedded radiometric age or regional d13Ccarb chemo- and lithostratigraphic correlation to section hosting interbedded radiometric age	Radiometric anchor at neighbouring Jijiawan section (updated by Yang et al., 2021). Hamajing Member correlated to 3 Gorges core.	Tahata et al. (2013)	Nanhua Basin, South China	549.027	549.027	549.027	549.027	549.027	549.027	549.027	549.027	549.027	549.027	549.027	Three Gorges area	Dengying. Hamajing.		S102403-01	Dolostone	shallow dolostone	41.28	2.53	-2.71
South China	Well constrained by interbedded radiometric age or regional d13Ccarb chemo- and lithostratigraphic correlation to section hosting interbedded radiometric age	Radiometric anchor at neighbouring Jijiawan section (updated by Yang et al., 2021). Hamajing Member correlated to 3 Gorges core.	Tahata et al. (2013)	Nanhua Basin, South China	549.259	549.259	549.259	549.259	549.259	549.259	549.259	549.259	549.259	549.259	549.259	Three Gorges area	Dengying. Hamajing.		S102804-01	Gray dolostone	shallow dolostone	44.67	1.66	-4.88
South China	Well constrained by interbedded radiometric age or regional d13Ccarb chemo- and lithostratigraphic correlation to section hosting interbedded radiometric age	Radiometric anchor at neighbouring Jijiawan section (updated by Yang et al., 2021). Hamajing Member correlated to 3 Gorges core.	Tahata et al. (2013)	Nanhua Basin, South China	549.354	549.354	549.354	549.354	549.354	549.354	549.354	549.354	549.354	549.354	549.354	Three Gorges area	Dengying. Hamajing.		S102903-01	Gray dolostone	shallow dolostone	46.05	2.82	-0.96
South China	Well constrained by interbedded radiometric age or regional d13Ccarb chemo- and lithostratigraphic correlation to section hosting interbedded radiometric age	Radiometric anchor at neighbouring Jijiawan section (updated by Yang et al., 2021). Hamajing Member correlated to 3 Gorges core.	Tahata et al. (2013)	Nanhua Basin, South China	549.598	549.598	549.598	549.598	549.598	549.598	549.598	549.598	549.598	549.598	549.598	Three Gorges area	Dengying. Hamajing.		S103204-01	Dolostone	shallow dolostone	49.61	1.83	-4.79
South China	Well constrained by interbedded radiometric age or regional d13Ccarb chemo- and lithostratigraphic correlation to section hosting interbedded radiometric age	Radiometric anchor at neighbouring Jijiawan section (updated by Yang et al., 2021). Hamajing Member correlated to 3 Gorges core.	Tahata et al. (2013)	Nanhua Basin, South China	549.666	549.666	549.666	549.666	549.666	549.666	549.666	549.666	549.666	549.666	549.666	Three Gorges area	Dengying. Hamajing.		S103306-01	White dolostone	shallow dolostone	50.6	1.21	-1.49
South China	Well constrained by interbedded radiometric age or regional d13Ccarb chemo- and lithostratigraphic correlation to section hosting interbedded radiometric age	Radiometric anchor at neighbouring Jijiawan section (updated by Yang et al., 2021). Hamajing Member correlated to 3 Gorges core.	Tahata et al. (2013)	Nanhua Basin, South China	549.804	549.804	549.804	549.804	549.804	549.804	549.804	549.804	549.804	549.804	549.804	Three Gorges area	Dengying. Hamajing.		S103704-01	Gray dolostone	shallow dolostone	52.61	1.64	-3.01
South China	Well constrained by interbedded radiometric age or regional d13Ccarb chemo- and lithostratigraphic correlation to section hosting interbedded radiometric age	Radiometric anchor at neighbouring Jijiawan section (updated by Yang et al., 2021). Hamajing Member correlated to 3 Gorges core.	Tahata et al. (2013)	Nanhua Basin, South China	549.825	549.825	549.825	549.825	549.825	549.825	549.825	549.825	549.825	549.825	549.825	Three Gorges area	Dengying. Hamajing.		S103704-02	Dark gray dolostone	shallow dolostone	52.92	1.4	-1.22
South China	Well constrained by interbedded radiometric age or regional d13Ccarb chemo- and lithostratigraphic correlation to section hosting interbedded radiometric age	Radiometric anchor at neighbouring Jijiawan section (updated by Yang et al., 2021). Hamajing Member correlated to 3 Gorges core.	Tahata et al. (2013)	Nanhua Basin, South China	549.831	549.831	549.831	549.831	549.831	549.831	549.831	549.831	549.831	549.831	549.831	Three Gorges area	Dengying. Hamajing.		S103704-03	Dark gray dolostone	shallow dolostone	53	0.74	-0.08
South China	Well constrained by interbedded radiometric age or regional d13Ccarb chemo- and lithostratigraphic correlation to section hosting interbedded radiometric age	Radiometric anchor at neighbouring Jijiawan section (updated by Yang et al., 2021). Hamajing Member correlated to 3 Gorges core.	Tahata et al. (2013)	Nanhua Basin, South China	549.94	549.94	549.94	549.94	549.94	549.94	549.94	549.94	549.94	549.94	549.94	Three Gorges area	Dengying. Hamajing.		S103903-01	Dolostone	shallow dolostone	54.6	-0.34	-3.84
South China	Well constrained by interbedded radiometric age or regional d13Ccarb chemo- and lithostratigraphic correlation to section hosting interbedded radiometric age	Radiometric anchor at neighbouring Jijiawan section (updated by Yang et al., 2021). Hamajing Member correlated to 3 Gorges core.	Tahata et al. (2013)	Nanhua Basin, South China	549.951	549.951	549.951	549.951	549.951	549.951	549.951	549.951	549.951	549.951	549.951	Three Gorges area	Dengying. Hamajing.		S103904-01	Gray dolostone	shallow dolostone	54.76	-1.05	-2.19
South China	Well constrained by interbedded radiometric age or regional d13Ccarb chemo- and lithostratigraphic correlation to section hosting interbedded radiometric age	Radiometric anchor at neighbouring Jijiawan section (updated by Yang et al., 2021). Hamajing Member correlated to 3 Gorges core.	Tahata et al. (2013)	Nanhua Basin, South China	549.991	549.991	549.991	549.991	549.991	549.991	549.991	549.991	549.991	549.991	549.991	Three Gorges area	Dengying. Hamajing.		S104002-02	Gray dolostone	shallow dolostone	55.34	-0.84	-0.1
South China	Well constrained by interbedded radiometric age or regional d13Ccarb chemo- and lithostratigraphic correlation to section hosting interbedded radiometric age	Radiometric anchor at neighbouring Jijiawan section (updated by Yang et al., 2021). Hamajing Member correlated to 3 Gorges core.	Tahata et al. (2013)	Nanhua Basin, South China	550	550	550	550	550	550	550	550	550	550	550	Three Gorges area	Dengying. Hamajing.		S104002-01	Dark gray dolostone	shallow dolostone	55.47	-0.66	-0.54
South China	Well constrained by interbedded radiometric age or regional d13Ccarb chemo- and lithostratigraphic correlation to section hosting interbedded radiometric age	Base of bed 9 constrained by SHRIMP age (see column BG)	Brasier et al. (1990)	East Yunnan	541.49	540.85	538.2	537.95	537.95	537.95	537.95	537.95	537.95	541.204	532.7	Meishucun	Xiaowaitoushan (upper Baiyanshao)	Open marine shallow shelf		dolomitic chert	shallow dolostone	14	-2.23		Poorly constrained	Qian (1989); Qian & Bengtson (1989). SSF occurrences compiled in Maloof et al. (2010).
South China	Well constrained by interbedded radiometric age or regional d13Ccarb chemo- and lithostratigraphic correlation to section hosting interbedded radiometric age	Base of bed 9 constrained by SHRIMP age (see column BG)	Data provided in SI of Maloof et al. (2010b)	East Yunnan	541.469	540.837	538.192	537.939	537.939	537.939	537.939	537.939	537.939	541.188	532.636	Meishucun	Xiaowaitoushan (upper Baiyanshao)	Open marine shallow shelf		dolomitic chert	shallow dolostone	14.5	-2.41
South China	Well constrained by interbedded radiometric age or regional d13Ccarb chemo- and lithostratigraphic correlation to section hosting interbedded radiometric age	Base of bed 9 constrained by SHRIMP age (see column BG)	Data provided in SI of Maloof et al. (2010b)	East Yunnan	541.428	540.812	538.175	537.918	537.918	537.918	537.918	537.918	537.918	541.156	532.508	Meishucun	Xiaowaitoushan (upper Baiyanshao)	Open marine shallow shelf		dolomitic chert	shallow dolostone	15.5	-2.44
South China	Well constrained by interbedded radiometric age or regional d13Ccarb chemo- and lithostratigraphic correlation to section hosting interbedded radiometric age	Base of bed 9 constrained by SHRIMP age (see column BG)	Data provided in SI of Maloof et al. (2010b)	East Yunnan	541.387	540.786	538.158	537.897	537.897	537.897	537.897	537.897	537.897	541.124	532.38	Meishucun	Xiaowaitoushan (upper Baiyanshao)	Open marine shallow shelf		dolomitic chert	shallow dolostone	16.5	-2.32
South China	Well constrained by interbedded radiometric age or regional d13Ccarb chemo- and lithostratigraphic correlation to section hosting interbedded radiometric age	Base of bed 9 constrained by SHRIMP age (see column BG)	Data provided in SI of Maloof et al. (2010b)	East Yunnan	541.367	540.773	538.15	537.887	537.887	537.887	537.887	537.887	537.887	541.108	532.316	Meishucun	Xiaowaitoushan (upper Baiyanshao)	Open marine shallow shelf		dolomitic chert	shallow dolostone	17	-2.23
South China	Well constrained by interbedded radiometric age or regional d13Ccarb chemo- and lithostratigraphic correlation to section hosting interbedded radiometric age	Base of bed 9 constrained by SHRIMP age (see column BG)	Data provided in SI of Maloof et al. (2010b)	East Yunnan	541.346	540.761	538.142	537.876	537.876	537.876	537.876	537.876	537.876	541.092	532.252	Meishucun	Xiaowaitoushan (upper Baiyanshao)	Open marine shallow shelf		dolomitic chert	shallow dolostone	17.5	-2.15
South China	Well constrained by interbedded radiometric age or regional d13Ccarb chemo- and lithostratigraphic correlation to section hosting interbedded radiometric age	Base of bed 9 constrained by SHRIMP age (see column BG)	Data provided in SI of Maloof et al. (2010b)	East Yunnan	541.326	540.748	538.133	537.866	537.866	537.866	537.866	537.866	537.866	541.077	532.188	Meishucun	Xiaowaitoushan (upper Baiyanshao)	Open marine shallow shelf		dolomitic chert	shallow dolostone	18	-2.07
South China	Well constrained by interbedded radiometric age or regional d13Ccarb chemo- and lithostratigraphic correlation to section hosting interbedded radiometric age	Base of bed 9 constrained by SHRIMP age (see column BG)	Data provided in SI of Maloof et al. (2010b)	East Yunnan	541.264	540.709	538.108	537.834	537.834	537.834	537.834	537.834	537.834	541.029	531.997	Meishucun	Xiaowaitoushan (upper Baiyanshao)	Open marine shallow shelf		dolomitic chert	shallow dolostone	19.5	-2.03
South China	Well constrained by interbedded radiometric age or regional d13Ccarb chemo- and lithostratigraphic correlation to section hosting interbedded radiometric age	Base of bed 9 constrained by SHRIMP age (see column BG)	Data provided in SI of Maloof et al. (2010b)	East Yunnan	541.223	540.684	538.092	537.813	537.813	537.813	537.813	537.813	537.813	540.997	531.869	Meishucun	Xiaowaitoushan (upper Baiyanshao)	Open marine shallow shelf		dolomite	shallow dolostone	20.5	-1.9
South China	Well constrained by interbedded radiometric age or regional d13Ccarb chemo- and lithostratigraphic correlation to section hosting interbedded radiometric age	Base of bed 9 constrained by SHRIMP age (see column BG)	Data provided in SI of Maloof et al. (2010b)	East Yunnan	541.202	540.671	538.083	537.802	537.802	537.802	537.802	537.802	537.802	540.981	531.805	Meishucun	Xiaowaitoushan (upper Baiyanshao)	Open marine shallow shelf		dolomite	shallow dolostone	21	-1.87
South China	Well constrained by interbedded radiometric age or regional d13Ccarb chemo- and lithostratigraphic correlation to section hosting interbedded radiometric age	Base of bed 9 constrained by SHRIMP age (see column BG)	Data provided in SI of Maloof et al. (2010b)	East Yunnan	541.182	540.658	538.075	537.792	537.792	537.792	537.792	537.792	537.792	540.965	531.741	Meishucun	Xiaowaitoushan (upper Baiyanshao)	Open marine shallow shelf		dolomite	shallow dolostone	21.5	-1.8
South China	Well constrained by interbedded radiometric age or regional d13Ccarb chemo- and lithostratigraphic correlation to section hosting interbedded radiometric age	Base of bed 9 constrained by SHRIMP age (see column BG)	Data provided in SI of Maloof et al. (2010b)	East Yunnan	541.161	540.646	538.067	537.781	537.781	537.781	537.781	537.781	537.781	540.949	531.677	Meishucun	Xiaowaitoushan (upper Baiyanshao)	Open marine shallow shelf		dolomite	shallow dolostone	22	-1.8
South China	Well constrained by interbedded radiometric age or regional d13Ccarb chemo- and lithostratigraphic correlation to section hosting interbedded radiometric age	Base of bed 9 constrained by SHRIMP age (see column BG)	Data provided in SI of Maloof et al. (2010b)	East Yunnan	541.12	540.62	538.05	537.76	537.76	537.76	537.76	537.76	537.76	540.917	531.549	Meishucun	Xiaowaitoushan (upper Baiyanshao)	Open marine shallow shelf		dolomite	shallow dolostone	23	-1.72
South China	Well constrained by interbedded radiometric age or regional d13Ccarb chemo- and lithostratigraphic correlation to section hosting interbedded radiometric age	Base of bed 9 constrained by SHRIMP age (see column BG)	Data provided in SI of Maloof et al. (2010b)	East Yunnan	538.73	538.18	538	537.73	537.73	537.73	537.73	537.73	537.73	540.872	531.421	Meishucun	Zhongyicun			phosphorite	phosphorite	24	-2.19		Carbon isotopic data from phosphorites of the Zhongyicun Member are not useful for global chemostratigraphic correlation.
South China	Well constrained by interbedded radiometric age or regional d13Ccarb chemo- and lithostratigraphic correlation to section hosting interbedded radiometric age	Base of bed 9 constrained by SHRIMP age (see column BG)	Data provided in SI of Maloof et al. (2010b)	East Yunnan	538.387	537.6	537.43	537.43	537.43	537.43	537.392	537.392	537.43	540.359	531.357	Meishucun	Zhongyicun			phosphorite	phosphorite	24.5	-1.61
South China	Well constrained by interbedded radiometric age or regional d13Ccarb chemo- and lithostratigraphic correlation to section hosting interbedded radiometric age	Base of bed 9 constrained by SHRIMP age (see column BG)	Data provided in SI of Maloof et al. (2010b)	East Yunnan	538.043	537.02	536.86	536.86	536.86	536.86	537.053	537.053	536.86	539.846	531.293	Meishucun	Zhongyicun			phosphorite	phosphorite	25	-3.27
South China	Well constrained by interbedded radiometric age or regional d13Ccarb chemo- and lithostratigraphic correlation to section hosting interbedded radiometric age	Base of bed 9 constrained by SHRIMP age (see column BG)	Data provided in SI of Maloof et al. (2010b)	East Yunnan	537.7	536.44	536.29	536.29	536.29	536.29	536.715	536.715	536.29	539.333	531.229	Meishucun	Zhongyicun			phosphorite	phosphorite	25.5	-2.96
South China	Well constrained by interbedded radiometric age or regional d13Ccarb chemo- and lithostratigraphic correlation to section hosting interbedded radiometric age	Base of bed 9 constrained by SHRIMP age (see column BG)	Data provided in SI of Maloof et al. (2010b)	East Yunnan	537.357	535.86	535.72	535.72	535.72	535.72	536.377	536.377	535.72	538.821	531.165	Meishucun	Zhongyicun			phosphorite	phosphorite	26	-3.1				1	2	3	4	5	6
South China	Well constrained by interbedded radiometric age or regional d13Ccarb chemo- and lithostratigraphic correlation to section hosting interbedded radiometric age	Base of bed 9 constrained by SHRIMP age (see column BG)	Data provided in SI of Maloof et al. (2010b)	East Yunnan	537.013	535.28	535.15	535.15	535.15	535.15	536.038	536.038	535.15	538.308	531.101	Meishucun	Zhongyicun			phosphorite	phosphorite	26.5	-5.95
South China	Well constrained by interbedded radiometric age or regional d13Ccarb chemo- and lithostratigraphic correlation to section hosting interbedded radiometric age	Base of bed 9 constrained by SHRIMP age (see column BG)	Data provided in SI of Maloof et al. (2010b)	East Yunnan	536.67	534.7	534.58	534.58	534.58	534.58	535.7	535.7	534.58	537.795	531.037	Meishucun	Zhongyicun			phosphorite	phosphorite	27	-6.17
South China	Well constrained by interbedded radiometric age or regional d13Ccarb chemo- and lithostratigraphic correlation to section hosting interbedded radiometric age	Base of bed 9 constrained by SHRIMP age (see column BG)	Data provided in SI of Maloof et al. (2010b)	East Yunnan	535.983	533.54	533.44	533.44	533.44	533.44	535.023	535.023	533.44	536.769	530.909	Meishucun	Zhongyicun			phosphorite	phosphorite	28	-2.13
South China	Well constrained by interbedded radiometric age or regional d13Ccarb chemo- and lithostratigraphic correlation to section hosting interbedded radiometric age	Base of bed 9 constrained by SHRIMP age (see column BG)	Data provided in SI of Maloof et al. (2010b)	East Yunnan	535.64	532.96	532.87	532.87	532.87	532.87	534.685	534.685	532.87	536.256	530.846	Meishucun	Zhongyicun			phosphorite	phosphorite	28.5	-6.58
South China	Well constrained by interbedded radiometric age or regional d13Ccarb chemo- and lithostratigraphic correlation to section hosting interbedded radiometric age	Base of bed 9 constrained by SHRIMP age (see column BG)	Data provided in SI of Maloof et al. (2010b)	East Yunnan	535.297	532.38	532.3	532.3	532.3	532.3	534.347	534.347	532.3	535.743	530.782	Meishucun	Zhongyicun			phosphorite	phosphorite	29	-6.46
South China	Well constrained by interbedded radiometric age or regional d13Ccarb chemo- and lithostratigraphic correlation to section hosting interbedded radiometric age	Base of bed 9 constrained by SHRIMP age (see column BG)	Data provided in SI of Maloof et al. (2010b)	East Yunnan	534.953	531.8	531.73	531.73	531.73	531.73	534.008	534.008	531.73	535.23	530.718	Meishucun	Zhongyicun			phosphorite	phosphorite	29.5	-6.23
South China	Well constrained by interbedded radiometric age or regional d13Ccarb chemo- and lithostratigraphic correlation to section hosting interbedded radiometric age	Base of bed 9 constrained by SHRIMP age (see column BG)	Data provided in SI of Maloof et al. (2010b)	East Yunnan	534.61	531.22	531.16	531.16	531.16	531.16	533.67	533.67	531.16	534.717	530.654	Meishucun	Zhongyicun			phosphorite	phosphorite	30	-0.98
South China	Well constrained by interbedded radiometric age or regional d13Ccarb chemo- and lithostratigraphic correlation to section hosting interbedded radiometric age	Base of bed 9 constrained by SHRIMP age (see column BG)	Data provided in SI of Maloof et al. (2010b)	East Yunnan	534.267	530.64	530.59	530.59	530.59	530.59	533.332	533.332	530.59	534.204	530.59	Meishucun	Zhongyicun			phosphorite	phosphorite	30.5	-0.62
South China	Well constrained by interbedded radiometric age or regional d13Ccarb chemo- and lithostratigraphic correlation to section hosting interbedded radiometric age	Base of bed 9 constrained by SHRIMP age (see column BG)	Data provided in SI of Maloof et al. (2010b)	East Yunnan	533.923	530.06	530.02	530.02	530.02	530.02	532.993	532.993	530.02	533.692	530.526	Meishucun	Zhongyicun			phosphorite	phosphorite	31	-0.33
South China	Well constrained by interbedded radiometric age or regional d13Ccarb chemo- and lithostratigraphic correlation to section hosting interbedded radiometric age	Base of bed 9 constrained by SHRIMP age (see column BG)	Data provided in SI of Maloof et al. (2010b)	East Yunnan	533.237	528.9	528.88	528.88	528.88	528.88	532.317	532.317	528.88	532.666	530.398	Meishucun	Zhongyicun			dolomitic phosphorite	shallow dolostone	32	-0.44
South China	Well constrained by interbedded radiometric age or regional d13Ccarb chemo- and lithostratigraphic correlation to section hosting interbedded radiometric age	Base of bed 9 constrained by SHRIMP age (see column BG)	Data provided in SI of Maloof et al. (2010b)	East Yunnan	532.55	527.74	527.74	527.74	527.74	527.74	531.64	531.64	527.74	531.64	530.27	Meishucun	Zhongyicun			dolomitic phosphorite	shallow dolostone	33	-0.17										7	8	9
South China	Well constrained by interbedded radiometric age or regional d13Ccarb chemo- and lithostratigraphic correlation to section hosting interbedded radiometric age	Base of bed 9 constrained by SHRIMP age (see column BG)	Data provided in SI of Maloof et al. (2010b)	East Yunnan	532.365	527	527	527	527	527	531.56	531.56	527	531.56	530.218	Meishucun	Dahai			dolomitic phosphorite	shallow dolostone	34	0.64
South China	Well constrained by interbedded radiometric age or regional d13Ccarb chemo- and lithostratigraphic correlation to section hosting interbedded radiometric age	Base of bed 9 constrained by SHRIMP age (see column BG)	Data provided in SI of Maloof et al. (2010b)	East Yunnan	532.273	526.885	526.885	526.885	526.885	526.885	530.94	530.94	526.885	530.94	529.818	Meishucun	Dahai			dolomitic phosphorite	shallow dolostone	35	1.41
South China	Well constrained by interbedded radiometric age or regional d13Ccarb chemo- and lithostratigraphic correlation to section hosting interbedded radiometric age	Base of bed 9 constrained by SHRIMP age (see column BG)	Data provided in SI of Maloof et al. (2010b)	East Yunnan	532.182	526.77	526.77	526.77	526.77	526.77	530.32	530.32	526.77	530.32	529.419	Meishucun	Dahai			dolomitic phosphorite	shallow dolostone	36	0.32
South China	Well constrained by interbedded radiometric age or regional d13Ccarb chemo- and lithostratigraphic correlation to section hosting interbedded radiometric age	Base of bed 9 constrained by SHRIMP age (see column BG)	Data provided in SI of Maloof et al. (2010b)	East Yunnan	532.091	526.655	526.655	526.655	526.655	526.655	529.7	529.7	526.655	529.7	529.019	Meishucun	Dahai			dolomitic phosphorite	shallow dolostone	37	1.43
South China	Well constrained by interbedded radiometric age or regional d13Ccarb chemo- and lithostratigraphic correlation to section hosting interbedded radiometric age	Base of bed 9 constrained by SHRIMP age (see column BG)	Data provided in SI of Maloof et al. (2010b)	East Yunnan	532	526.54	526.54	526.54	526.54	526.54	529.08	529.08	526.54	529.08	528.619	Meishucun	Dahai			dolomitic phosphorite	shallow dolostone	38	0.68
South China	Well constrained by interbedded radiometric age or regional d13Ccarb chemo- and lithostratigraphic correlation to section hosting interbedded radiometric age	Base of bed 9 constrained by SHRIMP age (see column BG)	Data provided in SI of Maloof et al. (2010b)	East Yunnan	524.5	524.5	524.5	524.5	524.5	524.5	524.5	524.5	524.5	524.5	524.5	Meishucun	Badaowan			sandy siltstone and argillite	mid siliciclastic	40	-2.89		SHRIMP age of 526.5 ± 1.1 Ma from bentonite at base of Bed 9. Best-fit d13C is between peak 6p and II, which may imply hiatus at base of bed 9, above ash bed.
South China	Well constrained by interbedded radiometric age or regional d13Ccarb chemo- and lithostratigraphic correlation to section hosting interbedded radiometric age	Base of bed 9 constrained by SHRIMP age (see column BG)	Data provided in SI of Maloof et al. (2010b)	East Yunnan	524.48	524.48	524.48	524.48	524.48	524.48	524.48	524.48	524.48	524.48	524.48	Meishucun	Badaowan			sandy siltstone and argillite	mid siliciclastic	41	-2.89
South China	Well constrained by interbedded radiometric age or regional d13Ccarb chemo- and lithostratigraphic correlation to section hosting interbedded radiometric age	Base of bed 9 constrained by SHRIMP age (see column BG)	Data provided in SI of Maloof et al. (2010b)	East Yunnan	524.461	524.461	524.461	524.461	524.461	524.461	524.461	524.461	524.461	524.461	524.461	Meishucun	Badaowan			sandy siltstone and argillite	mid siliciclastic	42	-2.89
South China	Well constrained by interbedded radiometric age or regional d13Ccarb chemo- and lithostratigraphic correlation to section hosting interbedded radiometric age	Base of bed 9 constrained by SHRIMP age (see column BG)	Data provided in SI of Maloof et al. (2010b)	East Yunnan	524.441	524.441	524.441	524.441	524.441	524.441	524.441	524.441	524.441	524.441	524.441	Meishucun	Badaowan			sandy siltstone and argillite	mid siliciclastic	43	-3.14
South China	Well constrained by interbedded radiometric age or regional d13Ccarb chemo- and lithostratigraphic correlation to section hosting interbedded radiometric age	Base of bed 9 constrained by SHRIMP age (see column BG)	Data provided in SI of Maloof et al. (2010b)	East Yunnan	524.421	524.421	524.421	524.421	524.421	524.421	524.421	524.421	524.421	524.421	524.421	Meishucun	Badaowan			sandy siltstone and argillite	mid siliciclastic	44	-3.16
South China	Well constrained by interbedded radiometric age or regional d13Ccarb chemo- and lithostratigraphic correlation to section hosting interbedded radiometric age	Base of bed 9 constrained by SHRIMP age (see column BG)	Data provided in SI of Maloof et al. (2010b)	East Yunnan	524.401	524.401	524.401	524.401	524.401	524.401	524.401	524.401	524.401	524.401	524.401	Meishucun	Badaowan			sandy siltstone and argillite	mid siliciclastic	45	-3.38
South China	Well constrained by interbedded radiometric age or regional d13Ccarb chemo- and lithostratigraphic correlation to section hosting interbedded radiometric age	Base of bed 9 constrained by SHRIMP age (see column BG)	Data provided in SI of Maloof et al. (2010b)	East Yunnan	524.382	524.382	524.382	524.382	524.382	524.382	524.382	524.382	524.382	524.382	524.382	Meishucun	Badaowan			sandy siltstone and argillite	mid siliciclastic	46	-3.5
South China	Well constrained by interbedded radiometric age or regional d13Ccarb chemo- and lithostratigraphic correlation to section hosting interbedded radiometric age	Base of bed 9 constrained by SHRIMP age (see column BG)	Data provided in SI of Maloof et al. (2010b)	East Yunnan	524.362	524.362	524.362	524.362	524.362	524.362	524.362	524.362	524.362	524.362	524.362	Meishucun	Badaowan			sandy siltstone and argillite	mid siliciclastic	47	-3.41
South China	Well constrained by interbedded radiometric age or regional d13Ccarb chemo- and lithostratigraphic correlation to section hosting interbedded radiometric age	Base of bed 9 constrained by SHRIMP age (see column BG)	Data provided in SI of Maloof et al. (2010b)	East Yunnan	524.342	524.342	524.342	524.342	524.342	524.342	524.342	524.342	524.342	524.342	524.342	Meishucun	Badaowan			sandy siltstone and argillite	mid siliciclastic	48	-3.81
South China	Well constrained by interbedded radiometric age or regional d13Ccarb chemo- and lithostratigraphic correlation to section hosting interbedded radiometric age	Base of bed 9 constrained by SHRIMP age (see column BG)	Data provided in SI of Maloof et al. (2010b)	East Yunnan	524.322	524.322	524.322	524.322	524.322	524.322	524.322	524.322	524.322	524.322	524.322	Meishucun	Badaowan			sandy siltstone and argillite	mid siliciclastic	49	-3.5
South China	Well constrained by interbedded radiometric age or regional d13Ccarb chemo- and lithostratigraphic correlation to section hosting interbedded radiometric age	Base of bed 9 constrained by SHRIMP age (see column BG)	Data provided in SI of Maloof et al. (2010b)	East Yunnan	524.303	524.303	524.303	524.303	524.303	524.303	524.303	524.303	524.303	524.303	524.303	Meishucun	Badaowan			sandy siltstone and argillite	mid siliciclastic	50	-3.71
South China	Well constrained by interbedded radiometric age or regional d13Ccarb chemo- and lithostratigraphic correlation to section hosting interbedded radiometric age	Base of bed 9 constrained by SHRIMP age (see column BG)	Data provided in SI of Maloof et al. (2010b)	East Yunnan	524.283	524.283	524.283	524.283	524.283	524.283	524.283	524.283	524.283	524.283	524.283	Meishucun	Badaowan			sandy siltstone and argillite	mid siliciclastic	51	-4.35
South China	Well constrained by interbedded radiometric age or regional d13Ccarb chemo- and lithostratigraphic correlation to section hosting interbedded radiometric age	Base of bed 9 constrained by SHRIMP age (see column BG)	Data provided in SI of Maloof et al. (2010b)	East Yunnan	524.263	524.263	524.263	524.263	524.263	524.263	524.263	524.263	524.263	524.263	524.263	Meishucun	Badaowan			sandy siltstone and argillite	mid siliciclastic	52	-4.09
South China	Well constrained by interbedded radiometric age or regional d13Ccarb chemo- and lithostratigraphic correlation to section hosting interbedded radiometric age	Base of bed 9 constrained by SHRIMP age (see column BG)	Data provided in SI of Maloof et al. (2010b)	East Yunnan	524.243	524.243	524.243	524.243	524.243	524.243	524.243	524.243	524.243	524.243	524.243	Meishucun	Badaowan			sandy siltstone and argillite	mid siliciclastic	53	-6.23
South China	Well constrained by interbedded radiometric age or regional d13Ccarb chemo- and lithostratigraphic correlation to section hosting interbedded radiometric age	Base of bed 9 constrained by SHRIMP age (see column BG)	Data provided in SI of Maloof et al. (2010b)	East Yunnan	524.224	524.224	524.224	524.224	524.224	524.224	524.224	524.224	524.224	524.224	524.224	Meishucun	Badaowan			sandy siltstone and argillite	mid siliciclastic	54	-5.51
South China	Well constrained by interbedded radiometric age or regional d13Ccarb chemo- and lithostratigraphic correlation to section hosting interbedded radiometric age	Base of bed 9 constrained by SHRIMP age (see column BG)	Data provided in SI of Maloof et al. (2010b)	East Yunnan	524.204	524.204	524.204	524.204	524.204	524.204	524.204	524.204	524.204	524.204	524.204	Meishucun	Badaowan			sandy siltstone and argillite	mid siliciclastic	55	-4.7
South China	Well constrained by interbedded radiometric age or regional d13Ccarb chemo- and lithostratigraphic correlation to section hosting interbedded radiometric age	Base of bed 9 constrained by SHRIMP age (see column BG)	Data provided in SI of Maloof et al. (2010b)	East Yunnan	524.184	524.184	524.184	524.184	524.184	524.184	524.184	524.184	524.184	524.184	524.184	Meishucun	Badaowan			sandy siltstone and argillite	mid siliciclastic	56	-4.12
South China	Well constrained by interbedded radiometric age or regional d13Ccarb chemo- and lithostratigraphic correlation to section hosting interbedded radiometric age	Base of bed 9 constrained by SHRIMP age (see column BG)	Data provided in SI of Maloof et al. (2010b)	East Yunnan	524.165	524.165	524.165	524.165	524.165	524.165	524.165	524.165	524.165	524.165	524.165	Meishucun	Badaowan			sandy siltstone and argillite	mid siliciclastic	57	-4.43
South China	Well constrained by interbedded radiometric age or regional d13Ccarb chemo- and lithostratigraphic correlation to section hosting interbedded radiometric age	Base of bed 9 constrained by SHRIMP age (see column BG)	Data provided in SI of Maloof et al. (2010b)	East Yunnan	524.145	524.145	524.145	524.145	524.145	524.145	524.145	524.145	524.145	524.145	524.145	Meishucun	Badaowan			sandy siltstone and argillite	mid siliciclastic	58	-4.39
South China	Well constrained by interbedded radiometric age or regional d13Ccarb chemo- and lithostratigraphic correlation to section hosting interbedded radiometric age	Base of bed 9 constrained by SHRIMP age (see column BG)	Data provided in SI of Maloof et al. (2010b)	East Yunnan	524.125	524.125	524.125	524.125	524.125	524.125	524.125	524.125	524.125	524.125	524.125	Meishucun	Badaowan			sandy siltstone and argillite	mid siliciclastic	59	-4.74
South China	Well constrained by interbedded radiometric age or regional d13Ccarb chemo- and lithostratigraphic correlation to section hosting interbedded radiometric age	Base of bed 9 constrained by SHRIMP age (see column BG)	Data provided in SI of Maloof et al. (2010b)	East Yunnan	524.105	524.105	524.105	524.105	524.105	524.105	524.105	524.105	524.105	524.105	524.105	Meishucun	Badaowan			sandy siltstone and argillite	mid siliciclastic	60	-4.65
South China	Well constrained by interbedded radiometric age or regional d13Ccarb chemo- and lithostratigraphic correlation to section hosting interbedded radiometric age	Base of bed 9 constrained by SHRIMP age (see column BG)	Data provided in SI of Maloof et al. (2010b)	East Yunnan	524.086	524.086	524.086	524.086	524.086	524.086	524.086	524.086	524.086	524.086	524.086	Meishucun	Badaowan			sandy siltstone and argillite	mid siliciclastic	61	-4.22
South China	Well constrained by interbedded radiometric age or regional d13Ccarb chemo- and lithostratigraphic correlation to section hosting interbedded radiometric age	Base of bed 9 constrained by SHRIMP age (see column BG)	Data provided in SI of Maloof et al. (2010b)	East Yunnan	524.066	524.066	524.066	524.066	524.066	524.066	524.066	524.066	524.066	524.066	524.066	Meishucun	Badaowan			sandy siltstone and argillite	mid siliciclastic	62	-7.13
South China	Well constrained by interbedded radiometric age or regional d13Ccarb chemo- and lithostratigraphic correlation to section hosting interbedded radiometric age	Base of bed 9 constrained by SHRIMP age (see column BG)	Data provided in SI of Maloof et al. (2010b)	East Yunnan	524.046	524.046	524.046	524.046	524.046	524.046	524.046	524.046	524.046	524.046	524.046	Meishucun	Badaowan			sandy siltstone and argillite	mid siliciclastic	63	-5.65
South China	Well constrained by interbedded radiometric age or regional d13Ccarb chemo- and lithostratigraphic correlation to section hosting interbedded radiometric age	Base of bed 9 constrained by SHRIMP age (see column BG)	Data provided in SI of Maloof et al. (2010b)	East Yunnan	524.026	524.026	524.026	524.026	524.026	524.026	524.026	524.026	524.026	524.026	524.026	Meishucun	Badaowan			sandy siltstone and argillite	mid siliciclastic	64	-5.85
South China	Well constrained by interbedded radiometric age or regional d13Ccarb chemo- and lithostratigraphic correlation to section hosting interbedded radiometric age	Base of bed 9 constrained by SHRIMP age (see column BG)	Data provided in SI of Maloof et al. (2010b)	East Yunnan	524.007	524.007	524.007	524.007	524.007	524.007	524.007	524.007	524.007	524.007	524.007	Meishucun	Badaowan			sandy siltstone and argillite	mid siliciclastic	65	-5.7
South China	Well constrained by interbedded radiometric age or regional d13Ccarb chemo- and lithostratigraphic correlation to section hosting interbedded radiometric age	Base of bed 9 constrained by SHRIMP age (see column BG)	Data provided in SI of Maloof et al. (2010b)	East Yunnan	523.987	523.987	523.987	523.987	523.987	523.987	523.987	523.987	523.987	523.987	523.987	Meishucun	Badaowan			sandy siltstone and argillite	mid siliciclastic	66	-5.78
South China	Well constrained by interbedded radiometric age or regional d13Ccarb chemo- and lithostratigraphic correlation to section hosting interbedded radiometric age	Base of bed 9 constrained by SHRIMP age (see column BG)	Data provided in SI of Maloof et al. (2010b)	East Yunnan	523.967	523.967	523.967	523.967	523.967	523.967	523.967	523.967	523.967	523.967	523.967	Meishucun	Badaowan			sandy siltstone and argillite	mid siliciclastic	67	-5.07
South China	Well constrained by interbedded radiometric age or regional d13Ccarb chemo- and lithostratigraphic correlation to section hosting interbedded radiometric age	Base of bed 9 constrained by SHRIMP age (see column BG)	Data provided in SI of Maloof et al. (2010b)	East Yunnan	523.849	523.849	523.849	523.849	523.849	523.849	523.849	523.849	523.849	523.849	523.849	Meishucun	Badaowan			sandy siltstone and argillite	mid siliciclastic	73	-5.41
South China	Well constrained by interbedded radiometric age or regional d13Ccarb chemo- and lithostratigraphic correlation to section hosting interbedded radiometric age	Base of bed 9 constrained by SHRIMP age (see column BG)	Data provided in SI of Maloof et al. (2010b)	East Yunnan	523.671	523.671	523.671	523.671	523.671	523.671	523.671	523.671	523.671	523.671	523.671	Meishucun	Badaowan			sandy siltstone and argillite	mid siliciclastic	82	-6.31
South China	Well constrained by interbedded radiometric age or regional d13Ccarb chemo- and lithostratigraphic correlation to section hosting interbedded radiometric age	Base of bed 9 constrained by SHRIMP age (see column BG)	Data provided in SI of Maloof et al. (2010b)	East Yunnan	523.651	523.651	523.651	523.651	523.651	523.651	523.651	523.651	523.651	523.651	523.651	Meishucun	Badaowan			sandy siltstone and argillite	mid siliciclastic	83	-6.01
South China	Well constrained by interbedded radiometric age or regional d13Ccarb chemo- and lithostratigraphic correlation to section hosting interbedded radiometric age	Base of bed 9 constrained by SHRIMP age (see column BG)	Data provided in SI of Maloof et al. (2010b)	East Yunnan	523.612	523.612	523.612	523.612	523.612	523.612	523.612	523.612	523.612	523.612	523.612	Meishucun	Badaowan			sandy siltstone and argillite	mid siliciclastic	85	-5.7
South China	Well constrained by interbedded radiometric age or regional d13Ccarb chemo- and lithostratigraphic correlation to section hosting interbedded radiometric age	Base of bed 9 constrained by SHRIMP age (see column BG)	Data provided in SI of Maloof et al. (2010b)	East Yunnan	523.592	523.592	523.592	523.592	523.592	523.592	523.592	523.592	523.592	523.592	523.592	Meishucun	Badaowan			sandy siltstone and argillite	mid siliciclastic	86	-5.71
South China	Well constrained by interbedded radiometric age or regional d13Ccarb chemo- and lithostratigraphic correlation to section hosting interbedded radiometric age	Base of bed 9 constrained by SHRIMP age (see column BG)	Data provided in SI of Maloof et al. (2010b)	East Yunnan	523.533	523.533	523.533	523.533	523.533	523.533	523.533	523.533	523.533	523.533	523.533	Meishucun	Badaowan			sandy siltstone and argillite	mid siliciclastic	89	-6
South China	Well constrained by interbedded radiometric age or regional d13Ccarb chemo- and lithostratigraphic correlation to section hosting interbedded radiometric age	Base of bed 9 constrained by SHRIMP age (see column BG)	Data provided in SI of Maloof et al. (2010b)	East Yunnan	523.454	523.454	523.454	523.454	523.454	523.454	523.454	523.454	523.454	523.454	523.454	Meishucun	Badaowan			sandy siltstone and argillite	mid siliciclastic	93	-5.42
South China	Well constrained by interbedded radiometric age or regional d13Ccarb chemo- and lithostratigraphic correlation to section hosting interbedded radiometric age	Base of bed 9 constrained by SHRIMP age (see column BG)	Data provided in SI of Maloof et al. (2010b)	East Yunnan	523.395	523.395	523.395	523.395	523.395	523.395	523.395	523.395	523.395	523.395	523.395	Meishucun	Badaowan			sandy siltstone and argillite	mid siliciclastic	96	-5.62
South China	Well constrained by interbedded radiometric age or regional d13Ccarb chemo- and lithostratigraphic correlation to section hosting interbedded radiometric age	Base of bed 9 constrained by SHRIMP age (see column BG)	Data provided in SI of Maloof et al. (2010b)	East Yunnan	523.355	523.355	523.355	523.355	523.355	523.355	523.355	523.355	523.355	523.355	523.355	Meishucun	Badaowan			sandy siltstone and argillite	mid siliciclastic	98	-5.35
South China	Well constrained by interbedded radiometric age or regional d13Ccarb chemo- and lithostratigraphic correlation to section hosting interbedded radiometric age	Base of bed 9 constrained by SHRIMP age (see column BG)	Data provided in SI of Maloof et al. (2010b)	East Yunnan	523.277	523.277	523.277	523.277	523.277	523.277	523.277	523.277	523.277	523.277	523.277	Meishucun	Badaowan			sandy siltstone and argillite	mid siliciclastic	102	-6.45
South China	Well constrained by interbedded radiometric age or regional d13Ccarb chemo- and lithostratigraphic correlation to section hosting interbedded radiometric age	Base of bed 9 constrained by SHRIMP age (see column BG)	Data provided in SI of Maloof et al. (2010b)	East Yunnan	521.3	521.3	521.3	521.3	521.3	521.3	521.3	521.3	521.3	521.3	521.3	Meishucun	Yu'anshan			sandy siltstone and argillite	mid siliciclastic	110	-4.38		FAD trilobites at base of Yu'anshan Fm implies that phosphorite horzon at top of underlying bed 10 likely occupies a long time interval of condensed sedimentation.
South China	Well constrained by interbedded radiometric age or regional d13Ccarb chemo- and lithostratigraphic correlation to section hosting interbedded radiometric age	Base of bed 9 constrained by SHRIMP age (see column BG)	Data provided in SI of Maloof et al. (2010b)	East Yunnan	521.188	521.188	521.188	521.188	521.188	521.188	521.188	521.188	521.188	521.188	521.188	Meishucun	Yu'anshan			sandy siltstone and argillite	mid siliciclastic	111	-4.58
South China	Well constrained by interbedded radiometric age or regional d13Ccarb chemo- and lithostratigraphic correlation to section hosting interbedded radiometric age	Base of bed 9 constrained by SHRIMP age (see column BG)	Data provided in SI of Maloof et al. (2010b)	East Yunnan	521.076	521.076	521.076	521.076	521.076	521.076	521.076	521.076	521.076	521.076	521.076	Meishucun	Yu'anshan			sandy siltstone and argillite	mid siliciclastic	112	-4.5
South China	Well constrained by interbedded radiometric age or regional d13Ccarb chemo- and lithostratigraphic correlation to section hosting interbedded radiometric age	Base of bed 9 constrained by SHRIMP age (see column BG)	Data provided in SI of Maloof et al. (2010b)	East Yunnan	520.964	520.964	520.964	520.964	520.964	520.964	520.964	520.964	520.964	520.964	520.964	Meishucun	Yu'anshan			sandy siltstone and argillite	mid siliciclastic	113	-3.2
South China	Well constrained by interbedded radiometric age or regional d13Ccarb chemo- and lithostratigraphic correlation to section hosting interbedded radiometric age	Base of bed 9 constrained by SHRIMP age (see column BG)	Data provided in SI of Maloof et al. (2010b)	East Yunnan	520.852	520.852	520.852	520.852	520.852	520.852	520.852	520.852	520.852	520.852	520.852	Meishucun	Yu'anshan			sandy siltstone and argillite	mid siliciclastic	114	-2.55
South China	Well constrained by interbedded radiometric age or regional d13Ccarb chemo- and lithostratigraphic correlation to section hosting interbedded radiometric age	Base of bed 9 constrained by SHRIMP age (see column BG)	Data provided in SI of Maloof et al. (2010b)	East Yunnan	520.74	520.74	520.74	520.74	520.74	520.74	520.74	520.74	520.74	520.74	520.74	Meishucun	Yu'anshan			sandy siltstone and argillite	mid siliciclastic	115	-2.39														11
Laurentia. Mexico.	Well constrained by interbedded radiometric age or regional d13Ccarb chemo- and lithostratigraphic correlation to section hosting interbedded radiometric age	Age of sections constrained by radiometric age of sandy dolostone unit (see column BG).	Hodgin et al. (2020)	Mexico	541.83	539.57	540.6	540.6	540.6	540.6	540.6	540.6	539	545.2	536.05	CR1804	La Cienega		0	Dolomite	shallow dolostone	0.5	0.37	-5.73
Laurentia. Mexico.	Well constrained by interbedded radiometric age or regional d13Ccarb chemo- and lithostratigraphic correlation to section hosting interbedded radiometric age	Age of sections constrained by radiometric age of sandy dolostone unit (see column BG).	Hodgin et al. (2020)	Mexico	541.815	539.563	540.546	540.546	540.546	540.546	540.546	540.546	538.967	545.119	536.015	CR1804	La Cienega		1.4285714279999999	Dolomite	shallow dolostone	2	0.17	-5.46
Laurentia. Mexico.	Well constrained by interbedded radiometric age or regional d13Ccarb chemo- and lithostratigraphic correlation to section hosting interbedded radiometric age	Age of sections constrained by radiometric age of sandy dolostone unit (see column BG).	Hodgin et al. (2020)	Mexico	541.804	539.559	540.511	540.511	540.511	540.511	540.511	540.511	538.945	545.065	535.992	CR1804	La Cienega		2.3809523800000001	Dolomite	shallow dolostone	3	0.03	-6.57
Laurentia. Mexico.	Well constrained by interbedded radiometric age or regional d13Ccarb chemo- and lithostratigraphic correlation to section hosting interbedded radiometric age	Age of sections constrained by radiometric age of sandy dolostone unit (see column BG).	Hodgin et al. (2020)	Mexico	541.758	539.54	540.35	540.35	540.35	540.35	540.35	540.35	538.846	544.823	535.889	CR1804	La Cienega		6.6666666640000001	Dolomite	shallow dolostone	7.5	0.27	-7.91
Laurentia. Mexico.	Well constrained by interbedded radiometric age or regional d13Ccarb chemo- and lithostratigraphic correlation to section hosting interbedded radiometric age	Age of sections constrained by radiometric age of sandy dolostone unit (see column BG).	Hodgin et al. (2020)	Mexico	541.732	539.529	540.261	540.261	540.261	540.261	540.261	540.261	538.791	544.689	535.831	CR1804	La Cienega		9.0476190440000011	Dolomite	shallow dolostone	10	0.35	-8.87
Laurentia. Mexico.	Well constrained by interbedded radiometric age or regional d13Ccarb chemo- and lithostratigraphic correlation to section hosting interbedded radiometric age	Age of sections constrained by radiometric age of sandy dolostone unit (see column BG).	Hodgin et al. (2020)	Mexico	541.712	539.52	540.19	540.19	540.19	540.19	540.19	540.19	538.746	544.581	535.785	CR1804	La Cienega		10.952380948000002	Dolomite	shallow dolostone	12	0.06	-9.2
Laurentia. Mexico.	Well constrained by interbedded radiometric age or regional d13Ccarb chemo- and lithostratigraphic correlation to section hosting interbedded radiometric age	Age of sections constrained by radiometric age of sandy dolostone unit (see column BG).	Hodgin et al. (2020)	Mexico	541.691	539.511	540.118	540.118	540.118	540.118	540.118	540.118	538.702	544.473	535.739	CR1804	La Cienega		12.857142852000003	Dolomite	shallow dolostone	14	0.35	-9.64
Laurentia. Mexico.	Well constrained by interbedded radiometric age or regional d13Ccarb chemo- and lithostratigraphic correlation to section hosting interbedded radiometric age	Age of sections constrained by radiometric age of sandy dolostone unit (see column BG).	Hodgin et al. (2020)	Mexico	541.67	539.503	540.047	540.047	540.047	540.047	540.047	540.047	538.658	544.366	535.693	CR1804	La Cienega		14.761904756000003	Dolomite	shallow dolostone	16	0.4	-9.75
Laurentia. Mexico.	Well constrained by interbedded radiometric age or regional d13Ccarb chemo- and lithostratigraphic correlation to section hosting interbedded radiometric age	Age of sections constrained by radiometric age of sandy dolostone unit (see column BG).	Hodgin et al. (2020)	Mexico	541.66	539.498	540.011	540.011	540.011	540.011	540.011	540.011	538.636	544.312	535.67	CR1804	La Cienega		15.714285708000004	Dolomite	shallow dolostone	17	0.71	-7.39
Laurentia. Mexico.	Well constrained by interbedded radiometric age or regional d13Ccarb chemo- and lithostratigraphic correlation to section hosting interbedded radiometric age	Age of sections constrained by radiometric age of sandy dolostone unit (see column BG).	Hodgin et al. (2020)	Mexico	541.413	539.394	539.155	539.155	539.155	539.155	539.155	539.155	538.107	543.021	535.118	CR1804	La Cienega		38.571428556000001	Dolomite	shallow dolostone	41	-0.81	-5.46
Laurentia. Mexico.	Well constrained by interbedded radiometric age or regional d13Ccarb chemo- and lithostratigraphic correlation to section hosting interbedded radiometric age	Age of sections constrained by radiometric age of sandy dolostone unit (see column BG).	Hodgin et al. (2020)	Mexico	541.382	539.381	539.048	539.048	539.048	539.048	539.048	539.048	538.041	542.86	535.049	CR1804	La Cienega		41.428571412000004	Dolomite	shallow dolostone	44	-0.5	-7.45
Laurentia. Mexico.	Well constrained by interbedded radiometric age or regional d13Ccarb chemo- and lithostratigraphic correlation to section hosting interbedded radiometric age	Age of sections constrained by radiometric age of sandy dolostone unit (see column BG).	Hodgin et al. (2020)	Mexico	541.361	539.372	538.977	538.977	538.977	538.977	538.977	538.977	537.997	542.752	535.003	CR1804	La Cienega		43.333333316000001	Dolomite	shallow dolostone	46	-0.06	-8.31
Laurentia. Mexico.	Well constrained by interbedded radiometric age or regional d13Ccarb chemo- and lithostratigraphic correlation to section hosting interbedded radiometric age	Age of sections constrained by radiometric age of sandy dolostone unit (see column BG).	Hodgin et al. (2020)	Mexico	541.335	539.361	538.888	538.888	538.888	538.888	538.888	538.888	537.942	542.618	534.945	CR1804	La Cienega		45.714285696000005	Dolomite	shallow dolostone	48.5	0.11	-6.93
Laurentia. Mexico.	Well constrained by interbedded radiometric age or regional d13Ccarb chemo- and lithostratigraphic correlation to section hosting interbedded radiometric age	Age of sections constrained by radiometric age of sandy dolostone unit (see column BG).	Hodgin et al. (2020)	Mexico	541.31	539.35	538.799	538.799	538.799	538.799	538.799	538.799	537.887	542.483	534.888	CR1804	La Cienega		48.095238076000001	Dolomite	shallow dolostone	51	-1.34	-5.7
Laurentia. Mexico.	Well constrained by interbedded radiometric age or regional d13Ccarb chemo- and lithostratigraphic correlation to section hosting interbedded radiometric age	Age of sections constrained by radiometric age of sandy dolostone unit (see column BG).	Hodgin et al. (2020)	Mexico	541.276	539.336	538.681	538.681	538.681	538.681	538.681	538.681	537.814	542.306	534.812	CR1804	La Cienega		51.238095217599998	Dolomite	shallow dolostone	54.3	-0.97	-5.48
Laurentia. Mexico.	Well constrained by interbedded radiometric age or regional d13Ccarb chemo- and lithostratigraphic correlation to section hosting interbedded radiometric age	Age of sections constrained by radiometric age of sandy dolostone unit (see column BG).	Hodgin et al. (2020)	Mexico	541.114	539.268	538.121	538.121	538.121	538.121	538.121	538.121	537.468	541.462	534.451	CR1804	La Cienega		66.190476164000003	Dolomite	shallow dolostone	70	-1.29	-5.84
Laurentia. Mexico.	Well constrained by interbedded radiometric age or regional d13Ccarb chemo- and lithostratigraphic correlation to section hosting interbedded radiometric age	Age of sections constrained by radiometric age of sandy dolostone unit (see column BG).	Hodgin et al. (2020)	Mexico	541.093	539.259	538.05	538.05	538.05	538.05	538.05	538.05	537.424	541.354	534.405	CR1804	La Cienega		68.095238068	Dolomite	shallow dolostone	72	-1.51	-6.4
Laurentia. Mexico.	Well constrained by interbedded radiometric age or regional d13Ccarb chemo- and lithostratigraphic correlation to section hosting interbedded radiometric age	Age of sections constrained by radiometric age of sandy dolostone unit (see column BG).	Hodgin et al. (2020)	Mexico	541.083	539.255	538.014	538.014	538.014	538.014	538.014	538.014	537.402	541.3	534.382	CR1804	La Cienega		69.047619019999999	Dolomite	shallow dolostone	73	-2.09	-6.92
Laurentia. Mexico.	Well constrained by interbedded radiometric age or regional d13Ccarb chemo- and lithostratigraphic correlation to section hosting interbedded radiometric age	Age of sections constrained by radiometric age of sandy dolostone unit (see column BG).	Hodgin et al. (2020)	Mexico	541.068	539.248	537.96	537.96	537.96	537.96	537.96	537.96	537.369	541.219	534.347	CR1804	La Cienega		70.476190447999997	Dolomite	shallow dolostone	74.5	-1.29	-6.18
Laurentia. Mexico.	Well constrained by interbedded radiometric age or regional d13Ccarb chemo- and lithostratigraphic correlation to section hosting interbedded radiometric age	Age of sections constrained by radiometric age of sandy dolostone unit (see column BG).	Hodgin et al. (2020)	Mexico	541.052	539.242	537.907	537.907	537.907	537.907	537.907	537.907	537.336	541.139	534.312	CR1804	La Cienega		71.904761875999995	Dolomite	shallow dolostone	76	-1.59	-6.66
Laurentia. Mexico.	Well constrained by interbedded radiometric age or regional d13Ccarb chemo- and lithostratigraphic correlation to section hosting interbedded radiometric age	Age of sections constrained by radiometric age of sandy dolostone unit (see column BG).	Hodgin et al. (2020)	Mexico	541.032	539.233	537.835	537.835	537.835	537.835	537.835	537.835	537.292	541.031	534.266	CR1804	La Cienega		73.809523779999992	Dolomite	shallow dolostone	78	-1.05	-6.82
Laurentia. Mexico.	Well constrained by interbedded radiometric age or regional d13Ccarb chemo- and lithostratigraphic correlation to section hosting interbedded radiometric age	Age of sections constrained by radiometric age of sandy dolostone unit (see column BG).	Hodgin et al. (2020)	Mexico	541.011	539.224	537.764	537.764	537.764	537.764	537.764	537.764	537.248	540.924	534.22	CR1804	La Cienega		75.714285683999989	Dolomite	shallow dolostone	80	-1.21	-7.17
Laurentia. Mexico.	Well constrained by interbedded radiometric age or regional d13Ccarb chemo- and lithostratigraphic correlation to section hosting interbedded radiometric age	Age of sections constrained by radiometric age of sandy dolostone unit (see column BG).	Hodgin et al. (2020)	Mexico	540.99	539.216	537.693	537.693	537.693	537.693	537.693	537.693	537.203	540.816	534.174	CR1804	La Cienega		77.619047587999987	Dolomite	shallow dolostone	82	-1.92	-10.1
Laurentia. Mexico.	Well constrained by interbedded radiometric age or regional d13Ccarb chemo- and lithostratigraphic correlation to section hosting interbedded radiometric age	Age of sections constrained by radiometric age of sandy dolostone unit (see column BG).	Hodgin et al. (2020)	Mexico	540.97	539.207	537.621	537.621	537.621	537.621	537.621	537.621	537.159	540.709	534.128	CR1804	La Cienega		79.523809491999984	Dolomite	shallow dolostone	84	-2.16	-7.43
Laurentia. Mexico.	Well constrained by interbedded radiometric age or regional d13Ccarb chemo- and lithostratigraphic correlation to section hosting interbedded radiometric age	Age of sections constrained by radiometric age of sandy dolostone unit (see column BG).	Hodgin et al. (2020)	Mexico	540.949	539.198	537.55	537.55	537.55	537.55	537.55	537.55	537.115	540.601	534.082	CR1804	La Cienega		81.428571395999981	Dolomite	shallow dolostone	86	-1.42	-10.31
Laurentia. Mexico.	Well constrained by interbedded radiometric age or regional d13Ccarb chemo- and lithostratigraphic correlation to section hosting interbedded radiometric age	Age of sections constrained by radiometric age of sandy dolostone unit (see column BG).	Hodgin et al. (2020)	Mexico	540.928	539.19	537.479	537.479	537.479	537.479	537.479	537.479	537.071	540.493	534.036	CR1804	La Cienega		83.333333299999978	Dolomite	shallow dolostone	88	-1.68	-9.64
Laurentia. Mexico.	Well constrained by interbedded radiometric age or regional d13Ccarb chemo- and lithostratigraphic correlation to section hosting interbedded radiometric age	Age of sections constrained by radiometric age of sandy dolostone unit (see column BG).	Hodgin et al. (2020)	Mexico	540.908	539.181	537.407	537.407	537.407	537.407	537.407	537.407	537.027	540.386	533.99	CR1804	La Cienega		85.238095203999976	Dolomite	shallow dolostone	90	-2.12	-9.77
Laurentia. Mexico.	Well constrained by interbedded radiometric age or regional d13Ccarb chemo- and lithostratigraphic correlation to section hosting interbedded radiometric age	Age of sections constrained by radiometric age of sandy dolostone unit (see column BG).	Hodgin et al. (2020)	Mexico	540.887	539.172	537.336	537.336	537.336	537.336	537.336	537.336	536.983	540.278	533.944	CR1804	La Cienega		87.142857107999973	Dolomite	shallow dolostone	92	-2.3	-9.37
Laurentia. Mexico.	Well constrained by interbedded radiometric age or regional d13Ccarb chemo- and lithostratigraphic correlation to section hosting interbedded radiometric age	Age of sections constrained by radiometric age of sandy dolostone unit (see column BG).	Hodgin et al. (2020)	Mexico	540.867	539.163	537.265	537.265	537.265	537.265	537.265	537.265	536.939	540.171	533.898	CR1804	La Cienega		89.04761901199997	Dolomite	shallow dolostone	94	-2.25	-10.03
Laurentia. Mexico.	Well constrained by interbedded radiometric age or regional d13Ccarb chemo- and lithostratigraphic correlation to section hosting interbedded radiometric age	Age of sections constrained by radiometric age of sandy dolostone unit (see column BG).	Hodgin et al. (2020)	Mexico	540.846	539.155	537.193	537.193	537.193	537.193	537.193	537.193	536.895	540.063	533.852	CR1804	La Cienega		90.952380915999967	Dolomite	shallow dolostone	96	-3.49	-8.54
Laurentia. Mexico.	Well constrained by interbedded radiometric age or regional d13Ccarb chemo- and lithostratigraphic correlation to section hosting interbedded radiometric age	Age of sections constrained by radiometric age of sandy dolostone unit (see column BG).	Hodgin et al. (2020)	Mexico	540.825	539.146	537.122	537.122	537.122	537.122	537.122	537.122	536.851	539.956	533.806	CR1804	La Cienega		92.857142819999964	Dolomite	shallow dolostone	98	-3.54	-9.43
Laurentia. Mexico.	Well constrained by interbedded radiometric age or regional d13Ccarb chemo- and lithostratigraphic correlation to section hosting interbedded radiometric age	Age of sections constrained by radiometric age of sandy dolostone unit (see column BG).	Hodgin et al. (2020)	Mexico	540.825	539.146	537.122	537.122	537.122	537.122	537.122	537.122	536.851	539.956	533.806	CR1805	La Cienega		92.857142819999964	Dolomite	shallow dolostone	98	-4.41	-7.99
Laurentia. Mexico.	Well constrained by interbedded radiometric age or regional d13Ccarb chemo- and lithostratigraphic correlation to section hosting interbedded radiometric age	Age of sections constrained by radiometric age of sandy dolostone unit (see column BG).	Hodgin et al. (2020)	Mexico	540.815	539.142	537.086	537.086	537.086	537.086	537.086	537.086	536.829	539.902	533.783	CR1805	La Cienega		93.809523771999963	Dolomite	shallow dolostone	99	-4.25	-8.41
Laurentia. Mexico.	Well constrained by interbedded radiometric age or regional d13Ccarb chemo- and lithostratigraphic correlation to section hosting interbedded radiometric age	Age of sections constrained by radiometric age of sandy dolostone unit (see column BG).	Hodgin et al. (2020)	Mexico	540.805	539.137	537.051	537.051	537.051	537.051	537.051	537.051	536.807	539.848	533.76	CR1805	La Cienega		94.761904723999962	Dolomite	shallow dolostone	100	-4.83	-8.63
Laurentia. Mexico.	Well constrained by interbedded radiometric age or regional d13Ccarb chemo- and lithostratigraphic correlation to section hosting interbedded radiometric age	Age of sections constrained by radiometric age of sandy dolostone unit (see column BG).	Hodgin et al. (2020)	Mexico	540.795	539.133	537.015	537.015	537.015	537.015	537.015	537.015	536.785	539.794	533.737	CR1805	La Cienega		95.71428567599996	Dolomite	shallow dolostone	101	-5.25	-8.97
Laurentia. Mexico.	Well constrained by interbedded radiometric age or regional d13Ccarb chemo- and lithostratigraphic correlation to section hosting interbedded radiometric age	Age of sections constrained by radiometric age of sandy dolostone unit (see column BG).	Hodgin et al. (2020)	Mexico	540.774	539.124	536.944	536.944	536.944	536.944	536.944	536.944	536.741	539.687	533.691	CR1805	La Cienega		97.619047579999958	Dolomite	shallow dolostone	103	-5.73	-7.62
Laurentia. Mexico.	Well constrained by interbedded radiometric age or regional d13Ccarb chemo- and lithostratigraphic correlation to section hosting interbedded radiometric age	Age of sections constrained by radiometric age of sandy dolostone unit (see column BG).	Hodgin et al. (2020)	Mexico	540.764	539.12	536.908	536.908	536.908	536.908	536.908	536.908	536.718	539.633	533.668	CR1805	La Cienega		98.571428531999956	Dolomite	shallow dolostone	104	-6.19	-8.33
Laurentia. Mexico.	Well constrained by interbedded radiometric age or regional d13Ccarb chemo- and lithostratigraphic correlation to section hosting interbedded radiometric age	Age of sections constrained by radiometric age of sandy dolostone unit (see column BG).	Hodgin et al. (2020)	Mexico	540.751	539.115	536.865	536.865	536.865	536.865	536.865	536.865	536.692	539.568	533.641	CR1805	La Cienega		99.71428567439996	Dolomite	shallow dolostone	105.2	-6.41	-9.59
Laurentia. Mexico.	Well constrained by interbedded radiometric age or regional d13Ccarb chemo- and lithostratigraphic correlation to section hosting interbedded radiometric age	Age of sections constrained by radiometric age of sandy dolostone unit (see column BG).	Hodgin et al. (2020)	Mexico	540.722	539.103	536.765	536.765	536.765	536.765	536.765	536.765	536.63	539.418	533.576	CR1805	La Cienega		102.38095233999995	Dolomite	shallow dolostone	108	-6.02	-5.58
Laurentia. Mexico.	Well constrained by interbedded radiometric age or regional d13Ccarb chemo- and lithostratigraphic correlation to section hosting interbedded radiometric age	Age of sections constrained by radiometric age of sandy dolostone unit (see column BG).	Hodgin et al. (2020)	Mexico	540.676	539.083	536.605	536.605	536.605	536.605	536.605	536.605	536.531	539.176	533.473	CR1805	La Cienega		106.66666662399994	Dolomite	shallow dolostone	112.5	-6.92	-6.9
Laurentia. Mexico.	Well constrained by interbedded radiometric age or regional d13Ccarb chemo- and lithostratigraphic correlation to section hosting interbedded radiometric age	Age of sections constrained by radiometric age of sandy dolostone unit (see column BG).	Hodgin et al. (2020)	Mexico	540.664	539.078	536.562	536.562	536.562	536.562	536.562	536.562	536.505	539.111	533.445	CR1805	La Cienega		107.80952376639995	Dolomite	shallow dolostone	113.7	-6.48	-7.9
Laurentia. Mexico.	Well constrained by interbedded radiometric age or regional d13Ccarb chemo- and lithostratigraphic correlation to section hosting interbedded radiometric age	Age of sections constrained by radiometric age of sandy dolostone unit (see column BG).	Hodgin et al. (2020)	Mexico	540.65	539.072	536.516	536.516	536.516	536.516	536.516	536.516	536.476	539.041	533.415	CR1805	La Cienega		109.04761900399994	Dolomite	shallow dolostone	115	-6.81	-8.06	Zircons in sandy dolostone above this interval in neighbouring section (Cerro Clemente) dated at 539.4 ± 0.23 Ma
Laurentia. Mexico.	Well constrained by interbedded radiometric age or regional d13Ccarb chemo- and lithostratigraphic correlation to section hosting interbedded radiometric age	Age of sections constrained by radiometric age of sandy dolostone unit (see column BG).	Hodgin et al. (2020)	Mexico	540.64	539.068	536.48	536.48	536.48	536.48	536.48	536.48	536.454	538.987	533.392	CR1805	La Cienega		109.99999995599994	Dolomite	shallow dolostone	116	-7.5	-6.12
Laurentia. Mexico.	Well constrained by interbedded radiometric age or regional d13Ccarb chemo- and lithostratigraphic correlation to section hosting interbedded radiometric age	Age of sections constrained by radiometric age of sandy dolostone unit (see column BG).	Hodgin et al. (2020)	Mexico	539.36	538.61	535.42	535.42	535.42	535.42	535.42	535.42	535.517	537.389	532.708	CR1705	La Cienega		150.5	Dolomite	shallow dolostone	136.3	-1.33	-6.14
Laurentia. Mexico.	Well constrained by interbedded radiometric age or regional d13Ccarb chemo- and lithostratigraphic correlation to section hosting interbedded radiometric age	Age of sections constrained by radiometric age of sandy dolostone unit (see column BG).	Hodgin et al. (2020)	Mexico	539.352	538.606	535.403	535.403	535.403	535.403	535.403	535.403	535.496	537.364	532.697	CR1705	La Cienega		151.36650479999997	Dolomite	shallow dolostone	137	-1.06	-7.5
Laurentia. Mexico.	Well constrained by interbedded radiometric age or regional d13Ccarb chemo- and lithostratigraphic correlation to section hosting interbedded radiometric age	Age of sections constrained by radiometric age of sandy dolostone unit (see column BG).	Hodgin et al. (2020)	Mexico	539.341	538.599	535.379	535.379	535.379	535.379	535.379	535.379	535.468	537.327	532.682	CR1705	La Cienega		152.60436879999997	Dolomite	shallow dolostone	138	-0.02	-7.23
Laurentia. Mexico.	Well constrained by interbedded radiometric age or regional d13Ccarb chemo- and lithostratigraphic correlation to section hosting interbedded radiometric age	Age of sections constrained by radiometric age of sandy dolostone unit (see column BG).	Hodgin et al. (2020)	Mexico	539.33	538.593	535.354	535.354	535.354	535.354	535.354	535.354	535.439	537.29	532.666	CR1705	La Cienega		153.84223279999998	Dolomite	shallow dolostone	139	-0.36	-8.21
Laurentia. Mexico.	Well constrained by interbedded radiometric age or regional d13Ccarb chemo- and lithostratigraphic correlation to section hosting interbedded radiometric age	Age of sections constrained by radiometric age of sandy dolostone unit (see column BG).	Hodgin et al. (2020)	Mexico	539.319	538.587	535.33	535.33	535.33	535.33	535.33	535.33	535.411	537.254	532.65	CR1705	La Cienega		155.08009679999998	Dolomite	shallow dolostone	140	-0.19	-9.56
Laurentia. Mexico.	Well constrained by interbedded radiometric age or regional d13Ccarb chemo- and lithostratigraphic correlation to section hosting interbedded radiometric age	Age of sections constrained by radiometric age of sandy dolostone unit (see column BG).	Hodgin et al. (2020)	Mexico	539.308	538.58	535.306	535.306	535.306	535.306	535.306	535.306	535.382	537.217	532.635	CR1705	La Cienega		156.31796079999998	Dolomite	shallow dolostone	141	-0.2	-9.78
Laurentia. Mexico.	Well constrained by interbedded radiometric age or regional d13Ccarb chemo- and lithostratigraphic correlation to section hosting interbedded radiometric age	Age of sections constrained by radiometric age of sandy dolostone unit (see column BG).	Hodgin et al. (2020)	Mexico	539.296	538.574	535.282	535.282	535.282	535.282	535.282	535.282	535.353	537.181	532.619	CR1705	La Cienega		157.55582479999998	Dolomite	shallow dolostone	142	-0.43	-8.13
Laurentia. Mexico.	Well constrained by interbedded radiometric age or regional d13Ccarb chemo- and lithostratigraphic correlation to section hosting interbedded radiometric age	Age of sections constrained by radiometric age of sandy dolostone unit (see column BG).	Hodgin et al. (2020)	Mexico	539.285	538.568	535.257	535.257	535.257	535.257	535.257	535.257	535.325	537.144	532.603	CR1705	La Cienega		158.79368879999998	Dolomite	shallow dolostone	143	-1.05	-9.02
Laurentia. Mexico.	Well constrained by interbedded radiometric age or regional d13Ccarb chemo- and lithostratigraphic correlation to section hosting interbedded radiometric age	Age of sections constrained by radiometric age of sandy dolostone unit (see column BG).	Hodgin et al. (2020)	Mexico	539.274	538.561	535.233	535.233	535.233	535.233	535.233	535.233	535.296	537.107	532.588	CR1705	La Cienega		160.03155279999999	Dolomite	shallow dolostone	144	-1.85	-5.74
Laurentia. Mexico.	Well constrained by interbedded radiometric age or regional d13Ccarb chemo- and lithostratigraphic correlation to section hosting interbedded radiometric age	Age of sections constrained by radiometric age of sandy dolostone unit (see column BG).	Hodgin et al. (2020)	Mexico	539.263	538.555	535.209	535.209	535.209	535.209	535.209	535.209	535.267	537.071	532.572	CR1705	La Cienega		161.26941679999999	Dolomite	shallow dolostone	145	-1.78	-8.37
Laurentia. Mexico.	Well constrained by interbedded radiometric age or regional d13Ccarb chemo- and lithostratigraphic correlation to section hosting interbedded radiometric age	Age of sections constrained by radiometric age of sandy dolostone unit (see column BG).	Hodgin et al. (2020)	Mexico	539.252	538.549	535.185	535.185	535.185	535.185	535.185	535.185	535.239	537.034	532.556	CR1705	La Cienega		162.50728079999999	Dolomite	shallow dolostone	146	-2.61	-6.37
Laurentia. Mexico.	Well constrained by interbedded radiometric age or regional d13Ccarb chemo- and lithostratigraphic correlation to section hosting interbedded radiometric age	Age of sections constrained by radiometric age of sandy dolostone unit (see column BG).	Hodgin et al. (2020)	Mexico	539.241	538.542	535.16	535.16	535.16	535.16	535.16	535.16	535.21	536.998	532.541	CR1705	La Cienega		163.74514479999999	Dolomite	shallow dolostone	147	-3.55	-6.98
Laurentia. Mexico.	Well constrained by interbedded radiometric age or regional d13Ccarb chemo- and lithostratigraphic correlation to section hosting interbedded radiometric age	Age of sections constrained by radiometric age of sandy dolostone unit (see column BG).	Hodgin et al. (2020)	Mexico	539.229	538.536	535.136	535.136	535.136	535.136	535.136	535.136	535.181	536.961	532.525	CR1705	La Cienega		164.98300879999999	Dolomite	shallow dolostone	148	-2.67	-7.58
Laurentia. Mexico.	Well constrained by interbedded radiometric age or regional d13Ccarb chemo- and lithostratigraphic correlation to section hosting interbedded radiometric age	Age of sections constrained by radiometric age of sandy dolostone unit (see column BG).	Hodgin et al. (2020)	Mexico	539.218	538.53	535.112	535.112	535.112	535.112	535.112	535.112	535.153	536.924	532.509	CR1705	La Cienega		166.2208728	Dolomite	shallow dolostone	149	-3.14	-6.45
Laurentia. Mexico.	Well constrained by interbedded radiometric age or regional d13Ccarb chemo- and lithostratigraphic correlation to section hosting interbedded radiometric age	Age of sections constrained by radiometric age of sandy dolostone unit (see column BG).	Hodgin et al. (2020)	Mexico	539.207	538.524	535.087	535.087	535.087	535.087	535.087	535.087	535.124	536.888	532.494	CR1705	La Cienega		167.4587368	Dolomite	shallow dolostone	150	-2.28	-7.18
Laurentia. Mexico.	Well constrained by interbedded radiometric age or regional d13Ccarb chemo- and lithostratigraphic correlation to section hosting interbedded radiometric age	Age of sections constrained by radiometric age of sandy dolostone unit (see column BG).	Hodgin et al. (2020)	Mexico	539.196	538.517	535.063	535.063	535.063	535.063	535.063	535.063	535.095	536.851	532.478	CR1705	La Cienega		168.6966008	Dolomite	shallow dolostone	151	-1.82	-6.98
Laurentia. Mexico.	Well constrained by interbedded radiometric age or regional d13Ccarb chemo- and lithostratigraphic correlation to section hosting interbedded radiometric age	Age of sections constrained by radiometric age of sandy dolostone unit (see column BG).	Hodgin et al. (2020)	Mexico	539.185	538.511	535.039	535.039	535.039	535.039	535.039	535.039	535.067	536.815	532.463	CR1705	La Cienega		169.9344648	Dolomite	shallow dolostone	152	-1.95	-8.11
Laurentia. Mexico.	Well constrained by interbedded radiometric age or regional d13Ccarb chemo- and lithostratigraphic correlation to section hosting interbedded radiometric age	Age of sections constrained by radiometric age of sandy dolostone unit (see column BG).	Hodgin et al. (2020)	Mexico	539.174	538.505	535.015	535.015	535.015	535.015	535.015	535.015	535.038	536.778	532.447	CR1705	La Cienega		171.1723288	Dolomite	shallow dolostone	153	-1.68	-8.11
Laurentia. Mexico.	Well constrained by interbedded radiometric age or regional d13Ccarb chemo- and lithostratigraphic correlation to section hosting interbedded radiometric age	Age of sections constrained by radiometric age of sandy dolostone unit (see column BG).	Hodgin et al. (2020)	Mexico	539.162	538.498	534.99	534.99	534.99	534.99	534.99	534.99	535.009	536.741	532.431	CR1705	La Cienega		172.4101928	Dolomite	shallow dolostone	154	-1.78	-8.42
Laurentia. Mexico.	Well constrained by interbedded radiometric age or regional d13Ccarb chemo- and lithostratigraphic correlation to section hosting interbedded radiometric age	Age of sections constrained by radiometric age of sandy dolostone unit (see column BG).	Hodgin et al. (2020)	Mexico	539.151	538.492	534.966	534.966	534.966	534.966	534.966	534.966	534.981	536.705	532.416	CR1705	La Cienega		173.64805680000001	Dolomite	shallow dolostone	155	-1.45	-7.65
Laurentia. Mexico.	Well constrained by interbedded radiometric age or regional d13Ccarb chemo- and lithostratigraphic correlation to section hosting interbedded radiometric age	Age of sections constrained by radiometric age of sandy dolostone unit (see column BG).	Hodgin et al. (2020)	Mexico	539.14	538.486	534.942	534.942	534.942	534.942	534.942	534.942	534.952	536.668	532.4	CR1705	La Cienega		174.88592080000001	Dolomite	shallow dolostone	156	-1.52	-6.61
Laurentia. Mexico.	Well constrained by interbedded radiometric age or regional d13Ccarb chemo- and lithostratigraphic correlation to section hosting interbedded radiometric age	Age of sections constrained by radiometric age of sandy dolostone unit (see column BG).	Hodgin et al. (2020)	Mexico	539.13	538.48	534.92	534.92	534.92	534.92	534.92	534.92	534.926	536.635	532.386	CR1801	La Cienega		175.99999840000001	Dolomite	shallow dolostone	156.9	-1.65	-8.14
Laurentia. Mexico.	Well constrained by interbedded radiometric age or regional d13Ccarb chemo- and lithostratigraphic correlation to section hosting interbedded radiometric age	Age of sections constrained by radiometric age of sandy dolostone unit (see column BG).	Hodgin et al. (2020)	Mexico	541.54	539.57	540.35	540.35	540.35	540.35	540.35	540.35	538.884	544.823	535.888	Cerro Clemente (CC1801)	La Cienega		5	Dolomite	shallow dolostone	5	-0.21	-5.29
Laurentia. Mexico.	Well constrained by interbedded radiometric age or regional d13Ccarb chemo- and lithostratigraphic correlation to section hosting interbedded radiometric age	Age of sections constrained by radiometric age of sandy dolostone unit (see column BG).	Hodgin et al. (2020)	Mexico	541.459	539.529	540.015	540.015	540.015	540.015	540.015	540.015	538.653	544.318	535.673	Cerro Clemente (CC1801)	La Cienega		15	Dolomite	shallow dolostone	15	0.87	-6.78
Laurentia. Mexico.	Well constrained by interbedded radiometric age or regional d13Ccarb chemo- and lithostratigraphic correlation to section hosting interbedded radiometric age	Age of sections constrained by radiometric age of sandy dolostone unit (see column BG).	Hodgin et al. (2020)	Mexico	541.443	539.521	539.949	539.949	539.949	539.949	539.949	539.949	538.607	544.217	535.629	Cerro Clemente (CC1801)	La Cienega		17	Dolomite	shallow dolostone	17	0.55	-8.28
Laurentia. Mexico.	Well constrained by interbedded radiometric age or regional d13Ccarb chemo- and lithostratigraphic correlation to section hosting interbedded radiometric age	Age of sections constrained by radiometric age of sandy dolostone unit (see column BG).	Hodgin et al. (2020)	Mexico	541.443	539.521	539.949	539.949	539.949	539.949	539.949	539.949	538.607	544.217	535.629	Cerro Clemente (CC1801)	La Cienega		17	Dolomite	shallow dolostone	17	0.6	-8.4
Laurentia. Mexico.	Well constrained by interbedded radiometric age or regional d13Ccarb chemo- and lithostratigraphic correlation to section hosting interbedded radiometric age	Age of sections constrained by radiometric age of sandy dolostone unit (see column BG).	Hodgin et al. (2020)	Mexico	541.39	539.494	539.731	539.731	539.731	539.731	539.731	539.731	538.456	543.889	535.489	Cerro Clemente (CC1801)	La Cienega		23.5	Dolomite	shallow dolostone	23.5	0.65	-7.07
Laurentia. Mexico.	Well constrained by interbedded radiometric age or regional d13Ccarb chemo- and lithostratigraphic correlation to section hosting interbedded radiometric age	Age of sections constrained by radiometric age of sandy dolostone unit (see column BG).	Hodgin et al. (2020)	Mexico	541.233	539.414	539.079	539.079	539.079	539.079	539.079	539.079	538.005	542.906	535.068	Cerro Clemente (CC1801)	La Cienega		43	Dolomite	shallow dolostone	43	0.02	-8.29
Laurentia. Mexico.	Well constrained by interbedded radiometric age or regional d13Ccarb chemo- and lithostratigraphic correlation to section hosting interbedded radiometric age	Age of sections constrained by radiometric age of sandy dolostone unit (see column BG).	Hodgin et al. (2020)	Mexico	541.196	539.396	538.928	538.928	538.928	538.928	538.928	538.928	537.901	542.679	534.971	Cerro Clemente (CC1801)	La Cienega		47.5	Dolomite	shallow dolostone	47.5	0.04	-9.18
Laurentia. Mexico.	Well constrained by interbedded radiometric age or regional d13Ccarb chemo- and lithostratigraphic correlation to section hosting interbedded radiometric age	Age of sections constrained by radiometric age of sandy dolostone unit (see column BG).	Hodgin et al. (2020)	Mexico	541.034	539.313	538.259	538.259	538.259	538.259	538.259	538.259	537.438	541.67	534.54	Cerro Clemente (CC1801)	La Cienega		67.5	Dolomite	shallow dolostone	67.5	-2.34	-5.23
Laurentia. Mexico.	Well constrained by interbedded radiometric age or regional d13Ccarb chemo- and lithostratigraphic correlation to section hosting interbedded radiometric age	Age of sections constrained by radiometric age of sandy dolostone unit (see column BG).	Hodgin et al. (2020)	Mexico	540.998	539.295	538.109	538.109	538.109	538.109	538.109	538.109	537.333	541.443	534.443	Cerro Clemente (CC1801)	La Cienega		72	Dolomite	shallow dolostone	72	-1.92	-5.95
Laurentia. Mexico.	Well constrained by interbedded radiometric age or regional d13Ccarb chemo- and lithostratigraphic correlation to section hosting interbedded radiometric age	Age of sections constrained by radiometric age of sandy dolostone unit (see column BG).	Hodgin et al. (2020)	Mexico	540.949	539.27	537.908	537.908	537.908	537.908	537.908	537.908	537.195	541.14	534.313	Cerro Clemente (CC1801)	La Cienega		78	Dolomite	shallow dolostone	78	-2.13	-7.07
Laurentia. Mexico.	Well constrained by interbedded radiometric age or regional d13Ccarb chemo- and lithostratigraphic correlation to section hosting interbedded radiometric age	Age of sections constrained by radiometric age of sandy dolostone unit (see column BG).	Hodgin et al. (2020)	Mexico	540.913	539.252	537.757	537.757	537.757	537.757	537.757	537.757	537.09	540.913	534.216	Cerro Clemente (CC1801)	La Cienega		82.5	Dolomite	shallow dolostone	82.5	-2	-9.17
Laurentia. Mexico.	Well constrained by interbedded radiometric age or regional d13Ccarb chemo- and lithostratigraphic correlation to section hosting interbedded radiometric age	Age of sections constrained by radiometric age of sandy dolostone unit (see column BG).	Hodgin et al. (2020)	Mexico	540.885	539.238	537.64	537.64	537.64	537.64	537.64	537.64	537.009	540.737	534.14	Cerro Clemente (CC1801)	La Cienega		86	Dolomite	shallow dolostone	86	-3.29	-9.52
Laurentia. Mexico.	Well constrained by interbedded radiometric age or regional d13Ccarb chemo- and lithostratigraphic correlation to section hosting interbedded radiometric age	Age of sections constrained by radiometric age of sandy dolostone unit (see column BG).	Hodgin et al. (2020)	Mexico	540.848	539.219	537.49	537.49	537.49	537.49	537.49	537.49	536.905	540.51	534.043	Cerro Clemente (CC1801)	La Cienega		90.5	Dolomite	shallow dolostone	90.5	-4.32	-10.25
Laurentia. Mexico.	Well constrained by interbedded radiometric age or regional d13Ccarb chemo- and lithostratigraphic correlation to section hosting interbedded radiometric age	Age of sections constrained by radiometric age of sandy dolostone unit (see column BG).	Hodgin et al. (2020)	Mexico	540.816	539.203	537.356	537.356	537.356	537.356	537.356	537.356	536.813	540.308	533.957	Cerro Clemente (CC1801)	La Cienega		94.5	Dolomite	shallow dolostone	94.5	-4.54	-8.26
Laurentia. Mexico.	Well constrained by interbedded radiometric age or regional d13Ccarb chemo- and lithostratigraphic correlation to section hosting interbedded radiometric age	Age of sections constrained by radiometric age of sandy dolostone unit (see column BG).	Hodgin et al. (2020)	Mexico	540.763	539.176	537.138	537.138	537.138	537.138	537.138	537.138	536.662	539.98	533.817	Cerro Clemente (CC1801)	La Cienega		101	Dolomite	shallow dolostone	101	-4.65	-7.22
Laurentia. Mexico.	Well constrained by interbedded radiometric age or regional d13Ccarb chemo- and lithostratigraphic correlation to section hosting interbedded radiometric age	Age of sections constrained by radiometric age of sandy dolostone unit (see column BG).	Hodgin et al. (2020)	Mexico	540.674	539.131	536.77	536.77	536.77	536.77	536.77	536.77	536.408	539.425	533.579	Cerro Clemente (CC1801)	La Cienega		112	Dolomite	shallow dolostone	112	-6.48	-7.05
Laurentia. Mexico.	Well constrained by interbedded radiometric age or regional d13Ccarb chemo- and lithostratigraphic correlation to section hosting interbedded radiometric age	Age of sections constrained by radiometric age of sandy dolostone unit (see column BG).	Hodgin et al. (2020)	Mexico	540.65	539.119	536.67	536.67	536.67	536.67	536.67	536.67	536.338	539.274	533.515	Cerro Clemente (CC1801)	La Cienega		115	Dolomite	shallow dolostone	115	-6.23	-7.16	Zircon in sandy dolostone unit above this sample dated at 539.4 ± 0.23 Ma
Laurentia. Mexico.	Well constrained by interbedded radiometric age or regional d13Ccarb chemo- and lithostratigraphic correlation to section hosting interbedded radiometric age	Age of sections constrained by radiometric age of sandy dolostone unit (see column BG).	Hodgin et al. (2020)	Mexico	539.36	538.61	535.42	535.42	535.42	535.42	535.42	535.42	535.607	537.389	532.708	Cerro Clemente (CC1801)	La Cienega		146.6	Dolomite	shallow dolostone	146.6	-1.1	-6.72
Laurentia. Mexico.	Well constrained by interbedded radiometric age or regional d13Ccarb chemo- and lithostratigraphic correlation to section hosting interbedded radiometric age	Age of sections constrained by radiometric age of sandy dolostone unit (see column BG).	Hodgin et al. (2020)	Mexico	539.353	538.606	535.399	535.399	535.399	535.399	535.399	535.399	535.586	537.357	532.695	Cerro Clemente (CC1801)	La Cienega		147.5	Dolomite	shallow dolostone	147.5	-0.99	-6.16
Laurentia. Mexico.	Well constrained by interbedded radiometric age or regional d13Ccarb chemo- and lithostratigraphic correlation to section hosting interbedded radiometric age	Age of sections constrained by radiometric age of sandy dolostone unit (see column BG).	Hodgin et al. (2020)	Mexico	539.331	538.594	535.328	535.328	535.328	535.328	535.328	535.328	535.517	537.251	532.649	Cerro Clemente (CC1801)	La Cienega		150.5	Dolomite	shallow dolostone	150.5	-1.06	-6.7
Laurentia. Mexico.	Well constrained by interbedded radiometric age or regional d13Ccarb chemo- and lithostratigraphic correlation to section hosting interbedded radiometric age	Age of sections constrained by radiometric age of sandy dolostone unit (see column BG).	Hodgin et al. (2020)	Mexico	539.313	538.584	535.269	535.269	535.269	535.269	535.269	535.269	535.459	537.162	532.611	Cerro Clemente (CC1801)	La Cienega		153	Dolomite	shallow dolostone	153	-0.77	-7.13
Laurentia. Mexico.	Well constrained by interbedded radiometric age or regional d13Ccarb chemo- and lithostratigraphic correlation to section hosting interbedded radiometric age	Age of sections constrained by radiometric age of sandy dolostone unit (see column BG).	Hodgin et al. (2020)	Mexico	539.298	538.575	535.222	535.222	535.222	535.222	535.222	535.222	535.412	537.091	532.581	Cerro Clemente (CC1801)	La Cienega		155	Dolomite	shallow dolostone	155	-1.14	-6.45
Laurentia. Mexico.	Well constrained by interbedded radiometric age or regional d13Ccarb chemo- and lithostratigraphic correlation to section hosting interbedded radiometric age	Age of sections constrained by radiometric age of sandy dolostone unit (see column BG).	Hodgin et al. (2020)	Mexico	539.284	538.567	535.175	535.175	535.175	535.175	535.175	535.175	535.366	537.02	532.55	Cerro Clemente (CC1801)	La Cienega		157	Dolomite	shallow dolostone	157	-0.59	-7.68
Laurentia. Mexico.	Well constrained by interbedded radiometric age or regional d13Ccarb chemo- and lithostratigraphic correlation to section hosting interbedded radiometric age	Age of sections constrained by radiometric age of sandy dolostone unit (see column BG).	Hodgin et al. (2020)	Mexico	539.269	538.559	535.128	535.128	535.128	535.128	535.128	535.128	535.32	536.949	532.52	Cerro Clemente (CC1801)	La Cienega		159	Dolomite	shallow dolostone	159	-0.48	-9.11
Laurentia. Mexico.	Well constrained by interbedded radiometric age or regional d13Ccarb chemo- and lithostratigraphic correlation to section hosting interbedded radiometric age	Age of sections constrained by radiometric age of sandy dolostone unit (see column BG).	Hodgin et al. (2020)	Mexico	539.255	538.55	535.081	535.081	535.081	535.081	535.081	535.081	535.273	536.877	532.489	Cerro Clemente (CC1801)	La Cienega		161	Dolomite	shallow dolostone	161	-1.77	-6.68
Laurentia. Mexico.	Well constrained by interbedded radiometric age or regional d13Ccarb chemo- and lithostratigraphic correlation to section hosting interbedded radiometric age	Age of sections constrained by radiometric age of sandy dolostone unit (see column BG).	Hodgin et al. (2020)	Mexico	539.24	538.542	535.034	535.034	535.034	535.034	535.034	535.034	535.227	536.806	532.459	Cerro Clemente (CC1801)	La Cienega		163	Dolomite	shallow dolostone	163	-2.13	-9.67
Laurentia. Mexico.	Well constrained by interbedded radiometric age or regional d13Ccarb chemo- and lithostratigraphic correlation to section hosting interbedded radiometric age	Age of sections constrained by radiometric age of sandy dolostone unit (see column BG).	Hodgin et al. (2020)	Mexico	539.218	538.53	534.963	534.963	534.963	534.963	534.963	534.963	535.158	536.7	532.413	Cerro Clemente (CC1801)	La Cienega		166	Dolomite	shallow dolostone	166	-2.99	-7.01
Laurentia. Mexico.	Well constrained by interbedded radiometric age or regional d13Ccarb chemo- and lithostratigraphic correlation to section hosting interbedded radiometric age	Age of sections constrained by radiometric age of sandy dolostone unit (see column BG).	Hodgin et al. (2020)	Mexico	539.218	538.53	534.963	534.963	534.963	534.963	534.963	534.963	535.158	536.7	532.413	Cerro Clemente (CC1801)	La Cienega		166	Dolomite	shallow dolostone	166	-3	-6.97
Laurentia. Mexico.	Well constrained by interbedded radiometric age or regional d13Ccarb chemo- and lithostratigraphic correlation to section hosting interbedded radiometric age	Age of sections constrained by radiometric age of sandy dolostone unit (see column BG).	Hodgin et al. (2020)	Mexico	539.203	538.521	534.916	534.916	534.916	534.916	534.916	534.916	535.111	536.629	532.383	Cerro Clemente (CC1801)	La Cienega		168	Dolomite	shallow dolostone	168	-3.63	-4.75
Laurentia. Mexico.	Well constrained by interbedded radiometric age or regional d13Ccarb chemo- and lithostratigraphic correlation to section hosting interbedded radiometric age	Age of sections constrained by radiometric age of sandy dolostone unit (see column BG).	Hodgin et al. (2020)	Mexico	539.189	538.513	534.869	534.869	534.869	534.869	534.869	534.869	535.065	536.558	532.353	Cerro Clemente (CC1801)	La Cienega		170	Dolomite	shallow dolostone	170	-1.4	-9.75
Laurentia. Mexico.	Well constrained by interbedded radiometric age or regional d13Ccarb chemo- and lithostratigraphic correlation to section hosting interbedded radiometric age	Age of sections constrained by radiometric age of sandy dolostone unit (see column BG).	Hodgin et al. (2020)	Mexico	539.174	538.505	534.821	534.821	534.821	534.821	534.821	534.821	535.019	536.487	532.322	Cerro Clemente (CC1801)	La Cienega		172	Dolomite	shallow dolostone	172	-1.56	-8.48
Laurentia. Mexico.	Well constrained by interbedded radiometric age or regional d13Ccarb chemo- and lithostratigraphic correlation to section hosting interbedded radiometric age	Age of sections constrained by radiometric age of sandy dolostone unit (see column BG).	Hodgin et al. (2020)	Mexico	539.159	538.497	534.774	534.774	534.774	534.774	534.774	534.774	534.973	536.416	532.292	Cerro Clemente (CC1801)	La Cienega		174	Dolomite	shallow dolostone	174	-2.06	-7.34
Laurentia. Mexico.	Well constrained by interbedded radiometric age or regional d13Ccarb chemo- and lithostratigraphic correlation to section hosting interbedded radiometric age	Age of sections constrained by radiometric age of sandy dolostone unit (see column BG).	Hodgin et al. (2020)	Mexico	539.145	538.488	534.727	534.727	534.727	534.727	534.727	534.727	534.926	536.344	532.261	Cerro Clemente (CC1801)	La Cienega		176	Dolomite	shallow dolostone	176	-2.18	-6.77
Laurentia. Mexico.	Well constrained by interbedded radiometric age or regional d13Ccarb chemo- and lithostratigraphic correlation to section hosting interbedded radiometric age	Age of sections constrained by radiometric age of sandy dolostone unit (see column BG).	Hodgin et al. (2020)	Mexico	539.13	538.48	534.68	534.68	534.68	534.68	534.68	534.68	534.88	536.273	532.231	Cerro Clemente (CC1801)	La Cienega		178	Dolomite	shallow dolostone	178	-2.35	-6.76
Laurentia. Mexico.	Well constrained by interbedded radiometric age or regional d13Ccarb chemo- and lithostratigraphic correlation to section hosting interbedded radiometric age	Age of sections constrained by radiometric age of sandy dolostone unit (see column BG).	Hodgin et al. (2020)	Mexico	541.77	539.49	539	539	539	539	539	539	538.456	542.787	535.018	Cerro San Agustin (LV1802)	La Cienega		23.5	Dolomite	shallow dolostone	2	-0.07	-8.54
Laurentia. Mexico.	Well constrained by interbedded radiometric age or regional d13Ccarb chemo- and lithostratigraphic correlation to section hosting interbedded radiometric age	Age of sections constrained by radiometric age of sandy dolostone unit (see column BG).	Hodgin et al. (2020)	Mexico	541.723	539.475	538.901	538.901	538.901	538.901	538.901	538.901	538.366	542.637	534.954	Cerro San Agustin (LV1802)	La Cienega		27.374345548000001	Dolomite	shallow dolostone	6	0.61	-6.02
Laurentia. Mexico.	Well constrained by interbedded radiometric age or regional d13Ccarb chemo- and lithostratigraphic correlation to section hosting interbedded radiometric age	Age of sections constrained by radiometric age of sandy dolostone unit (see column BG).	Hodgin et al. (2020)	Mexico	541.688	539.464	538.826	538.826	538.826	538.826	538.826	538.826	538.299	542.525	534.906	Cerro San Agustin (LV1802)	La Cienega		30.280104709	Dolomite	shallow dolostone	9	-0.12	-7.77
Laurentia. Mexico.	Well constrained by interbedded radiometric age or regional d13Ccarb chemo- and lithostratigraphic correlation to section hosting interbedded radiometric age	Age of sections constrained by radiometric age of sandy dolostone unit (see column BG).	Hodgin et al. (2020)	Mexico	541.477	539.398	538.38	538.38	538.38	538.38	538.38	538.38	537.896	541.852	534.617	Cerro San Agustin (LV1802)	La Cienega		47.714659675	Dolomite	shallow dolostone	27	-0.32	-5.07
Laurentia. Mexico.	Well constrained by interbedded radiometric age or regional d13Ccarb chemo- and lithostratigraphic correlation to section hosting interbedded radiometric age	Age of sections constrained by radiometric age of sandy dolostone unit (see column BG).	Hodgin et al. (2020)	Mexico	541.395	539.373	538.206	538.206	538.206	538.206	538.206	538.206	537.739	541.59	534.505	Cerro San Agustin (LV1802)	La Cienega		54.494764384	Dolomite	shallow dolostone	34	-1.97	-0.12
[truncated: 16,510 more rows]
[truncated: 1,152 more columns]

## Sheet: d13Ccarb_age_models_635_510
Craton	Degree.of.confidence.in.calibration.	Calibration	Reference	Basin.Region	Model.A	Model.B	Model.C	Model.D	Model.E	Model.F	Model.G	Model.H	Model.I	Model.J	Model.K	Site.Section.Surface	Formation	Interpreted.depositional.setting	Sample	Lithology	Crude.lithofacies.association	Stratigraphic.height.m	d13Ccarb	d18Ocarb	Notes
[truncated: 29,095 more rows]

[truncated: 3 more sheets: Biostratigraphic_data_long_f, Lithos._data_long, Lithos._data_long_Dengying_corr]
