# Supplementary material for: Sea level controls on Ediacaran-Cambrian animal radiations
Source: Sci Adv. 2024 Jul 31;10(31):eado6462. doi: 10.1126/sciadv.ado6462 (PMC11290527; doi:10.1126/sciadv.ado6462)
Supplement: Supplementary file 2 — Data S1 to S4 [file sciadv.ado6462_data_s1_to_s4.zip › ado6462_data_s3.xlsx]

## Sheet: Sheet2
Diamictite		2	0.0160862		0	0
Volcanic (including mafic extrusives and intrusives and volcanic breccia. Excluding air fall tuff deposits)		140	1.12604		102	0.865727
Erosion/non-deposition		7919	63.6934		2643	22.4325
evaporitic facies (mostly mixed carbonate evaporitic)		574	4.61675		379	3.21677
phosphorite		55	0.442371		196	1.66355
fluvial/subaerial/fanglomerate siliciclastic		567	4.56044		189	1.60414
shallow siliciclastic	shallow inner shelf siliciclastic	1831	14.7269		3181	26.9988
shallow carbonate	shallow inner shelf carbonate	0	0		0	0
mid siliciclastic	mid-outer shelf and upper slope siliciclastic	2086	16.7779		2341	19.8693
mid carbonate	mid-outer shelf and upper slope carbonate	0	0		0	0
deep siliciclastic	lower slope to basin siliciclastic	1967	15.8208		496	4.20981
deep carbonate	lower slope to basin carbonate	0	0		0	0
shallow limestone		1039	8.35679		1661	14.0978
shallow dolostone		2456	19.7539		1659	14.0808
mid limestone		1443	11.6062		1441	12.2305
mid dolostone		164	1.31907		127	1.07792
deep limestone		30	0.241293		10	0.0848752
deep dolostone		79	0.635406		0	0
Included in summed Wernecke Mountains calculation
			% Total 'Ediacaran' database (>538.8 Ma)			% Total 'Cambrian' database (<538.8 Ma)
	SUM	12433	100		11782	100

## Sheet: ByVolume
	Avalonia				South China						Laurentia												Australia		East European Platform				Siberian Platform												Arabian/Nubian Shield		Corumbá Group, Brazil		Kalahari Craton		Anti-Atlas Mountains, Morocco		Zavkhan Terrane
Cambrian' litho-blocks		34		10		14		21		12		3		11		10		4		13		19		4		6		6		3		16		34		36		8		9		28		2		14	intervals of mixed facies (e.g., rapid alternations of limestone and dolostone) counted as coherent litho-blocks	17
Ediacaran' litho-blocks		4		1		16		9		20		5		7		15		11		5		10		18		6		17		0		1		7		16		4		2		55		14		15		1
	SE Newfoundland		Central England and Wales		Shallow Yangtze Platform (W)		Three Gorges area (intraplatform basin)		Slope to deep Basin (E and S)		Selwyn/Ogilvie Mountains		Mackenzie Mountains		Wernecke Mountains		Nadaleen River area (Wernecke Mountains)		Mexico		California/Nevada		Flinders Ranges		White Sea (Winter Coast)		Podolia (Moldova/Ukraine)		NW Siberia		SW Siberia		S Siberia		Central Siberia (saliniferous/evaporitic)		SE Siberia		NE Siberia		South Oman Salt Basin		Corumbá Group, Brazil		Namibia and South Africa		Anti-Atlas Mountains, Morocco		Mongolia
Age (Ma)	Group/Formation/Member	Lithofacies association	Formation/Member	Lithofacies association	Formation/Member	Lithofacies association	Formation/Member	Lithofacies association	Formation/Member	Lithofacies association	Formation/Member	Lithofacies association	Formation/Member	Lithofacies association	Formation/Member	Lithofacies association	Formation/Member	Lithofacies association	Formation/Member	Lithofacies association	Formation/Member	Lithofacies association	Formation/Member	Lithofacies association	Formation/Member	Lithofacies association	Formation/Member	Lithofacies association	Formation/Member	Lithofacies association	Formation/Member	Lithofacies association	Formation/Member	Lithofacies association	Formation/Member	Lithofacies association	Formation/Member	Lithofacies association	Formation/Member	Lithofacies association	Formation/Member	Lithofacies association	Formation/Member	Lithofacies association	Formation/Member	Lithofacies association	Formation/Member	Lithofacies association	Formation/Member
510	Brigus Formation	mid siliciclastic	Caerbwdi Sandstone (including Caerfai Bay Shale) of the Caerfai Group (Pembrokeshire)/Purley Shale Fm (Nuneaton)/ Lower Comley Sandstone Fm (Shropshire)	mid siliciclastic	Wulongqing Formation	mid siliciclastic	Tianheban Formation	shallow limestone	Dachenling Formation	deep siliciclastic	Gull Lake Formation	mid siliciclastic	Sekwi Formation	shallow limestone	Illtyd Formation	shallow limestone		Erosion/non-deposition	Puerto Blanco Formation	shallow siliciclastic	Poleta Formation	shallow limestone	Mernmerna Formation	mid limestone		Erosion/non-deposition	Samets Formation	shallow siliciclastic	Shumnoy Formation	mid limestone	Lebyazhino Formation	shallow dolostone	Olenek Formation	shallow limestone	Olenek Formation	shallow limestone	Titary Formation	shallow limestone	Erkeket Formation	mid limestone	Mahatta Humaid Group	shallow siliciclastic		Erosion/non-deposition		Erosion/non-deposition	Tazlaft Formation	shallow siliciclastic	Khairkhan Formation
510.05	Brigus Formation	mid siliciclastic	Caerbwdi Sandstone (including Caerfai Bay Shale) of the Caerfai Group (Pembrokeshire)/Purley Shale Fm (Nuneaton)/ Lower Comley Sandstone Fm (Shropshire)	mid siliciclastic	Wulongqing Formation	mid siliciclastic	Tianheban Formation	shallow limestone	Dachenling Formation	deep siliciclastic	Gull Lake Formation	mid siliciclastic	Sekwi Formation	shallow limestone	Illtyd Formation	shallow limestone		Erosion/non-deposition	Puerto Blanco Formation	shallow siliciclastic	Poleta Formation	shallow limestone	Mernmerna Formation	mid limestone		Erosion/non-deposition	Samets Formation	shallow siliciclastic	Shumnoy Formation	mid limestone	Lebyazhino Formation	shallow dolostone	Olenek Formation	shallow limestone	Olenek Formation	shallow limestone	Titary Formation	shallow limestone	Erkeket Formation	mid limestone	Mahatta Humaid Group	shallow siliciclastic		Erosion/non-deposition		Erosion/non-deposition	Tazlaft Formation	shallow siliciclastic	Khairkhan Formation
510.1	Brigus Formation	mid siliciclastic	Caerbwdi Sandstone (including Caerfai Bay Shale) of the Caerfai Group (Pembrokeshire)/Purley Shale Fm (Nuneaton)/ Lower Comley Sandstone Fm (Shropshire)	mid siliciclastic	Wulongqing Formation	mid siliciclastic	Tianheban Formation	shallow limestone	Dachenling Formation	deep siliciclastic	Gull Lake Formation	mid siliciclastic	Sekwi Formation	shallow limestone	Illtyd Formation	shallow limestone		Erosion/non-deposition	Puerto Blanco Formation	shallow siliciclastic	Poleta Formation	shallow limestone	Mernmerna Formation	mid limestone		Erosion/non-deposition	Samets Formation	shallow siliciclastic	Shumnoy Formation	mid limestone	Lebyazhino Formation	shallow dolostone	Olenek Formation	shallow limestone	Olenek Formation	shallow limestone	Titary Formation	shallow limestone	Erkeket Formation	mid limestone	Mahatta Humaid Group	shallow siliciclastic		Erosion/non-deposition		Erosion/non-deposition	Tazlaft Formation	shallow siliciclastic	Khairkhan Formation
510.15	Brigus Formation	mid siliciclastic	Caerbwdi Sandstone (including Caerfai Bay Shale) of the Caerfai Group (Pembrokeshire)/Purley Shale Fm (Nuneaton)/ Lower Comley Sandstone Fm (Shropshire)	mid siliciclastic	Wulongqing Formation	mid siliciclastic	Tianheban Formation	shallow limestone	Dachenling Formation	deep siliciclastic	Gull Lake Formation	mid siliciclastic	Sekwi Formation	shallow limestone	Illtyd Formation	shallow limestone		Erosion/non-deposition	Puerto Blanco Formation	shallow siliciclastic	Poleta Formation	shallow limestone	Mernmerna Formation	mid limestone		Erosion/non-deposition	Samets Formation	shallow siliciclastic	Shumnoy Formation	mid limestone	Lebyazhino Formation	shallow dolostone	Olenek Formation	shallow limestone	Olenek Formation	shallow limestone	Titary Formation	shallow limestone	Erkeket Formation	mid limestone	Mahatta Humaid Group	shallow siliciclastic		Erosion/non-deposition		Erosion/non-deposition	Tazlaft Formation	shallow siliciclastic	Khairkhan Formation
510.2	Brigus Formation	mid siliciclastic	Caerbwdi Sandstone (including Caerfai Bay Shale) of the Caerfai Group (Pembrokeshire)/Purley Shale Fm (Nuneaton)/ Lower Comley Sandstone Fm (Shropshire)	mid siliciclastic	Wulongqing Formation	mid siliciclastic	Tianheban Formation	shallow limestone	Dachenling Formation	deep siliciclastic	Gull Lake Formation	mid siliciclastic	Sekwi Formation	shallow limestone	Illtyd Formation	shallow limestone		Erosion/non-deposition	Puerto Blanco Formation	shallow siliciclastic	Poleta Formation	shallow limestone	Mernmerna Formation	mid limestone		Erosion/non-deposition	Samets Formation	shallow siliciclastic	Shumnoy Formation	mid limestone	Lebyazhino Formation	shallow dolostone	Olenek Formation	shallow limestone	Olenek Formation	shallow limestone	Titary Formation	shallow limestone	Erkeket Formation	mid limestone	Mahatta Humaid Group	shallow siliciclastic		Erosion/non-deposition		Erosion/non-deposition	Tazlaft Formation	shallow siliciclastic	Khairkhan Formation
510.25	Brigus Formation	mid siliciclastic	Caerbwdi Sandstone (including Caerfai Bay Shale) of the Caerfai Group (Pembrokeshire)/Purley Shale Fm (Nuneaton)/ Lower Comley Sandstone Fm (Shropshire)	mid siliciclastic	Wulongqing Formation	mid siliciclastic	Tianheban Formation	shallow limestone	Dachenling Formation	deep siliciclastic	Gull Lake Formation	mid siliciclastic	Sekwi Formation	shallow limestone	Illtyd Formation	shallow limestone		Erosion/non-deposition	Puerto Blanco Formation	shallow siliciclastic	Poleta Formation	shallow limestone	Mernmerna Formation	mid limestone		Erosion/non-deposition	Samets Formation	shallow siliciclastic	Shumnoy Formation	mid limestone	Lebyazhino Formation	shallow dolostone	Olenek Formation	shallow limestone	Olenek Formation	shallow limestone	Titary Formation	shallow limestone	Erkeket Formation	mid limestone	Mahatta Humaid Group	shallow siliciclastic		Erosion/non-deposition		Erosion/non-deposition	Tazlaft Formation	shallow siliciclastic	Khairkhan Formation
510.3	Brigus Formation	mid siliciclastic	Caerbwdi Sandstone (including Caerfai Bay Shale) of the Caerfai Group (Pembrokeshire)/Purley Shale Fm (Nuneaton)/ Lower Comley Sandstone Fm (Shropshire)	mid siliciclastic	Wulongqing Formation	mid siliciclastic	Tianheban Formation	shallow limestone	Dachenling Formation	deep siliciclastic	Gull Lake Formation	mid siliciclastic	Sekwi Formation	shallow limestone	Illtyd Formation	shallow limestone		Erosion/non-deposition	Puerto Blanco Formation	shallow siliciclastic	Poleta Formation	shallow limestone	Mernmerna Formation	mid limestone		Erosion/non-deposition	Samets Formation	shallow siliciclastic	Shumnoy Formation	mid limestone	Lebyazhino Formation	shallow dolostone	Olenek Formation	shallow limestone	Olenek Formation	shallow limestone	Titary Formation	shallow limestone	Erkeket Formation	mid limestone	Mahatta Humaid Group	shallow siliciclastic		Erosion/non-deposition		Erosion/non-deposition	Tazlaft Formation	shallow siliciclastic	Khairkhan Formation
510.35	Brigus Formation	mid siliciclastic	Caerbwdi Sandstone (including Caerfai Bay Shale) of the Caerfai Group (Pembrokeshire)/Purley Shale Fm (Nuneaton)/ Lower Comley Sandstone Fm (Shropshire)	mid siliciclastic	Wulongqing Formation	mid siliciclastic	Tianheban Formation	shallow limestone	Dachenling Formation	mid limestone	Gull Lake Formation	mid siliciclastic	Sekwi Formation	shallow limestone	Illtyd Formation	shallow limestone		Erosion/non-deposition	Puerto Blanco Formation	shallow siliciclastic	Poleta Formation	shallow limestone	Mernmerna Formation	mid limestone		Erosion/non-deposition	Samets Formation	shallow siliciclastic	Shumnoy Formation	mid limestone	Lebyazhino Formation	shallow dolostone	Olenek Formation	shallow limestone	Olenek Formation	shallow limestone	Titary Formation	shallow limestone	Erkeket Formation	mid limestone	Mahatta Humaid Group	shallow siliciclastic		Erosion/non-deposition		Erosion/non-deposition	Tazlaft Formation	shallow siliciclastic	Khairkhan Formation
510.4	Brigus Formation	mid siliciclastic	Caerbwdi Sandstone (including Caerfai Bay Shale) of the Caerfai Group (Pembrokeshire)/Purley Shale Fm (Nuneaton)/ Lower Comley Sandstone Fm (Shropshire)	mid siliciclastic	Wulongqing Formation	mid siliciclastic	Tianheban Formation	shallow limestone	Dachenling Formation	mid limestone	Gull Lake Formation	mid siliciclastic	Sekwi Formation	shallow limestone	Illtyd Formation	shallow limestone		Erosion/non-deposition	Puerto Blanco Formation	shallow siliciclastic	Poleta Formation	shallow limestone	Mernmerna Formation	mid limestone		Erosion/non-deposition	Samets Formation	shallow siliciclastic	Shumnoy Formation	mid limestone	Lebyazhino Formation	shallow dolostone	Olenek Formation	shallow limestone	Olenek Formation	shallow limestone	Titary Formation	shallow limestone	Erkeket Formation	mid limestone	Mahatta Humaid Group	shallow siliciclastic		Erosion/non-deposition		Erosion/non-deposition	Tazlaft Formation	shallow siliciclastic	Khairkhan Formation
510.45	Brigus Formation	mid siliciclastic	Caerbwdi Sandstone (including Caerfai Bay Shale) of the Caerfai Group (Pembrokeshire)/Purley Shale Fm (Nuneaton)/ Lower Comley Sandstone Fm (Shropshire)	mid siliciclastic	Wulongqing Formation	mid siliciclastic	Tianheban Formation	shallow limestone	Dachenling Formation	mid limestone	Gull Lake Formation	mid siliciclastic	Sekwi Formation	shallow limestone	Illtyd Formation	shallow limestone		Erosion/non-deposition	Puerto Blanco Formation	shallow siliciclastic	Poleta Formation	shallow limestone	Mernmerna Formation	mid limestone		Erosion/non-deposition	Samets Formation	shallow siliciclastic	Shumnoy Formation	mid limestone	Lebyazhino Formation	shallow dolostone	Olenek Formation	shallow limestone	Olenek Formation	shallow limestone	Titary Formation	shallow limestone	Erkeket Formation	mid limestone	Mahatta Humaid Group	shallow siliciclastic		Erosion/non-deposition		Erosion/non-deposition	Tazlaft Formation	shallow siliciclastic	Khairkhan Formation
510.5	Brigus Formation	mid siliciclastic	Caerbwdi Sandstone (including Caerfai Bay Shale) of the Caerfai Group (Pembrokeshire)/Purley Shale Fm (Nuneaton)/ Lower Comley Sandstone Fm (Shropshire)	mid siliciclastic	Wulongqing Formation	mid siliciclastic	Tianheban Formation	shallow limestone	Dachenling Formation	mid limestone	Gull Lake Formation	mid siliciclastic	Sekwi Formation	shallow limestone	Illtyd Formation	shallow limestone		Erosion/non-deposition	Puerto Blanco Formation	shallow siliciclastic	Poleta Formation	shallow limestone	Mernmerna Formation	mid limestone		Erosion/non-deposition	Samets Formation	shallow siliciclastic	Shumnoy Formation	mid limestone	Lebyazhino Formation	shallow dolostone	Olenek Formation	shallow limestone	Olenek Formation	shallow limestone	Titary Formation	shallow limestone	Erkeket Formation	mid limestone	Mahatta Humaid Group	shallow siliciclastic		Erosion/non-deposition		Erosion/non-deposition	Tazlaft Formation	shallow siliciclastic	Khairkhan Formation
510.55	Brigus Formation	mid siliciclastic	Caerbwdi Sandstone (including Caerfai Bay Shale) of the Caerfai Group (Pembrokeshire)/Purley Shale Fm (Nuneaton)/ Lower Comley Sandstone Fm (Shropshire)	mid siliciclastic	Wulongqing Formation	mid siliciclastic	Tianheban Formation	shallow limestone	Dachenling Formation	mid limestone	Gull Lake Formation	mid siliciclastic	Sekwi Formation	shallow limestone	Illtyd Formation	shallow limestone		Erosion/non-deposition	Puerto Blanco Formation	shallow siliciclastic	Poleta Formation	shallow limestone	Mernmerna Formation	mid limestone		Erosion/non-deposition	Samets Formation	shallow siliciclastic	Shumnoy Formation	mid limestone	Lebyazhino Formation	shallow dolostone	Olenek Formation	shallow limestone	Olenek Formation	shallow limestone	Titary Formation	shallow limestone	Erkeket Formation	mid limestone	Mahatta Humaid Group	shallow siliciclastic		Erosion/non-deposition		Erosion/non-deposition	Tazlaft Formation	shallow siliciclastic	Khairkhan Formation
510.6	Brigus Formation	mid siliciclastic	Caerbwdi Sandstone (including Caerfai Bay Shale) of the Caerfai Group (Pembrokeshire)/Purley Shale Fm (Nuneaton)/ Lower Comley Sandstone Fm (Shropshire)	mid siliciclastic	Wulongqing Formation	mid siliciclastic	Tianheban Formation	shallow limestone	Dachenling Formation	deep limestone	Gull Lake Formation	mid siliciclastic	Sekwi Formation	shallow limestone	Illtyd Formation	shallow limestone		Erosion/non-deposition	Puerto Blanco Formation	shallow siliciclastic	Poleta Formation	shallow limestone	Mernmerna Formation	mid limestone		Erosion/non-deposition	Samets Formation	shallow siliciclastic	Shumnoy Formation	mid limestone	Lebyazhino Formation	shallow dolostone	Olenek Formation	shallow limestone	Olenek Formation	shallow limestone	Keteme Formation	mid limestone	Erkeket Formation	mid limestone	Mahatta Humaid Group	shallow siliciclastic		Erosion/non-deposition		Erosion/non-deposition	Tazlaft Formation	shallow siliciclastic	Khairkhan Formation
510.65	Brigus Formation	mid siliciclastic	Caerbwdi Sandstone (including Caerfai Bay Shale) of the Caerfai Group (Pembrokeshire)/Purley Shale Fm (Nuneaton)/ Lower Comley Sandstone Fm (Shropshire)	mid siliciclastic	Wulongqing Formation	mid siliciclastic	Tianheban Formation	shallow limestone	Dachenling Formation	deep limestone	Gull Lake Formation	mid siliciclastic	Sekwi Formation	shallow limestone	Illtyd Formation	shallow limestone		Erosion/non-deposition	Puerto Blanco Formation	shallow siliciclastic	Poleta Formation	shallow limestone	Mernmerna Formation	mid limestone		Erosion/non-deposition	Samets Formation	shallow siliciclastic	Shumnoy Formation	mid limestone	Lebyazhino Formation	shallow dolostone	Olenek Formation	shallow limestone	Olenek Formation	shallow limestone	Keteme Formation	mid limestone	Erkeket Formation	mid limestone	Mahatta Humaid Group	shallow siliciclastic		Erosion/non-deposition		Erosion/non-deposition	Tazlaft Formation	shallow siliciclastic	Khairkhan Formation
510.7	Brigus Formation	mid siliciclastic	Caerbwdi Sandstone (including Caerfai Bay Shale) of the Caerfai Group (Pembrokeshire)/Purley Shale Fm (Nuneaton)/ Lower Comley Sandstone Fm (Shropshire)	mid siliciclastic	Wulongqing Formation	mid siliciclastic	Tianheban Formation	shallow limestone	Dachenling Formation	deep limestone	Gull Lake Formation	mid siliciclastic	Sekwi Formation	shallow limestone	Illtyd Formation	shallow limestone		Erosion/non-deposition	Puerto Blanco Formation	shallow siliciclastic	Poleta Formation	shallow limestone	Mernmerna Formation	mid limestone		Erosion/non-deposition	Samets Formation	shallow siliciclastic	Shumnoy Formation	mid limestone	Lebyazhino Formation	shallow dolostone	Olenek Formation	shallow limestone	Olenek Formation	shallow limestone	Keteme Formation	mid limestone	Erkeket Formation	mid limestone	Mahatta Humaid Group	shallow siliciclastic		Erosion/non-deposition		Erosion/non-deposition	Tazlaft Formation	shallow siliciclastic	Khairkhan Formation
510.75	Brigus Formation	mid siliciclastic	Caerbwdi Sandstone (including Caerfai Bay Shale) of the Caerfai Group (Pembrokeshire)/Purley Shale Fm (Nuneaton)/ Lower Comley Sandstone Fm (Shropshire)	mid siliciclastic	Wulongqing Formation	mid siliciclastic	Tianheban Formation	shallow limestone	Dachenling Formation	deep limestone	Gull Lake Formation	mid siliciclastic	Sekwi Formation	shallow limestone	Illtyd Formation	shallow limestone		Erosion/non-deposition	Puerto Blanco Formation	shallow siliciclastic	Poleta Formation	shallow limestone	Mernmerna Formation	mid limestone		Erosion/non-deposition	Samets Formation	shallow siliciclastic	Shumnoy Formation	mid limestone	Lebyazhino Formation	shallow dolostone	Olenek Formation	shallow limestone	Olenek Formation	shallow limestone	Keteme Formation	mid limestone	Erkeket Formation	mid limestone	Mahatta Humaid Group	shallow siliciclastic		Erosion/non-deposition		Erosion/non-deposition	Tazlaft Formation	shallow siliciclastic	Khairkhan Formation
510.8	Brigus Formation	mid siliciclastic	Caerbwdi Sandstone (including Caerfai Bay Shale) of the Caerfai Group (Pembrokeshire)/Purley Shale Fm (Nuneaton)/ Lower Comley Sandstone Fm (Shropshire)	mid siliciclastic	Wulongqing Formation	mid siliciclastic	Tianheban Formation	shallow limestone	Dachenling Formation	deep limestone	Gull Lake Formation	mid siliciclastic	Sekwi Formation	shallow limestone	Illtyd Formation	shallow limestone		Erosion/non-deposition	Puerto Blanco Formation	shallow siliciclastic	Poleta Formation	shallow limestone	Mernmerna Formation	mid limestone		Erosion/non-deposition	Samets Formation	shallow siliciclastic	Shumnoy Formation	mid limestone	Lebyazhino Formation	shallow dolostone	Olenek Formation	shallow limestone	Olenek Formation	shallow limestone	Keteme Formation	mid limestone	Erkeket Formation	mid limestone	Mahatta Humaid Group	shallow siliciclastic		Erosion/non-deposition		Erosion/non-deposition	Tazlaft Formation	shallow siliciclastic	Khairkhan Formation
510.85	Brigus Formation	mid siliciclastic	Caerbwdi Sandstone (including Caerfai Bay Shale) of the Caerfai Group (Pembrokeshire)/Purley Shale Fm (Nuneaton)/ Lower Comley Sandstone Fm (Shropshire)	mid siliciclastic	Wulongqing Formation	mid siliciclastic	Tianheban Formation	shallow limestone	Dachenling Formation	deep siliciclastic	Gull Lake Formation	mid siliciclastic	Sekwi Formation	shallow limestone	Illtyd Formation	shallow limestone		Erosion/non-deposition	Puerto Blanco Formation	shallow siliciclastic	Poleta Formation	shallow limestone	Mernmerna Formation	mid limestone		Erosion/non-deposition	Samets Formation	shallow siliciclastic	Shumnoy Formation	mid limestone	Lebyazhino Formation	shallow dolostone	Olenek Formation	shallow limestone	Olenek Formation	shallow limestone	Keteme Formation	mid limestone	Erkeket Formation	mid limestone	Mahatta Humaid Group	shallow siliciclastic		Erosion/non-deposition		Erosion/non-deposition	Tazlaft Formation	shallow siliciclastic	Khairkhan Formation
510.9	Brigus Formation	mid siliciclastic	Caerbwdi Sandstone (including Caerfai Bay Shale) of the Caerfai Group (Pembrokeshire)/Purley Shale Fm (Nuneaton)/ Lower Comley Sandstone Fm (Shropshire)	mid siliciclastic	Wulongqing Formation	mid siliciclastic	Tianheban Formation	shallow limestone	Dachenling Formation	deep siliciclastic	Gull Lake Formation	mid siliciclastic	Sekwi Formation	shallow limestone	Illtyd Formation	shallow limestone		Erosion/non-deposition	Puerto Blanco Formation	shallow siliciclastic	Poleta Formation	shallow limestone	Mernmerna Formation	mid limestone		Erosion/non-deposition	Samets Formation	shallow siliciclastic	Shumnoy Formation	mid limestone	Lebyazhino Formation	shallow dolostone	Olenek Formation	shallow limestone	Olenek Formation	shallow limestone	Keteme Formation	mid limestone	Erkeket Formation	mid limestone	Mahatta Humaid Group	shallow siliciclastic		Erosion/non-deposition		Erosion/non-deposition	Tazlaft Formation	shallow siliciclastic	Khairkhan Formation
510.95	Brigus Formation	mid siliciclastic	Caerbwdi Sandstone (including Caerfai Bay Shale) of the Caerfai Group (Pembrokeshire)/Purley Shale Fm (Nuneaton)/ Lower Comley Sandstone Fm (Shropshire)	mid siliciclastic	Wulongqing Formation	mid siliciclastic	Tianheban Formation	shallow limestone	Dachenling Formation	deep siliciclastic	Gull Lake Formation	mid siliciclastic	Sekwi Formation	shallow limestone	Illtyd Formation	shallow limestone		Erosion/non-deposition	Puerto Blanco Formation	shallow siliciclastic	Poleta Formation	shallow limestone	Mernmerna Formation	mid limestone		Erosion/non-deposition	Samets Formation	shallow siliciclastic	Shumnoy Formation	mid limestone	Lebyazhino Formation	shallow dolostone	Olenek Formation	shallow limestone	Olenek Formation	shallow limestone	Keteme Formation	mid limestone	Erkeket Formation	mid limestone	Mahatta Humaid Group	shallow siliciclastic		Erosion/non-deposition		Erosion/non-deposition	Tazlaft Formation	shallow siliciclastic	Khairkhan Formation
511	Brigus Formation	mid siliciclastic	Caerbwdi Sandstone (including Caerfai Bay Shale) of the Caerfai Group (Pembrokeshire)/Purley Shale Fm (Nuneaton)/ Lower Comley Sandstone Fm (Shropshire)	mid siliciclastic	Wulongqing Formation	mid siliciclastic	Tianheban Formation	shallow limestone	Dachenling Formation	deep siliciclastic	Gull Lake Formation	mid siliciclastic	Sekwi Formation	shallow limestone	Illtyd Formation	shallow limestone		Erosion/non-deposition	Puerto Blanco Formation	shallow siliciclastic	Poleta Formation	shallow limestone	Mernmerna Formation	mid limestone		Erosion/non-deposition	Samets Formation	shallow siliciclastic	Shumnoy Formation	mid limestone	Lebyazhino Formation	shallow dolostone	Olenek Formation	mid limestone	Olenek Formation	mid dolostone	Kutorgina Formation	mid limestone	Erkeket Formation	mid limestone	Mahatta Humaid Group	shallow siliciclastic		Erosion/non-deposition		Erosion/non-deposition	Tazlaft Formation	shallow siliciclastic	Khairkhan Formation
511.05	Brigus Formation	mid siliciclastic	Caerbwdi Sandstone (including Caerfai Bay Shale) of the Caerfai Group (Pembrokeshire)/Purley Shale Fm (Nuneaton)/ Lower Comley Sandstone Fm (Shropshire)	mid siliciclastic	Wulongqing Formation	mid siliciclastic	Tianheban Formation	shallow limestone	Dachenling Formation	mid limestone	Gull Lake Formation	mid siliciclastic	Sekwi Formation	shallow limestone	Illtyd Formation	shallow limestone		Erosion/non-deposition	Puerto Blanco Formation	shallow siliciclastic	Poleta Formation	shallow limestone	Mernmerna Formation	mid limestone		Erosion/non-deposition	Samets Formation	shallow siliciclastic	Shumnoy Formation	mid limestone	Lebyazhino Formation	shallow dolostone	Olenek Formation	mid limestone	Olenek Formation	mid dolostone	Kutorgina Formation	mid limestone	Erkeket Formation	mid limestone	Mahatta Humaid Group	shallow siliciclastic		Erosion/non-deposition		Erosion/non-deposition	Tazlaft Formation	shallow siliciclastic	Khairkhan Formation
511.1	Brigus Formation	mid siliciclastic	Caerbwdi Sandstone (including Caerfai Bay Shale) of the Caerfai Group (Pembrokeshire)/Purley Shale Fm (Nuneaton)/ Lower Comley Sandstone Fm (Shropshire)	mid siliciclastic	Wulongqing Formation	mid siliciclastic	Tianheban Formation	shallow limestone	Dachenling Formation	mid limestone	Gull Lake Formation	mid siliciclastic	Sekwi Formation	shallow limestone	Illtyd Formation	shallow limestone		Erosion/non-deposition	Puerto Blanco Formation	shallow siliciclastic	Poleta Formation	shallow limestone	Mernmerna Formation	mid limestone		Erosion/non-deposition	Samets Formation	shallow siliciclastic	Shumnoy Formation	mid limestone	Lebyazhino Formation	shallow dolostone	Olenek Formation	mid limestone	Olenek Formation	mid dolostone	Kutorgina Formation	mid limestone	Erkeket Formation	mid limestone	Mahatta Humaid Group	shallow siliciclastic		Erosion/non-deposition		Erosion/non-deposition	Tazlaft Formation	shallow siliciclastic	Khairkhan Formation
511.15	Brigus Formation	mid siliciclastic	Caerbwdi Sandstone (including Caerfai Bay Shale) of the Caerfai Group (Pembrokeshire)/Purley Shale Fm (Nuneaton)/ Lower Comley Sandstone Fm (Shropshire)	mid siliciclastic	Wulongqing Formation	mid siliciclastic	Tianheban Formation	shallow limestone	Dachenling Formation	mid limestone	Gull Lake Formation	mid siliciclastic	Sekwi Formation	shallow limestone	Illtyd Formation	shallow limestone		Erosion/non-deposition	Puerto Blanco Formation	shallow siliciclastic	Poleta Formation	shallow limestone	Mernmerna Formation	mid limestone		Erosion/non-deposition	Samets Formation	shallow siliciclastic	Shumnoy Formation	mid limestone	Lebyazhino Formation	shallow dolostone	Olenek Formation	mid limestone	Olenek Formation	mid dolostone	Kutorgina Formation	mid limestone	Erkeket Formation	mid limestone	Mahatta Humaid Group	shallow siliciclastic		Erosion/non-deposition		Erosion/non-deposition	Tazlaft Formation	shallow siliciclastic	Khairkhan Formation
511.2	Brigus Formation	mid siliciclastic	Caerbwdi Sandstone (including Caerfai Bay Shale) of the Caerfai Group (Pembrokeshire)/Purley Shale Fm (Nuneaton)/ Lower Comley Sandstone Fm (Shropshire)	mid siliciclastic	Wulongqing Formation	mid siliciclastic	Tianheban Formation	shallow limestone	Dachenling Formation	mid limestone	Gull Lake Formation	mid siliciclastic	Sekwi Formation	shallow limestone	Illtyd Formation	shallow limestone		Erosion/non-deposition	Puerto Blanco Formation	shallow siliciclastic	Poleta Formation	shallow limestone	Mernmerna Formation	mid limestone		Erosion/non-deposition	Samets Formation	shallow siliciclastic	Shumnoy Formation	mid limestone	Lebyazhino Formation	shallow dolostone	Olenek Formation	mid limestone	Olenek Formation	mid dolostone	Kutorgina Formation	mid limestone	Erkeket Formation	mid limestone	Mahatta Humaid Group	shallow siliciclastic		Erosion/non-deposition		Erosion/non-deposition	Tazlaft Formation	shallow siliciclastic	Khairkhan Formation
511.25	Brigus Formation	mid siliciclastic	Caerbwdi Sandstone (including Caerfai Bay Shale) of the Caerfai Group (Pembrokeshire)/Purley Shale Fm (Nuneaton)/ Lower Comley Sandstone Fm (Shropshire)	mid siliciclastic	Wulongqing Formation	mid siliciclastic	Tianheban Formation	shallow limestone	Dachenling Formation	mid limestone	Gull Lake Formation	mid siliciclastic	Sekwi Formation	shallow limestone	Illtyd Formation	shallow limestone		Erosion/non-deposition	Puerto Blanco Formation	shallow siliciclastic	Poleta Formation	shallow limestone	Mernmerna Formation	mid limestone		Erosion/non-deposition	Samets Formation	shallow siliciclastic	Shumnoy Formation	mid limestone	Lebyazhino Formation	shallow dolostone	Olenek Formation	mid limestone	Olenek Formation	mid dolostone	Kutorgina Formation	mid limestone	Erkeket Formation	mid limestone	Mahatta Humaid Group	shallow siliciclastic		Erosion/non-deposition		Erosion/non-deposition	Tazlaft Formation	shallow siliciclastic	Khairkhan Formation
511.3	Brigus Formation	mid siliciclastic	Caerbwdi Sandstone (including Caerfai Bay Shale) of the Caerfai Group (Pembrokeshire)/Purley Shale Fm (Nuneaton)/ Lower Comley Sandstone Fm (Shropshire)	mid siliciclastic	Wulongqing Formation	mid siliciclastic	Tianheban Formation	shallow limestone	Dachenling Formation	deep siliciclastic	Gull Lake Formation	mid siliciclastic	Sekwi Formation	shallow limestone	Illtyd Formation	shallow limestone		Erosion/non-deposition	Puerto Blanco Formation	shallow siliciclastic	Poleta Formation	shallow limestone	Mernmerna Formation	mid limestone		Erosion/non-deposition	Samets Formation	shallow siliciclastic	Shumnoy Formation	mid limestone	Lebyazhino Formation	shallow dolostone	Olenek Formation	mid limestone	Olenek Formation	mid dolostone	Kutorgina Formation	mid limestone	Erkeket Formation	mid limestone	Mahatta Humaid Group	shallow siliciclastic		Erosion/non-deposition		Erosion/non-deposition	Tazlaft Formation	shallow siliciclastic	Khairkhan Formation
511.35	Brigus Formation	mid siliciclastic	Caerbwdi Sandstone (including Caerfai Bay Shale) of the Caerfai Group (Pembrokeshire)/Purley Shale Fm (Nuneaton)/ Lower Comley Sandstone Fm (Shropshire)	mid siliciclastic	Wulongqing Formation	mid siliciclastic	Tianheban Formation	shallow limestone	Dachenling Formation	deep siliciclastic	Gull Lake Formation	mid siliciclastic	Sekwi Formation	shallow limestone	Illtyd Formation	shallow limestone		Erosion/non-deposition	Puerto Blanco Formation	shallow siliciclastic	Poleta Formation	shallow limestone	Mernmerna Formation	mid limestone		Erosion/non-deposition	Samets Formation	shallow siliciclastic	Shumnoy Formation	mid limestone	Lebyazhino Formation	shallow dolostone	Olenek Formation	mid limestone	Olenek Formation	mid dolostone	Kutorgina Formation	mid limestone	Erkeket Formation	mid limestone	Mahatta Humaid Group	shallow siliciclastic		Erosion/non-deposition		Erosion/non-deposition	Tazlaft Formation	shallow siliciclastic	Khairkhan Formation
511.4	Brigus Formation	mid siliciclastic	Caerbwdi Sandstone (including Caerfai Bay Shale) of the Caerfai Group (Pembrokeshire)/Purley Shale Fm (Nuneaton)/ Lower Comley Sandstone Fm (Shropshire)	mid siliciclastic	Wulongqing Formation	mid siliciclastic	Tianheban Formation	shallow limestone	Dachenling Formation	deep siliciclastic	Gull Lake Formation	mid siliciclastic	Sekwi Formation	shallow limestone	Illtyd Formation	shallow limestone		Erosion/non-deposition	Puerto Blanco Formation	shallow siliciclastic	Poleta Formation	shallow limestone	Mernmerna Formation	mid limestone		Erosion/non-deposition	Samets Formation	shallow siliciclastic	Shumnoy Formation	mid limestone	Lebyazhino Formation	shallow dolostone	Olenek Formation	mid limestone	Olenek Formation	mid dolostone	Kutorgina Formation	mid limestone	Erkeket Formation	mid limestone	Mahatta Humaid Group	shallow siliciclastic		Erosion/non-deposition		Erosion/non-deposition	Tazlaft Formation	shallow siliciclastic	Khairkhan Formation
511.45	Brigus Formation	mid siliciclastic	Caerbwdi Sandstone (including Caerfai Bay Shale) of the Caerfai Group (Pembrokeshire)/Purley Shale Fm (Nuneaton)/ Lower Comley Sandstone Fm (Shropshire)	mid siliciclastic	Wulongqing Formation	mid siliciclastic	Tianheban Formation	shallow limestone	Dachenling Formation	deep siliciclastic	Gull Lake Formation	mid siliciclastic	Sekwi Formation	shallow limestone	Illtyd Formation	shallow limestone		Erosion/non-deposition	Puerto Blanco Formation	shallow siliciclastic	Poleta Formation	shallow limestone	Mernmerna Formation	mid limestone		Erosion/non-deposition	Samets Formation	shallow siliciclastic	Shumnoy Formation	mid limestone	Lebyazhino Formation	shallow dolostone	Olenek Formation	mid limestone	Olenek Formation	mid dolostone	Kutorgina Formation	mid limestone	Erkeket Formation	mid limestone	Mahatta Humaid Group	shallow siliciclastic		Erosion/non-deposition		Erosion/non-deposition	Tazlaft Formation	shallow siliciclastic	Khairkhan Formation
511.5	Brigus Formation	mid siliciclastic	Caerbwdi Sandstone (including Caerfai Bay Shale) of the Caerfai Group (Pembrokeshire)/Purley Shale Fm (Nuneaton)/ Lower Comley Sandstone Fm (Shropshire)	mid siliciclastic	Wulongqing Formation	mid siliciclastic	Tianheban Formation	shallow limestone	Dachenling Formation	deep siliciclastic	Gull Lake Formation	mid siliciclastic	Sekwi Formation	shallow limestone	Illtyd Formation	shallow limestone		Erosion/non-deposition	Puerto Blanco Formation	shallow siliciclastic	Poleta Formation	shallow limestone	Mernmerna Formation	mid limestone		Erosion/non-deposition	Samets Formation	shallow siliciclastic	Shumnoy Formation	mid limestone	Lebyazhino Formation	shallow dolostone	Olenek Formation	mid limestone	Olenek Formation	mid dolostone	Kutorgina Formation	mid limestone	Erkeket Formation	mid limestone	Mahatta Humaid Group	shallow siliciclastic		Erosion/non-deposition		Erosion/non-deposition	Tazlaft Formation	shallow siliciclastic	Khairkhan Formation
511.55	Brigus Formation	mid siliciclastic	Caerbwdi Sandstone (including Caerfai Bay Shale) of the Caerfai Group (Pembrokeshire)/Purley Shale Fm (Nuneaton)/ Lower Comley Sandstone Fm (Shropshire)	mid siliciclastic	Wulongqing Formation	mid siliciclastic	Tianheban Formation	shallow limestone	Dachenling Formation	deep limestone	Gull Lake Formation	mid siliciclastic	Sekwi Formation	shallow limestone	Illtyd Formation	shallow limestone		Erosion/non-deposition	Puerto Blanco Formation	shallow siliciclastic	Poleta Formation	shallow limestone	Mernmerna Formation	mid limestone		Erosion/non-deposition	Samets Formation	shallow siliciclastic	Shumnoy Formation	mid limestone	Lebyazhino Formation	shallow dolostone	Olenek Formation	mid limestone	Olenek Formation	mid dolostone	Kutorgina Formation	mid limestone	Erkeket Formation	mid limestone	Mahatta Humaid Group	shallow siliciclastic		Erosion/non-deposition		Erosion/non-deposition	Tazlaft Formation	shallow siliciclastic	Khairkhan Formation
511.6	Brigus Formation	mid siliciclastic	Caerbwdi Sandstone (including Caerfai Bay Shale) of the Caerfai Group (Pembrokeshire)/Purley Shale Fm (Nuneaton)/ Lower Comley Sandstone Fm (Shropshire)	mid siliciclastic	Wulongqing Formation	mid siliciclastic	Tianheban Formation	shallow limestone	Dachenling Formation	deep limestone	Gull Lake Formation	mid siliciclastic	Sekwi Formation	shallow limestone	Illtyd Formation	shallow limestone		Erosion/non-deposition	Puerto Blanco Formation	shallow siliciclastic	Poleta Formation	shallow limestone	Mernmerna Formation	mid limestone		Erosion/non-deposition	Samets Formation	shallow siliciclastic	Shumnoy Formation	mid limestone	Lebyazhino Formation	shallow dolostone	Olenek Formation	mid limestone	Olenek Formation	mid limestone	Kutorgina Formation	mid limestone	Erkeket Formation	mid limestone	Mahatta Humaid Group	shallow siliciclastic		Erosion/non-deposition		Erosion/non-deposition	Tazlaft Formation	shallow siliciclastic	Khairkhan Formation
511.65	Brigus Formation	mid siliciclastic	Caerbwdi Sandstone (including Caerfai Bay Shale) of the Caerfai Group (Pembrokeshire)/Purley Shale Fm (Nuneaton)/ Lower Comley Sandstone Fm (Shropshire)	mid siliciclastic	Wulongqing Formation	mid siliciclastic	Tianheban Formation	shallow limestone	Dachenling Formation	deep limestone	Gull Lake Formation	mid siliciclastic	Sekwi Formation	shallow limestone	Illtyd Formation	shallow limestone		Erosion/non-deposition	Puerto Blanco Formation	shallow siliciclastic	Poleta Formation	mid siliciclastic	Mernmerna Formation	mid limestone		Erosion/non-deposition	Samets Formation	shallow siliciclastic	Shumnoy Formation	mid limestone	Lebyazhino Formation	shallow dolostone	Olenek Formation	mid limestone	Olenek Formation	mid limestone	Kutorgina Formation	mid limestone	Erkeket Formation	mid limestone	Mahatta Humaid Group	shallow siliciclastic		Erosion/non-deposition		Erosion/non-deposition	Tazlaft Formation	shallow siliciclastic	Khairkhan Formation
511.7	Brigus Formation	mid siliciclastic	Caerbwdi Sandstone (including Caerfai Bay Shale) of the Caerfai Group (Pembrokeshire)/Purley Shale Fm (Nuneaton)/ Lower Comley Sandstone Fm (Shropshire)	mid siliciclastic	Wulongqing Formation	mid siliciclastic	Tianheban Formation	shallow limestone	Dachenling Formation	deep limestone	Gull Lake Formation	mid siliciclastic	Sekwi Formation	shallow limestone	Illtyd Formation	shallow limestone		Erosion/non-deposition	Puerto Blanco Formation	shallow siliciclastic	Poleta Formation	mid siliciclastic	Mernmerna Formation	mid limestone		Erosion/non-deposition	Samets Formation	shallow siliciclastic	Shumnoy Formation	mid limestone	Lebyazhino Formation	shallow dolostone	Olenek Formation	mid limestone	Olenek Formation	mid limestone	Kutorgina Formation	mid limestone	Erkeket Formation	mid limestone	Mahatta Humaid Group	shallow siliciclastic		Erosion/non-deposition		Erosion/non-deposition	Tazlaft Formation	shallow siliciclastic	Khairkhan Formation
511.75	Brigus Formation	mid siliciclastic	Caerbwdi Sandstone (including Caerfai Bay Shale) of the Caerfai Group (Pembrokeshire)/Purley Shale Fm (Nuneaton)/ Lower Comley Sandstone Fm (Shropshire)	mid siliciclastic	Wulongqing Formation	mid siliciclastic	Tianheban Formation	shallow limestone	Dachenling Formation	deep limestone	Gull Lake Formation	mid siliciclastic	Sekwi Formation	shallow limestone	Illtyd Formation	shallow limestone		Erosion/non-deposition	Puerto Blanco Formation	shallow siliciclastic	Poleta Formation	mid siliciclastic	Mernmerna Formation	mid limestone		Erosion/non-deposition	Samets Formation	shallow siliciclastic	Shumnoy Formation	mid limestone	Lebyazhino Formation	shallow dolostone	Olenek Formation	mid limestone	Olenek Formation	mid limestone	Kutorgina Formation	mid limestone	Erkeket Formation	mid limestone	Mahatta Humaid Group	shallow siliciclastic		Erosion/non-deposition		Erosion/non-deposition	Tazlaft Formation	shallow siliciclastic	Khairkhan Formation
511.8	Brigus Formation	mid siliciclastic	Caerbwdi Sandstone (including Caerfai Bay Shale) of the Caerfai Group (Pembrokeshire)/Purley Shale Fm (Nuneaton)/ Lower Comley Sandstone Fm (Shropshire)	mid siliciclastic	Wulongqing Formation	mid siliciclastic	Tianheban Formation	shallow limestone	Niutitang/Hetang Formation	deep siliciclastic	Gull Lake Formation	mid siliciclastic	Sekwi Formation	shallow limestone	Illtyd Formation	shallow limestone		Erosion/non-deposition	Puerto Blanco Formation	shallow siliciclastic	Poleta Formation	mid siliciclastic	Mernmerna Formation	mid limestone		Erosion/non-deposition	Samets Formation	shallow siliciclastic	Shumnoy Formation	mid limestone	Lebyazhino Formation	shallow dolostone	Olenek Formation	mid limestone	Olenek Formation	mid limestone	Kutorgina Formation	mid limestone	Erkeket Formation	mid limestone	Mahatta Humaid Group	shallow siliciclastic		Erosion/non-deposition		Erosion/non-deposition	Tazlaft Formation	shallow siliciclastic	Khairkhan Formation
511.85	Brigus Formation	mid siliciclastic	Caerbwdi Sandstone (including Caerfai Bay Shale) of the Caerfai Group (Pembrokeshire)/Purley Shale Fm (Nuneaton)/ Lower Comley Sandstone Fm (Shropshire)	mid siliciclastic	Wulongqing Formation	mid siliciclastic	Tianheban Formation	shallow limestone	Niutitang/Hetang Formation	deep siliciclastic	Gull Lake Formation	mid siliciclastic	Sekwi Formation	shallow limestone	Illtyd Formation	shallow limestone		Erosion/non-deposition	Puerto Blanco Formation	shallow siliciclastic	Poleta Formation	mid siliciclastic	Mernmerna Formation	mid limestone		Erosion/non-deposition	Samets Formation	shallow siliciclastic	Shumnoy Formation	mid limestone	Lebyazhino Formation	shallow dolostone	Olenek Formation	mid limestone	Olenek Formation	mid limestone	Kutorgina Formation	mid limestone	Erkeket Formation	mid limestone	Mahatta Humaid Group	shallow siliciclastic		Erosion/non-deposition		Erosion/non-deposition	Tazlaft Formation	shallow siliciclastic	Khairkhan Formation
511.9	Brigus Formation	mid siliciclastic	Caerbwdi Sandstone (including Caerfai Bay Shale) of the Caerfai Group (Pembrokeshire)/Purley Shale Fm (Nuneaton)/ Lower Comley Sandstone Fm (Shropshire)	mid siliciclastic	Wulongqing Formation	mid siliciclastic	Tianheban Formation	shallow limestone	Niutitang/Hetang Formation	deep siliciclastic	Gull Lake Formation	mid siliciclastic	Sekwi Formation	shallow limestone	Illtyd Formation	shallow limestone		Erosion/non-deposition	Puerto Blanco Formation	shallow siliciclastic	Poleta Formation	mid siliciclastic	Mernmerna Formation	mid limestone		Erosion/non-deposition	Samets Formation	shallow siliciclastic	Shumnoy Formation	mid limestone	Lebyazhino Formation	shallow dolostone	Olenek Formation	mid limestone	Olenek Formation	mid limestone	Kutorgina Formation	mid limestone	Erkeket Formation	mid limestone	Mahatta Humaid Group	shallow siliciclastic		Erosion/non-deposition		Erosion/non-deposition	Tazlaft Formation	shallow siliciclastic	Khairkhan Formation
511.95	Brigus Formation	mid siliciclastic	Caerbwdi Sandstone (including Caerfai Bay Shale) of the Caerfai Group (Pembrokeshire)/Purley Shale Fm (Nuneaton)/ Lower Comley Sandstone Fm (Shropshire)	mid siliciclastic	Wulongqing Formation	mid siliciclastic	Tianheban Formation	shallow limestone	Niutitang/Hetang Formation	deep siliciclastic	Gull Lake Formation	mid siliciclastic	Sekwi Formation	shallow limestone	Illtyd Formation	shallow limestone		Erosion/non-deposition	Puerto Blanco Formation	shallow siliciclastic	Poleta Formation	mid siliciclastic	Mernmerna Formation	mid limestone		Erosion/non-deposition	Samets Formation	shallow siliciclastic	Shumnoy Formation	mid limestone	Lebyazhino Formation	shallow dolostone	Olenek Formation	mid limestone	Olenek Formation	mid dolostone	Kutorgina Formation	mid limestone	Erkeket Formation	mid limestone	Mahatta Humaid Group	shallow siliciclastic		Erosion/non-deposition		Erosion/non-deposition	Tazlaft Formation	shallow siliciclastic	Khairkhan Formation
512	Brigus Formation	mid siliciclastic	Caerbwdi Sandstone (including Caerfai Bay Shale) of the Caerfai Group (Pembrokeshire)/Purley Shale Fm (Nuneaton)/ Lower Comley Sandstone Fm (Shropshire)	mid siliciclastic	Wulongqing Formation	mid siliciclastic	Tianheban Formation	shallow limestone	Niutitang/Hetang Formation	deep siliciclastic	Gull Lake Formation	mid siliciclastic	Sekwi Formation	shallow siliciclastic	Illtyd Formation	shallow limestone		Erosion/non-deposition	Puerto Blanco Formation	shallow siliciclastic	Poleta Formation	mid siliciclastic	Mernmerna Formation	mid limestone		Erosion/non-deposition	Samets Formation	shallow siliciclastic	Shumnoy Formation	mid limestone	Lebyazhino Formation	shallow dolostone	Olenek Formation	mid limestone	Olenek Formation	mid dolostone	Sinsk Formation	mid limestone	Erkeket Formation	mid limestone	Mahatta Humaid Group	shallow siliciclastic		Erosion/non-deposition		Erosion/non-deposition	Tazlaft Formation	shallow siliciclastic	Khairkhan Formation
512.05	Brigus Formation	mid siliciclastic	Caerbwdi Sandstone (including Caerfai Bay Shale) of the Caerfai Group (Pembrokeshire)/Purley Shale Fm (Nuneaton)/ Lower Comley Sandstone Fm (Shropshire)	mid siliciclastic	Wulongqing Formation	mid siliciclastic	Tianheban Formation	shallow limestone	Niutitang/Hetang Formation	deep siliciclastic	Gull Lake Formation	mid siliciclastic	Sekwi Formation	shallow siliciclastic	Illtyd Formation	shallow limestone		Erosion/non-deposition	Puerto Blanco Formation	shallow siliciclastic	Poleta Formation	shallow limestone	Mernmerna Formation	mid limestone		Erosion/non-deposition	Samets Formation	shallow siliciclastic	Shumnoy Formation	mid limestone	Lebyazhino Formation	shallow dolostone	Olenek Formation	mid dolostone	Olenek Formation	mid dolostone	Sinsk Formation	mid limestone	Erkeket Formation	mid limestone	Mahatta Humaid Group	shallow siliciclastic		Erosion/non-deposition		Erosion/non-deposition	Tazlaft Formation	shallow siliciclastic	Khairkhan Formation
512.1	Brigus Formation	mid siliciclastic	Caerbwdi Sandstone (including Caerfai Bay Shale) of the Caerfai Group (Pembrokeshire)/Purley Shale Fm (Nuneaton)/ Lower Comley Sandstone Fm (Shropshire)	mid siliciclastic	Wulongqing Formation	mid siliciclastic	Tianheban Formation	shallow limestone	Niutitang/Hetang Formation	deep siliciclastic	Gull Lake Formation	mid siliciclastic	Sekwi Formation	shallow siliciclastic	Illtyd Formation	shallow limestone		Erosion/non-deposition	Puerto Blanco Formation	shallow siliciclastic	Poleta Formation	shallow limestone	Mernmerna Formation	mid limestone		Erosion/non-deposition	Samets Formation	shallow siliciclastic	Shumnoy Formation	mid limestone	Lebyazhino Formation	shallow dolostone	Olenek Formation	mid dolostone	Olenek Formation	mid dolostone	Sinsk Formation	mid limestone	Erkeket Formation	mid limestone	Mahatta Humaid Group	shallow siliciclastic		Erosion/non-deposition		Erosion/non-deposition	Tazlaft Formation	shallow siliciclastic	Khairkhan Formation
512.15	Brigus Formation	mid siliciclastic	Caerbwdi Sandstone (including Caerfai Bay Shale) of the Caerfai Group (Pembrokeshire)/Purley Shale Fm (Nuneaton)/ Lower Comley Sandstone Fm (Shropshire)	mid siliciclastic	Wulongqing Formation	shallow limestone	Tianheban Formation	shallow limestone	Niutitang/Hetang Formation	deep siliciclastic	Gull Lake Formation	mid siliciclastic	Sekwi Formation	shallow siliciclastic	Illtyd Formation	shallow limestone		Erosion/non-deposition	Puerto Blanco Formation	shallow siliciclastic	Poleta Formation	shallow limestone	Mernmerna Formation	mid limestone		Erosion/non-deposition	Samets Formation	shallow siliciclastic	Shumnoy Formation	mid limestone	Lebyazhino Formation	shallow dolostone	Olenek Formation	mid dolostone	Olenek Formation	mid dolostone	Sinsk Formation	mid limestone	Erkeket Formation	mid limestone	Mahatta Humaid Group	shallow siliciclastic		Erosion/non-deposition		Erosion/non-deposition	Tazlaft Formation	shallow siliciclastic	Khairkhan Formation
512.2	Brigus Formation	mid siliciclastic	Caerbwdi Sandstone (including Caerfai Bay Shale) of the Caerfai Group (Pembrokeshire)/Purley Shale Fm (Nuneaton)/ Lower Comley Sandstone Fm (Shropshire)	mid siliciclastic	Wulongqing Formation	shallow limestone	Tianheban Formation	shallow limestone	Niutitang/Hetang Formation	deep siliciclastic	Gull Lake Formation	mid siliciclastic	Sekwi Formation	shallow siliciclastic	Illtyd Formation	shallow limestone		Erosion/non-deposition	Puerto Blanco Formation	shallow siliciclastic	Poleta Formation	shallow limestone	Mernmerna Formation	mid limestone		Erosion/non-deposition	Samets Formation	shallow siliciclastic	Shumnoy Formation	mid limestone	Lebyazhino Formation	shallow dolostone	Olenek Formation	mid dolostone	Olenek Formation	mid dolostone	Sinsk Formation	mid limestone	Erkeket Formation	mid limestone	Mahatta Humaid Group	shallow siliciclastic		Erosion/non-deposition		Erosion/non-deposition	Tazlaft Formation	shallow siliciclastic	Khairkhan Formation
512.25	Brigus Formation	mid siliciclastic	Caerbwdi Sandstone (including Caerfai Bay Shale) of the Caerfai Group (Pembrokeshire)/Purley Shale Fm (Nuneaton)/ Lower Comley Sandstone Fm (Shropshire)	mid siliciclastic	Wulongqing Formation	shallow limestone	Tianheban Formation	shallow limestone	Niutitang/Hetang Formation	deep siliciclastic	Gull Lake Formation	mid siliciclastic	Sekwi Formation	shallow siliciclastic	Illtyd Formation	shallow limestone		Erosion/non-deposition	Puerto Blanco Formation	shallow siliciclastic	Poleta Formation	shallow limestone	Mernmerna Formation	mid limestone		Erosion/non-deposition	Samets Formation	shallow siliciclastic	Shumnoy Formation	mid limestone	Lebyazhino Formation	shallow dolostone	Olenek Formation	mid dolostone	Olenek Formation	mid dolostone	Sinsk Formation	mid limestone	Erkeket Formation	mid limestone	Mahatta Humaid Group	shallow siliciclastic		Erosion/non-deposition		Erosion/non-deposition	Tazlaft Formation	shallow siliciclastic	Khairkhan Formation
512.3	Brigus Formation	mid siliciclastic	Caerbwdi Sandstone (including Caerfai Bay Shale) of the Caerfai Group (Pembrokeshire)/Purley Shale Fm (Nuneaton)/ Lower Comley Sandstone Fm (Shropshire)	mid siliciclastic	Wulongqing Formation	shallow limestone	Tianheban Formation	shallow limestone	Niutitang/Hetang Formation	deep siliciclastic	Gull Lake Formation	mid siliciclastic	Sekwi Formation	shallow siliciclastic	Illtyd Formation	shallow limestone		Erosion/non-deposition	Puerto Blanco Formation	shallow siliciclastic	Poleta Formation	shallow limestone	Mernmerna Formation	mid limestone		Erosion/non-deposition	Samets Formation	shallow siliciclastic	Shumnoy Formation	mid limestone	Lebyazhino Formation	shallow dolostone	Olenek Formation	mid dolostone	Olenek Formation	mid dolostone	Sinsk Formation	mid limestone	Erkeket Formation	mid limestone	Mahatta Humaid Group	shallow siliciclastic		Erosion/non-deposition		Erosion/non-deposition	Tazlaft Formation	shallow siliciclastic	Khairkhan Formation
512.35	Brigus Formation	mid siliciclastic	Caerbwdi Sandstone (including Caerfai Bay Shale) of the Caerfai Group (Pembrokeshire)/Purley Shale Fm (Nuneaton)/ Lower Comley Sandstone Fm (Shropshire)	mid siliciclastic	Wulongqing Formation	shallow limestone	Tianheban Formation	shallow limestone	Niutitang/Hetang Formation	deep siliciclastic	Gull Lake Formation	mid siliciclastic	Sekwi Formation	shallow siliciclastic	Illtyd Formation	shallow limestone		Erosion/non-deposition	Puerto Blanco Formation	shallow siliciclastic	Poleta Formation	shallow limestone	Mernmerna Formation	mid limestone		Erosion/non-deposition	Samets Formation	shallow siliciclastic	Shumnoy Formation	mid limestone	Lebyazhino Formation	shallow dolostone	Olenek Formation	mid dolostone	Olenek Formation	mid limestone	Sinsk Formation	mid limestone	Erkeket Formation	mid limestone	Mahatta Humaid Group	shallow siliciclastic		Erosion/non-deposition		Erosion/non-deposition	Tazlaft Formation	shallow siliciclastic	Khairkhan Formation
512.4	Brigus Formation	mid siliciclastic	Caerbwdi Sandstone (including Caerfai Bay Shale) of the Caerfai Group (Pembrokeshire)/Purley Shale Fm (Nuneaton)/ Lower Comley Sandstone Fm (Shropshire)	mid siliciclastic	Wulongqing Formation	mid siliciclastic	Tianheban Formation	shallow limestone	Niutitang/Hetang Formation	deep siliciclastic	Gull Lake Formation	mid siliciclastic	Sekwi Formation	shallow siliciclastic	Illtyd Formation	shallow limestone		Erosion/non-deposition	Puerto Blanco Formation	shallow siliciclastic	Poleta Formation	mid siliciclastic	Mernmerna Formation	mid limestone		Erosion/non-deposition	Samets Formation	shallow siliciclastic	Shumnoy Formation	mid limestone	Lebyazhino Formation	shallow dolostone	Olenek Formation	mid dolostone	Olenek Formation	mid limestone	Sinsk Formation	mid limestone	Erkeket Formation	mid limestone	Mahatta Humaid Group	shallow siliciclastic		Erosion/non-deposition		Erosion/non-deposition	Tazlaft Formation	shallow siliciclastic	Khairkhan Formation
512.45	Brigus Formation	mid siliciclastic	Caerbwdi Sandstone (including Caerfai Bay Shale) of the Caerfai Group (Pembrokeshire)/Purley Shale Fm (Nuneaton)/ Lower Comley Sandstone Fm (Shropshire)	mid siliciclastic	Wulongqing Formation	mid siliciclastic	Tianheban Formation	shallow limestone	Niutitang/Hetang Formation	deep siliciclastic	Gull Lake Formation	mid siliciclastic	Sekwi Formation	shallow siliciclastic	Illtyd Formation	shallow limestone		Erosion/non-deposition	Puerto Blanco Formation	shallow siliciclastic	Poleta Formation	mid siliciclastic	Mernmerna Formation	mid limestone		Erosion/non-deposition	Samets Formation	shallow siliciclastic	Shumnoy Formation	mid limestone	Lebyazhino Formation	shallow dolostone	Olenek Formation	mid dolostone	Olenek Formation	mid limestone	Sinsk Formation	mid limestone	Erkeket Formation	mid limestone	Mahatta Humaid Group	shallow siliciclastic		Erosion/non-deposition		Erosion/non-deposition	Tazlaft Formation	shallow siliciclastic	Khairkhan Formation
512.5	Brigus Formation	mid siliciclastic	Caerbwdi Sandstone (including Caerfai Bay Shale) of the Caerfai Group (Pembrokeshire)/Purley Shale Fm (Nuneaton)/ Lower Comley Sandstone Fm (Shropshire)	mid siliciclastic	Wulongqing Formation	mid siliciclastic	Tianheban Formation	shallow limestone	Niutitang/Hetang Formation	deep siliciclastic	Gull Lake Formation	mid siliciclastic	Sekwi Formation	shallow siliciclastic	Illtyd Formation	shallow limestone		Erosion/non-deposition	Puerto Blanco Formation	shallow siliciclastic	Poleta Formation	mid siliciclastic	Mernmerna Formation	mid limestone		Erosion/non-deposition	Samets Formation	shallow siliciclastic	Shumnoy Formation	mid limestone	Lebyazhino Formation	shallow dolostone	Olenek Formation	mid dolostone	Olenek Formation	mid limestone	Sinsk Formation	mid limestone	Erkeket Formation	mid limestone	Mahatta Humaid Group	shallow siliciclastic		Erosion/non-deposition		Erosion/non-deposition	Tazlaft Formation	shallow siliciclastic	Khairkhan Formation
512.55	Brigus Formation	mid siliciclastic	Caerbwdi Sandstone (including Caerfai Bay Shale) of the Caerfai Group (Pembrokeshire)/Purley Shale Fm (Nuneaton)/ Lower Comley Sandstone Fm (Shropshire)	mid siliciclastic	Wulongqing Formation	mid siliciclastic	Tianheban Formation	shallow limestone	Niutitang/Hetang Formation	deep siliciclastic	Gull Lake Formation	mid siliciclastic	Sekwi Formation	shallow siliciclastic	Illtyd Formation	shallow limestone		Erosion/non-deposition	Puerto Blanco Formation	shallow siliciclastic	Poleta Formation	mid siliciclastic	Mernmerna Formation	mid limestone		Erosion/non-deposition	Samets Formation	shallow siliciclastic	Shumnoy Formation	mid limestone	Lebyazhino Formation	shallow dolostone	Olenek Formation	mid dolostone	Olenek Formation	mid limestone	Sinsk Formation	mid limestone	Erkeket Formation	mid limestone	Mahatta Humaid Group	shallow siliciclastic		Erosion/non-deposition		Erosion/non-deposition	Tazlaft Formation	shallow siliciclastic	Khairkhan Formation
512.6	Brigus Formation	mid siliciclastic	Caerbwdi Sandstone (including Caerfai Bay Shale) of the Caerfai Group (Pembrokeshire)/Purley Shale Fm (Nuneaton)/ Lower Comley Sandstone Fm (Shropshire)	mid siliciclastic	Wulongqing Formation	mid siliciclastic	Shipai Formation	mid limestone	Niutitang/Hetang Formation	deep siliciclastic	Gull Lake Formation	mid siliciclastic	Sekwi Formation	shallow siliciclastic	Illtyd Formation	shallow limestone		Erosion/non-deposition	Puerto Blanco Formation	shallow siliciclastic	Poleta Formation	mid siliciclastic	Mernmerna Formation	mid limestone		Erosion/non-deposition	Samets Formation	shallow siliciclastic	Shumnoy Formation	mid limestone	Lebyazhino Formation	shallow dolostone	Olenek Formation	mid dolostone	Olenek Formation	mid limestone	Sinsk Formation	mid limestone	Erkeket Formation	mid limestone	Mahatta Humaid Group	shallow siliciclastic		Erosion/non-deposition		Erosion/non-deposition	Tazlaft Formation	shallow siliciclastic	Khairkhan Formation
512.65	Brigus Formation	mid siliciclastic	Caerbwdi Sandstone (including Caerfai Bay Shale) of the Caerfai Group (Pembrokeshire)/Purley Shale Fm (Nuneaton)/ Lower Comley Sandstone Fm (Shropshire)	mid siliciclastic	Wulongqing Formation	mid siliciclastic	Shipai Formation	mid limestone	Niutitang/Hetang Formation	deep siliciclastic	Gull Lake Formation	mid siliciclastic	Sekwi Formation	shallow siliciclastic	Illtyd Formation	shallow limestone		Erosion/non-deposition	Puerto Blanco Formation	shallow siliciclastic	Poleta Formation	mid siliciclastic	Mernmerna Formation	mid limestone		Erosion/non-deposition	Samets Formation	shallow siliciclastic	Shumnoy Formation	mid limestone	Lebyazhino Formation	shallow dolostone	Olenek Formation	mid dolostone	Olenek Formation	mid limestone	Sinsk Formation	mid limestone	Erkeket Formation	mid limestone	Mahatta Humaid Group	shallow siliciclastic		Erosion/non-deposition		Erosion/non-deposition	Tazlaft Formation	shallow siliciclastic	Khairkhan Formation
512.7	Brigus Formation	mid siliciclastic	Caerbwdi Sandstone (including Caerfai Bay Shale) of the Caerfai Group (Pembrokeshire)/Purley Shale Fm (Nuneaton)/ Lower Comley Sandstone Fm (Shropshire)	mid siliciclastic	Wulongqing Formation	shallow limestone	Shipai Formation	mid limestone	Niutitang/Hetang Formation	deep siliciclastic	Gull Lake Formation	mid siliciclastic	Sekwi Formation	shallow siliciclastic	Illtyd Formation	shallow limestone		Erosion/non-deposition	Puerto Blanco Formation	shallow siliciclastic	Poleta Formation	mid siliciclastic	Mernmerna Formation	mid limestone		Erosion/non-deposition	Samets Formation	shallow siliciclastic	Shumnoy Formation	mid limestone	Lebyazhino Formation	shallow dolostone	Olenek Formation	mid dolostone	Olenek Formation	mid dolostone	Sinsk Formation	mid limestone	Erkeket Formation	mid limestone	Mahatta Humaid Group	shallow siliciclastic		Erosion/non-deposition		Erosion/non-deposition	Tazlaft Formation	shallow siliciclastic	Khairkhan Formation
512.75	Brigus Formation	mid siliciclastic	Caerbwdi Sandstone (including Caerfai Bay Shale) of the Caerfai Group (Pembrokeshire)/Purley Shale Fm (Nuneaton)/ Lower Comley Sandstone Fm (Shropshire)	mid siliciclastic	Wulongqing Formation	shallow limestone	Shipai Formation	mid limestone	Niutitang/Hetang Formation	mid limestone	Gull Lake Formation	mid siliciclastic	Sekwi Formation	shallow siliciclastic	Illtyd Formation	shallow limestone		Erosion/non-deposition	Puerto Blanco Formation	shallow siliciclastic	Poleta Formation	mid siliciclastic	Mernmerna Formation	mid limestone		Erosion/non-deposition	Samets Formation	shallow siliciclastic	Shumnoy Formation	mid limestone	Lebyazhino Formation	shallow dolostone	Olenek Formation	mid dolostone	Olenek Formation	mid dolostone	Sinsk Formation	mid limestone	Erkeket Formation	mid limestone	Mahatta Humaid Group	shallow siliciclastic		Erosion/non-deposition		Erosion/non-deposition	Tazlaft Formation	shallow siliciclastic	Khairkhan Formation
512.8	Brigus Formation	mid siliciclastic	Caerbwdi Sandstone (including Caerfai Bay Shale) of the Caerfai Group (Pembrokeshire)/Purley Shale Fm (Nuneaton)/ Lower Comley Sandstone Fm (Shropshire)	mid siliciclastic	Wulongqing Formation	shallow limestone	Shipai Formation	mid limestone	Niutitang/Hetang Formation	mid limestone	Gull Lake Formation	mid siliciclastic	Sekwi Formation	shallow siliciclastic	Illtyd Formation	shallow limestone		Erosion/non-deposition	Puerto Blanco Formation	shallow siliciclastic	Poleta Formation	mid siliciclastic	Mernmerna Formation	mid limestone		Erosion/non-deposition	Samets Formation	shallow siliciclastic	Shumnoy Formation	mid limestone	Lebyazhino Formation	shallow dolostone	Olenek Formation	mid dolostone	Olenek Formation	mid dolostone	Sinsk Formation	mid limestone	Erkeket Formation	mid limestone	Mahatta Humaid Group	shallow siliciclastic		Erosion/non-deposition		Erosion/non-deposition	Tazlaft Formation	shallow siliciclastic	Khairkhan Formation
512.85	Brigus Formation	mid siliciclastic	Caerbwdi Sandstone (including Caerfai Bay Shale) of the Caerfai Group (Pembrokeshire)/Purley Shale Fm (Nuneaton)/ Lower Comley Sandstone Fm (Shropshire)	mid siliciclastic	Wulongqing Formation	shallow limestone	Shipai Formation	mid limestone	Niutitang/Hetang Formation	mid limestone	Gull Lake Formation	mid siliciclastic	Sekwi Formation	shallow siliciclastic	Illtyd Formation	shallow limestone		Erosion/non-deposition	Puerto Blanco Formation	shallow siliciclastic	Poleta Formation	mid siliciclastic	Mernmerna Formation	mid limestone		Erosion/non-deposition	Samets Formation	shallow siliciclastic	Shumnoy Formation	mid limestone	Lebyazhino Formation	shallow dolostone	Olenek Formation	mid dolostone	Olenek Formation	mid dolostone	Sinsk Formation	mid limestone	Erkeket Formation	mid limestone	Mahatta Humaid Group	shallow siliciclastic		Erosion/non-deposition		Erosion/non-deposition	Tazlaft Formation	shallow siliciclastic	Khairkhan Formation
512.9	Brigus Formation	mid siliciclastic	Caerbwdi Sandstone (including Caerfai Bay Shale) of the Caerfai Group (Pembrokeshire)/Purley Shale Fm (Nuneaton)/ Lower Comley Sandstone Fm (Shropshire)	mid siliciclastic	Wulongqing Formation	shallow limestone	Shipai Formation	mid limestone	Niutitang/Hetang Formation	mid limestone	Gull Lake Formation	mid siliciclastic	Sekwi Formation	shallow siliciclastic	Illtyd Formation	shallow limestone		Erosion/non-deposition	Puerto Blanco Formation	shallow siliciclastic	Poleta Formation	mid siliciclastic	Mernmerna Formation	mid limestone		Erosion/non-deposition	Samets Formation	shallow siliciclastic	Shumnoy Formation	mid limestone	Lebyazhino Formation	shallow dolostone	Olenek Formation	mid limestone	Olenek Formation	mid dolostone	Sinsk Formation	mid limestone	Erkeket Formation	mid limestone	Mahatta Humaid Group	shallow siliciclastic		Erosion/non-deposition		Erosion/non-deposition	Tazlaft Formation	shallow siliciclastic	Khairkhan Formation
512.95	Brigus Formation	mid siliciclastic	Caerbwdi Sandstone (including Caerfai Bay Shale) of the Caerfai Group (Pembrokeshire)/Purley Shale Fm (Nuneaton)/ Lower Comley Sandstone Fm (Shropshire)	mid siliciclastic	Wulongqing Formation	shallow limestone	Shipai Formation	mid limestone	Niutitang/Hetang Formation	mid limestone	Gull Lake Formation	mid siliciclastic	Sekwi Formation	shallow siliciclastic	Illtyd Formation	shallow limestone		Erosion/non-deposition	Puerto Blanco Formation	shallow siliciclastic	Poleta Formation	mid siliciclastic	Mernmerna Formation	mid limestone		Erosion/non-deposition	Samets Formation	shallow siliciclastic	Shumnoy Formation	mid limestone	Lebyazhino Formation	shallow dolostone	Olenek Formation	mid limestone	Olenek Formation	mid dolostone	Sinsk Formation	mid limestone	Erkeket Formation	mid limestone	Mahatta Humaid Group	shallow siliciclastic		Erosion/non-deposition		Erosion/non-deposition	Tazlaft Formation	shallow siliciclastic	Khairkhan Formation
513	Brigus Formation	mid siliciclastic	Caerbwdi Sandstone (including Caerfai Bay Shale) of the Caerfai Group (Pembrokeshire)/Purley Shale Fm (Nuneaton)/ Lower Comley Sandstone Fm (Shropshire)	mid siliciclastic	Wulongqing Formation	shallow limestone	Shipai Formation	mid limestone	Niutitang/Hetang Formation	mid limestone	Gull Lake Formation	mid siliciclastic	Sekwi Formation	shallow siliciclastic	Illtyd Formation	shallow limestone		Erosion/non-deposition	Puerto Blanco Formation	shallow siliciclastic	Poleta Formation	mid siliciclastic	Mernmerna Formation	mid limestone		Erosion/non-deposition	Samets Formation	shallow siliciclastic	Shumnoy Formation	mid limestone	Lebyazhino Formation	shallow dolostone	Olenek Formation	mid limestone	Olenek Formation	mid dolostone	Sinsk Formation	mid limestone	Erkeket Formation	mid limestone	Mahatta Humaid Group	shallow siliciclastic		Erosion/non-deposition		Erosion/non-deposition	Tazlaft Formation	shallow siliciclastic	Khairkhan Formation
513.05	Brigus Formation	mid siliciclastic	Caerbwdi Sandstone (including Caerfai Bay Shale) of the Caerfai Group (Pembrokeshire)/Purley Shale Fm (Nuneaton)/ Lower Comley Sandstone Fm (Shropshire)	mid siliciclastic	Wulongqing Formation	mid siliciclastic	Shipai Formation	mid siliciclastic	Niutitang/Hetang Formation	deep siliciclastic	Gull Lake Formation	mid siliciclastic	Sekwi Formation	shallow siliciclastic	Illtyd Formation	shallow limestone		Erosion/non-deposition	Puerto Blanco Formation	shallow siliciclastic	Poleta Formation	mid siliciclastic	Mernmerna Formation	mid limestone		Erosion/non-deposition	Samets Formation	shallow siliciclastic	Shumnoy Formation	mid limestone	Lebyazhino Formation	shallow dolostone	Olenek Formation	mid limestone	Olenek Formation	mid dolostone	Sinsk Formation	mid limestone	Erkeket Formation	mid limestone	Mahatta Humaid Group	shallow siliciclastic		Erosion/non-deposition		Erosion/non-deposition	Tazlaft Formation	shallow siliciclastic	Khairkhan Formation
513.1	Brigus Formation	mid siliciclastic	Caerbwdi Sandstone (including Caerfai Bay Shale) of the Caerfai Group (Pembrokeshire)/Purley Shale Fm (Nuneaton)/ Lower Comley Sandstone Fm (Shropshire)	mid siliciclastic	Wulongqing Formation	mid siliciclastic	Shipai Formation	mid siliciclastic	Niutitang/Hetang Formation	deep siliciclastic	Gull Lake Formation	shallow limestone	Sekwi Formation	shallow siliciclastic	Illtyd Formation	shallow limestone		Erosion/non-deposition	Puerto Blanco Formation	shallow siliciclastic	Poleta Formation	mid siliciclastic	Mernmerna Formation	mid limestone		Erosion/non-deposition	Samets Formation	shallow siliciclastic	Shumnoy Formation	mid limestone	Lebyazhino Formation	shallow dolostone	Olenek Formation	mid limestone	Olenek Formation	mid dolostone	Sinsk Formation	mid limestone	Erkeket Formation	mid limestone	Mahatta Humaid Group	shallow siliciclastic		Erosion/non-deposition		Erosion/non-deposition	Tazlaft Formation	shallow siliciclastic	Khairkhan Formation
513.15	Brigus Formation	mid siliciclastic	Caerbwdi Sandstone (including Caerfai Bay Shale) of the Caerfai Group (Pembrokeshire)/Purley Shale Fm (Nuneaton)/ Lower Comley Sandstone Fm (Shropshire)	mid siliciclastic	Wulongqing Formation	mid siliciclastic	Shipai Formation	mid siliciclastic	Niutitang/Hetang Formation	deep siliciclastic	Gull Lake Formation	shallow limestone	Sekwi Formation	shallow siliciclastic	Illtyd Formation	shallow limestone		Erosion/non-deposition	Puerto Blanco Formation	shallow siliciclastic	Poleta Formation	mid siliciclastic	Mernmerna Formation	mid limestone		Erosion/non-deposition	Samets Formation	shallow siliciclastic	Shumnoy Formation	mid limestone	Lebyazhino Formation	shallow dolostone	Olenek Formation	mid limestone	Olenek Formation	mid limestone	Sinsk Formation	mid limestone	Erkeket Formation	mid limestone	Mahatta Humaid Group	shallow siliciclastic		Erosion/non-deposition		Erosion/non-deposition	Tazlaft Formation	shallow siliciclastic	Khairkhan Formation
513.2	Brigus Formation	mid siliciclastic	Caerbwdi Sandstone (including Caerfai Bay Shale) of the Caerfai Group (Pembrokeshire)/Purley Shale Fm (Nuneaton)/ Lower Comley Sandstone Fm (Shropshire)	mid siliciclastic	Wulongqing Formation	shallow limestone	Shipai Formation	mid siliciclastic	Niutitang/Hetang Formation	deep siliciclastic	Gull Lake Formation	shallow limestone	Sekwi Formation	shallow siliciclastic	Illtyd Formation	shallow limestone		Erosion/non-deposition	Puerto Blanco Formation	shallow siliciclastic	Poleta Formation	mid siliciclastic	Mernmerna Formation	mid limestone		Erosion/non-deposition	Samets Formation	shallow siliciclastic	Shumnoy Formation	mid limestone	Lebyazhino Formation	shallow dolostone	Olenek Formation	mid limestone	Olenek Formation	mid limestone	Sinsk Formation	mid limestone	Erkeket Formation	mid limestone	Mahatta Humaid Group	shallow siliciclastic		Erosion/non-deposition		Erosion/non-deposition	Tazlaft Formation	shallow siliciclastic	Khairkhan Formation
513.25	Brigus Formation	mid siliciclastic	Caerbwdi Sandstone (including Caerfai Bay Shale) of the Caerfai Group (Pembrokeshire)/Purley Shale Fm (Nuneaton)/ Lower Comley Sandstone Fm (Shropshire)	mid siliciclastic	Wulongqing Formation	shallow limestone	Shipai Formation	mid siliciclastic	Niutitang/Hetang Formation	deep siliciclastic	Gull Lake Formation	shallow limestone	Sekwi Formation	shallow siliciclastic	Illtyd Formation	shallow limestone		Erosion/non-deposition	Puerto Blanco Formation	shallow siliciclastic	Poleta Formation	mid siliciclastic	Mernmerna Formation	mid limestone		Erosion/non-deposition	Samets Formation	shallow siliciclastic	Shumnoy Formation	mid limestone	Lebyazhino Formation	shallow dolostone	Olenek Formation	mid limestone	Olenek Formation	mid limestone	Sinsk Formation	mid limestone	Erkeket Formation	mid limestone	Mahatta Humaid Group	shallow siliciclastic		Erosion/non-deposition		Erosion/non-deposition	Tazlaft Formation	shallow siliciclastic	Khairkhan Formation
513.3	Brigus Formation	mid siliciclastic	Caerbwdi Sandstone (including Caerfai Bay Shale) of the Caerfai Group (Pembrokeshire)/Purley Shale Fm (Nuneaton)/ Lower Comley Sandstone Fm (Shropshire)	mid siliciclastic	Wulongqing Formation	shallow limestone	Shipai Formation	mid siliciclastic	Niutitang/Hetang Formation	deep siliciclastic	Gull Lake Formation	shallow limestone	Sekwi Formation	shallow siliciclastic	Illtyd Formation	shallow limestone		Erosion/non-deposition	Puerto Blanco Formation	shallow siliciclastic	Poleta Formation	mid siliciclastic	Mernmerna Formation	mid limestone		Erosion/non-deposition	Samets Formation	shallow siliciclastic	Shumnoy Formation	mid limestone	Lebyazhino Formation	shallow dolostone	Olenek Formation	mid limestone	Olenek Formation	mid limestone	Sinsk Formation	mid limestone	Erkeket Formation	mid limestone	Mahatta Humaid Group	shallow siliciclastic		Erosion/non-deposition		Erosion/non-deposition	Tazlaft Formation	shallow siliciclastic	Khairkhan Formation
513.35	Brigus Formation	mid siliciclastic	Caerbwdi Sandstone (including Caerfai Bay Shale) of the Caerfai Group (Pembrokeshire)/Purley Shale Fm (Nuneaton)/ Lower Comley Sandstone Fm (Shropshire)	mid siliciclastic	Wulongqing Formation	shallow limestone	Shipai Formation	mid siliciclastic	Niutitang/Hetang Formation	deep siliciclastic	Gull Lake Formation	shallow limestone	Sekwi Formation	shallow siliciclastic	Illtyd Formation	shallow limestone		Erosion/non-deposition	Puerto Blanco Formation	shallow siliciclastic	Poleta Formation	mid siliciclastic	Mernmerna Formation	mid limestone		Erosion/non-deposition	Samets Formation	shallow siliciclastic	Shumnoy Formation	mid limestone	Lebyazhino Formation	shallow dolostone	Olenek Formation	mid limestone	Olenek Formation	mid limestone	Sinsk Formation	mid limestone	Erkeket Formation	mid limestone	Mahatta Humaid Group	shallow siliciclastic		Erosion/non-deposition		Erosion/non-deposition	Tazlaft Formation	shallow siliciclastic	Khairkhan Formation
513.4	Brigus Formation	mid siliciclastic	Caerbwdi Sandstone (including Caerfai Bay Shale) of the Caerfai Group (Pembrokeshire)/Purley Shale Fm (Nuneaton)/ Lower Comley Sandstone Fm (Shropshire)	mid siliciclastic	Wulongqing Formation	shallow limestone	Shipai Formation	mid siliciclastic	Niutitang/Hetang Formation	deep siliciclastic	Gull Lake Formation	shallow limestone	Sekwi Formation	shallow siliciclastic	Illtyd Formation	shallow limestone		Erosion/non-deposition	Puerto Blanco Formation	shallow siliciclastic	Poleta Formation	mid siliciclastic	Mernmerna Formation	mid limestone		Erosion/non-deposition	Samets Formation	shallow siliciclastic	Shumnoy Formation	mid limestone	Lebyazhino Formation	shallow dolostone	Olenek Formation	mid limestone	Olenek Formation	mid limestone	Sinsk Formation	mid limestone	Erkeket Formation	mid limestone	Mahatta Humaid Group	shallow siliciclastic		Erosion/non-deposition		Erosion/non-deposition	Tazlaft Formation	shallow siliciclastic	Khairkhan Formation
513.45	Brigus Formation	mid siliciclastic	Caerbwdi Sandstone (including Caerfai Bay Shale) of the Caerfai Group (Pembrokeshire)/Purley Shale Fm (Nuneaton)/ Lower Comley Sandstone Fm (Shropshire)	mid siliciclastic	Wulongqing Formation	shallow limestone	Shipai Formation	mid siliciclastic	Niutitang/Hetang Formation	deep siliciclastic	Gull Lake Formation	shallow limestone	Sekwi Formation	shallow siliciclastic	Illtyd Formation	shallow limestone		Erosion/non-deposition	Puerto Blanco Formation	shallow siliciclastic	Poleta Formation	mid siliciclastic	Mernmerna Formation	mid limestone		Erosion/non-deposition	Samets Formation	shallow siliciclastic	Shumnoy Formation	mid limestone	Lebyazhino Formation	shallow dolostone	Olenek Formation	mid dolostone	Olenek Formation	mid dolostone	Sinsk Formation	mid limestone	Erkeket Formation	mid limestone	Mahatta Humaid Group	shallow siliciclastic		Erosion/non-deposition		Erosion/non-deposition	Tazlaft Formation	shallow siliciclastic	Khairkhan Formation
513.5	Brigus Formation	mid siliciclastic	Caerbwdi Sandstone (including Caerfai Bay Shale) of the Caerfai Group (Pembrokeshire)/Purley Shale Fm (Nuneaton)/ Lower Comley Sandstone Fm (Shropshire)	mid siliciclastic	Wulongqing Formation	shallow limestone	Shipai Formation	mid siliciclastic	Niutitang/Hetang Formation	deep siliciclastic	Gull Lake Formation	shallow limestone	Sekwi Formation	shallow siliciclastic	Illtyd Formation	shallow limestone		Erosion/non-deposition	Puerto Blanco Formation	shallow siliciclastic	Poleta Formation	mid siliciclastic	Mernmerna Formation	mid limestone		Erosion/non-deposition	Samets Formation	shallow siliciclastic	Shumnoy Formation	mid limestone	Lebyazhino Formation	shallow dolostone	Olenek Formation	mid dolostone	Olenek Formation	mid dolostone	Sinsk Formation	mid limestone	Erkeket Formation	mid limestone	Mahatta Humaid Group	shallow siliciclastic		Erosion/non-deposition		Erosion/non-deposition	Tazlaft Formation	shallow siliciclastic	Khairkhan Formation
513.55	Brigus Formation	mid siliciclastic	Caerbwdi Sandstone (including Caerfai Bay Shale) of the Caerfai Group (Pembrokeshire)/Purley Shale Fm (Nuneaton)/ Lower Comley Sandstone Fm (Shropshire)	mid siliciclastic	Wulongqing Formation	mid siliciclastic	Shipai Formation	mid limestone	Niutitang/Hetang Formation	deep siliciclastic	Gull Lake Formation	mid siliciclastic	Sekwi Formation	shallow limestone	Illtyd Formation	shallow limestone		Erosion/non-deposition	Puerto Blanco Formation	shallow limestone	Poleta Formation	mid siliciclastic	Mernmerna Formation	mid limestone		Erosion/non-deposition	Samets Formation	shallow siliciclastic	Shumnoy Formation	mid limestone	Lebyazhino Formation	shallow dolostone	Olenek Formation	mid dolostone	Olenek Formation	mid dolostone	Sinsk Formation	mid limestone	Erkeket Formation	mid limestone	Mahatta Humaid Group	shallow siliciclastic		Erosion/non-deposition		Erosion/non-deposition		Erosion/non-deposition	Khairkhan Formation
513.6	Brigus Formation	mid siliciclastic	Caerbwdi Sandstone (including Caerfai Bay Shale) of the Caerfai Group (Pembrokeshire)/Purley Shale Fm (Nuneaton)/ Lower Comley Sandstone Fm (Shropshire)	mid siliciclastic	Wulongqing Formation	mid siliciclastic	Shipai Formation	mid limestone	Niutitang/Hetang Formation	deep siliciclastic	Gull Lake Formation	mid siliciclastic	Sekwi Formation	shallow limestone	Illtyd Formation	shallow limestone		Erosion/non-deposition	Puerto Blanco Formation	shallow limestone	Poleta Formation	mid siliciclastic	Mernmerna Formation	mid limestone		Erosion/non-deposition	Samets Formation	shallow siliciclastic	Shumnoy Formation	mid limestone	Lebyazhino Formation	shallow dolostone	Olenek Formation	mid dolostone	Olenek Formation	mid dolostone	Sinsk Formation	mid limestone	Erkeket Formation	mid limestone	Mahatta Humaid Group	shallow siliciclastic		Erosion/non-deposition		Erosion/non-deposition		Erosion/non-deposition	Khairkhan Formation
513.65	Brigus Formation	mid siliciclastic	Caerbwdi Sandstone (including Caerfai Bay Shale) of the Caerfai Group (Pembrokeshire)/Purley Shale Fm (Nuneaton)/ Lower Comley Sandstone Fm (Shropshire)	mid siliciclastic	Wulongqing Formation	mid siliciclastic	Shipai Formation	mid limestone	Niutitang/Hetang Formation	deep siliciclastic	Gull Lake Formation	mid siliciclastic	Sekwi Formation	shallow limestone	Illtyd Formation	shallow limestone		Erosion/non-deposition	Puerto Blanco Formation	shallow limestone	Poleta Formation	mid siliciclastic	Mernmerna Formation	mid limestone		Erosion/non-deposition	Samets Formation	shallow siliciclastic	Shumnoy Formation	mid limestone	Lebyazhino Formation	shallow dolostone	Olenek Formation	mid dolostone	Olenek Formation	mid dolostone	Sinsk Formation	mid limestone	Erkeket Formation	mid limestone	Mahatta Humaid Group	shallow siliciclastic		Erosion/non-deposition		Erosion/non-deposition		Erosion/non-deposition	Khairkhan Formation
513.7	Brigus Formation	mid siliciclastic	Caerbwdi Sandstone (including Caerfai Bay Shale) of the Caerfai Group (Pembrokeshire)/Purley Shale Fm (Nuneaton)/ Lower Comley Sandstone Fm (Shropshire)	mid siliciclastic	Wulongqing Formation	mid siliciclastic	Shipai Formation	mid limestone	Niutitang/Hetang Formation	deep siliciclastic	Gull Lake Formation	mid siliciclastic	Sekwi Formation	shallow limestone	Illtyd Formation	shallow limestone		Erosion/non-deposition	Puerto Blanco Formation	shallow limestone	Poleta Formation	mid siliciclastic	Mernmerna Formation	mid limestone		Erosion/non-deposition	Samets Formation	shallow siliciclastic	Shumnoy Formation	mid limestone	Lebyazhino Formation	shallow dolostone	Olenek Formation	mid dolostone	Olenek Formation	mid dolostone	Sinsk Formation	mid limestone	Erkeket Formation	mid limestone	Mahatta Humaid Group	shallow siliciclastic		Erosion/non-deposition		Erosion/non-deposition		Erosion/non-deposition	Khairkhan Formation
513.75	Brigus Formation	mid siliciclastic	Caerbwdi Sandstone (including Caerfai Bay Shale) of the Caerfai Group (Pembrokeshire)/Purley Shale Fm (Nuneaton)/ Lower Comley Sandstone Fm (Shropshire)	mid siliciclastic	Wulongqing Formation	mid siliciclastic	Shipai Formation	mid limestone	Niutitang/Hetang Formation	deep siliciclastic	Gull Lake Formation	mid siliciclastic	Sekwi Formation	shallow limestone	Illtyd Formation	shallow limestone		Erosion/non-deposition	Puerto Blanco Formation	shallow limestone	Poleta Formation	mid siliciclastic	Mernmerna Formation	mid limestone		Erosion/non-deposition	Samets Formation	shallow siliciclastic	Shumnoy Formation	mid limestone	Lebyazhino Formation	shallow dolostone	Olenek Formation	mid dolostone	Olenek Formation	mid dolostone	Sinsk Formation	mid limestone	Erkeket Formation	mid limestone	Mahatta Humaid Group	shallow siliciclastic		Erosion/non-deposition		Erosion/non-deposition		Erosion/non-deposition	Khairkhan Formation
513.8	Brigus Formation	mid siliciclastic	Caerbwdi Sandstone (including Caerfai Bay Shale) of the Caerfai Group (Pembrokeshire)/Purley Shale Fm (Nuneaton)/ Lower Comley Sandstone Fm (Shropshire)	mid siliciclastic	Wulongqing Formation	mid siliciclastic	Shipai Formation	mid limestone	Niutitang/Hetang Formation	deep siliciclastic	Gull Lake Formation	mid siliciclastic	Sekwi Formation	shallow limestone	Illtyd Formation	shallow limestone		Erosion/non-deposition	Puerto Blanco Formation	shallow limestone	Poleta Formation	mid siliciclastic	Mernmerna Formation	mid limestone		Erosion/non-deposition	Samets Formation	shallow siliciclastic	Shumnoy Formation	mid limestone	Lebyazhino Formation	shallow dolostone	Olenek Formation	mid dolostone	Olenek Formation	mid dolostone	Sinsk Formation	mid limestone	Erkeket Formation	mid limestone	Mahatta Humaid Group	shallow siliciclastic		Erosion/non-deposition		Erosion/non-deposition		Erosion/non-deposition	Khairkhan Formation
513.85	Brigus Formation	mid siliciclastic	Caerbwdi Sandstone (including Caerfai Bay Shale) of the Caerfai Group (Pembrokeshire)/Purley Shale Fm (Nuneaton)/ Lower Comley Sandstone Fm (Shropshire)	mid siliciclastic	Wulongqing Formation	mid siliciclastic	Shipai Formation	mid limestone	Niutitang/Hetang Formation	deep siliciclastic	Gull Lake Formation	mid siliciclastic	Sekwi Formation	shallow limestone	Illtyd Formation	shallow limestone		Erosion/non-deposition	Puerto Blanco Formation	shallow limestone	Poleta Formation	mid siliciclastic	Mernmerna Formation	mid limestone		Erosion/non-deposition	Samets Formation	shallow siliciclastic	Shumnoy Formation	mid limestone	Lebyazhino Formation	evaporitic facies (mostly mixed carbonate evaporitic)	Tolbachan Formation	shallow dolostone	Tolbachan Formation	shallow limestone	Perekhod Formation	shallow limestone	Erkeket Formation	mid limestone	Mahatta Humaid Group	shallow siliciclastic		Erosion/non-deposition		Erosion/non-deposition		Erosion/non-deposition	Khairkhan Formation
513.9	Brigus Formation	mid siliciclastic	Caerbwdi Sandstone (including Caerfai Bay Shale) of the Caerfai Group (Pembrokeshire)/Purley Shale Fm (Nuneaton)/ Lower Comley Sandstone Fm (Shropshire)	mid siliciclastic	Wulongqing Formation	mid siliciclastic	Shipai Formation	mid limestone	Niutitang/Hetang Formation	deep siliciclastic	Gull Lake Formation	mid siliciclastic	Sekwi Formation	shallow limestone	Illtyd Formation	shallow limestone		Erosion/non-deposition	Puerto Blanco Formation	shallow limestone	Poleta Formation	shallow limestone	Mernmerna Formation	mid limestone		Erosion/non-deposition	Samets Formation	shallow siliciclastic	Shumnoy Formation	mid limestone	Lebyazhino Formation	evaporitic facies (mostly mixed carbonate evaporitic)	Tolbachan Formation	shallow dolostone	Tolbachan Formation	shallow limestone	Perekhod Formation	shallow limestone	Erkeket Formation	mid limestone	Mahatta Humaid Group	shallow siliciclastic		Erosion/non-deposition		Erosion/non-deposition		Erosion/non-deposition	Khairkhan Formation
513.95	Brigus Formation	mid siliciclastic	Caerbwdi Sandstone (including Caerfai Bay Shale) of the Caerfai Group (Pembrokeshire)/Purley Shale Fm (Nuneaton)/ Lower Comley Sandstone Fm (Shropshire)	mid siliciclastic	Hongjingshao Formation	shallow siliciclastic	Shuijingtuo Formation	mid siliciclastic	Niutitang/Hetang Formation	deep siliciclastic	Gull Lake Formation	mid siliciclastic	Sekwi Formation	shallow limestone	Illtyd Formation	shallow limestone		Erosion/non-deposition	Puerto Blanco Formation	shallow limestone	Poleta Formation	shallow limestone	Mernmerna Formation	mid limestone		Erosion/non-deposition	Samets Formation	shallow siliciclastic	Shumnoy Formation	mid limestone	Lebyazhino Formation	evaporitic facies (mostly mixed carbonate evaporitic)	Tolbachan Formation	shallow dolostone	Tolbachan Formation	shallow limestone	Perekhod Formation	shallow limestone	Erkeket Formation	mid limestone	Mahatta Humaid Group	shallow siliciclastic		Erosion/non-deposition		Erosion/non-deposition		Erosion/non-deposition	Khairkhan Formation
514	Brigus Formation	mid siliciclastic	Caerbwdi Sandstone (including Caerfai Bay Shale) of the Caerfai Group (Pembrokeshire)/Purley Shale Fm (Nuneaton)/ Lower Comley Sandstone Fm (Shropshire)	mid siliciclastic	Hongjingshao Formation	shallow siliciclastic	Shuijingtuo Formation	mid siliciclastic	Niutitang/Hetang Formation	deep siliciclastic	Narchilla Formation	mid siliciclastic	Sekwi Formation	shallow limestone	Illtyd Formation	shallow limestone		Erosion/non-deposition	Puerto Blanco Formation	shallow limestone	Poleta Formation	shallow limestone	Mernmerna Formation	mid limestone		Erosion/non-deposition	Samets Formation	shallow siliciclastic	Shumnoy Formation	mid limestone	Lebyazhino Formation	evaporitic facies (mostly mixed carbonate evaporitic)	Tolbachan Formation	shallow dolostone	Tolbachan Formation	shallow limestone	Perekhod Formation	shallow limestone	Erkeket Formation	mid limestone	Mahatta Humaid Group	shallow siliciclastic		Erosion/non-deposition		Erosion/non-deposition		Erosion/non-deposition	Khairkhan Formation
514.05	Brigus Formation	mid siliciclastic	Caerbwdi Sandstone (including Caerfai Bay Shale) of the Caerfai Group (Pembrokeshire)/Purley Shale Fm (Nuneaton)/ Lower Comley Sandstone Fm (Shropshire)	mid siliciclastic	Hongjingshao Formation	shallow siliciclastic	Shuijingtuo Formation	mid siliciclastic	Niutitang/Hetang Formation	deep siliciclastic	Narchilla Formation	mid siliciclastic	Sekwi Formation	shallow limestone	Illtyd Formation	shallow limestone		Erosion/non-deposition	Puerto Blanco Formation	shallow limestone	Poleta Formation	shallow limestone	Mernmerna Formation	mid limestone		Erosion/non-deposition	Samets Formation	shallow siliciclastic	Shumnoy Formation	mid limestone	Lebyazhino Formation	evaporitic facies (mostly mixed carbonate evaporitic)	Tolbachan Formation	shallow dolostone	Tolbachan Formation	shallow limestone	Perekhod Formation	shallow limestone	Erkeket Formation	mid limestone	Mahatta Humaid Group	shallow siliciclastic		Erosion/non-deposition		Erosion/non-deposition		Erosion/non-deposition	Khairkhan Formation
514.1	Brigus Formation	shallow limestone	Caerbwdi Sandstone (including Caerfai Bay Shale) of the Caerfai Group (Pembrokeshire)/Purley Shale Fm (Nuneaton)/ Lower Comley Sandstone Fm (Shropshire)	mid siliciclastic	Hongjingshao Formation	shallow siliciclastic	Shuijingtuo Formation	mid siliciclastic	Niutitang/Hetang Formation	deep siliciclastic	Narchilla Formation	mid siliciclastic	Sekwi Formation	shallow limestone	Illtyd Formation	shallow limestone		Erosion/non-deposition	Puerto Blanco Formation	shallow limestone	Poleta Formation	shallow limestone	Mernmerna Formation	mid limestone		Erosion/non-deposition	Samets Formation	shallow siliciclastic	Shumnoy Formation	mid limestone	Lebyazhino Formation	evaporitic facies (mostly mixed carbonate evaporitic)	Tolbachan Formation	shallow dolostone	Tolbachan Formation	shallow limestone	Perekhod Formation	shallow limestone	Erkeket Formation	mid limestone	Mahatta Humaid Group	shallow siliciclastic		Erosion/non-deposition		Erosion/non-deposition		Erosion/non-deposition	Khairkhan Formation
514.15	Brigus Formation	shallow limestone	Caerbwdi Sandstone (including Caerfai Bay Shale) of the Caerfai Group (Pembrokeshire)/Purley Shale Fm (Nuneaton)/ Lower Comley Sandstone Fm (Shropshire)	mid siliciclastic	Hongjingshao Formation	shallow siliciclastic	Shuijingtuo Formation	mid siliciclastic	Niutitang/Hetang Formation	deep siliciclastic	Narchilla Formation	mid siliciclastic	Sekwi Formation	shallow limestone	Illtyd Formation	shallow limestone		Erosion/non-deposition	Puerto Blanco Formation	shallow limestone	Poleta Formation	shallow limestone	Mernmerna Formation	mid limestone		Erosion/non-deposition	Samets Formation	shallow siliciclastic	Shumnoy Formation	mid limestone	Lebyazhino Formation	evaporitic facies (mostly mixed carbonate evaporitic)	Tolbachan Formation	shallow dolostone	Tolbachan Formation	shallow limestone	Perekhod Formation	shallow limestone	Erkeket Formation	mid limestone	Mahatta Humaid Group	shallow siliciclastic		Erosion/non-deposition		Erosion/non-deposition		Erosion/non-deposition	Khairkhan Formation
514.2	Brigus Formation	shallow limestone	Caerbwdi Sandstone (including Caerfai Bay Shale) of the Caerfai Group (Pembrokeshire)/Purley Shale Fm (Nuneaton)/ Lower Comley Sandstone Fm (Shropshire)	mid siliciclastic	Hongjingshao Formation	shallow siliciclastic	Shuijingtuo Formation	mid siliciclastic	Niutitang/Hetang Formation	deep siliciclastic	Narchilla Formation	mid siliciclastic	Sekwi Formation	shallow limestone	Illtyd Formation	shallow limestone		Erosion/non-deposition	Puerto Blanco Formation	shallow limestone	Poleta Formation	shallow limestone	Mernmerna Formation	mid limestone		Erosion/non-deposition	Samets Formation	shallow siliciclastic	Shumnoy Formation	mid limestone	Lebyazhino Formation	evaporitic facies (mostly mixed carbonate evaporitic)	Tolbachan Formation	shallow dolostone	Tolbachan Formation	shallow limestone	Perekhod Formation	shallow limestone	Erkeket Formation	mid limestone	Mahatta Humaid Group	shallow siliciclastic		Erosion/non-deposition		Erosion/non-deposition		Erosion/non-deposition	Khairkhan Formation
514.25	Brigus Formation	shallow limestone	Caerbwdi Sandstone (including Caerfai Bay Shale) of the Caerfai Group (Pembrokeshire)/Purley Shale Fm (Nuneaton)/ Lower Comley Sandstone Fm (Shropshire)	mid siliciclastic	Hongjingshao Formation	shallow siliciclastic	Shuijingtuo Formation	mid siliciclastic	Niutitang/Hetang Formation	deep siliciclastic	Narchilla Formation	mid siliciclastic	Sekwi Formation	shallow limestone	Illtyd Formation	shallow limestone		Erosion/non-deposition	Puerto Blanco Formation	shallow limestone	Poleta Formation	shallow limestone	Mernmerna Formation	mid limestone		Erosion/non-deposition	Samets Formation	shallow siliciclastic	Shumnoy Formation	mid limestone	Lebyazhino Formation	shallow dolostone	Tolbachan Formation	shallow dolostone	Tolbachan Formation	shallow limestone	Perekhod Formation	shallow limestone	Erkeket Formation	mid limestone	Mahatta Humaid Group	shallow siliciclastic		Erosion/non-deposition		Erosion/non-deposition		Erosion/non-deposition	Khairkhan Formation
514.3	Brigus Formation	shallow limestone	Caerbwdi Sandstone (including Caerfai Bay Shale) of the Caerfai Group (Pembrokeshire)/Purley Shale Fm (Nuneaton)/ Lower Comley Sandstone Fm (Shropshire)	mid siliciclastic	Hongjingshao Formation	shallow siliciclastic	Shuijingtuo Formation	mid siliciclastic	Niutitang/Hetang Formation	deep siliciclastic	Narchilla Formation	mid siliciclastic	Sekwi Formation	shallow limestone	Illtyd Formation	shallow limestone		Erosion/non-deposition	Puerto Blanco Formation	shallow limestone	Poleta Formation	shallow limestone	Mernmerna Formation	mid limestone		Erosion/non-deposition	Samets Formation	shallow siliciclastic	Shumnoy Formation	mid limestone	Lebyazhino Formation	shallow dolostone	Tolbachan Formation	shallow dolostone	Tolbachan Formation	shallow limestone	Perekhod Formation	shallow limestone	Erkeket Formation	mid limestone	Mahatta Humaid Group	shallow siliciclastic		Erosion/non-deposition		Erosion/non-deposition		Erosion/non-deposition	Khairkhan Formation
514.35	Brigus Formation	shallow limestone	Caerbwdi Sandstone (including Caerfai Bay Shale) of the Caerfai Group (Pembrokeshire)/Purley Shale Fm (Nuneaton)/ Lower Comley Sandstone Fm (Shropshire)	mid siliciclastic	Hongjingshao Formation	shallow siliciclastic	Shuijingtuo Formation	mid siliciclastic	Niutitang/Hetang Formation	deep siliciclastic	Narchilla Formation	mid siliciclastic	Sekwi Formation	shallow limestone	Illtyd Formation	shallow limestone		Erosion/non-deposition	Puerto Blanco Formation	shallow limestone	Poleta Formation	shallow limestone	Mernmerna Formation	mid limestone		Erosion/non-deposition	Samets Formation	shallow siliciclastic	Shumnoy Formation	mid limestone	Lebyazhino Formation	shallow dolostone	Tolbachan Formation	shallow limestone	Tolbachan Formation	shallow limestone	Perekhod Formation	shallow limestone	Erkeket Formation	mid limestone	Mahatta Humaid Group	shallow siliciclastic		Erosion/non-deposition		Erosion/non-deposition		Erosion/non-deposition	Khairkhan Formation
514.4	Brigus Formation	shallow limestone	Caerbwdi Sandstone (including Caerfai Bay Shale) of the Caerfai Group (Pembrokeshire)/Purley Shale Fm (Nuneaton)/ Lower Comley Sandstone Fm (Shropshire)	mid siliciclastic	Hongjingshao Formation	shallow siliciclastic	Shuijingtuo Formation	mid siliciclastic	Niutitang/Hetang Formation	deep siliciclastic	Narchilla Formation	mid siliciclastic	Sekwi Formation	shallow limestone	Illtyd Formation	shallow limestone		Erosion/non-deposition	Puerto Blanco Formation	shallow limestone	Poleta Formation	shallow limestone	Mernmerna Formation	mid limestone		Erosion/non-deposition	Samets Formation	shallow siliciclastic	Shumnoy Formation	mid limestone	Lebyazhino Formation	shallow dolostone	Tolbachan Formation	shallow limestone	Tolbachan Formation	shallow limestone	Perekhod Formation	shallow limestone	Erkeket Formation	mid limestone	Mahatta Humaid Group	shallow siliciclastic		Erosion/non-deposition		Erosion/non-deposition		Erosion/non-deposition	Khairkhan Formation
514.45	Brigus Formation	mid siliciclastic	Caerbwdi Sandstone (including Caerfai Bay Shale) of the Caerfai Group (Pembrokeshire)/Purley Shale Fm (Nuneaton)/ Lower Comley Sandstone Fm (Shropshire)	mid siliciclastic	Hongjingshao Formation	shallow siliciclastic	Shuijingtuo Formation	mid siliciclastic	Niutitang/Hetang Formation	deep siliciclastic	Narchilla Formation	mid siliciclastic	Sekwi Formation	shallow limestone	Illtyd Formation	shallow limestone		Erosion/non-deposition	Puerto Blanco Formation	shallow limestone	Poleta Formation	shallow limestone	Mernmerna Formation	mid limestone		Erosion/non-deposition	Samets Formation	shallow siliciclastic	Shumnoy Formation	mid limestone	Lebyazhino Formation	shallow dolostone	Tolbachan Formation	shallow limestone	Tolbachan Formation	shallow limestone	Perekhod Formation	shallow limestone	Erkeket Formation	mid limestone	Mahatta Humaid Group	shallow siliciclastic		Erosion/non-deposition		Erosion/non-deposition	Issafen Formation	shallow siliciclastic	Khairkhan Formation
514.5	Brigus Formation	mid siliciclastic	Caerbwdi Sandstone (including Caerfai Bay Shale) of the Caerfai Group (Pembrokeshire)/Purley Shale Fm (Nuneaton)/ Lower Comley Sandstone Fm (Shropshire)	mid siliciclastic	Hongjingshao Formation	shallow siliciclastic	Shuijingtuo Formation	mid siliciclastic	Niutitang/Hetang Formation	deep siliciclastic	Narchilla Formation	mid siliciclastic	Sekwi Formation	shallow limestone	Illtyd Formation	shallow limestone		Erosion/non-deposition	Puerto Blanco Formation	shallow limestone	Poleta Formation	shallow limestone	Mernmerna Formation	mid limestone		Erosion/non-deposition	Samets Formation	shallow siliciclastic	Shumnoy Formation	mid limestone	Lebyazhino Formation	shallow dolostone	Tolbachan Formation	shallow limestone	Tolbachan Formation	evaporitic facies (mostly mixed carbonate evaporitic)	Perekhod Formation	shallow limestone	Erkeket Formation	mid limestone	Mahatta Humaid Group	shallow siliciclastic		Erosion/non-deposition		Erosion/non-deposition	Issafen Formation	shallow siliciclastic	Khairkhan Formation
514.55	Brigus Formation	mid siliciclastic	Caerbwdi Sandstone (including Caerfai Bay Shale) of the Caerfai Group (Pembrokeshire)/Purley Shale Fm (Nuneaton)/ Lower Comley Sandstone Fm (Shropshire)	mid siliciclastic	Hongjingshao Formation	shallow siliciclastic	Shuijingtuo Formation	mid siliciclastic	Niutitang/Hetang Formation	deep siliciclastic	Narchilla Formation	mid siliciclastic	Sekwi Formation	shallow limestone	Illtyd Formation	shallow limestone		Erosion/non-deposition	Puerto Blanco Formation	shallow limestone	Poleta Formation	shallow limestone	Mernmerna Formation	mid limestone		Erosion/non-deposition	Samets Formation	shallow siliciclastic	Shumnoy Formation	mid limestone	Lebyazhino Formation	shallow dolostone	Tolbachan Formation	shallow limestone	Tolbachan Formation	evaporitic facies (mostly mixed carbonate evaporitic)	Perekhod Formation	shallow limestone	Erkeket Formation	mid limestone	Mahatta Humaid Group	shallow siliciclastic		Erosion/non-deposition		Erosion/non-deposition	Issafen Formation	shallow siliciclastic	Khairkhan Formation
514.6	Brigus Formation	mid siliciclastic	Caerbwdi Sandstone (including Caerfai Bay Shale) of the Caerfai Group (Pembrokeshire)/Purley Shale Fm (Nuneaton)/ Lower Comley Sandstone Fm (Shropshire)	mid siliciclastic	Hongjingshao Formation	shallow siliciclastic	Shuijingtuo Formation	mid siliciclastic	Niutitang/Hetang Formation	deep siliciclastic	Narchilla Formation	mid siliciclastic	Sekwi Formation	shallow limestone	Illtyd Formation	shallow limestone		Erosion/non-deposition	Puerto Blanco Formation	shallow limestone	Poleta Formation	shallow limestone	Mernmerna Formation	mid limestone		Erosion/non-deposition	Samets Formation	shallow siliciclastic	Shumnoy Formation	mid limestone	Lebyazhino Formation	shallow dolostone	Tolbachan Formation	shallow limestone	Tolbachan Formation	evaporitic facies (mostly mixed carbonate evaporitic)	Perekhod Formation	shallow limestone	Erkeket Formation	mid limestone	Mahatta Humaid Group	shallow siliciclastic		Erosion/non-deposition		Erosion/non-deposition	Issafen Formation	shallow limestone	Khairkhan Formation
514.65	Brigus Formation	mid siliciclastic	Caerbwdi Sandstone (including Caerfai Bay Shale) of the Caerfai Group (Pembrokeshire)/Purley Shale Fm (Nuneaton)/ Lower Comley Sandstone Fm (Shropshire)	mid siliciclastic	Hongjingshao Formation	shallow siliciclastic	Shuijingtuo Formation	mid siliciclastic	Niutitang/Hetang Formation	deep siliciclastic	Narchilla Formation	mid siliciclastic	Sekwi Formation	shallow limestone	Illtyd Formation	shallow limestone		Erosion/non-deposition	Puerto Blanco Formation	shallow limestone	Poleta Formation	shallow limestone	Mernmerna Formation	mid limestone		Erosion/non-deposition	Samets Formation	shallow siliciclastic	Shumnoy Formation	mid limestone	Lebyazhino Formation	shallow dolostone	Tolbachan Formation	shallow limestone	Tolbachan Formation	evaporitic facies (mostly mixed carbonate evaporitic)	Perekhod Formation	shallow limestone	Erkeket Formation	mid limestone	Mahatta Humaid Group	shallow siliciclastic		Erosion/non-deposition		Erosion/non-deposition	Issafen Formation	shallow limestone	Khairkhan Formation
514.7	Brigus Formation	mid siliciclastic	Caerbwdi Sandstone (including Caerfai Bay Shale) of the Caerfai Group (Pembrokeshire)/Purley Shale Fm (Nuneaton)/ Lower Comley Sandstone Fm (Shropshire)	mid siliciclastic	Hongjingshao Formation	shallow siliciclastic	Shuijingtuo Formation	mid siliciclastic	Niutitang/Hetang Formation	deep siliciclastic	Narchilla Formation	mid siliciclastic	Sekwi Formation	shallow limestone	Illtyd Formation	shallow limestone		Erosion/non-deposition	Puerto Blanco Formation	shallow limestone	Poleta Formation	shallow limestone	Mernmerna Formation	mid limestone		Erosion/non-deposition	Samets Formation	shallow siliciclastic	Shumnoy Formation	mid limestone	Lebyazhino Formation	shallow dolostone	Tolbachan Formation	shallow limestone	Tolbachan Formation	evaporitic facies (mostly mixed carbonate evaporitic)	Perekhod Formation	shallow limestone	Erkeket Formation	mid limestone	Mahatta Humaid Group	shallow siliciclastic		Erosion/non-deposition		Erosion/non-deposition	Issafen Formation	shallow limestone	Khairkhan Formation
514.75	Brigus Formation	mid siliciclastic	Caerbwdi Sandstone (including Caerfai Bay Shale) of the Caerfai Group (Pembrokeshire)/Purley Shale Fm (Nuneaton)/ Lower Comley Sandstone Fm (Shropshire)	mid siliciclastic	Hongjingshao Formation	shallow siliciclastic	Shuijingtuo Formation	mid siliciclastic	Niutitang/Hetang Formation	deep siliciclastic	Narchilla Formation	mid siliciclastic	Sekwi Formation	shallow limestone	Illtyd Formation	shallow limestone		Erosion/non-deposition	Puerto Blanco Formation	shallow limestone	Poleta Formation	shallow limestone	Mernmerna Formation	mid limestone		Erosion/non-deposition	Samets Formation	shallow siliciclastic	Shumnoy Formation	mid limestone	Lebyazhino Formation	shallow dolostone	Tolbachan Formation	shallow limestone	Tolbachan Formation	shallow limestone	Perekhod Formation	shallow limestone	Erkeket Formation	mid limestone	Mahatta Humaid Group	shallow siliciclastic		Erosion/non-deposition		Erosion/non-deposition	Issafen Formation	shallow limestone	Khairkhan Formation
514.8	Brigus Formation	mid siliciclastic	Caerbwdi Sandstone (including Caerfai Bay Shale) of the Caerfai Group (Pembrokeshire)/Purley Shale Fm (Nuneaton)/ Lower Comley Sandstone Fm (Shropshire)	mid siliciclastic	Hongjingshao Formation	shallow siliciclastic	Shuijingtuo Formation	mid siliciclastic	Niutitang/Hetang Formation	deep siliciclastic	Narchilla Formation	mid siliciclastic	Sekwi Formation	shallow limestone	Illtyd Formation	shallow limestone		Erosion/non-deposition	Puerto Blanco Formation	shallow limestone	Poleta Formation	shallow limestone	Mernmerna Formation	mid limestone		Erosion/non-deposition	Samets Formation	shallow siliciclastic	Shumnoy Formation	mid limestone	Lebyazhino Formation	shallow dolostone	Tolbachan Formation	shallow limestone	Tolbachan Formation	shallow limestone	Perekhod Formation	shallow limestone	Erkeket Formation	mid limestone	Mahatta Humaid Group	shallow siliciclastic		Erosion/non-deposition		Erosion/non-deposition	Issafen Formation	shallow limestone	Khairkhan Formation
514.85	Brigus Formation	mid siliciclastic	Caerbwdi Sandstone (including Caerfai Bay Shale) of the Caerfai Group (Pembrokeshire)/Purley Shale Fm (Nuneaton)/ Lower Comley Sandstone Fm (Shropshire)	mid siliciclastic	Hongjingshao Formation	shallow siliciclastic	Shuijingtuo Formation	mid siliciclastic	Niutitang/Hetang Formation	deep siliciclastic	Narchilla Formation	mid siliciclastic	Sekwi Formation	shallow limestone	Illtyd Formation	shallow limestone		Erosion/non-deposition	Puerto Blanco Formation	shallow limestone	Poleta Formation	shallow limestone	Mernmerna Formation	mid limestone		Erosion/non-deposition	Samets Formation	shallow siliciclastic	Shumnoy Formation	mid limestone	Lebyazhino Formation	evaporitic facies (mostly mixed carbonate evaporitic)	Tolbachan Formation	shallow limestone	Tolbachan Formation	shallow limestone	Perekhod Formation	shallow limestone	Erkeket Formation	mid limestone	Mahatta Humaid Group	shallow siliciclastic		Erosion/non-deposition		Erosion/non-deposition	Issafen Formation	shallow limestone	Khairkhan Formation
514.9	Brigus Formation	mid siliciclastic	Caerbwdi Sandstone (including Caerfai Bay Shale) of the Caerfai Group (Pembrokeshire)/Purley Shale Fm (Nuneaton)/ Lower Comley Sandstone Fm (Shropshire)	mid siliciclastic	Hongjingshao Formation	shallow siliciclastic	Shuijingtuo Formation	mid siliciclastic	Niutitang/Hetang Formation	deep siliciclastic	Narchilla Formation	mid siliciclastic	Sekwi Formation	mid limestone	Illtyd Formation	shallow limestone		Erosion/non-deposition	Puerto Blanco Formation	shallow limestone	Poleta Formation	shallow limestone	Mernmerna Formation	mid limestone		Erosion/non-deposition	Samets Formation	shallow siliciclastic	Shumnoy Formation	mid limestone	Lebyazhino Formation	evaporitic facies (mostly mixed carbonate evaporitic)	Tolbachan Formation	shallow limestone	Tolbachan Formation	shallow limestone	Perekhod Formation	shallow limestone	Erkeket Formation	mid limestone	Mahatta Humaid Group	shallow siliciclastic		Erosion/non-deposition		Erosion/non-deposition	Issafen Formation	shallow limestone	Khairkhan Formation
514.95	Brigus Formation	mid siliciclastic	Caerbwdi Sandstone (including Caerfai Bay Shale) of the Caerfai Group (Pembrokeshire)/Purley Shale Fm (Nuneaton)/ Lower Comley Sandstone Fm (Shropshire)	mid siliciclastic	Hongjingshao Formation	shallow siliciclastic	Shuijingtuo Formation	mid siliciclastic	Niutitang/Hetang Formation	deep siliciclastic	Narchilla Formation	mid siliciclastic	Sekwi Formation	mid limestone	Illtyd Formation	shallow limestone		Erosion/non-deposition	Puerto Blanco Formation	shallow limestone	Poleta Formation	shallow limestone	Mernmerna Formation	mid limestone		Erosion/non-deposition	Samets Formation	shallow siliciclastic	Shumnoy Formation	mid limestone	Lebyazhino Formation	evaporitic facies (mostly mixed carbonate evaporitic)	Tolbachan Formation	shallow limestone	Tolbachan Formation	shallow limestone	Perekhod Formation	shallow limestone	Erkeket Formation	mid limestone	Mahatta Humaid Group	shallow siliciclastic		Erosion/non-deposition		Erosion/non-deposition	Issafen Formation	shallow limestone	Khairkhan Formation
515	Brigus Formation	mid siliciclastic	Caerbwdi Sandstone (including Caerfai Bay Shale) of the Caerfai Group (Pembrokeshire)/Purley Shale Fm (Nuneaton)/ Lower Comley Sandstone Fm (Shropshire)	mid siliciclastic	Hongjingshao Formation	shallow siliciclastic	Shuijingtuo Formation	mid siliciclastic	Niutitang/Hetang Formation	deep siliciclastic	Narchilla Formation	mid siliciclastic	Sekwi Formation	mid limestone	Illtyd Formation	shallow limestone		Erosion/non-deposition	Puerto Blanco Formation	shallow limestone	Poleta Formation	shallow limestone	Mernmerna Formation	mid limestone		Erosion/non-deposition	Samets Formation	shallow siliciclastic	Shumnoy Formation	mid limestone	Lebyazhino Formation	evaporitic facies (mostly mixed carbonate evaporitic)	Tolbachan Formation	shallow dolostone	Tolbachan Formation	shallow limestone	Perekhod Formation	shallow limestone	Erkeket Formation	mid limestone	Mahatta Humaid Group	shallow siliciclastic		Erosion/non-deposition		Erosion/non-deposition	Issafen Formation	shallow limestone	Khairkhan Formation
515.05	Brigus Formation	mid siliciclastic	Caerbwdi Sandstone (including Caerfai Bay Shale) of the Caerfai Group (Pembrokeshire)/Purley Shale Fm (Nuneaton)/ Lower Comley Sandstone Fm (Shropshire)	mid siliciclastic	Hongjingshao Formation	shallow siliciclastic	Shuijingtuo Formation	mid siliciclastic	Niutitang/Hetang Formation	deep siliciclastic	Narchilla Formation	mid siliciclastic	Sekwi Formation	mid limestone	Illtyd Formation	shallow limestone		Erosion/non-deposition	Puerto Blanco Formation	shallow limestone	Poleta Formation	shallow limestone	Mernmerna Formation	mid limestone		Erosion/non-deposition	Samets Formation	shallow siliciclastic	Shumnoy Formation	mid limestone	Lebyazhino Formation	evaporitic facies (mostly mixed carbonate evaporitic)	Tolbachan Formation	shallow dolostone	Tolbachan Formation	shallow limestone	Perekhod Formation	shallow limestone	Erkeket Formation	mid limestone	Mahatta Humaid Group	shallow siliciclastic		Erosion/non-deposition		Erosion/non-deposition	Issafen Formation	shallow limestone	Khairkhan Formation
515.1	Brigus Formation	mid siliciclastic	Caerbwdi Sandstone (including Caerfai Bay Shale) of the Caerfai Group (Pembrokeshire)/Purley Shale Fm (Nuneaton)/ Lower Comley Sandstone Fm (Shropshire)	mid siliciclastic	Hongjingshao Formation	shallow siliciclastic	Shuijingtuo Formation	mid siliciclastic	Niutitang/Hetang Formation	deep siliciclastic	Narchilla Formation	mid siliciclastic	Sekwi Formation	mid limestone	Illtyd Formation	shallow limestone		Erosion/non-deposition	Puerto Blanco Formation	shallow limestone	Poleta Formation	shallow limestone	Mernmerna Formation	mid limestone		Erosion/non-deposition	Samets Formation	shallow siliciclastic	Shumnoy Formation	mid limestone	Lebyazhino Formation	shallow dolostone	Tolbachan Formation	shallow dolostone	Tolbachan Formation	shallow limestone	Perekhod Formation	shallow limestone	Erkeket Formation	mid limestone	Mahatta Humaid Group	shallow siliciclastic		Erosion/non-deposition		Erosion/non-deposition	Issafen Formation	shallow limestone	Khairkhan Formation
515.15	Brigus Formation	mid siliciclastic	Caerbwdi Sandstone (including Caerfai Bay Shale) of the Caerfai Group (Pembrokeshire)/Purley Shale Fm (Nuneaton)/ Lower Comley Sandstone Fm (Shropshire)	mid siliciclastic	Hongjingshao Formation	shallow siliciclastic	Shuijingtuo Formation	mid siliciclastic	Niutitang/Hetang Formation	deep siliciclastic	Narchilla Formation	mid siliciclastic	Sekwi Formation	mid limestone	Illtyd Formation	shallow limestone		Erosion/non-deposition	Puerto Blanco Formation	shallow limestone	Poleta Formation	shallow limestone	Mernmerna Formation	mid limestone		Erosion/non-deposition	Samets Formation	shallow siliciclastic	Shumnoy Formation	mid limestone	Lebyazhino Formation	shallow dolostone	Tolbachan Formation	shallow dolostone	Tolbachan Formation	shallow limestone	Perekhod Formation	shallow limestone	Erkeket Formation	mid limestone	Mahatta Humaid Group	shallow siliciclastic		Erosion/non-deposition		Erosion/non-deposition	Issafen Formation	shallow limestone	Khairkhan Formation
515.2	Brigus Formation	mid siliciclastic	Caerbwdi Sandstone (including Caerfai Bay Shale) of the Caerfai Group (Pembrokeshire)/Purley Shale Fm (Nuneaton)/ Lower Comley Sandstone Fm (Shropshire)	mid siliciclastic	Hongjingshao Formation	shallow siliciclastic	Shuijingtuo Formation	mid siliciclastic	Niutitang/Hetang Formation	deep siliciclastic	Narchilla Formation	mid siliciclastic	Sekwi Formation	mid limestone	Illtyd Formation	shallow limestone		Erosion/non-deposition	Puerto Blanco Formation	shallow limestone	Poleta Formation	shallow limestone	Mernmerna Formation	mid limestone		Erosion/non-deposition	Samets Formation	shallow siliciclastic	Shumnoy Formation	mid limestone	Lebyazhino Formation	shallow dolostone	Tolbachan Formation	shallow dolostone	Tolbachan Formation	shallow limestone	Perekhod Formation	shallow limestone	Erkeket Formation	mid limestone	Mahatta Humaid Group	shallow siliciclastic		Erosion/non-deposition		Erosion/non-deposition	Issafen Formation	shallow limestone	Khairkhan Formation
515.25	Brigus Formation	mid siliciclastic	Caerbwdi Sandstone (including Caerfai Bay Shale) of the Caerfai Group (Pembrokeshire)/Purley Shale Fm (Nuneaton)/ Lower Comley Sandstone Fm (Shropshire)	mid siliciclastic	Hongjingshao Formation	shallow siliciclastic	Shuijingtuo Formation	mid siliciclastic	Niutitang/Hetang Formation	deep siliciclastic	Narchilla Formation	mid siliciclastic	Sekwi Formation	mid limestone	Illtyd Formation	shallow limestone		Erosion/non-deposition	Puerto Blanco Formation	shallow limestone	Poleta Formation	mid siliciclastic	Mernmerna Formation	mid limestone		Erosion/non-deposition	Samets Formation	shallow siliciclastic	Shumnoy Formation	mid limestone	Lebyazhino Formation	shallow dolostone	Tolbachan Formation	shallow dolostone	Tolbachan Formation	shallow limestone	Perekhod Formation	shallow limestone	Erkeket Formation	mid limestone	Mahatta Humaid Group	shallow siliciclastic		Erosion/non-deposition		Erosion/non-deposition	Issafen Formation	shallow limestone	Khairkhan Formation
515.3	Brigus Formation	mid siliciclastic	Caerbwdi Sandstone (including Caerfai Bay Shale) of the Caerfai Group (Pembrokeshire)/Purley Shale Fm (Nuneaton)/ Lower Comley Sandstone Fm (Shropshire)	mid siliciclastic	Hongjingshao Formation	shallow siliciclastic	Shuijingtuo Formation	mid siliciclastic	Niutitang/Hetang Formation	deep siliciclastic	Narchilla Formation	mid siliciclastic	Sekwi Formation	mid limestone	Illtyd Formation	shallow limestone		Erosion/non-deposition	Puerto Blanco Formation	shallow limestone	Poleta Formation	mid siliciclastic	Mernmerna Formation	mid limestone		Erosion/non-deposition	Samets Formation	shallow siliciclastic	Shumnoy Formation	mid limestone	Lebyazhino Formation	shallow dolostone	Tolbachan Formation	shallow dolostone	Tolbachan Formation	shallow limestone	Perekhod Formation	shallow limestone	Erkeket Formation	mid limestone	Mahatta Humaid Group	shallow siliciclastic		Erosion/non-deposition		Erosion/non-deposition	Issafen Formation	shallow limestone	Khairkhan Formation
515.35	Brigus Formation	mid siliciclastic	Caerbwdi Sandstone (including Caerfai Bay Shale) of the Caerfai Group (Pembrokeshire)/Purley Shale Fm (Nuneaton)/ Lower Comley Sandstone Fm (Shropshire)	mid siliciclastic	Hongjingshao Formation	shallow siliciclastic	Shuijingtuo Formation	mid siliciclastic	Niutitang/Hetang Formation	deep siliciclastic	Narchilla Formation	mid siliciclastic	Sekwi Formation	mid limestone	Illtyd Formation	shallow limestone		Erosion/non-deposition	Puerto Blanco Formation	shallow limestone	Poleta Formation	mid siliciclastic	Mernmerna Formation	mid limestone		Erosion/non-deposition	Samets Formation	shallow siliciclastic	Shumnoy Formation	mid limestone	Lebyazhino Formation	shallow dolostone	Tolbachan Formation	shallow dolostone	Tolbachan Formation	shallow limestone	Perekhod Formation	shallow limestone	Erkeket Formation	mid limestone	Mahatta Humaid Group	shallow siliciclastic		Erosion/non-deposition		Erosion/non-deposition	Issafen Formation	shallow limestone	Khairkhan Formation
515.4	Brigus Formation	mid siliciclastic	Caerbwdi Sandstone (including Caerfai Bay Shale) of the Caerfai Group (Pembrokeshire)/Purley Shale Fm (Nuneaton)/ Lower Comley Sandstone Fm (Shropshire)	mid siliciclastic	Hongjingshao Formation	shallow siliciclastic	Shuijingtuo Formation	mid siliciclastic	Niutitang/Hetang Formation	deep siliciclastic	Narchilla Formation	mid siliciclastic	Sekwi Formation	mid limestone	Illtyd Formation	shallow limestone		Erosion/non-deposition	Puerto Blanco Formation	shallow limestone	Poleta Formation	mid siliciclastic	Mernmerna Formation	mid limestone		Erosion/non-deposition	Samets Formation	shallow siliciclastic	Shumnoy Formation	mid limestone	Lebyazhino Formation	shallow dolostone	Tolbachan Formation	shallow dolostone	Tolbachan Formation	shallow limestone	Perekhod Formation	shallow limestone	Erkeket Formation	mid limestone	Mahatta Humaid Group	shallow siliciclastic		Erosion/non-deposition		Erosion/non-deposition	Issafen Formation	shallow limestone	Khairkhan Formation
515.45	Brigus Formation	mid siliciclastic	Caerbwdi Sandstone (including Caerfai Bay Shale) of the Caerfai Group (Pembrokeshire)/Purley Shale Fm (Nuneaton)/ Lower Comley Sandstone Fm (Shropshire)	mid siliciclastic	Hongjingshao Formation	shallow siliciclastic	Shuijingtuo Formation	mid siliciclastic	Niutitang/Hetang Formation	deep siliciclastic	Narchilla Formation	mid siliciclastic	Sekwi Formation	mid limestone	Illtyd Formation	shallow limestone		Erosion/non-deposition	Puerto Blanco Formation	shallow limestone	Poleta Formation	mid siliciclastic	Mernmerna Formation	mid limestone		Erosion/non-deposition	Samets Formation	shallow siliciclastic	Shumnoy Formation	mid limestone	Lebyazhino Formation	shallow dolostone	Tolbachan Formation	shallow dolostone	Tolbachan Formation	shallow limestone	Perekhod Formation	shallow limestone	Erkeket Formation	mid limestone	Mahatta Humaid Group	shallow siliciclastic		Erosion/non-deposition		Erosion/non-deposition	Issafen Formation	shallow limestone	Khairkhan Formation
515.5	Brigus Formation	mid siliciclastic	Caerbwdi Sandstone (including Caerfai Bay Shale) of the Caerfai Group (Pembrokeshire)/Purley Shale Fm (Nuneaton)/ Lower Comley Sandstone Fm (Shropshire)	mid siliciclastic	Hongjingshao Formation	shallow siliciclastic	Shuijingtuo Formation	mid siliciclastic	Niutitang/Hetang Formation	deep siliciclastic	Narchilla Formation	mid siliciclastic	Sekwi Formation	mid limestone	Illtyd Formation	shallow limestone		Erosion/non-deposition	Puerto Blanco Formation	shallow limestone	Poleta Formation	mid siliciclastic	Mernmerna Formation	mid limestone		Erosion/non-deposition	Samets Formation	shallow siliciclastic	Shumnoy Formation	mid limestone	Lebyazhino Formation	shallow dolostone	Tolbachan Formation	shallow dolostone	Tolbachan Formation	evaporitic facies (mostly mixed carbonate evaporitic)	Pestrotsvet Formation	mid limestone	Erkeket Formation	mid limestone	Mahatta Humaid Group	shallow siliciclastic		Erosion/non-deposition		Erosion/non-deposition	Issafen Formation	shallow limestone	Khairkhan Formation
515.55	Brigus Formation	mid siliciclastic	Caerbwdi Sandstone (including Caerfai Bay Shale) of the Caerfai Group (Pembrokeshire)/Purley Shale Fm (Nuneaton)/ Lower Comley Sandstone Fm (Shropshire)	mid siliciclastic	Yu'anshan Formation	mid siliciclastic	Shuijingtuo Formation	mid siliciclastic	Niutitang/Hetang Formation	deep siliciclastic	Narchilla Formation	mid siliciclastic	Sekwi Formation	mid limestone	Illtyd Formation	shallow limestone		Erosion/non-deposition	Puerto Blanco Formation	shallow siliciclastic	Poleta Formation	mid siliciclastic	Wirrapowie/Wilkawillina Limestone	shallow limestone		Erosion/non-deposition	Samets Formation	shallow siliciclastic	Shumnoy Formation	mid limestone	Lebyazhino Formation	shallow dolostone	Tolbachan Formation	shallow dolostone	Tolbachan Formation	evaporitic facies (mostly mixed carbonate evaporitic)	Pestrotsvet Formation	mid limestone	Erkeket Formation	mid limestone	Mahatta Humaid Group	shallow siliciclastic		Erosion/non-deposition		Erosion/non-deposition	Issafen Formation	shallow limestone	Khairkhan Formation
515.6	Brigus Formation	mid siliciclastic	Caerbwdi Sandstone (including Caerfai Bay Shale) of the Caerfai Group (Pembrokeshire)/Purley Shale Fm (Nuneaton)/ Lower Comley Sandstone Fm (Shropshire)	mid siliciclastic	Yu'anshan Formation	mid siliciclastic	Shuijingtuo Formation	mid siliciclastic	Niutitang/Hetang Formation	deep siliciclastic	Narchilla Formation	mid siliciclastic	Sekwi Formation	mid limestone	Illtyd Formation	shallow limestone		Erosion/non-deposition	Puerto Blanco Formation	shallow siliciclastic	Poleta Formation	mid siliciclastic	Wirrapowie/Wilkawillina Limestone	shallow limestone		Erosion/non-deposition	Samets Formation	shallow siliciclastic	Shumnoy Formation	mid limestone	Lebyazhino Formation	shallow dolostone	Tolbachan Formation	shallow dolostone	Tolbachan Formation	evaporitic facies (mostly mixed carbonate evaporitic)	Pestrotsvet Formation	mid limestone	Erkeket Formation	mid limestone	Mahatta Humaid Group	shallow siliciclastic		Erosion/non-deposition		Erosion/non-deposition	Issafen Formation	shallow limestone	Khairkhan Formation
515.65	Brigus Formation	mid siliciclastic	Caerbwdi Sandstone (including Caerfai Bay Shale) of the Caerfai Group (Pembrokeshire)/Purley Shale Fm (Nuneaton)/ Lower Comley Sandstone Fm (Shropshire)	mid siliciclastic	Yu'anshan Formation	mid siliciclastic	Shuijingtuo Formation	mid siliciclastic	Niutitang/Hetang Formation	deep siliciclastic	Narchilla Formation	mid siliciclastic	Sekwi Formation	mid limestone	Illtyd Formation	shallow limestone		Erosion/non-deposition	Puerto Blanco Formation	shallow siliciclastic	Poleta Formation	mid siliciclastic	Wirrapowie/Wilkawillina Limestone	shallow limestone		Erosion/non-deposition	Samets Formation	shallow siliciclastic	Shumnoy Formation	mid limestone	Lebyazhino Formation	shallow dolostone	Tolbachan Formation	shallow dolostone	Tolbachan Formation	evaporitic facies (mostly mixed carbonate evaporitic)	Pestrotsvet Formation	mid limestone	Erkeket Formation	mid limestone	Mahatta Humaid Group	shallow siliciclastic		Erosion/non-deposition		Erosion/non-deposition	Issafen Formation	shallow limestone	Khairkhan Formation
515.7	Brigus Formation	mid siliciclastic	Caerbwdi Sandstone (including Caerfai Bay Shale) of the Caerfai Group (Pembrokeshire)/Purley Shale Fm (Nuneaton)/ Lower Comley Sandstone Fm (Shropshire)	mid siliciclastic	Yu'anshan Formation	mid siliciclastic	Shuijingtuo Formation	mid siliciclastic	Niutitang/Hetang Formation	deep siliciclastic	Narchilla Formation	mid siliciclastic	Sekwi Formation	mid limestone	Illtyd Formation	shallow limestone		Erosion/non-deposition	Puerto Blanco Formation	shallow siliciclastic	Poleta Formation	mid siliciclastic	Wirrapowie/Wilkawillina Limestone	shallow limestone		Erosion/non-deposition	Samets Formation	shallow siliciclastic	Shumnoy Formation	mid limestone	Lebyazhino Formation	shallow dolostone	Tolbachan Formation	shallow dolostone	Tolbachan Formation	evaporitic facies (mostly mixed carbonate evaporitic)	Pestrotsvet Formation	mid limestone	Erkeket Formation	mid limestone	Mahatta Humaid Group	shallow siliciclastic		Erosion/non-deposition		Erosion/non-deposition	Issafen Formation	shallow limestone	Khairkhan Formation
515.75	Brigus Formation	shallow limestone	Caerbwdi Sandstone (including Caerfai Bay Shale) of the Caerfai Group (Pembrokeshire)/Purley Shale Fm (Nuneaton)/ Lower Comley Sandstone Fm (Shropshire)	mid siliciclastic	Yu'anshan Formation	mid siliciclastic	Shuijingtuo Formation	mid siliciclastic	Niutitang/Hetang Formation	deep siliciclastic	Narchilla Formation	mid siliciclastic	Sekwi Formation	mid limestone	Illtyd Formation	shallow limestone		Erosion/non-deposition	Puerto Blanco Formation	shallow siliciclastic	Poleta Formation	mid siliciclastic	Wirrapowie/Wilkawillina Limestone	shallow limestone		Erosion/non-deposition	Samets Formation	shallow siliciclastic	Shumnoy Formation	mid limestone	Lebyazhino Formation	shallow dolostone	Tolbachan Formation	shallow limestone	Tolbachan Formation	evaporitic facies (mostly mixed carbonate evaporitic)	Pestrotsvet Formation	mid limestone	Erkeket Formation	mid limestone	Mahatta Humaid Group	shallow siliciclastic		Erosion/non-deposition		Erosion/non-deposition	Issafen Formation	shallow limestone	Khairkhan Formation
515.8	Brigus Formation	shallow limestone	Caerbwdi Sandstone (including Caerfai Bay Shale) of the Caerfai Group (Pembrokeshire)/Purley Shale Fm (Nuneaton)/ Lower Comley Sandstone Fm (Shropshire)	mid siliciclastic	Yu'anshan Formation	mid siliciclastic	Shuijingtuo Formation	mid siliciclastic	Niutitang/Hetang Formation	deep siliciclastic	Narchilla Formation	mid siliciclastic	Sekwi Formation	mid limestone	Illtyd Formation	shallow limestone		Erosion/non-deposition	Puerto Blanco Formation	shallow siliciclastic	Poleta Formation	mid siliciclastic	Wirrapowie/Wilkawillina Limestone	shallow limestone		Erosion/non-deposition	Samets Formation	shallow siliciclastic	Shumnoy Formation	mid limestone	Lebyazhino Formation	shallow dolostone	Tolbachan Formation	shallow limestone	Tolbachan Formation	evaporitic facies (mostly mixed carbonate evaporitic)	Pestrotsvet Formation	mid limestone	Erkeket Formation	mid limestone	Mahatta Humaid Group	shallow siliciclastic		Erosion/non-deposition		Erosion/non-deposition	Issafen Formation	shallow limestone	Khairkhan Formation
515.85	Brigus Formation	shallow limestone	Caerbwdi Sandstone (including Caerfai Bay Shale) of the Caerfai Group (Pembrokeshire)/Purley Shale Fm (Nuneaton)/ Lower Comley Sandstone Fm (Shropshire)	mid siliciclastic	Yu'anshan Formation	mid siliciclastic	Shuijingtuo Formation	mid siliciclastic	Niutitang/Hetang Formation	deep siliciclastic	Narchilla Formation	mid siliciclastic	Sekwi Formation	mid limestone	Illtyd Formation	shallow limestone		Erosion/non-deposition	Puerto Blanco Formation	shallow siliciclastic	Poleta Formation	mid siliciclastic	Wirrapowie/Wilkawillina Limestone	shallow limestone		Erosion/non-deposition	Samets Formation	shallow siliciclastic	Shumnoy Formation	mid limestone	Lebyazhino Formation	shallow dolostone	Tolbachan Formation	shallow limestone	Tolbachan Formation	evaporitic facies (mostly mixed carbonate evaporitic)	Pestrotsvet Formation	mid limestone	Erkeket Formation	mid limestone	Mahatta Humaid Group	shallow siliciclastic		Erosion/non-deposition		Erosion/non-deposition	Issafen Formation	shallow limestone	Khairkhan Formation
515.9	Brigus Formation	shallow limestone	Caerbwdi Sandstone (including Caerfai Bay Shale) of the Caerfai Group (Pembrokeshire)/Purley Shale Fm (Nuneaton)/ Lower Comley Sandstone Fm (Shropshire)	mid siliciclastic	Yu'anshan Formation	mid siliciclastic	Shuijingtuo Formation	mid siliciclastic	Niutitang/Hetang Formation	deep siliciclastic	Narchilla Formation	mid siliciclastic	Sekwi Formation	mid limestone	Illtyd Formation	shallow limestone		Erosion/non-deposition	Puerto Blanco Formation	shallow siliciclastic	Poleta Formation	mid siliciclastic	Wirrapowie/Wilkawillina Limestone	shallow limestone		Erosion/non-deposition	Samets Formation	shallow siliciclastic	Shumnoy Formation	mid limestone	Lebyazhino Formation	shallow dolostone	Tolbachan Formation	shallow limestone	Tolbachan Formation	evaporitic facies (mostly mixed carbonate evaporitic)	Pestrotsvet Formation	mid limestone	Erkeket Formation	mid limestone	Mahatta Humaid Group	shallow siliciclastic		Erosion/non-deposition		Erosion/non-deposition	Issafen Formation	shallow limestone	Khairkhan Formation
515.95	Brigus Formation	shallow limestone	Caerbwdi Sandstone (including Caerfai Bay Shale) of the Caerfai Group (Pembrokeshire)/Purley Shale Fm (Nuneaton)/ Lower Comley Sandstone Fm (Shropshire)	mid siliciclastic	Yu'anshan Formation	mid siliciclastic	Shuijingtuo Formation	mid siliciclastic	Niutitang/Hetang Formation	deep siliciclastic	Narchilla Formation	mid siliciclastic	Sekwi Formation	mid limestone	Illtyd Formation	shallow limestone		Erosion/non-deposition	Puerto Blanco Formation	shallow siliciclastic	Poleta Formation	mid siliciclastic	Wirrapowie/Wilkawillina Limestone	shallow limestone		Erosion/non-deposition	Samets Formation	shallow siliciclastic	Shumnoy Formation	mid limestone	Lebyazhino Formation	shallow dolostone	Tolbachan Formation	shallow limestone	Tolbachan Formation	evaporitic facies (mostly mixed carbonate evaporitic)	Pestrotsvet Formation	mid limestone	Erkeket Formation	mid limestone	Mahatta Humaid Group	shallow siliciclastic		Erosion/non-deposition		Erosion/non-deposition	Issafen Formation	shallow limestone	Khairkhan Formation
516	Brigus Formation	shallow limestone	Caerbwdi Sandstone (including Caerfai Bay Shale) of the Caerfai Group (Pembrokeshire)/Purley Shale Fm (Nuneaton)/ Lower Comley Sandstone Fm (Shropshire)	mid siliciclastic	Yu'anshan Formation	mid siliciclastic	Shuijingtuo Formation	mid siliciclastic	Niutitang/Hetang Formation	deep siliciclastic	Narchilla Formation	mid siliciclastic	Sekwi Formation	mid limestone	Illtyd Formation	shallow limestone		Erosion/non-deposition	Puerto Blanco Formation	shallow siliciclastic	Poleta Formation	mid siliciclastic	Wirrapowie/Wilkawillina Limestone	shallow limestone		Erosion/non-deposition	Samets Formation	shallow siliciclastic	Krasny Porog Formation	mid limestone	Lebyazhino Formation	shallow dolostone	Tolbachan Formation	shallow limestone	Tolbachan Formation	evaporitic facies (mostly mixed carbonate evaporitic)	Pestrotsvet Formation	mid limestone	Erkeket Formation	mid limestone	Mahatta Humaid Group	shallow siliciclastic		Erosion/non-deposition		Erosion/non-deposition	Issafen Formation	shallow limestone	Khairkhan Formation
516.05	Brigus Formation	mid siliciclastic	Caerbwdi Sandstone (including Caerfai Bay Shale) of the Caerfai Group (Pembrokeshire)/Purley Shale Fm (Nuneaton)/ Lower Comley Sandstone Fm (Shropshire)	mid siliciclastic	Yu'anshan Formation	mid siliciclastic	Shuijingtuo Formation	mid siliciclastic	Niutitang/Hetang Formation	deep siliciclastic	Narchilla Formation	mid siliciclastic	Sekwi Formation	mid limestone	Illtyd Formation	shallow limestone		Erosion/non-deposition	Puerto Blanco Formation	shallow siliciclastic	Poleta Formation	mid siliciclastic	Wirrapowie/Wilkawillina Limestone	shallow limestone		Erosion/non-deposition	Samets Formation	shallow siliciclastic	Krasny Porog Formation	mid limestone	Lebyazhino Formation	shallow dolostone	Tolbachan Formation	shallow limestone	Tolbachan Formation	evaporitic facies (mostly mixed carbonate evaporitic)	Pestrotsvet Formation	mid limestone	Erkeket Formation	mid limestone	Mahatta Humaid Group	shallow siliciclastic		Erosion/non-deposition		Erosion/non-deposition	Issafen Formation	shallow siliciclastic	Khairkhan Formation
516.1	Brigus Formation	mid siliciclastic	Caerbwdi Sandstone (including Caerfai Bay Shale) of the Caerfai Group (Pembrokeshire)/Purley Shale Fm (Nuneaton)/ Lower Comley Sandstone Fm (Shropshire)	mid siliciclastic	Yu'anshan Formation	mid siliciclastic	Shuijingtuo Formation	mid siliciclastic	Niutitang/Hetang Formation	deep siliciclastic	Narchilla Formation	mid siliciclastic	Sekwi Formation	mid limestone	Illtyd Formation	shallow limestone		Erosion/non-deposition	Puerto Blanco Formation	shallow siliciclastic	Poleta Formation	mid siliciclastic	Wirrapowie/Wilkawillina Limestone	shallow limestone		Erosion/non-deposition	Samets Formation	shallow siliciclastic	Krasny Porog Formation	mid limestone	Lebyazhino Formation	shallow dolostone	Tolbachan Formation	shallow limestone	Tolbachan Formation	evaporitic facies (mostly mixed carbonate evaporitic)	Pestrotsvet Formation	mid limestone	Erkeket Formation	mid limestone	Mahatta Humaid Group	shallow siliciclastic		Erosion/non-deposition		Erosion/non-deposition	Issafen Formation	shallow siliciclastic	Khairkhan Formation
516.15	Brigus Formation	mid siliciclastic	Caerbwdi Sandstone (including Caerfai Bay Shale) of the Caerfai Group (Pembrokeshire)/Purley Shale Fm (Nuneaton)/ Lower Comley Sandstone Fm (Shropshire)	mid siliciclastic	Yu'anshan Formation	mid siliciclastic	Shuijingtuo Formation	mid siliciclastic	Niutitang/Hetang Formation	deep siliciclastic	Narchilla Formation	mid siliciclastic	Sekwi Formation	mid limestone	Illtyd Formation	shallow limestone		Erosion/non-deposition	Puerto Blanco Formation	shallow siliciclastic	Poleta Formation	mid siliciclastic	Wirrapowie/Wilkawillina Limestone	shallow limestone		Erosion/non-deposition	Samets Formation	shallow siliciclastic	Krasny Porog Formation	mid limestone	Lebyazhino Formation	shallow dolostone	Tolbachan Formation	shallow limestone	Tolbachan Formation	shallow limestone	Pestrotsvet Formation	mid limestone	Erkeket Formation	mid limestone	Mahatta Humaid Group	shallow siliciclastic		Erosion/non-deposition		Erosion/non-deposition	Issafen Formation	shallow siliciclastic	Khairkhan Formation
516.2	Brigus Formation	mid siliciclastic	Caerbwdi Sandstone (including Caerfai Bay Shale) of the Caerfai Group (Pembrokeshire)/Purley Shale Fm (Nuneaton)/ Lower Comley Sandstone Fm (Shropshire)	mid siliciclastic	Yu'anshan Formation	mid siliciclastic	Shuijingtuo Formation	mid siliciclastic	Niutitang/Hetang Formation	deep siliciclastic	Narchilla Formation	mid siliciclastic	Sekwi Formation	mid limestone	Illtyd Formation	shallow limestone		Erosion/non-deposition	Puerto Blanco Formation	shallow siliciclastic	Poleta Formation	mid siliciclastic	Wirrapowie/Wilkawillina Limestone	shallow limestone		Erosion/non-deposition	Samets Formation	shallow siliciclastic	Krasny Porog Formation	mid limestone	Lebyazhino Formation	shallow dolostone	Tolbachan Formation	shallow dolostone	Tolbachan Formation	shallow limestone	Pestrotsvet Formation	mid limestone	Erkeket Formation	mid limestone	Mahatta Humaid Group	shallow siliciclastic		Erosion/non-deposition		Erosion/non-deposition	Issafen Formation	shallow siliciclastic	Khairkhan Formation
516.25	Brigus Formation	mid siliciclastic	Caerbwdi Sandstone (including Caerfai Bay Shale) of the Caerfai Group (Pembrokeshire)/Purley Shale Fm (Nuneaton)/ Lower Comley Sandstone Fm (Shropshire)	mid siliciclastic	Yu'anshan Formation	mid siliciclastic	Shuijingtuo Formation	mid siliciclastic	Niutitang/Hetang Formation	deep siliciclastic	Narchilla Formation	mid siliciclastic	Sekwi Formation	mid limestone	Illtyd Formation	shallow limestone		Erosion/non-deposition	Puerto Blanco Formation	shallow siliciclastic	Poleta Formation	mid siliciclastic	Wirrapowie/Wilkawillina Limestone	shallow limestone		Erosion/non-deposition	Samets Formation	shallow siliciclastic	Krasny Porog Formation	mid limestone	Lebyazhino Formation	shallow dolostone	Tolbachan Formation	shallow dolostone	Tolbachan Formation	shallow limestone	Pestrotsvet Formation	mid limestone	Erkeket Formation	mid limestone	Mahatta Humaid Group	shallow siliciclastic		Erosion/non-deposition		Erosion/non-deposition	Issafen Formation	shallow siliciclastic	Khairkhan Formation
516.3	Brigus Formation	mid siliciclastic	Caerbwdi Sandstone (including Caerfai Bay Shale) of the Caerfai Group (Pembrokeshire)/Purley Shale Fm (Nuneaton)/ Lower Comley Sandstone Fm (Shropshire)	mid siliciclastic	Yu'anshan Formation	mid siliciclastic	Shuijingtuo Formation	mid siliciclastic	Niutitang/Hetang Formation	deep siliciclastic	Narchilla Formation	mid siliciclastic	Sekwi Formation	mid limestone	Illtyd Formation	shallow limestone		Erosion/non-deposition	Puerto Blanco Formation	shallow siliciclastic	Poleta Formation	mid siliciclastic	Wirrapowie/Wilkawillina Limestone	shallow limestone		Erosion/non-deposition	Samets Formation	shallow siliciclastic	Krasny Porog Formation	mid limestone	Lebyazhino Formation	shallow dolostone	Tolbachan Formation	shallow dolostone	Tolbachan Formation	shallow limestone	Pestrotsvet Formation	mid limestone	Erkeket Formation	mid limestone	Mahatta Humaid Group	shallow siliciclastic		Erosion/non-deposition		Erosion/non-deposition	Issafen Formation	shallow siliciclastic	Khairkhan Formation
516.35	Brigus Formation	mid siliciclastic	Caerbwdi Sandstone (including Caerfai Bay Shale) of the Caerfai Group (Pembrokeshire)/Purley Shale Fm (Nuneaton)/ Lower Comley Sandstone Fm (Shropshire)	mid siliciclastic	Yu'anshan Formation	mid siliciclastic	Shuijingtuo Formation	mid siliciclastic	Niutitang/Hetang Formation	deep siliciclastic	Narchilla Formation	mid siliciclastic	Sekwi Formation	mid limestone	Illtyd Formation	shallow limestone		Erosion/non-deposition	Puerto Blanco Formation	shallow siliciclastic	Poleta Formation	mid siliciclastic	Wirrapowie/Wilkawillina Limestone	shallow limestone		Erosion/non-deposition	Samets Formation	shallow siliciclastic	Krasny Porog Formation	mid limestone	Lebyazhino Formation	shallow dolostone	Tolbachan Formation	shallow dolostone	Tolbachan Formation	shallow limestone	Pestrotsvet Formation	mid limestone	Erkeket Formation	mid limestone	Mahatta Humaid Group	shallow siliciclastic		Erosion/non-deposition		Erosion/non-deposition	Issafen Formation	shallow siliciclastic	Khairkhan Formation
516.4	Brigus Formation	mid siliciclastic	Caerbwdi Sandstone (including Caerfai Bay Shale) of the Caerfai Group (Pembrokeshire)/Purley Shale Fm (Nuneaton)/ Lower Comley Sandstone Fm (Shropshire)	mid siliciclastic	Yu'anshan Formation	mid siliciclastic	Shuijingtuo Formation	mid siliciclastic	Niutitang/Hetang Formation	deep siliciclastic	Narchilla Formation	mid siliciclastic	Sekwi Formation	mid limestone	Illtyd Formation	shallow limestone		Erosion/non-deposition	Puerto Blanco Formation	shallow siliciclastic	Poleta Formation	mid siliciclastic	Wirrapowie/Wilkawillina Limestone	shallow limestone		Erosion/non-deposition	Samets Formation	shallow siliciclastic	Krasny Porog Formation	mid limestone	Lebyazhino Formation	shallow dolostone	Tolbachan Formation	shallow dolostone	Tolbachan Formation	shallow limestone	Pestrotsvet Formation	mid limestone	Erkeket Formation	mid limestone	Mahatta Humaid Group	shallow siliciclastic		Erosion/non-deposition		Erosion/non-deposition	Issafen Formation	shallow siliciclastic	Khairkhan Formation
516.45	Brigus Formation	mid siliciclastic	Caerbwdi Sandstone (including Caerfai Bay Shale) of the Caerfai Group (Pembrokeshire)/Purley Shale Fm (Nuneaton)/ Lower Comley Sandstone Fm (Shropshire)	mid siliciclastic	Yu'anshan Formation	mid siliciclastic	Shuijingtuo Formation	mid siliciclastic	Niutitang/Hetang Formation	deep siliciclastic	Narchilla Formation	mid siliciclastic	Sekwi Formation	mid limestone	Illtyd Formation	shallow limestone		Erosion/non-deposition	Puerto Blanco Formation	shallow siliciclastic	Poleta Formation	mid siliciclastic	Wirrapowie/Wilkawillina Limestone	shallow limestone		Erosion/non-deposition	Samets Formation	shallow siliciclastic	Krasny Porog Formation	mid limestone	Lebyazhino Formation	shallow dolostone	Tolbachan Formation	shallow dolostone	Tolbachan Formation	shallow limestone	Pestrotsvet Formation	mid limestone	Erkeket Formation	mid limestone	Mahatta Humaid Group	shallow siliciclastic		Erosion/non-deposition		Erosion/non-deposition	Issafen Formation	shallow siliciclastic	Khairkhan Formation
516.5	Brigus Formation	mid siliciclastic	Caerbwdi Sandstone (including Caerfai Bay Shale) of the Caerfai Group (Pembrokeshire)/Purley Shale Fm (Nuneaton)/ Lower Comley Sandstone Fm (Shropshire)	mid siliciclastic	Yu'anshan Formation	mid siliciclastic	Shuijingtuo Formation	mid siliciclastic	Niutitang/Hetang Formation	deep siliciclastic	Narchilla Formation	mid siliciclastic	Sekwi Formation	mid limestone	Illtyd Formation	shallow limestone		Erosion/non-deposition	Puerto Blanco Formation	shallow siliciclastic	Poleta Formation	mid siliciclastic	Wirrapowie/Wilkawillina Limestone	shallow limestone		Erosion/non-deposition	Samets Formation	shallow siliciclastic	Krasny Porog Formation	mid limestone	Lebyazhino Formation	shallow dolostone	Tolbachan Formation	shallow dolostone	Tolbachan Formation	shallow limestone	Pestrotsvet Formation	mid limestone	Erkeket Formation	mid limestone	Mahatta Humaid Group	shallow siliciclastic		Erosion/non-deposition		Erosion/non-deposition	Issafen Formation	shallow siliciclastic	Khairkhan Formation
516.55	Brigus Formation	mid siliciclastic	Caerbwdi Sandstone (including Caerfai Bay Shale) of the Caerfai Group (Pembrokeshire)/Purley Shale Fm (Nuneaton)/ Lower Comley Sandstone Fm (Shropshire)	mid siliciclastic	Yu'anshan Formation	mid siliciclastic	Shuijingtuo Formation	mid siliciclastic	Niutitang/Hetang Formation	deep siliciclastic	Narchilla Formation	mid siliciclastic	Sekwi Formation	mid limestone	Illtyd Formation	shallow limestone		Erosion/non-deposition	Puerto Blanco Formation	shallow siliciclastic	Poleta Formation	mid siliciclastic	Wirrapowie/Wilkawillina Limestone	shallow limestone		Erosion/non-deposition	Samets Formation	shallow siliciclastic	Krasny Porog Formation	mid limestone	Lebyazhino Formation	shallow dolostone	Tolbachan Formation	shallow dolostone	Tolbachan Formation	shallow limestone	Pestrotsvet Formation	mid limestone	Erkeket Formation	mid limestone	Mahatta Humaid Group	shallow siliciclastic		Erosion/non-deposition		Erosion/non-deposition	Issafen Formation	shallow siliciclastic	Khairkhan Formation
516.6	Brigus Formation	mid siliciclastic	Caerbwdi Sandstone (including Caerfai Bay Shale) of the Caerfai Group (Pembrokeshire)/Purley Shale Fm (Nuneaton)/ Lower Comley Sandstone Fm (Shropshire)	mid siliciclastic	Yu'anshan Formation	mid siliciclastic	Shuijingtuo Formation	mid siliciclastic	Niutitang/Hetang Formation	deep siliciclastic	Narchilla Formation	mid siliciclastic	Sekwi Formation	mid limestone	Illtyd Formation	shallow limestone		Erosion/non-deposition	Puerto Blanco Formation	shallow siliciclastic	Poleta Formation	mid siliciclastic	Wirrapowie/Wilkawillina Limestone	shallow limestone		Erosion/non-deposition	Samets Formation	shallow siliciclastic	Krasny Porog Formation	mid limestone	Lebyazhino Formation	shallow dolostone	Tolbachan Formation	shallow dolostone	Tolbachan Formation	shallow limestone	Pestrotsvet Formation	mid limestone	Erkeket Formation	mid limestone	Mahatta Humaid Group	shallow siliciclastic		Erosion/non-deposition		Erosion/non-deposition	Issafen Formation	shallow siliciclastic
516.65	Brigus Formation	mid siliciclastic	Caerbwdi Sandstone (including Caerfai Bay Shale) of the Caerfai Group (Pembrokeshire)/Purley Shale Fm (Nuneaton)/ Lower Comley Sandstone Fm (Shropshire)	mid siliciclastic	Yu'anshan Formation	mid siliciclastic	Shuijingtuo Formation	mid siliciclastic	Niutitang/Hetang Formation	deep siliciclastic	Narchilla Formation	mid siliciclastic	Sekwi Formation	mid limestone	Illtyd Formation	shallow limestone		Erosion/non-deposition	Puerto Blanco Formation	shallow siliciclastic	Poleta Formation	shallow limestone	Wirrapowie/Wilkawillina Limestone	shallow limestone		Erosion/non-deposition	Samets Formation	shallow siliciclastic	Krasny Porog Formation	mid limestone	Lebyazhino Formation	shallow dolostone	Tolbachan Formation	shallow dolostone	Tolbachan Formation	shallow limestone	Pestrotsvet Formation	mid limestone	Erkeket Formation	mid limestone	Mahatta Humaid Group	shallow siliciclastic		Erosion/non-deposition		Erosion/non-deposition	Issafen Formation	shallow siliciclastic
516.7	Brigus Formation	mid siliciclastic	Caerbwdi Sandstone (including Caerfai Bay Shale) of the Caerfai Group (Pembrokeshire)/Purley Shale Fm (Nuneaton)/ Lower Comley Sandstone Fm (Shropshire)	mid siliciclastic	Yu'anshan Formation	mid siliciclastic	Shuijingtuo Formation	mid siliciclastic	Niutitang/Hetang Formation	deep siliciclastic	Narchilla Formation	mid siliciclastic	Sekwi Formation	mid limestone	Illtyd Formation	shallow limestone		Erosion/non-deposition	Puerto Blanco Formation	shallow siliciclastic	Poleta Formation	shallow limestone	Wirrapowie/Wilkawillina Limestone	shallow limestone		Erosion/non-deposition	Samets Formation	shallow siliciclastic	Krasny Porog Formation	mid limestone	Lebyazhino Formation	shallow dolostone	Tolbachan Formation	shallow dolostone	Tolbachan Formation	shallow limestone	Pestrotsvet Formation	mid limestone	Erkeket Formation	mid limestone	Mahatta Humaid Group	shallow siliciclastic		Erosion/non-deposition		Erosion/non-deposition	Issafen Formation	shallow siliciclastic
516.75	Brigus Formation	mid siliciclastic	Caerbwdi Sandstone (including Caerfai Bay Shale) of the Caerfai Group (Pembrokeshire)/Purley Shale Fm (Nuneaton)/ Lower Comley Sandstone Fm (Shropshire)	mid siliciclastic	Yu'anshan Formation	mid siliciclastic	Shuijingtuo Formation	mid siliciclastic	Niutitang/Hetang Formation	deep siliciclastic	Narchilla Formation	mid siliciclastic	Sekwi Formation	mid limestone	Illtyd Formation	shallow limestone		Erosion/non-deposition	Puerto Blanco Formation	shallow siliciclastic	Poleta Formation	shallow limestone	Wirrapowie/Wilkawillina Limestone	shallow limestone		Erosion/non-deposition	Samets Formation	shallow siliciclastic	Krasny Porog Formation	mid limestone	Lebyazhino Formation	shallow dolostone	Tolbachan Formation	shallow limestone	Tolbachan Formation	shallow limestone	Pestrotsvet Formation	mid limestone	Erkeket Formation	mid limestone	Mahatta Humaid Group	shallow siliciclastic		Erosion/non-deposition		Erosion/non-deposition	Issafen Formation	shallow siliciclastic
516.8	Brigus Formation	mid siliciclastic	Caerbwdi Sandstone (including Caerfai Bay Shale) of the Caerfai Group (Pembrokeshire)/Purley Shale Fm (Nuneaton)/ Lower Comley Sandstone Fm (Shropshire)	mid siliciclastic	Yu'anshan Formation	mid siliciclastic	Shuijingtuo Formation	mid siliciclastic	Niutitang/Hetang Formation	deep siliciclastic	Narchilla Formation	mid siliciclastic	Sekwi Formation	mid limestone	Illtyd Formation	shallow limestone		Erosion/non-deposition	Puerto Blanco Formation	shallow siliciclastic	Poleta Formation	shallow limestone	Wirrapowie/Wilkawillina Limestone	shallow limestone		Erosion/non-deposition	Samets Formation	shallow siliciclastic	Krasny Porog Formation	mid limestone	Lebyazhino Formation	shallow dolostone	Tolbachan Formation	shallow limestone	Tolbachan Formation	evaporitic facies (mostly mixed carbonate evaporitic)	Pestrotsvet Formation	mid limestone	Erkeket Formation	mid limestone	Mahatta Humaid Group	shallow siliciclastic		Erosion/non-deposition		Erosion/non-deposition	Issafen Formation	shallow siliciclastic
516.85	Brigus Formation	mid siliciclastic	Caerbwdi Sandstone (including Caerfai Bay Shale) of the Caerfai Group (Pembrokeshire)/Purley Shale Fm (Nuneaton)/ Lower Comley Sandstone Fm (Shropshire)	mid siliciclastic	Yu'anshan Formation	mid siliciclastic	Shuijingtuo Formation	mid siliciclastic	Niutitang/Hetang Formation	deep siliciclastic	Narchilla Formation	mid siliciclastic	Sekwi Formation	mid limestone	Illtyd Formation	shallow limestone		Erosion/non-deposition	Puerto Blanco Formation	shallow siliciclastic	Poleta Formation	shallow limestone	Wirrapowie/Wilkawillina Limestone	shallow limestone		Erosion/non-deposition	Samets Formation	shallow siliciclastic	Krasny Porog Formation	mid limestone	Lebyazhino Formation	shallow dolostone	Tolbachan Formation	shallow limestone	Tolbachan Formation	evaporitic facies (mostly mixed carbonate evaporitic)	Pestrotsvet Formation	mid limestone	Erkeket Formation	mid limestone	Mahatta Humaid Group	shallow siliciclastic		Erosion/non-deposition		Erosion/non-deposition	Issafen Formation	shallow siliciclastic
516.9	Brigus Formation	mid siliciclastic	Caerbwdi Sandstone (including Caerfai Bay Shale) of the Caerfai Group (Pembrokeshire)/Purley Shale Fm (Nuneaton)/ Lower Comley Sandstone Fm (Shropshire)	mid siliciclastic	Yu'anshan Formation	mid siliciclastic	Shuijingtuo Formation	mid siliciclastic	Niutitang/Hetang Formation	deep siliciclastic	Narchilla Formation	mid siliciclastic	Sekwi Formation	mid limestone	Illtyd Formation	shallow limestone		Erosion/non-deposition	Puerto Blanco Formation	shallow siliciclastic	Poleta Formation	shallow limestone	Wirrapowie/Wilkawillina Limestone	shallow limestone		Erosion/non-deposition	Samets Formation	shallow siliciclastic	Krasny Porog Formation	mid limestone	Lebyazhino Formation	shallow dolostone	Tolbachan Formation	shallow limestone	Tolbachan Formation	evaporitic facies (mostly mixed carbonate evaporitic)	Pestrotsvet Formation	mid limestone	Erkeket Formation	mid limestone	Mahatta Humaid Group	shallow siliciclastic		Erosion/non-deposition		Erosion/non-deposition	Issafen Formation	shallow siliciclastic
516.95	Brigus Formation	mid siliciclastic	Caerbwdi Sandstone (including Caerfai Bay Shale) of the Caerfai Group (Pembrokeshire)/Purley Shale Fm (Nuneaton)/ Lower Comley Sandstone Fm (Shropshire)	mid siliciclastic	Yu'anshan Formation	mid siliciclastic	Shuijingtuo Formation	mid siliciclastic	Niutitang/Hetang Formation	deep siliciclastic	Narchilla Formation	mid siliciclastic	Sekwi Formation	mid limestone	Illtyd Formation	shallow limestone		Erosion/non-deposition	Puerto Blanco Formation	shallow siliciclastic	Poleta Formation	shallow limestone	Wirrapowie/Wilkawillina Limestone	shallow limestone		Erosion/non-deposition	Samets Formation	shallow siliciclastic	Krasny Porog Formation	mid limestone	Lebyazhino Formation	shallow dolostone	Tolbachan Formation	shallow limestone	Tolbachan Formation	evaporitic facies (mostly mixed carbonate evaporitic)	Pestrotsvet Formation	mid limestone	Erkeket Formation	mid limestone	Mahatta Humaid Group	shallow siliciclastic		Erosion/non-deposition		Erosion/non-deposition	Issafen Formation	shallow siliciclastic
517	Brigus Formation	mid siliciclastic	Caerbwdi Sandstone (including Caerfai Bay Shale) of the Caerfai Group (Pembrokeshire)/Purley Shale Fm (Nuneaton)/ Lower Comley Sandstone Fm (Shropshire)	mid siliciclastic	Yu'anshan Formation	mid siliciclastic	Shuijingtuo Formation	mid siliciclastic	Niutitang/Hetang Formation	deep siliciclastic	Narchilla Formation	mid siliciclastic	Sekwi Formation	mid limestone	Illtyd Formation	shallow limestone		Erosion/non-deposition	Puerto Blanco Formation	shallow siliciclastic	Poleta Formation	shallow limestone	Wirrapowie/Wilkawillina Limestone	shallow limestone		Erosion/non-deposition	Samets Formation	shallow siliciclastic	Krasny Porog Formation	mid limestone	Lebyazhino Formation	shallow dolostone	Tolbachan Formation	shallow limestone	Tolbachan Formation	evaporitic facies (mostly mixed carbonate evaporitic)	Pestrotsvet Formation	mid limestone	Erkeket Formation	mid limestone	Mahatta Humaid Group	shallow siliciclastic		Erosion/non-deposition		Erosion/non-deposition	Issafen Formation	shallow siliciclastic
517.05	Brigus Formation	mid siliciclastic	Caerbwdi Sandstone (including Caerfai Bay Shale) of the Caerfai Group (Pembrokeshire)/Purley Shale Fm (Nuneaton)/ Lower Comley Sandstone Fm (Shropshire)	mid siliciclastic	Yu'anshan Formation	mid siliciclastic	Shuijingtuo Formation	mid siliciclastic	Niutitang/Hetang Formation	deep siliciclastic	Narchilla Formation	mid siliciclastic	Sekwi Formation	mid limestone	Illtyd Formation	shallow limestone		Erosion/non-deposition	Puerto Blanco Formation	shallow siliciclastic	Poleta Formation	shallow limestone	Wirrapowie/Wilkawillina Limestone	shallow limestone		Erosion/non-deposition	Samets Formation	shallow siliciclastic	Krasny Porog Formation	mid limestone	Lebyazhino Formation	shallow dolostone	Tolbachan Formation	shallow limestone	Tolbachan Formation	shallow limestone	Pestrotsvet Formation	mid limestone	Erkeket Formation	mid limestone	Mahatta Humaid Group	shallow siliciclastic		Erosion/non-deposition		Erosion/non-deposition	Issafen Formation	shallow siliciclastic
517.1	Brigus Formation	mid siliciclastic	Caerbwdi Sandstone (including Caerfai Bay Shale) of the Caerfai Group (Pembrokeshire)/Purley Shale Fm (Nuneaton)/ Lower Comley Sandstone Fm (Shropshire)	mid siliciclastic	Yu'anshan Formation	mid siliciclastic	Shuijingtuo Formation	mid siliciclastic	Niutitang/Hetang Formation	deep siliciclastic	Narchilla Formation	mid siliciclastic	Sekwi Formation	mid limestone	Illtyd Formation	shallow limestone		Erosion/non-deposition	Puerto Blanco Formation	shallow siliciclastic	Poleta Formation	shallow limestone	Wirrapowie/Wilkawillina Limestone	shallow limestone		Erosion/non-deposition	Samets Formation	shallow siliciclastic	Krasny Porog Formation	mid limestone	Lebyazhino Formation	shallow dolostone	Tolbachan Formation	shallow limestone	Tolbachan Formation	shallow limestone	Pestrotsvet Formation	mid limestone	Erkeket Formation	mid limestone	Mahatta Humaid Group	shallow siliciclastic		Erosion/non-deposition		Erosion/non-deposition	Issafen Formation	shallow siliciclastic
517.15	Brigus Formation	shallow limestone	Caerbwdi Sandstone (including Caerfai Bay Shale) of the Caerfai Group (Pembrokeshire)/Purley Shale Fm (Nuneaton)/ Lower Comley Sandstone Fm (Shropshire)	mid siliciclastic	Yu'anshan Formation	mid siliciclastic	Shuijingtuo Formation	mid siliciclastic	Niutitang/Hetang Formation	deep siliciclastic	Narchilla Formation	mid siliciclastic	Sekwi Formation	mid limestone	Illtyd Formation	shallow limestone		Erosion/non-deposition	Puerto Blanco Formation	shallow siliciclastic	Poleta Formation	shallow limestone	Wirrapowie/Wilkawillina Limestone	shallow limestone		Erosion/non-deposition	Samets Formation	shallow siliciclastic	Krasny Porog Formation	mid limestone	Lebyazhino Formation	shallow dolostone	Tolbachan Formation	shallow dolostone	Tolbachan Formation	shallow limestone	Pestrotsvet Formation	mid limestone	Erkeket Formation	mid limestone	Mahatta Humaid Group	shallow siliciclastic		Erosion/non-deposition		Erosion/non-deposition	Issafen Formation	shallow siliciclastic
517.2	Brigus Formation	shallow limestone	Caerbwdi Sandstone (including Caerfai Bay Shale) of the Caerfai Group (Pembrokeshire)/Purley Shale Fm (Nuneaton)/ Lower Comley Sandstone Fm (Shropshire)	mid siliciclastic	Yu'anshan Formation	mid siliciclastic	Shuijingtuo Formation	mid siliciclastic	Niutitang/Hetang Formation	deep siliciclastic	Narchilla Formation	mid siliciclastic	Sekwi Formation	mid limestone	Illtyd Formation	shallow limestone		Erosion/non-deposition	Puerto Blanco Formation	shallow siliciclastic	Poleta Formation	shallow limestone	Wirrapowie/Wilkawillina Limestone	shallow limestone		Erosion/non-deposition	Samets Formation	shallow siliciclastic	Krasny Porog Formation	mid limestone	Lebyazhino Formation	shallow dolostone	Tolbachan Formation	shallow dolostone	Tolbachan Formation	shallow limestone	Pestrotsvet Formation	mid limestone	Erkeket Formation	mid limestone	Mahatta Humaid Group	shallow siliciclastic		Erosion/non-deposition		Erosion/non-deposition	Issafen Formation	shallow siliciclastic
517.25	Brigus Formation	shallow limestone	Caerbwdi Sandstone (including Caerfai Bay Shale) of the Caerfai Group (Pembrokeshire)/Purley Shale Fm (Nuneaton)/ Lower Comley Sandstone Fm (Shropshire)	mid siliciclastic	Yu'anshan Formation	mid siliciclastic	Shuijingtuo Formation	mid siliciclastic	Niutitang/Hetang Formation	deep siliciclastic	Narchilla Formation	mid siliciclastic	Sekwi Formation	mid limestone	Illtyd Formation	shallow limestone		Erosion/non-deposition	Puerto Blanco Formation	shallow siliciclastic	Poleta Formation	shallow limestone	Wirrapowie/Wilkawillina Limestone	shallow limestone		Erosion/non-deposition	Samets Formation	shallow siliciclastic	Krasny Porog Formation	mid limestone	Lebyazhino Formation	shallow dolostone	Tolbachan Formation	shallow dolostone	Tolbachan Formation	shallow limestone	Pestrotsvet Formation	mid limestone	Erkeket Formation	mid limestone	Mahatta Humaid Group	shallow siliciclastic		Erosion/non-deposition		Erosion/non-deposition	Issafen Formation	shallow siliciclastic
517.3	Brigus Formation	shallow limestone	Caerbwdi Sandstone (including Caerfai Bay Shale) of the Caerfai Group (Pembrokeshire)/Purley Shale Fm (Nuneaton)/ Lower Comley Sandstone Fm (Shropshire)	mid siliciclastic	Yu'anshan Formation	mid siliciclastic	Shuijingtuo Formation	mid siliciclastic	Niutitang/Hetang Formation	deep siliciclastic	Narchilla Formation	mid siliciclastic	Sekwi Formation	mid limestone	Illtyd Formation	shallow limestone		Erosion/non-deposition	Puerto Blanco Formation	shallow siliciclastic	Poleta Formation	shallow limestone	Wirrapowie/Wilkawillina Limestone	shallow limestone		Erosion/non-deposition	Samets Formation	shallow siliciclastic	Krasny Porog Formation	mid limestone	Lebyazhino Formation	shallow dolostone	Tolbachan Formation	shallow dolostone	Tolbachan Formation	mid dolostone	Pestrotsvet Formation	mid limestone	Erkeket Formation	mid limestone	Mahatta Humaid Group	shallow siliciclastic		Erosion/non-deposition		Erosion/non-deposition	Issafen Formation	shallow siliciclastic
517.35	Brigus Formation	shallow limestone	Caerbwdi Sandstone (including Caerfai Bay Shale) of the Caerfai Group (Pembrokeshire)/Purley Shale Fm (Nuneaton)/ Lower Comley Sandstone Fm (Shropshire)	mid siliciclastic	Yu'anshan Formation	mid siliciclastic	Shuijingtuo Formation	mid siliciclastic	Niutitang/Hetang Formation	deep siliciclastic	Narchilla Formation	mid siliciclastic	Sekwi Formation	mid limestone	Illtyd Formation	shallow limestone		Erosion/non-deposition	Puerto Blanco Formation	shallow siliciclastic	Poleta Formation	shallow limestone	Wirrapowie/Wilkawillina Limestone	shallow limestone		Erosion/non-deposition	Samets Formation	shallow siliciclastic	Krasny Porog Formation	mid limestone	Lebyazhino Formation	shallow dolostone	Tolbachan Formation	shallow dolostone	Tolbachan Formation	mid dolostone	Pestrotsvet Formation	mid limestone	Erkeket Formation	mid limestone	Mahatta Humaid Group	shallow siliciclastic		Erosion/non-deposition		Erosion/non-deposition	Issafen Formation	shallow siliciclastic
517.4	Brigus Formation	shallow limestone	Caerbwdi Sandstone (including Caerfai Bay Shale) of the Caerfai Group (Pembrokeshire)/Purley Shale Fm (Nuneaton)/ Lower Comley Sandstone Fm (Shropshire)	mid siliciclastic	Yu'anshan Formation	mid siliciclastic	Shuijingtuo Formation	mid siliciclastic	Niutitang/Hetang Formation	deep siliciclastic	Narchilla Formation	mid siliciclastic	Sekwi Formation	mid limestone	Illtyd Formation	shallow limestone		Erosion/non-deposition	Puerto Blanco Formation	shallow siliciclastic	Poleta Formation	mid limestone	Wirrapowie/Wilkawillina Limestone	shallow limestone		Erosion/non-deposition	Samets Formation	shallow siliciclastic	Krasny Porog Formation	mid limestone	Lebyazhino Formation	shallow dolostone	Tolbachan Formation	shallow dolostone	Tolbachan Formation	mid dolostone	Pestrotsvet Formation	mid limestone	Erkeket Formation	mid limestone	Mahatta Humaid Group	shallow siliciclastic		Erosion/non-deposition		Erosion/non-deposition	Issafen Formation	shallow siliciclastic	Khairkhan Formation
517.45	Brigus Formation	shallow limestone	Caerbwdi Sandstone (including Caerfai Bay Shale) of the Caerfai Group (Pembrokeshire)/Purley Shale Fm (Nuneaton)/ Lower Comley Sandstone Fm (Shropshire)	mid siliciclastic	Yu'anshan Formation	mid siliciclastic	Shuijingtuo Formation	mid siliciclastic	Niutitang/Hetang Formation	deep siliciclastic	Narchilla Formation	mid siliciclastic	Sekwi Formation	mid limestone	Illtyd Formation	shallow limestone		Erosion/non-deposition	Puerto Blanco Formation	shallow siliciclastic	Poleta Formation	mid limestone	Wirrapowie/Wilkawillina Limestone	shallow limestone		Erosion/non-deposition	Samets Formation	shallow siliciclastic	Krasny Porog Formation	mid limestone	Lebyazhino Formation	shallow dolostone	Tolbachan Formation	shallow dolostone	Tolbachan Formation	shallow limestone	Pestrotsvet Formation	mid limestone	Erkeket Formation	mid limestone	Mahatta Humaid Group	shallow siliciclastic		Erosion/non-deposition		Erosion/non-deposition	Issafen Formation	shallow siliciclastic	Khairkhan Formation
517.5	Brigus Formation	mid siliciclastic	Caerbwdi Sandstone (including Caerfai Bay Shale) of the Caerfai Group (Pembrokeshire)/Purley Shale Fm (Nuneaton)/ Lower Comley Sandstone Fm (Shropshire)	mid siliciclastic	Yu'anshan Formation	mid siliciclastic	Shuijingtuo Formation	mid siliciclastic	Niutitang/Hetang Formation	deep siliciclastic	Narchilla Formation	mid siliciclastic	Sekwi Formation	mid limestone	Illtyd Formation	shallow limestone		Erosion/non-deposition	Puerto Blanco Formation	shallow siliciclastic	Poleta Formation	mid limestone	Wirrapowie/Wilkawillina Limestone	shallow limestone		Erosion/non-deposition	Samets Formation	shallow siliciclastic	Krasny Porog Formation	mid limestone	Lebyazhino Formation	shallow dolostone	Tolbachan Formation	mid limestone	Tolbachan Formation	shallow limestone	Pestrotsvet Formation	mid limestone	Erkeket Formation	mid limestone	Mahatta Humaid Group	shallow siliciclastic		Erosion/non-deposition		Erosion/non-deposition	Issafen Formation	shallow siliciclastic	Khairkhan Formation
517.55	Brigus Formation	mid siliciclastic	Caerbwdi Sandstone (including Caerfai Bay Shale) of the Caerfai Group (Pembrokeshire)/Purley Shale Fm (Nuneaton)/ Lower Comley Sandstone Fm (Shropshire)	mid siliciclastic	Yu'anshan Formation	mid siliciclastic	Shuijingtuo Formation	mid siliciclastic	Niutitang/Hetang Formation	deep siliciclastic	Narchilla Formation	mid siliciclastic	Sekwi Formation	mid limestone	Illtyd Formation	shallow limestone		Erosion/non-deposition	Puerto Blanco Formation	shallow siliciclastic	Poleta Formation	mid limestone	Wirrapowie/Wilkawillina Limestone	shallow limestone		Erosion/non-deposition	Samets Formation	shallow siliciclastic	Krasny Porog Formation	mid limestone	Lebyazhino Formation	shallow dolostone	Tolbachan Formation	mid limestone	Tolbachan Formation	shallow limestone	Pestrotsvet Formation	mid limestone	Erkeket Formation	mid limestone	Mahatta Humaid Group	shallow siliciclastic		Erosion/non-deposition		Erosion/non-deposition	Issafen Formation	shallow siliciclastic	Khairkhan Formation
517.6	Brigus Formation	mid siliciclastic	Caerbwdi Sandstone (including Caerfai Bay Shale) of the Caerfai Group (Pembrokeshire)/Purley Shale Fm (Nuneaton)/ Lower Comley Sandstone Fm (Shropshire)	mid siliciclastic	Yu'anshan Formation	mid siliciclastic	Shuijingtuo Formation	mid siliciclastic	Niutitang/Hetang Formation	deep siliciclastic	Narchilla Formation	mid siliciclastic	Sekwi Formation	mid limestone	Illtyd Formation	shallow limestone		Erosion/non-deposition	Puerto Blanco Formation	shallow siliciclastic	Poleta Formation	mid limestone	Wirrapowie/Wilkawillina Limestone	shallow limestone		Erosion/non-deposition	Samets Formation	shallow siliciclastic	Krasny Porog Formation	mid limestone	Lebyazhino Formation	shallow dolostone	Tolbachan Formation	mid limestone	Tolbachan Formation	shallow limestone	Pestrotsvet Formation	mid limestone	Erkeket Formation	mid limestone	Mahatta Humaid Group	shallow siliciclastic		Erosion/non-deposition		Erosion/non-deposition	Issafen Formation	shallow siliciclastic	Khairkhan Formation
517.65	Brigus Formation	mid siliciclastic	Caerbwdi Sandstone (including Caerfai Bay Shale) of the Caerfai Group (Pembrokeshire)/Purley Shale Fm (Nuneaton)/ Lower Comley Sandstone Fm (Shropshire)	mid siliciclastic	Yu'anshan Formation	mid siliciclastic	Shuijingtuo Formation	mid siliciclastic	Niutitang/Hetang Formation	deep siliciclastic	Narchilla Formation	mid siliciclastic	Sekwi Formation	mid limestone	Illtyd Formation	shallow limestone		Erosion/non-deposition	Puerto Blanco Formation	shallow siliciclastic	Poleta Formation	mid limestone	Wirrapowie/Wilkawillina Limestone	shallow limestone		Erosion/non-deposition	Samets Formation	shallow siliciclastic	Krasny Porog Formation	mid limestone	Lebyazhino Formation	shallow dolostone	Tolbachan Formation	mid limestone	Tolbachan Formation	shallow limestone	Pestrotsvet Formation	mid limestone	Erkeket Formation	mid limestone	Mahatta Humaid Group	shallow siliciclastic		Erosion/non-deposition		Erosion/non-deposition	Issafen Formation	shallow siliciclastic	Khairkhan Formation
517.7	Brigus Formation	mid siliciclastic	Caerbwdi Sandstone (including Caerfai Bay Shale) of the Caerfai Group (Pembrokeshire)/Purley Shale Fm (Nuneaton)/ Lower Comley Sandstone Fm (Shropshire)	mid siliciclastic	Yu'anshan Formation	mid siliciclastic	Shuijingtuo Formation	mid siliciclastic	Niutitang/Hetang Formation	deep siliciclastic	Narchilla Formation	mid siliciclastic	Sekwi Formation	mid limestone	Illtyd Formation	shallow limestone		Erosion/non-deposition	Puerto Blanco Formation	shallow siliciclastic	Poleta Formation	mid limestone	Wirrapowie/Wilkawillina Limestone	shallow limestone		Erosion/non-deposition	Samets Formation	shallow siliciclastic	Krasny Porog Formation	mid limestone	Lebyazhino Formation	shallow dolostone	Tolbachan Formation	mid limestone	Tolbachan Formation	evaporitic facies (mostly mixed carbonate evaporitic)	Pestrotsvet Formation	mid limestone	Erkeket Formation	mid limestone	Mahatta Humaid Group	shallow siliciclastic		Erosion/non-deposition		Erosion/non-deposition	Issafen Formation	shallow siliciclastic	Khairkhan Formation
517.75	Brigus Formation	mid siliciclastic	Caerbwdi Sandstone (including Caerfai Bay Shale) of the Caerfai Group (Pembrokeshire)/Purley Shale Fm (Nuneaton)/ Lower Comley Sandstone Fm (Shropshire)	mid siliciclastic	Yu'anshan Formation	mid siliciclastic	Shuijingtuo Formation	mid siliciclastic	Niutitang/Hetang Formation	deep siliciclastic	Narchilla Formation	mid siliciclastic	Sekwi Formation	mid limestone	Illtyd Formation	shallow limestone		Erosion/non-deposition	Puerto Blanco Formation	shallow siliciclastic	Poleta Formation	mid limestone	Wirrapowie/Wilkawillina Limestone	shallow limestone		Erosion/non-deposition	Samets Formation	shallow siliciclastic	Krasny Porog Formation	mid limestone	Lebyazhino Formation	shallow dolostone	Tolbachan Formation	mid limestone	Tolbachan Formation	evaporitic facies (mostly mixed carbonate evaporitic)	Pestrotsvet Formation	mid limestone	Erkeket Formation	mid limestone	Mahatta Humaid Group	shallow siliciclastic		Erosion/non-deposition		Erosion/non-deposition	Issafen Formation	shallow siliciclastic	Khairkhan Formation
517.8	Brigus Formation	mid siliciclastic	Caerbwdi Sandstone (including Caerfai Bay Shale) of the Caerfai Group (Pembrokeshire)/Purley Shale Fm (Nuneaton)/ Lower Comley Sandstone Fm (Shropshire)	mid siliciclastic	Yu'anshan Formation	mid siliciclastic	Shuijingtuo Formation	mid siliciclastic	Niutitang/Hetang Formation	deep siliciclastic	Narchilla Formation	mid siliciclastic	Sekwi Formation	mid limestone	Illtyd Formation	shallow limestone		Erosion/non-deposition	Puerto Blanco Formation	shallow siliciclastic	Poleta Formation	mid limestone	Wirrapowie/Wilkawillina Limestone	shallow limestone		Erosion/non-deposition	Samets Formation	shallow siliciclastic	Krasny Porog Formation	mid limestone	Lebyazhino Formation	shallow dolostone	Tolbachan Formation	mid limestone	Tolbachan Formation	evaporitic facies (mostly mixed carbonate evaporitic)	Pestrotsvet Formation	mid limestone	Erkeket Formation	mid limestone	Mahatta Humaid Group	shallow siliciclastic		Erosion/non-deposition		Erosion/non-deposition	Issafen Formation	shallow siliciclastic	Khairkhan Formation
517.85	Brigus Formation	mid siliciclastic	Caerbwdi Sandstone (including Caerfai Bay Shale) of the Caerfai Group (Pembrokeshire)/Purley Shale Fm (Nuneaton)/ Lower Comley Sandstone Fm (Shropshire)	mid siliciclastic	Yu'anshan Formation	mid siliciclastic	Shuijingtuo Formation	mid siliciclastic	Niutitang/Hetang Formation	deep siliciclastic	Narchilla Formation	mid siliciclastic	Sekwi Formation	mid limestone	Illtyd Formation	shallow limestone		Erosion/non-deposition	Puerto Blanco Formation	shallow siliciclastic	Poleta Formation	mid limestone	Wirrapowie/Wilkawillina Limestone	shallow limestone		Erosion/non-deposition	Samets Formation	shallow siliciclastic	Krasny Porog Formation	mid limestone	Lebyazhino Formation	shallow dolostone	Tolbachan Formation	shallow dolostone	Tolbachan Formation	evaporitic facies (mostly mixed carbonate evaporitic)	Pestrotsvet Formation	mid limestone	Erkeket Formation	mid limestone	Mahatta Humaid Group	shallow siliciclastic		Erosion/non-deposition		Erosion/non-deposition	Issafen Formation	shallow siliciclastic	Khairkhan Formation
517.9	Brigus Formation	mid siliciclastic	Caerbwdi Sandstone (including Caerfai Bay Shale) of the Caerfai Group (Pembrokeshire)/Purley Shale Fm (Nuneaton)/ Lower Comley Sandstone Fm (Shropshire)	mid siliciclastic	Yu'anshan Formation	mid siliciclastic	Shuijingtuo Formation	mid siliciclastic	Niutitang/Hetang Formation	deep siliciclastic	Narchilla Formation	mid siliciclastic	Sekwi Formation	mid limestone	Illtyd Formation	shallow limestone		Erosion/non-deposition	Puerto Blanco Formation	shallow siliciclastic	Poleta Formation	mid limestone	Wirrapowie/Wilkawillina Limestone	shallow limestone		Erosion/non-deposition	Samets Formation	shallow siliciclastic	Krasny Porog Formation	mid limestone	Lebyazhino Formation	shallow dolostone	Tolbachan Formation	shallow dolostone	Tolbachan Formation	evaporitic facies (mostly mixed carbonate evaporitic)	Pestrotsvet Formation	mid limestone	Erkeket Formation	mid limestone	Mahatta Humaid Group	shallow siliciclastic		Erosion/non-deposition		Erosion/non-deposition	Issafen Formation	shallow siliciclastic	Khairkhan Formation
517.95	Brigus Formation	mid siliciclastic	Caerbwdi Sandstone (including Caerfai Bay Shale) of the Caerfai Group (Pembrokeshire)/Purley Shale Fm (Nuneaton)/ Lower Comley Sandstone Fm (Shropshire)	mid siliciclastic	Yu'anshan Formation	mid siliciclastic	Shuijingtuo Formation	mid siliciclastic	Niutitang/Hetang Formation	deep siliciclastic	Narchilla Formation	mid siliciclastic	Sekwi Formation	mid limestone	Illtyd Formation	shallow limestone		Erosion/non-deposition	Puerto Blanco Formation	shallow siliciclastic	Poleta Formation	mid limestone	Wirrapowie/Wilkawillina Limestone	shallow limestone		Erosion/non-deposition	Samets Formation	shallow siliciclastic	Krasny Porog Formation	mid limestone	Lebyazhino Formation	shallow dolostone	Tolbachan Formation	shallow dolostone	Tolbachan Formation	evaporitic facies (mostly mixed carbonate evaporitic)	Pestrotsvet Formation	mid limestone	Erkeket Formation	mid limestone	Mahatta Humaid Group	shallow siliciclastic		Erosion/non-deposition		Erosion/non-deposition	Issafen Formation	shallow siliciclastic	Khairkhan Formation
518	Brigus Formation	mid siliciclastic	Caerbwdi Sandstone (including Caerfai Bay Shale) of the Caerfai Group (Pembrokeshire)/Purley Shale Fm (Nuneaton)/ Lower Comley Sandstone Fm (Shropshire)	mid siliciclastic	Yu'anshan Formation	mid siliciclastic	Shuijingtuo Formation	mid siliciclastic	Niutitang/Hetang Formation	deep siliciclastic	Narchilla Formation	mid siliciclastic	Sekwi Formation	mid limestone	Illtyd Formation	shallow limestone		Erosion/non-deposition	Puerto Blanco Formation	shallow siliciclastic	Poleta Formation	mid limestone	Wirrapowie/Wilkawillina Limestone	shallow limestone		Erosion/non-deposition	Samets Formation	shallow siliciclastic	Krasny Porog Formation	mid limestone	Lebyazhino Formation	shallow dolostone	Tolbachan Formation	shallow dolostone	Tolbachan Formation	evaporitic facies (mostly mixed carbonate evaporitic)	Pestrotsvet Formation	mid limestone	Erkeket Formation	mid limestone	Mahatta Humaid Group	shallow siliciclastic		Erosion/non-deposition		Erosion/non-deposition	Issafen Formation	shallow siliciclastic	Khairkhan Formation
518.05	Brigus Formation	mid siliciclastic	Caerbwdi Sandstone (including Caerfai Bay Shale) of the Caerfai Group (Pembrokeshire)/Purley Shale Fm (Nuneaton)/ Lower Comley Sandstone Fm (Shropshire)	mid siliciclastic	Yu'anshan Formation	mid siliciclastic	Shuijingtuo Formation	mid siliciclastic	Niutitang/Hetang Formation	deep siliciclastic	Narchilla Formation	mid siliciclastic	Sekwi Formation	mid limestone	Illtyd Formation	shallow limestone		Erosion/non-deposition	Puerto Blanco Formation	shallow siliciclastic	Poleta Formation	mid limestone	Wirrapowie/Wilkawillina Limestone	shallow limestone		Erosion/non-deposition	Samets Formation	shallow siliciclastic	Krasny Porog Formation	mid limestone	Lebyazhino Formation	shallow dolostone	Tolbachan Formation	shallow dolostone	Tolbachan Formation	evaporitic facies (mostly mixed carbonate evaporitic)	Pestrotsvet Formation	mid limestone	Erkeket Formation	mid limestone	Mahatta Humaid Group	shallow siliciclastic		Erosion/non-deposition		Erosion/non-deposition	Issafen Formation	shallow siliciclastic	Khairkhan Formation
518.1	Brigus Formation	mid siliciclastic	Caerbwdi Sandstone (including Caerfai Bay Shale) of the Caerfai Group (Pembrokeshire)/Purley Shale Fm (Nuneaton)/ Lower Comley Sandstone Fm (Shropshire)	mid siliciclastic	Yu'anshan Formation	mid siliciclastic	Shuijingtuo Formation	mid siliciclastic	Niutitang/Hetang Formation	deep siliciclastic	Narchilla Formation	mid siliciclastic	Sekwi Formation	mid limestone	Illtyd Formation	shallow limestone		Erosion/non-deposition	Puerto Blanco Formation	shallow siliciclastic	Poleta Formation	mid limestone	Wirrapowie/Wilkawillina Limestone	shallow limestone		Erosion/non-deposition	Samets Formation	shallow siliciclastic	Krasny Porog Formation	mid limestone	Lebyazhino Formation	shallow dolostone	Tolbachan Formation	shallow dolostone	Tolbachan Formation	evaporitic facies (mostly mixed carbonate evaporitic)	Pestrotsvet Formation	mid limestone	Erkeket Formation	mid limestone	Mahatta Humaid Group	shallow siliciclastic		Erosion/non-deposition		Erosion/non-deposition	Issafen Formation	shallow siliciclastic	Khairkhan Formation
518.15	Brigus Formation	mid siliciclastic	Caerbwdi Sandstone (including Caerfai Bay Shale) of the Caerfai Group (Pembrokeshire)/Purley Shale Fm (Nuneaton)/ Lower Comley Sandstone Fm (Shropshire)	mid siliciclastic	Yu'anshan Formation	mid siliciclastic	Shuijingtuo Formation	mid siliciclastic	Niutitang/Hetang Formation	deep siliciclastic	Narchilla Formation	mid siliciclastic	Sekwi Formation	mid limestone	Illtyd Formation	shallow limestone		Erosion/non-deposition	Puerto Blanco Formation	shallow siliciclastic	Poleta Formation	mid limestone	Wirrapowie/Wilkawillina Limestone	shallow limestone		Erosion/non-deposition	Samets Formation	shallow siliciclastic	Krasny Porog Formation	mid limestone	Lebyazhino Formation	shallow dolostone	Tolbachan Formation	shallow dolostone	Tolbachan Formation	evaporitic facies (mostly mixed carbonate evaporitic)	Pestrotsvet Formation	mid limestone	Erkeket Formation	mid limestone	Mahatta Humaid Group	shallow siliciclastic		Erosion/non-deposition		Erosion/non-deposition	Issafen Formation	shallow siliciclastic	Khairkhan Formation
518.2	Brigus Formation	mid siliciclastic	Caerbwdi Sandstone (including Caerfai Bay Shale) of the Caerfai Group (Pembrokeshire)/Purley Shale Fm (Nuneaton)/ Lower Comley Sandstone Fm (Shropshire)	mid siliciclastic	Yu'anshan Formation	mid siliciclastic	Shuijingtuo Formation	mid siliciclastic	Niutitang/Hetang Formation	deep siliciclastic	Narchilla Formation	mid siliciclastic	Sekwi Formation	mid limestone	Illtyd Formation	shallow limestone		Erosion/non-deposition	Puerto Blanco Formation	shallow siliciclastic	Poleta Formation	mid limestone	Wirrapowie/Wilkawillina Limestone	shallow limestone		Erosion/non-deposition	Samets Formation	shallow siliciclastic	Krasny Porog Formation	mid limestone	Lebyazhino Formation	shallow dolostone	Tolbachan Formation	shallow dolostone	Tolbachan Formation	evaporitic facies (mostly mixed carbonate evaporitic)	Pestrotsvet Formation	mid limestone	Erkeket Formation	mid limestone	Mahatta Humaid Group	shallow siliciclastic		Erosion/non-deposition		Erosion/non-deposition	Issafen Formation	shallow siliciclastic	Khairkhan Formation
518.25	Brigus Formation	mid siliciclastic	Caerbwdi Sandstone (including Caerfai Bay Shale) of the Caerfai Group (Pembrokeshire)/Purley Shale Fm (Nuneaton)/ Lower Comley Sandstone Fm (Shropshire)	mid siliciclastic	Yu'anshan Formation	mid siliciclastic	Shuijingtuo Formation	mid siliciclastic	Niutitang/Hetang Formation	deep siliciclastic	Narchilla Formation	mid siliciclastic	Sekwi Formation	mid limestone	Illtyd Formation	shallow limestone		Erosion/non-deposition	Puerto Blanco Formation	shallow siliciclastic	Poleta Formation	mid limestone	Wirrapowie/Wilkawillina Limestone	shallow limestone		Erosion/non-deposition	Samets Formation	shallow siliciclastic	Krasny Porog Formation	mid limestone	Lebyazhino Formation	shallow dolostone	Tolbachan Formation	shallow dolostone	Tolbachan Formation	evaporitic facies (mostly mixed carbonate evaporitic)	Pestrotsvet Formation	mid limestone	Erkeket Formation	mid limestone	Mahatta Humaid Group	shallow siliciclastic		Erosion/non-deposition		Erosion/non-deposition	Issafen Formation	shallow siliciclastic	Khairkhan Formation
518.3	Brigus Formation	mid siliciclastic	Caerbwdi Sandstone (including Caerfai Bay Shale) of the Caerfai Group (Pembrokeshire)/Purley Shale Fm (Nuneaton)/ Lower Comley Sandstone Fm (Shropshire)	mid siliciclastic	Yu'anshan Formation	mid siliciclastic	Shuijingtuo Formation	mid siliciclastic	Niutitang/Hetang Formation	deep siliciclastic	Narchilla Formation	mid siliciclastic	Sekwi Formation	mid limestone	Illtyd Formation	shallow limestone		Erosion/non-deposition	Puerto Blanco Formation	shallow siliciclastic	Poleta Formation	mid limestone	Wirrapowie/Wilkawillina Limestone	shallow limestone		Erosion/non-deposition	Samets Formation	shallow siliciclastic	Krasny Porog Formation	mid limestone	Lebyazhino Formation	shallow dolostone	Tolbachan Formation	shallow dolostone	Tolbachan Formation	shallow limestone	Pestrotsvet Formation	mid limestone	Erkeket Formation	mid limestone	Mahatta Humaid Group	shallow siliciclastic		Erosion/non-deposition		Erosion/non-deposition	Amouslek Formation	mid limestone	Khairkhan Formation
518.35	Brigus Formation	mid siliciclastic	Caerbwdi Sandstone (including Caerfai Bay Shale) of the Caerfai Group (Pembrokeshire)/Purley Shale Fm (Nuneaton)/ Lower Comley Sandstone Fm (Shropshire)	mid siliciclastic	Yu'anshan Formation	mid siliciclastic	Shuijingtuo Formation	mid siliciclastic	Niutitang/Hetang Formation	deep siliciclastic	Narchilla Formation	mid siliciclastic	Sekwi Formation	mid limestone	Illtyd Formation	shallow limestone		Erosion/non-deposition	Puerto Blanco Formation	shallow limestone	Poleta Formation	mid limestone	Wirrapowie/Wilkawillina Limestone	shallow limestone		Erosion/non-deposition	Samets Formation	shallow siliciclastic	Krasny Porog Formation	mid limestone	Lebyazhino Formation	shallow dolostone	Tolbachan Formation	shallow limestone	Tolbachan Formation	shallow limestone	Pestrotsvet Formation	mid limestone	Erkeket Formation	mid limestone	Mahatta Humaid Group	shallow siliciclastic		Erosion/non-deposition		Erosion/non-deposition	Amouslek Formation	mid limestone	Khairkhan Formation
518.4	Brigus Formation	mid siliciclastic	Caerbwdi Sandstone (including Caerfai Bay Shale) of the Caerfai Group (Pembrokeshire)/Purley Shale Fm (Nuneaton)/ Lower Comley Sandstone Fm (Shropshire)	mid siliciclastic	Yu'anshan Formation	mid siliciclastic	Shuijingtuo Formation	mid siliciclastic	Niutitang/Hetang Formation	deep siliciclastic	Narchilla Formation	mid siliciclastic	Sekwi Formation	mid limestone	Illtyd Formation	shallow limestone		Erosion/non-deposition	Puerto Blanco Formation	shallow limestone	Poleta Formation	mid limestone	Wirrapowie/Wilkawillina Limestone	shallow limestone		Erosion/non-deposition	Samets Formation	shallow siliciclastic	Krasny Porog Formation	mid limestone	Lebyazhino Formation	shallow dolostone	Tolbachan Formation	shallow limestone	Tolbachan Formation	shallow limestone	Pestrotsvet Formation	mid limestone	Erkeket Formation	mid limestone	Mahatta Humaid Group	shallow siliciclastic		Erosion/non-deposition		Erosion/non-deposition	Amouslek Formation	mid limestone	Khairkhan Formation
518.45	Brigus Formation	mid siliciclastic	Caerbwdi Sandstone (including Caerfai Bay Shale) of the Caerfai Group (Pembrokeshire)/Purley Shale Fm (Nuneaton)/ Lower Comley Sandstone Fm (Shropshire)	mid siliciclastic	Yu'anshan Formation	mid siliciclastic	Shuijingtuo Formation	mid siliciclastic	Niutitang/Hetang Formation	deep siliciclastic	Narchilla Formation	mid siliciclastic	Sekwi Formation	mid limestone	Illtyd Formation	shallow limestone		Erosion/non-deposition	Puerto Blanco Formation	shallow limestone	Poleta Formation	mid limestone	Wirrapowie/Wilkawillina Limestone	shallow limestone		Erosion/non-deposition	Samets Formation	shallow siliciclastic	Krasny Porog Formation	mid limestone	Lebyazhino Formation	shallow dolostone	Tolbachan Formation	shallow limestone	Tolbachan Formation	shallow limestone	Pestrotsvet Formation	mid limestone	Erkeket Formation	mid limestone	Mahatta Humaid Group	shallow siliciclastic		Erosion/non-deposition		Erosion/non-deposition	Amouslek Formation	mid limestone	Khairkhan Formation
518.5	Brigus Formation	mid siliciclastic	Caerbwdi Sandstone (including Caerfai Bay Shale) of the Caerfai Group (Pembrokeshire)/Purley Shale Fm (Nuneaton)/ Lower Comley Sandstone Fm (Shropshire)	mid siliciclastic	Yu'anshan Formation	mid siliciclastic	Shuijingtuo Formation	mid siliciclastic	Niutitang/Hetang Formation	deep siliciclastic	Narchilla Formation	mid siliciclastic	Sekwi Formation	mid limestone	Illtyd Formation	shallow limestone		Erosion/non-deposition	Puerto Blanco Formation	shallow limestone	Poleta Formation	mid limestone	Wirrapowie/Wilkawillina Limestone	shallow limestone		Erosion/non-deposition	Samets Formation	shallow siliciclastic	Krasny Porog Formation	mid limestone	Lebyazhino Formation	shallow dolostone	Tolbachan Formation	shallow limestone	Tolbachan Formation	shallow limestone	Pestrotsvet Formation	mid limestone	Erkeket Formation	mid limestone	Mahatta Humaid Group	shallow siliciclastic		Erosion/non-deposition		Erosion/non-deposition	Amouslek Formation	mid limestone	Khairkhan Formation
518.55	Brigus Formation	mid siliciclastic	Caerbwdi Sandstone (including Caerfai Bay Shale) of the Caerfai Group (Pembrokeshire)/Purley Shale Fm (Nuneaton)/ Lower Comley Sandstone Fm (Shropshire)	mid siliciclastic	Yu'anshan Formation	mid siliciclastic	Shuijingtuo Formation	mid siliciclastic	Niutitang/Hetang Formation	deep siliciclastic	Narchilla Formation	mid siliciclastic	Sekwi Formation	mid limestone	Illtyd Formation	shallow limestone		Erosion/non-deposition	Puerto Blanco Formation	shallow limestone	Campito Formation	mid siliciclastic	Wirrapowie/Wilkawillina Limestone	shallow limestone		Erosion/non-deposition	Samets Formation	shallow siliciclastic	Krasny Porog Formation	mid limestone	Lebyazhino Formation	shallow dolostone	Tolbachan Formation	shallow limestone	Tolbachan Formation	shallow dolostone	Pestrotsvet Formation	mid limestone	Erkeket Formation	mid limestone	Mahatta Humaid Group	shallow siliciclastic		Erosion/non-deposition		Erosion/non-deposition	Amouslek Formation	mid limestone	Khairkhan Formation
518.6	Brigus Formation	mid siliciclastic	Caerbwdi Sandstone (including Caerfai Bay Shale) of the Caerfai Group (Pembrokeshire)/Purley Shale Fm (Nuneaton)/ Lower Comley Sandstone Fm (Shropshire)	mid siliciclastic	Yu'anshan Formation	mid siliciclastic	Shuijingtuo Formation	mid siliciclastic	Niutitang/Hetang Formation	deep siliciclastic	Narchilla Formation	mid siliciclastic	Sekwi Formation	mid limestone	Illtyd Formation	shallow limestone		Erosion/non-deposition	Puerto Blanco Formation	shallow limestone	Campito Formation	mid siliciclastic	Wirrapowie/Wilkawillina Limestone	shallow limestone		Erosion/non-deposition	Samets Formation	shallow siliciclastic	Krasny Porog Formation	mid limestone	Lebyazhino Formation	shallow dolostone	Tolbachan Formation	shallow limestone	Tolbachan Formation	shallow dolostone	Pestrotsvet Formation	mid limestone	Erkeket Formation	mid limestone	Mahatta Humaid Group	shallow siliciclastic		Erosion/non-deposition		Erosion/non-deposition	Amouslek Formation	mid limestone	Khairkhan Formation
518.65	Brigus Formation	mid siliciclastic	Caerbwdi Sandstone (including Caerfai Bay Shale) of the Caerfai Group (Pembrokeshire)/Purley Shale Fm (Nuneaton)/ Lower Comley Sandstone Fm (Shropshire)	mid siliciclastic	Yu'anshan Formation	mid siliciclastic	Shuijingtuo Formation	mid siliciclastic	Niutitang/Hetang Formation	deep siliciclastic	Narchilla Formation	mid siliciclastic	Sekwi Formation	mid limestone	Illtyd Formation	shallow limestone		Erosion/non-deposition	Puerto Blanco Formation	shallow limestone	Campito Formation	mid siliciclastic	Wirrapowie/Wilkawillina Limestone	shallow limestone		Erosion/non-deposition	Samets Formation	shallow siliciclastic	Krasny Porog Formation	mid limestone	Lebyazhino Formation	shallow dolostone	Tolbachan Formation	shallow limestone	Tolbachan Formation	shallow limestone	Pestrotsvet Formation	mid limestone	Erkeket Formation	mid limestone	Mahatta Humaid Group	shallow siliciclastic		Erosion/non-deposition		Erosion/non-deposition	Amouslek Formation	mid limestone	Khairkhan Formation
518.7	Brigus Formation	mid siliciclastic	Caerbwdi Sandstone (including Caerfai Bay Shale) of the Caerfai Group (Pembrokeshire)/Purley Shale Fm (Nuneaton)/ Lower Comley Sandstone Fm (Shropshire)	mid siliciclastic	Yu'anshan Formation	mid siliciclastic	Shuijingtuo Formation	mid siliciclastic	Niutitang/Hetang Formation	deep siliciclastic	Narchilla Formation	mid siliciclastic	Sekwi Formation	mid limestone	Illtyd Formation	shallow limestone		Erosion/non-deposition	Puerto Blanco Formation	shallow limestone	Campito Formation	mid siliciclastic	Wirrapowie/Wilkawillina Limestone	shallow limestone		Erosion/non-deposition	Samets Formation	shallow siliciclastic	Krasny Porog Formation	mid limestone	Lebyazhino Formation	shallow dolostone	Tolbachan Formation	shallow limestone	Tolbachan Formation	shallow limestone	Pestrotsvet Formation	mid limestone	Erkeket Formation	mid limestone	Mahatta Humaid Group	shallow siliciclastic		Erosion/non-deposition		Erosion/non-deposition	Amouslek Formation	mid limestone	Khairkhan Formation
518.75	Brigus Formation	mid siliciclastic	Caerbwdi Sandstone (including Caerfai Bay Shale) of the Caerfai Group (Pembrokeshire)/Purley Shale Fm (Nuneaton)/ Lower Comley Sandstone Fm (Shropshire)	mid siliciclastic	Yu'anshan Formation	mid siliciclastic	Shuijingtuo Formation	mid siliciclastic	Niutitang/Hetang Formation	deep siliciclastic	Narchilla Formation	mid siliciclastic	Sekwi Formation	mid limestone	Illtyd Formation	shallow limestone		Erosion/non-deposition	Puerto Blanco Formation	shallow limestone	Campito Formation	mid siliciclastic	Wirrapowie/Wilkawillina Limestone	shallow limestone		Erosion/non-deposition	Samets Formation	shallow siliciclastic	Krasny Porog Formation	mid limestone	Lebyazhino Formation	shallow dolostone	Tolbachan Formation	Volcanic (including mafic extrusives and intrusives and volcanic breccia. Excluding air fall tuff deposits)	Tolbachan Formation	shallow limestone	Pestrotsvet Formation	mid limestone	Erkeket Formation	mid limestone	Mahatta Humaid Group	shallow siliciclastic		Erosion/non-deposition		Erosion/non-deposition	Amouslek Formation	mid limestone	Khairkhan Formation
518.8	Brigus Formation	mid siliciclastic	Caerbwdi Sandstone (including Caerfai Bay Shale) of the Caerfai Group (Pembrokeshire)/Purley Shale Fm (Nuneaton)/ Lower Comley Sandstone Fm (Shropshire)	mid siliciclastic	Yu'anshan Formation	mid siliciclastic	Shuijingtuo Formation	mid siliciclastic	Niutitang/Hetang Formation	deep siliciclastic	Narchilla Formation	mid siliciclastic	Sekwi Formation	mid limestone	Illtyd Formation	shallow limestone		Erosion/non-deposition	Puerto Blanco Formation	shallow limestone	Campito Formation	mid siliciclastic	Wirrapowie/Wilkawillina Limestone	shallow limestone		Erosion/non-deposition	Samets Formation	shallow siliciclastic	Krasny Porog Formation	mid limestone	Lebyazhino Formation	shallow dolostone	Tolbachan Formation	Volcanic (including mafic extrusives and intrusives and volcanic breccia. Excluding air fall tuff deposits)	Tolbachan Formation	shallow limestone	Pestrotsvet Formation	mid limestone	Erkeket Formation	mid limestone	Mahatta Humaid Group	shallow siliciclastic		Erosion/non-deposition		Erosion/non-deposition	Amouslek Formation	mid limestone	Khairkhan Formation
518.85	Brigus Formation	mid siliciclastic	Caerbwdi Sandstone (including Caerfai Bay Shale) of the Caerfai Group (Pembrokeshire)/Purley Shale Fm (Nuneaton)/ Lower Comley Sandstone Fm (Shropshire)	mid siliciclastic	Yu'anshan Formation	mid siliciclastic	Shuijingtuo Formation	mid siliciclastic	Niutitang/Hetang Formation	deep siliciclastic	Narchilla Formation	mid siliciclastic	Sekwi Formation	shallow limestone	Vampire Formation	shallow siliciclastic		Erosion/non-deposition	Puerto Blanco Formation	shallow limestone	Campito Formation	mid siliciclastic	Wirrapowie/Wilkawillina Limestone	shallow limestone		Erosion/non-deposition	Samets Formation	shallow siliciclastic	Krasny Porog Formation	mid limestone	Lebyazhino Formation	shallow dolostone	Tolbachan Formation	Volcanic (including mafic extrusives and intrusives and volcanic breccia. Excluding air fall tuff deposits)	Tolbachan Formation	evaporitic facies (mostly mixed carbonate evaporitic)	Pestrotsvet Formation	mid limestone	Erkeket Formation	mid limestone	Mahatta Humaid Group	shallow siliciclastic		Erosion/non-deposition		Erosion/non-deposition	Amouslek Formation	mid limestone	Khairkhan Formation
518.9	Brigus Formation	shallow limestone	Caerbwdi Sandstone (including Caerfai Bay Shale) of the Caerfai Group (Pembrokeshire)/Purley Shale Fm (Nuneaton)/ Lower Comley Sandstone Fm (Shropshire)	shallow siliciclastic	Yu'anshan Formation	mid siliciclastic	Shuijingtuo Formation	mid siliciclastic	Niutitang/Hetang Formation	deep siliciclastic	Narchilla Formation	mid siliciclastic	Sekwi Formation	shallow limestone	Vampire Formation	shallow siliciclastic		Erosion/non-deposition	Puerto Blanco Formation	shallow limestone	Campito Formation	mid siliciclastic	Wirrapowie/Wilkawillina Limestone	shallow limestone		Erosion/non-deposition	Samets Formation	shallow siliciclastic	Krasny Porog Formation	mid limestone	Lebyazhino Formation	shallow dolostone	Tolbachan Formation	Volcanic (including mafic extrusives and intrusives and volcanic breccia. Excluding air fall tuff deposits)	Tolbachan Formation	evaporitic facies (mostly mixed carbonate evaporitic)	Pestrotsvet Formation	mid limestone	Erkeket Formation	mid limestone	Mahatta Humaid Group	shallow siliciclastic		Erosion/non-deposition		Erosion/non-deposition	Amouslek Formation	mid limestone	Khairkhan Formation
518.95	Brigus Formation	shallow limestone	Caerbwdi Sandstone (including Caerfai Bay Shale) of the Caerfai Group (Pembrokeshire)/Purley Shale Fm (Nuneaton)/ Lower Comley Sandstone Fm (Shropshire)	shallow siliciclastic	Yu'anshan Formation	mid siliciclastic	Shuijingtuo Formation	mid siliciclastic	Niutitang/Hetang Formation	deep siliciclastic	Narchilla Formation	mid siliciclastic	Sekwi Formation	shallow limestone	Vampire Formation	shallow siliciclastic		Erosion/non-deposition	Puerto Blanco Formation	shallow limestone	Campito Formation	mid siliciclastic	Wirrapowie/Wilkawillina Limestone	shallow limestone		Erosion/non-deposition	Samets Formation	shallow siliciclastic	Krasny Porog Formation	mid limestone	Lebyazhino Formation	shallow dolostone	Tolbachan Formation	Volcanic (including mafic extrusives and intrusives and volcanic breccia. Excluding air fall tuff deposits)	Tolbachan Formation	evaporitic facies (mostly mixed carbonate evaporitic)	Pestrotsvet Formation	mid limestone	Erkeket Formation	mid limestone	Mahatta Humaid Group	shallow siliciclastic		Erosion/non-deposition		Erosion/non-deposition	Amouslek Formation	mid limestone	Salaagol Formation
519	Brigus Formation	shallow limestone	Caerbwdi Sandstone (including Caerfai Bay Shale) of the Caerfai Group (Pembrokeshire)/Purley Shale Fm (Nuneaton)/ Lower Comley Sandstone Fm (Shropshire)	shallow siliciclastic	Yu'anshan Formation	mid siliciclastic	Shuijingtuo Formation	mid siliciclastic	Niutitang/Hetang Formation	deep siliciclastic	Narchilla Formation	mid siliciclastic	Sekwi Formation	shallow limestone	Vampire Formation	shallow siliciclastic		Erosion/non-deposition	Puerto Blanco Formation	shallow limestone	Campito Formation	mid siliciclastic	Wirrapowie/Wilkawillina Limestone	shallow limestone		Erosion/non-deposition	Samets Formation	shallow siliciclastic	Krasny Porog Formation	mid limestone	Lebyazhino Formation	shallow dolostone	Tolbachan Formation	shallow dolostone	Tolbachan Formation	evaporitic facies (mostly mixed carbonate evaporitic)	Pestrotsvet Formation	mid limestone	Erkeket Formation	mid limestone	Mahatta Humaid Group	shallow siliciclastic		Erosion/non-deposition		Erosion/non-deposition	Amouslek Formation	shallow limestone	Salaagol Formation
519.05	Brigus Formation	shallow limestone	Caerbwdi Sandstone (including Caerfai Bay Shale) of the Caerfai Group (Pembrokeshire)/Purley Shale Fm (Nuneaton)/ Lower Comley Sandstone Fm (Shropshire)	shallow siliciclastic	Yu'anshan Formation	mid siliciclastic	Shuijingtuo Formation	mid siliciclastic	Niutitang/Hetang Formation	deep siliciclastic	Narchilla Formation	mid siliciclastic	Sekwi Formation	shallow limestone	Vampire Formation	shallow siliciclastic		Erosion/non-deposition	Puerto Blanco Formation	shallow limestone	Campito Formation	mid siliciclastic	Wirrapowie/Wilkawillina Limestone	shallow limestone		Erosion/non-deposition	Samets Formation	shallow siliciclastic	Krasny Porog Formation	mid limestone	Lebyazhino Formation	shallow dolostone	Tolbachan Formation	shallow dolostone	Tolbachan Formation	shallow limestone	Pestrotsvet Formation	shallow limestone	Erkeket Formation	mid limestone	Mahatta Humaid Group	shallow siliciclastic		Erosion/non-deposition		Erosion/non-deposition	Amouslek Formation	shallow limestone	Salaagol Formation
519.1	Brigus Formation	shallow limestone	Caerbwdi Sandstone (including Caerfai Bay Shale) of the Caerfai Group (Pembrokeshire)/Purley Shale Fm (Nuneaton)/ Lower Comley Sandstone Fm (Shropshire)	shallow siliciclastic	Yu'anshan Formation	mid siliciclastic	Shuijingtuo Formation	mid siliciclastic	Niutitang/Hetang Formation	deep siliciclastic	Narchilla Formation	mid siliciclastic	Sekwi Formation	shallow limestone	Vampire Formation	shallow siliciclastic		Erosion/non-deposition	Puerto Blanco Formation	shallow limestone	Campito Formation	mid siliciclastic	Wirrapowie/Wilkawillina Limestone	shallow limestone		Erosion/non-deposition	Samets Formation	shallow siliciclastic	Krasny Porog Formation	mid limestone	Lebyazhino Formation	shallow dolostone	Tolbachan Formation	shallow dolostone	Tolbachan Formation	shallow limestone	Pestrotsvet Formation	shallow limestone	Erkeket Formation	mid limestone	Mahatta Humaid Group	shallow siliciclastic		Erosion/non-deposition		Erosion/non-deposition	Amouslek Formation	shallow limestone	Salaagol Formation
519.15	Brigus Formation	shallow limestone	Caerbwdi Sandstone (including Caerfai Bay Shale) of the Caerfai Group (Pembrokeshire)/Purley Shale Fm (Nuneaton)/ Lower Comley Sandstone Fm (Shropshire)	shallow siliciclastic	Yu'anshan Formation	mid siliciclastic	Shuijingtuo Formation	mid siliciclastic	Niutitang/Hetang Formation	deep siliciclastic	Narchilla Formation	mid siliciclastic	Sekwi Formation	shallow limestone	Vampire Formation	shallow siliciclastic		Erosion/non-deposition	Puerto Blanco Formation	shallow limestone	Campito Formation	mid siliciclastic	Wirrapowie/Wilkawillina Limestone	shallow limestone		Erosion/non-deposition	Samets Formation	shallow siliciclastic	Krasny Porog Formation	mid limestone	Lebyazhino Formation	shallow dolostone	Tolbachan Formation	shallow dolostone	Tolbachan Formation	shallow limestone	Pestrotsvet Formation	shallow limestone	Erkeket Formation	mid limestone	Mahatta Humaid Group	shallow siliciclastic		Erosion/non-deposition		Erosion/non-deposition	Amouslek Formation	shallow limestone	Salaagol Formation
519.2	Brigus Formation	shallow limestone	Caerbwdi Sandstone (including Caerfai Bay Shale) of the Caerfai Group (Pembrokeshire)/Purley Shale Fm (Nuneaton)/ Lower Comley Sandstone Fm (Shropshire)	shallow siliciclastic	Yu'anshan Formation	mid siliciclastic	Shuijingtuo Formation	mid siliciclastic	Niutitang/Hetang Formation	deep siliciclastic	Narchilla Formation	mid siliciclastic	Sekwi Formation	shallow limestone	Vampire Formation	shallow siliciclastic		Erosion/non-deposition	Puerto Blanco Formation	shallow limestone	Campito Formation	mid siliciclastic	Wirrapowie/Wilkawillina Limestone	shallow limestone		Erosion/non-deposition	Samets Formation	shallow siliciclastic	Krasny Porog Formation	mid limestone	Lebyazhino Formation	evaporitic facies (mostly mixed carbonate evaporitic)	Tolbachan Formation	Volcanic (including mafic extrusives and intrusives and volcanic breccia. Excluding air fall tuff deposits)	Tolbachan Formation	shallow limestone	Pestrotsvet Formation	shallow limestone	Erkeket Formation	mid limestone	Mahatta Humaid Group	shallow siliciclastic		Erosion/non-deposition		Erosion/non-deposition	Amouslek Formation	shallow limestone	Salaagol Formation
519.25	Brigus Formation	shallow limestone	Caerbwdi Sandstone (including Caerfai Bay Shale) of the Caerfai Group (Pembrokeshire)/Purley Shale Fm (Nuneaton)/ Lower Comley Sandstone Fm (Shropshire)	shallow siliciclastic	Yu'anshan Formation	mid siliciclastic	Shuijingtuo Formation	mid siliciclastic	Niutitang/Hetang Formation	deep siliciclastic	Narchilla Formation	mid siliciclastic	Sekwi Formation	shallow limestone	Vampire Formation	shallow siliciclastic		Erosion/non-deposition	Puerto Blanco Formation	shallow limestone	Campito Formation	mid siliciclastic	Wirrapowie/Wilkawillina Limestone	shallow limestone		Erosion/non-deposition	Samets Formation	shallow siliciclastic	Krasny Porog Formation	mid limestone	Lebyazhino Formation	evaporitic facies (mostly mixed carbonate evaporitic)	Tolbachan Formation	Volcanic (including mafic extrusives and intrusives and volcanic breccia. Excluding air fall tuff deposits)	Tolbachan Formation	shallow dolostone	Pestrotsvet Formation	shallow limestone	Erkeket Formation	mid limestone	Mahatta Humaid Group	shallow siliciclastic		Erosion/non-deposition		Erosion/non-deposition	Amouslek Formation	shallow limestone	Salaagol Formation
519.3	Brigus Formation	shallow limestone	Caerbwdi Sandstone (including Caerfai Bay Shale) of the Caerfai Group (Pembrokeshire)/Purley Shale Fm (Nuneaton)/ Lower Comley Sandstone Fm (Shropshire)	shallow siliciclastic	Yu'anshan Formation	mid siliciclastic	Shuijingtuo Formation	mid siliciclastic	Niutitang/Hetang Formation	deep siliciclastic	Narchilla Formation	mid siliciclastic	Sekwi Formation	shallow limestone	Vampire Formation	shallow siliciclastic		Erosion/non-deposition	Puerto Blanco Formation	shallow limestone	Campito Formation	mid siliciclastic	Wirrapowie/Wilkawillina Limestone	shallow limestone		Erosion/non-deposition	Samets Formation	shallow siliciclastic	Krasny Porog Formation	mid limestone	Lebyazhino Formation	evaporitic facies (mostly mixed carbonate evaporitic)	Tolbachan Formation	Volcanic (including mafic extrusives and intrusives and volcanic breccia. Excluding air fall tuff deposits)	Tolbachan Formation	shallow dolostone	Pestrotsvet Formation	shallow limestone	Erkeket Formation	mid limestone	Mahatta Humaid Group	shallow siliciclastic		Erosion/non-deposition		Erosion/non-deposition	Igoudine Formation	mid limestone	Salaagol Formation
519.35	Brigus Formation	shallow limestone	Caerbwdi Sandstone (including Caerfai Bay Shale) of the Caerfai Group (Pembrokeshire)/Purley Shale Fm (Nuneaton)/ Lower Comley Sandstone Fm (Shropshire)	shallow siliciclastic	Yu'anshan Formation	mid siliciclastic	Shuijingtuo Formation	mid siliciclastic	Niutitang/Hetang Formation	deep siliciclastic	Narchilla Formation	mid siliciclastic	Sekwi Formation	shallow limestone	Vampire Formation	shallow siliciclastic		Erosion/non-deposition	Puerto Blanco Formation	shallow limestone	Campito Formation	mid siliciclastic	Wirrapowie/Wilkawillina Limestone	shallow limestone		Erosion/non-deposition	Samets Formation	shallow siliciclastic	Krasny Porog Formation	mid limestone	Lebyazhino Formation	evaporitic facies (mostly mixed carbonate evaporitic)	Tolbachan Formation	Volcanic (including mafic extrusives and intrusives and volcanic breccia. Excluding air fall tuff deposits)	Tolbachan Formation	shallow dolostone	Pestrotsvet Formation	shallow limestone	Erkeket Formation	mid limestone	Mahatta Humaid Group	shallow siliciclastic		Erosion/non-deposition		Erosion/non-deposition	Igoudine Formation	mid limestone	Salaagol Formation
519.4	Brigus Formation	shallow limestone	Caerbwdi Sandstone (including Caerfai Bay Shale) of the Caerfai Group (Pembrokeshire)/Purley Shale Fm (Nuneaton)/ Lower Comley Sandstone Fm (Shropshire)	shallow siliciclastic	Yu'anshan Formation	mid siliciclastic	Shuijingtuo Formation	mid siliciclastic	Niutitang/Hetang Formation	deep siliciclastic	Narchilla Formation	mid siliciclastic	Sekwi Formation	shallow limestone	Vampire Formation	shallow siliciclastic		Erosion/non-deposition	Puerto Blanco Formation	shallow limestone	Campito Formation	mid siliciclastic	Wirrapowie/Wilkawillina Limestone	shallow limestone		Erosion/non-deposition	Samets Formation	shallow siliciclastic	Krasny Porog Formation	mid limestone	Lebyazhino Formation	evaporitic facies (mostly mixed carbonate evaporitic)	Tolbachan Formation	Volcanic (including mafic extrusives and intrusives and volcanic breccia. Excluding air fall tuff deposits)	Tolbachan Formation	shallow limestone	Pestrotsvet Formation	shallow limestone	Erkeket Formation	mid limestone	Mahatta Humaid Group	shallow siliciclastic		Erosion/non-deposition		Erosion/non-deposition	Igoudine Formation	mid limestone	Salaagol Formation
519.45	Brigus Formation	shallow limestone	Caerbwdi Sandstone (including Caerfai Bay Shale) of the Caerfai Group (Pembrokeshire)/Purley Shale Fm (Nuneaton)/ Lower Comley Sandstone Fm (Shropshire)	shallow siliciclastic	Yu'anshan Formation	mid siliciclastic	Shuijingtuo Formation	mid siliciclastic	Niutitang/Hetang Formation	deep siliciclastic	Narchilla Formation	mid siliciclastic	Sekwi Formation	shallow limestone	Vampire Formation	shallow siliciclastic		Erosion/non-deposition	Puerto Blanco Formation	shallow limestone	Campito Formation	mid siliciclastic	Wirrapowie/Wilkawillina Limestone	shallow limestone		Erosion/non-deposition	Samets Formation	shallow siliciclastic	Krasny Porog Formation	mid limestone	Lebyazhino Formation	evaporitic facies (mostly mixed carbonate evaporitic)	Tolbachan Formation	Volcanic (including mafic extrusives and intrusives and volcanic breccia. Excluding air fall tuff deposits)	Tolbachan Formation	shallow limestone	Pestrotsvet Formation	shallow limestone	Erkeket Formation	mid limestone	Mahatta Humaid Group	shallow siliciclastic		Erosion/non-deposition		Erosion/non-deposition	Igoudine Formation	mid limestone	Salaagol Formation
519.5	Brigus Formation	shallow limestone	Caerbwdi Sandstone (including Caerfai Bay Shale) of the Caerfai Group (Pembrokeshire)/Purley Shale Fm (Nuneaton)/ Lower Comley Sandstone Fm (Shropshire)	shallow siliciclastic	Yu'anshan Formation	mid siliciclastic	Shuijingtuo Formation	mid siliciclastic	Niutitang/Hetang Formation	deep siliciclastic	Narchilla Formation	mid siliciclastic	Sekwi Formation	shallow limestone	Vampire Formation	shallow siliciclastic		Erosion/non-deposition	Puerto Blanco Formation	shallow limestone	Campito Formation	mid siliciclastic	Wirrapowie/Wilkawillina Limestone	shallow limestone		Erosion/non-deposition	Samets Formation	shallow siliciclastic	Krasny Porog Formation	mid limestone	Lebyazhino Formation	evaporitic facies (mostly mixed carbonate evaporitic)	Tolbachan Formation	Volcanic (including mafic extrusives and intrusives and volcanic breccia. Excluding air fall tuff deposits)	Tolbachan Formation	shallow limestone	Pestrotsvet Formation	shallow limestone	Erkeket Formation	mid limestone	Mahatta Humaid Group	shallow siliciclastic		Erosion/non-deposition		Erosion/non-deposition	Igoudine Formation	mid limestone	Salaagol Formation
519.55	Brigus Formation	shallow limestone	Caerbwdi Sandstone (including Caerfai Bay Shale) of the Caerfai Group (Pembrokeshire)/Purley Shale Fm (Nuneaton)/ Lower Comley Sandstone Fm (Shropshire)	shallow siliciclastic	Yu'anshan Formation	mid siliciclastic	Shuijingtuo Formation	mid siliciclastic	Niutitang/Hetang Formation	deep siliciclastic	Narchilla Formation	mid siliciclastic	Sekwi Formation	shallow limestone	Vampire Formation	shallow siliciclastic		Erosion/non-deposition	Puerto Blanco Formation	shallow limestone	Campito Formation	mid siliciclastic	Wirrapowie/Wilkawillina Limestone	shallow limestone		Erosion/non-deposition	Samets Formation	shallow siliciclastic	Krasny Porog Formation	mid limestone	Lebyazhino Formation	evaporitic facies (mostly mixed carbonate evaporitic)	Tolbachan Formation	Volcanic (including mafic extrusives and intrusives and volcanic breccia. Excluding air fall tuff deposits)	Tolbachan Formation	shallow limestone	Pestrotsvet Formation	shallow limestone	Erkeket Formation	mid limestone	Mahatta Humaid Group	shallow siliciclastic		Erosion/non-deposition		Erosion/non-deposition	Igoudine Formation	mid limestone	Salaagol Formation
519.6	Brigus Formation	shallow limestone	Caerbwdi Sandstone (including Caerfai Bay Shale) of the Caerfai Group (Pembrokeshire)/Purley Shale Fm (Nuneaton)/ Lower Comley Sandstone Fm (Shropshire)	shallow siliciclastic	Yu'anshan Formation	mid siliciclastic	Shuijingtuo Formation	mid siliciclastic	Niutitang/Hetang Formation	deep siliciclastic	Narchilla Formation	mid siliciclastic	Sekwi Formation	shallow limestone	Vampire Formation	shallow siliciclastic		Erosion/non-deposition	Puerto Blanco Formation	shallow limestone	Campito Formation	mid siliciclastic	Wirrapowie/Wilkawillina Limestone	shallow limestone		Erosion/non-deposition	Samets Formation	shallow siliciclastic	Krasny Porog Formation	mid limestone	Lebyazhino Formation	evaporitic facies (mostly mixed carbonate evaporitic)	Tolbachan Formation	Volcanic (including mafic extrusives and intrusives and volcanic breccia. Excluding air fall tuff deposits)	Tolbachan Formation	shallow limestone	Pestrotsvet Formation	shallow limestone	Erkeket Formation	mid limestone	Mahatta Humaid Group	shallow siliciclastic		Erosion/non-deposition		Erosion/non-deposition	Igoudine Formation	mid limestone	Salaagol Formation
519.65	Brigus Formation	shallow limestone	Caerbwdi Sandstone (including Caerfai Bay Shale) of the Caerfai Group (Pembrokeshire)/Purley Shale Fm (Nuneaton)/ Lower Comley Sandstone Fm (Shropshire)	shallow siliciclastic	Yu'anshan Formation	mid siliciclastic	Shuijingtuo Formation	mid siliciclastic	Niutitang/Hetang Formation	deep siliciclastic	Narchilla Formation	mid siliciclastic	Sekwi Formation	shallow limestone	Vampire Formation	shallow siliciclastic		Erosion/non-deposition	Puerto Blanco Formation	shallow limestone	Campito Formation	mid siliciclastic	Wirrapowie/Wilkawillina Limestone	shallow limestone		Erosion/non-deposition	Samets Formation	shallow siliciclastic	Krasny Porog Formation	mid limestone	Lebyazhino Formation	evaporitic facies (mostly mixed carbonate evaporitic)	Tolbachan Formation	Volcanic (including mafic extrusives and intrusives and volcanic breccia. Excluding air fall tuff deposits)	Tolbachan Formation	evaporitic facies (mostly mixed carbonate evaporitic)	Pestrotsvet Formation	shallow limestone	Erkeket Formation	mid limestone	Mahatta Humaid Group	shallow siliciclastic		Erosion/non-deposition		Erosion/non-deposition	Igoudine Formation	mid limestone	Salaagol Formation
519.7	Brigus Formation	shallow limestone	Caerbwdi Sandstone (including Caerfai Bay Shale) of the Caerfai Group (Pembrokeshire)/Purley Shale Fm (Nuneaton)/ Lower Comley Sandstone Fm (Shropshire)	shallow siliciclastic	Yu'anshan Formation	mid siliciclastic	Shuijingtuo Formation	mid siliciclastic	Niutitang/Hetang Formation	deep siliciclastic	Narchilla Formation	mid siliciclastic	Sekwi Formation	shallow limestone	Vampire Formation	shallow siliciclastic		Erosion/non-deposition	Puerto Blanco Formation	shallow limestone	Campito Formation	mid siliciclastic	Wirrapowie/Wilkawillina Limestone	shallow limestone		Erosion/non-deposition	Samets Formation	shallow siliciclastic	Krasny Porog Formation	mid limestone	Lebyazhino Formation	evaporitic facies (mostly mixed carbonate evaporitic)	Tolbachan Formation	Volcanic (including mafic extrusives and intrusives and volcanic breccia. Excluding air fall tuff deposits)	Tolbachan Formation	evaporitic facies (mostly mixed carbonate evaporitic)	Pestrotsvet Formation	shallow limestone	Erkeket Formation	mid limestone	Mahatta Humaid Group	shallow siliciclastic		Erosion/non-deposition		Erosion/non-deposition	Igoudine Formation	mid limestone	Salaagol Formation
519.75		Erosion/non-deposition		Erosion/non-deposition	Yu'anshan Formation	mid siliciclastic	Shuijingtuo Formation	mid siliciclastic	Niutitang/Hetang Formation	deep siliciclastic	Narchilla Formation	mid siliciclastic	Sekwi Formation	shallow limestone	Vampire Formation	shallow siliciclastic		Erosion/non-deposition	Puerto Blanco Formation	shallow limestone	Campito Formation	mid siliciclastic	Wirrapowie/Wilkawillina Limestone	shallow limestone		Erosion/non-deposition	Samets Formation	shallow siliciclastic	Krasny Porog Formation	mid limestone	Lebyazhino Formation	evaporitic facies (mostly mixed carbonate evaporitic)	Tolbachan Formation	Volcanic (including mafic extrusives and intrusives and volcanic breccia. Excluding air fall tuff deposits)	Tolbachan Formation	evaporitic facies (mostly mixed carbonate evaporitic)	Pestrotsvet Formation	shallow limestone	Erkeket Formation	mid limestone	Mahatta Humaid Group	shallow siliciclastic		Erosion/non-deposition		Erosion/non-deposition	Igoudine Formation	mid limestone	Salaagol Formation
519.8		Erosion/non-deposition		Erosion/non-deposition	Yu'anshan Formation	mid siliciclastic	Shuijingtuo Formation	mid siliciclastic	Niutitang/Hetang Formation	deep siliciclastic	Narchilla Formation	mid siliciclastic	Sekwi Formation	shallow limestone	Vampire Formation	shallow siliciclastic		Erosion/non-deposition	Puerto Blanco Formation	shallow limestone	Campito Formation	mid siliciclastic	Wirrapowie/Wilkawillina Limestone	shallow limestone		Erosion/non-deposition	Samets Formation	shallow siliciclastic	Krasny Porog Formation	mid limestone	Lebyazhino Formation	evaporitic facies (mostly mixed carbonate evaporitic)	Tolbachan Formation	Volcanic (including mafic extrusives and intrusives and volcanic breccia. Excluding air fall tuff deposits)	Tolbachan Formation	evaporitic facies (mostly mixed carbonate evaporitic)	Pestrotsvet Formation	shallow limestone	Erkeket Formation	mid limestone	Mahatta Humaid Group	shallow siliciclastic		Erosion/non-deposition		Erosion/non-deposition	Igoudine Formation	mid limestone	Salaagol Formation
519.85		Erosion/non-deposition		Erosion/non-deposition	Yu'anshan Formation	mid siliciclastic	Shuijingtuo Formation	mid siliciclastic	Niutitang/Hetang Formation	deep siliciclastic	Narchilla Formation	mid siliciclastic	Sekwi Formation	shallow limestone	Vampire Formation	shallow siliciclastic		Erosion/non-deposition	Puerto Blanco Formation	shallow limestone	Campito Formation	mid siliciclastic	Wirrapowie/Wilkawillina Limestone	shallow limestone		Erosion/non-deposition	Samets Formation	shallow siliciclastic	Krasny Porog Formation	mid limestone	Lebyazhino Formation	evaporitic facies (mostly mixed carbonate evaporitic)	Tolbachan Formation	Volcanic (including mafic extrusives and intrusives and volcanic breccia. Excluding air fall tuff deposits)	Tolbachan Formation	evaporitic facies (mostly mixed carbonate evaporitic)	Pestrotsvet Formation	shallow limestone	Erkeket Formation	mid limestone	Mahatta Humaid Group	shallow siliciclastic		Erosion/non-deposition		Erosion/non-deposition	Igoudine Formation	mid limestone	Salaagol Formation
519.9		Erosion/non-deposition		Erosion/non-deposition	Yu'anshan Formation	mid siliciclastic	Shuijingtuo Formation	mid siliciclastic	Niutitang/Hetang Formation	deep siliciclastic	Narchilla Formation	mid siliciclastic	Sekwi Formation	shallow limestone	Vampire Formation	shallow siliciclastic		Erosion/non-deposition	Puerto Blanco Formation	shallow limestone	Campito Formation	mid siliciclastic	Wirrapowie/Wilkawillina Limestone	shallow limestone		Erosion/non-deposition	Samets Formation	shallow siliciclastic	Krasny Porog Formation	mid limestone	Lebyazhino Formation	evaporitic facies (mostly mixed carbonate evaporitic)	Tolbachan Formation	Volcanic (including mafic extrusives and intrusives and volcanic breccia. Excluding air fall tuff deposits)	Tolbachan Formation	evaporitic facies (mostly mixed carbonate evaporitic)	Pestrotsvet Formation	shallow limestone	Erkeket Formation	mid limestone	Mahatta Humaid Group	shallow siliciclastic		Erosion/non-deposition		Erosion/non-deposition	Igoudine Formation	shallow limestone	Salaagol Formation
519.95		Erosion/non-deposition		Erosion/non-deposition	Yu'anshan Formation	mid siliciclastic	Shuijingtuo Formation	mid siliciclastic	Niutitang/Hetang Formation	deep siliciclastic	Narchilla Formation	mid siliciclastic	Sekwi Formation	shallow limestone	Vampire Formation	shallow siliciclastic		Erosion/non-deposition	Puerto Blanco Formation	shallow limestone	Campito Formation	mid siliciclastic	Wirrapowie/Wilkawillina Limestone	shallow limestone		Erosion/non-deposition	Samets Formation	shallow siliciclastic	Krasny Porog Formation	mid limestone	Lebyazhino Formation	evaporitic facies (mostly mixed carbonate evaporitic)	Tolbachan Formation	Volcanic (including mafic extrusives and intrusives and volcanic breccia. Excluding air fall tuff deposits)	Tolbachan Formation	evaporitic facies (mostly mixed carbonate evaporitic)	Pestrotsvet Formation	shallow limestone	Erkeket Formation	mid limestone	Mahatta Humaid Group	shallow siliciclastic		Erosion/non-deposition		Erosion/non-deposition	Igoudine Formation	shallow dolostone	Salaagol Formation
520		Erosion/non-deposition		Erosion/non-deposition	Yu'anshan Formation	mid siliciclastic	Shuijingtuo Formation	mid siliciclastic	Niutitang/Hetang Formation	deep siliciclastic	Narchilla Formation	mid siliciclastic	Sekwi Formation	shallow limestone	Vampire Formation	shallow siliciclastic		Erosion/non-deposition	Puerto Blanco Formation	shallow limestone	Campito Formation	mid siliciclastic	Wirrapowie/Wilkawillina Limestone	shallow limestone		Erosion/non-deposition	Samets Formation	shallow siliciclastic	Krasny Porog Formation	mid limestone	Lebyazhino Formation	evaporitic facies (mostly mixed carbonate evaporitic)	Tolbachan Formation	Volcanic (including mafic extrusives and intrusives and volcanic breccia. Excluding air fall tuff deposits)	Tolbachan Formation	evaporitic facies (mostly mixed carbonate evaporitic)	Pestrotsvet Formation	shallow limestone	Erkeket Formation	mid limestone	Mahatta Humaid Group	shallow siliciclastic		Erosion/non-deposition		Erosion/non-deposition	Igoudine Formation	shallow limestone	Salaagol Formation
520.05	Bonavista Group	shallow limestone	Hartshill Sandstone Formation, Home Farm Member	shallow limestone	Yu'anshan Formation	mid siliciclastic	Shuijingtuo Formation	mid siliciclastic	Niutitang/Hetang Formation	deep siliciclastic	Narchilla Formation	mid siliciclastic	Sekwi Formation	shallow limestone	Vampire Formation	shallow siliciclastic		Erosion/non-deposition	Puerto Blanco Formation	shallow siliciclastic	Campito Formation	shallow siliciclastic	Wirrapowie/Wilkawillina Limestone	shallow limestone		Erosion/non-deposition	Samets Formation	shallow siliciclastic	Krasny Porog Formation	mid limestone	Lebyazhino Formation	evaporitic facies (mostly mixed carbonate evaporitic)	Tolbachan Formation	Volcanic (including mafic extrusives and intrusives and volcanic breccia. Excluding air fall tuff deposits)	Tolbachan Formation	evaporitic facies (mostly mixed carbonate evaporitic)	Pestrotsvet Formation	shallow limestone	Erkeket Formation	mid limestone	Mahatta Humaid Group	shallow siliciclastic		Erosion/non-deposition		Erosion/non-deposition	Igoudine Formation	shallow limestone	Salaagol Formation
520.1	Bonavista Group	shallow limestone	Hartshill Sandstone Formation, Home Farm Member	shallow limestone	Yu'anshan Formation	mid siliciclastic	Shuijingtuo Formation	mid siliciclastic	Niutitang/Hetang Formation	deep siliciclastic	Narchilla Formation	mid siliciclastic	Sekwi Formation	shallow limestone	Vampire Formation	shallow siliciclastic		Erosion/non-deposition	Puerto Blanco Formation	shallow siliciclastic	Campito Formation	shallow siliciclastic	Wirrapowie/Wilkawillina Limestone	shallow limestone		Erosion/non-deposition	Samets Formation	shallow siliciclastic	Krasny Porog Formation	mid limestone	Lebyazhino Formation	shallow dolostone	Tolbachan Formation	Volcanic (including mafic extrusives and intrusives and volcanic breccia. Excluding air fall tuff deposits)	Tolbachan Formation	shallow limestone	Pestrotsvet Formation	shallow limestone	Erkeket Formation	mid limestone	Mahatta Humaid Group	shallow siliciclastic		Erosion/non-deposition		Erosion/non-deposition	Igoudine Formation	shallow limestone	Salaagol Formation
520.15	Bonavista Group	shallow limestone	Hartshill Sandstone Formation, Home Farm Member	shallow limestone	Yu'anshan Formation	mid siliciclastic	Shuijingtuo Formation	mid siliciclastic	Niutitang/Hetang Formation	deep siliciclastic	Narchilla Formation	mid siliciclastic	Sekwi Formation	shallow limestone	Vampire Formation	shallow siliciclastic		Erosion/non-deposition	Puerto Blanco Formation	shallow siliciclastic	Campito Formation	shallow siliciclastic	Wirrapowie/Wilkawillina Limestone	shallow limestone		Erosion/non-deposition	Samets Formation	shallow siliciclastic	Krasny Porog Formation	mid limestone	Lebyazhino Formation	shallow dolostone	Tolbachan Formation	Volcanic (including mafic extrusives and intrusives and volcanic breccia. Excluding air fall tuff deposits)	Tolbachan Formation	shallow limestone	Pestrotsvet Formation	shallow limestone	Erkeket Formation	mid limestone	Mahatta Humaid Group	shallow siliciclastic		Erosion/non-deposition		Erosion/non-deposition	Igoudine Formation	shallow limestone	Salaagol Formation
520.2	Bonavista Group	shallow limestone	Hartshill Sandstone Formation, Home Farm Member	shallow limestone	Yu'anshan Formation	mid siliciclastic	Shuijingtuo Formation	mid siliciclastic	Niutitang/Hetang Formation	deep siliciclastic	Narchilla Formation	mid siliciclastic	Sekwi Formation	shallow limestone	Vampire Formation	shallow siliciclastic		Erosion/non-deposition	Puerto Blanco Formation	shallow siliciclastic	Campito Formation	shallow siliciclastic	Wirrapowie/Wilkawillina Limestone	shallow limestone		Erosion/non-deposition	Samets Formation	shallow siliciclastic	Krasny Porog Formation	mid limestone	Lebyazhino Formation	shallow dolostone	Tolbachan Formation	Volcanic (including mafic extrusives and intrusives and volcanic breccia. Excluding air fall tuff deposits)	Tolbachan Formation	shallow limestone	Pestrotsvet Formation	shallow limestone	Erkeket Formation	mid limestone	Mahatta Humaid Group	shallow siliciclastic		Erosion/non-deposition		Erosion/non-deposition	Igoudine Formation	shallow dolostone	Salaagol Formation
520.25	Bonavista Group	shallow limestone	Hartshill Sandstone Formation, Home Farm Member	shallow limestone	Yu'anshan Formation	mid siliciclastic	Shuijingtuo Formation	mid siliciclastic	Niutitang/Hetang Formation	deep siliciclastic	Narchilla Formation	mid siliciclastic	Sekwi Formation	shallow limestone	Vampire Formation	shallow siliciclastic		Erosion/non-deposition	Puerto Blanco Formation	shallow siliciclastic	Campito Formation	shallow siliciclastic	Wirrapowie/Wilkawillina Limestone	shallow limestone		Erosion/non-deposition	Samets Formation	shallow siliciclastic	Krasny Porog Formation	mid limestone	Lebyazhino Formation	shallow dolostone	Tolbachan Formation	Volcanic (including mafic extrusives and intrusives and volcanic breccia. Excluding air fall tuff deposits)	Tolbachan Formation	shallow limestone	Pestrotsvet Formation	shallow limestone	Erkeket Formation	mid limestone	Mahatta Humaid Group	shallow siliciclastic		Erosion/non-deposition		Erosion/non-deposition	Igoudine Formation	shallow dolostone	Salaagol Formation
520.3	Bonavista Group	shallow limestone	Hartshill Sandstone Formation, Home Farm Member	shallow limestone	Yu'anshan Formation	mid siliciclastic	Shuijingtuo Formation	mid siliciclastic	Niutitang/Hetang Formation	deep siliciclastic	Narchilla Formation	mid siliciclastic	Sekwi Formation	shallow limestone	Vampire Formation	shallow siliciclastic		Erosion/non-deposition	Puerto Blanco Formation	shallow siliciclastic	Campito Formation	shallow siliciclastic	Wirrapowie/Wilkawillina Limestone	shallow limestone		Erosion/non-deposition	Samets Formation	shallow siliciclastic	Krasny Porog Formation	mid limestone	Lebyazhino Formation	shallow dolostone	Tolbachan Formation	Volcanic (including mafic extrusives and intrusives and volcanic breccia. Excluding air fall tuff deposits)	Tolbachan Formation	shallow limestone	Pestrotsvet Formation	shallow limestone	Erkeket Formation	mid limestone	Mahatta Humaid Group	shallow siliciclastic		Erosion/non-deposition		Erosion/non-deposition	Igoudine Formation	shallow limestone	Salaagol Formation
520.35	Bonavista Group	shallow limestone	Hartshill Sandstone Formation, Home Farm Member	shallow limestone	Yu'anshan Formation	mid siliciclastic	Shuijingtuo Formation	mid siliciclastic	Niutitang/Hetang Formation	deep siliciclastic	Narchilla Formation	mid siliciclastic	Sekwi Formation	shallow limestone	Vampire Formation	shallow siliciclastic		Erosion/non-deposition	Puerto Blanco Formation	shallow siliciclastic	Campito Formation	shallow siliciclastic	Wirrapowie/Wilkawillina Limestone	shallow limestone		Erosion/non-deposition	Samets Formation	shallow siliciclastic	Krasny Porog Formation	mid limestone	Lebyazhino Formation	shallow dolostone	Tolbachan Formation	Volcanic (including mafic extrusives and intrusives and volcanic breccia. Excluding air fall tuff deposits)	Tolbachan Formation	shallow limestone	Pestrotsvet Formation	shallow limestone	Erkeket Formation	mid limestone	Mahatta Humaid Group	shallow siliciclastic		Erosion/non-deposition		Erosion/non-deposition	Igoudine Formation	shallow limestone	Salaagol Formation
520.4	Bonavista Group	shallow limestone	Hartshill Sandstone Formation, Home Farm Member	shallow limestone	Yu'anshan Formation	mid siliciclastic	Shuijingtuo Formation	mid siliciclastic	Niutitang/Hetang Formation	deep siliciclastic	Narchilla Formation	mid siliciclastic	Sekwi Formation	shallow limestone	Vampire Formation	shallow siliciclastic		Erosion/non-deposition	Puerto Blanco Formation	shallow siliciclastic	Campito Formation	shallow siliciclastic	Wirrapowie/Wilkawillina Limestone	shallow limestone		Erosion/non-deposition	Samets Formation	shallow siliciclastic	Krasny Porog Formation	mid limestone	Lebyazhino Formation	shallow dolostone	Tolbachan Formation	Volcanic (including mafic extrusives and intrusives and volcanic breccia. Excluding air fall tuff deposits)	Tolbachan Formation	shallow limestone	Pestrotsvet Formation	shallow limestone	Erkeket Formation	mid limestone	Mahatta Humaid Group	shallow siliciclastic		Erosion/non-deposition		Erosion/non-deposition	Igoudine Formation	shallow limestone	Salaagol Formation
520.45	Bonavista Group	shallow limestone	Hartshill Sandstone Formation, Home Farm Member	shallow limestone	Yu'anshan Formation	mid siliciclastic	Shuijingtuo Formation	mid siliciclastic	Niutitang/Hetang Formation	deep siliciclastic	Narchilla Formation	mid siliciclastic	Sekwi Formation	shallow limestone	Vampire Formation	shallow siliciclastic		Erosion/non-deposition	Puerto Blanco Formation	shallow siliciclastic	Campito Formation	shallow siliciclastic	Woodendinna Dolostone to Wirrapowie/Wilkawillina Limestone	shallow limestone		Erosion/non-deposition	Samets Formation	shallow siliciclastic	Krasny Porog Formation	mid limestone	Lebyazhino Formation	shallow dolostone	Tolbachan Formation	Volcanic (including mafic extrusives and intrusives and volcanic breccia. Excluding air fall tuff deposits)	Tolbachan Formation	shallow limestone	Pestrotsvet Formation	shallow limestone	Erkeket Formation	mid limestone	Mahatta Humaid Group	shallow siliciclastic		Erosion/non-deposition		Erosion/non-deposition	Igoudine Formation	shallow dolostone	Salaagol Formation
520.5	Bonavista Group	shallow limestone	Hartshill Sandstone Formation, Home Farm Member	shallow limestone	Yu'anshan Formation	mid siliciclastic	Shuijingtuo Formation	mid siliciclastic	Niutitang/Hetang Formation	deep siliciclastic	Narchilla Formation	mid siliciclastic	Sekwi Formation	shallow limestone	Vampire Formation	shallow siliciclastic		Erosion/non-deposition	Puerto Blanco Formation	shallow siliciclastic	Campito Formation	shallow siliciclastic	Woodendinna Dolostone to Wirrapowie/Wilkawillina Limestone	shallow limestone		Erosion/non-deposition	Samets Formation	shallow siliciclastic	Krasny Porog Formation	mid limestone	Lebyazhino Formation	shallow dolostone	Tolbachan Formation	Volcanic (including mafic extrusives and intrusives and volcanic breccia. Excluding air fall tuff deposits)	Tolbachan Formation	shallow limestone	Pestrotsvet Formation	shallow limestone	Erkeket Formation	mid limestone	Mahatta Humaid Group	shallow siliciclastic		Erosion/non-deposition		Erosion/non-deposition	Igoudine Formation	shallow limestone	Salaagol Formation
520.55	Bonavista Group	shallow limestone	Hartshill Sandstone Formation, Home Farm Member	shallow limestone	Yu'anshan Formation	mid siliciclastic	Shuijingtuo Formation	mid siliciclastic	Niutitang/Hetang Formation	deep siliciclastic	Narchilla Formation	mid siliciclastic	Sekwi Formation	shallow limestone	Vampire Formation	shallow siliciclastic		Erosion/non-deposition	Puerto Blanco Formation	shallow siliciclastic	Campito Formation	shallow siliciclastic	Woodendinna Dolostone to Wirrapowie/Wilkawillina Limestone	shallow limestone		Erosion/non-deposition	Samets Formation	shallow siliciclastic	Krasny Porog Formation	mid limestone	Lebyazhino Formation	shallow dolostone	Tolbachan Formation	Volcanic (including mafic extrusives and intrusives and volcanic breccia. Excluding air fall tuff deposits)	Tolbachan Formation	shallow limestone	Pestrotsvet Formation	shallow limestone	Erkeket Formation	mid limestone	Mahatta Humaid Group	shallow siliciclastic		Erosion/non-deposition		Erosion/non-deposition	Igoudine Formation	shallow dolostone	Salaagol Formation
520.6	Bonavista Group	shallow limestone	Hartshill Sandstone Formation, Home Farm Member	shallow limestone	Yu'anshan Formation	mid siliciclastic	Shuijingtuo Formation	mid siliciclastic	Niutitang/Hetang Formation	deep siliciclastic	Narchilla Formation	mid siliciclastic	Sekwi Formation	shallow limestone	Vampire Formation	shallow siliciclastic		Erosion/non-deposition	Puerto Blanco Formation	shallow siliciclastic	Campito Formation	shallow siliciclastic	Woodendinna Dolostone to Wirrapowie/Wilkawillina Limestone	shallow limestone		Erosion/non-deposition	Samets Formation	shallow siliciclastic	Krasny Porog Formation	mid limestone	Lebyazhino Formation	shallow dolostone	Tolbachan Formation	Volcanic (including mafic extrusives and intrusives and volcanic breccia. Excluding air fall tuff deposits)	Tolbachan Formation	shallow limestone	Pestrotsvet Formation	mid limestone	Erkeket Formation	mid limestone	Mahatta Humaid Group	shallow siliciclastic		Erosion/non-deposition		Erosion/non-deposition	Igoudine Formation	shallow dolostone	Salaagol Formation
520.65	Bonavista Group	shallow limestone	Hartshill Sandstone Formation, Home Farm Member	shallow limestone	Yu'anshan Formation	mid siliciclastic	Shuijingtuo Formation	mid siliciclastic	Niutitang/Hetang Formation	deep siliciclastic	Narchilla Formation	mid siliciclastic	Sekwi Formation	shallow limestone	Vampire Formation	shallow siliciclastic		Erosion/non-deposition	Puerto Blanco Formation	shallow siliciclastic	Campito Formation	shallow siliciclastic	Woodendinna Dolostone to Wirrapowie/Wilkawillina Limestone	shallow limestone		Erosion/non-deposition	Samets Formation	shallow siliciclastic	Krasny Porog Formation	mid limestone	Lebyazhino Formation	shallow dolostone	Tolbachan Formation	Volcanic (including mafic extrusives and intrusives and volcanic breccia. Excluding air fall tuff deposits)	Tolbachan Formation	shallow limestone	Pestrotsvet Formation	mid limestone	Erkeket Formation	mid limestone	Mahatta Humaid Group	shallow siliciclastic		Erosion/non-deposition		Erosion/non-deposition	Igoudine Formation	shallow dolostone	Salaagol Formation
520.7	Bonavista Group	shallow limestone	Hartshill Sandstone Formation, Home Farm Member	shallow limestone	Yu'anshan Formation	mid siliciclastic	Shuijingtuo Formation	mid siliciclastic	Niutitang/Hetang Formation	deep siliciclastic	Narchilla Formation	mid siliciclastic	Sekwi Formation	shallow limestone	Vampire Formation	shallow siliciclastic		Erosion/non-deposition	Puerto Blanco Formation	shallow siliciclastic	Campito Formation	shallow siliciclastic	Woodendinna Dolostone to Wirrapowie/Wilkawillina Limestone	shallow limestone		Erosion/non-deposition	Samets Formation	shallow siliciclastic	Krasny Porog Formation	mid limestone	Lebyazhino Formation	shallow dolostone	Tolbachan Formation	Volcanic (including mafic extrusives and intrusives and volcanic breccia. Excluding air fall tuff deposits)	Tolbachan Formation	shallow limestone	Pestrotsvet Formation	mid limestone	Erkeket Formation	mid limestone	Mahatta Humaid Group	shallow siliciclastic		Erosion/non-deposition		Erosion/non-deposition	Igoudine Formation	shallow limestone	Salaagol Formation
520.75	Bonavista Group	shallow limestone	Hartshill Sandstone Formation, Home Farm Member	shallow limestone	Yu'anshan Formation	mid siliciclastic	Shuijingtuo Formation	mid siliciclastic	Niutitang/Hetang Formation	deep siliciclastic	Narchilla Formation	mid siliciclastic	Sekwi Formation	shallow limestone	Vampire Formation	shallow siliciclastic		Erosion/non-deposition	Puerto Blanco Formation	shallow siliciclastic	Campito Formation	shallow siliciclastic	Woodendinna Dolostone to Wirrapowie/Wilkawillina Limestone	shallow limestone		Erosion/non-deposition	Samets Formation	shallow siliciclastic	Krasny Porog Formation	mid limestone	Lebyazhino Formation	shallow dolostone	El'gyan Formation	shallow dolostone	Yurega Formation	evaporitic facies (mostly mixed carbonate evaporitic)	Pestrotsvet Formation	mid limestone	Erkeket Formation	mid limestone	Mahatta Humaid Group	shallow siliciclastic		Erosion/non-deposition		Erosion/non-deposition	Igoudine Formation	shallow limestone	Salaagol Formation
520.8	Bonavista Group	shallow limestone	Hartshill Sandstone Formation, Home Farm Member	shallow limestone	Yu'anshan Formation	mid siliciclastic	Shuijingtuo Formation	mid siliciclastic	Niutitang/Hetang Formation	deep siliciclastic	Narchilla Formation	mid siliciclastic	Sekwi Formation	shallow limestone	Vampire Formation	shallow siliciclastic		Erosion/non-deposition	Puerto Blanco Formation	shallow siliciclastic	Campito Formation	shallow siliciclastic	Woodendinna Dolostone to Wirrapowie/Wilkawillina Limestone	shallow limestone		Erosion/non-deposition	Samets Formation	shallow siliciclastic	Krasny Porog Formation	mid limestone	Lebyazhino Formation	shallow dolostone	El'gyan Formation	shallow dolostone	Yurega Formation	evaporitic facies (mostly mixed carbonate evaporitic)	Pestrotsvet Formation	mid limestone	Erkeket Formation	mid limestone	Mahatta Humaid Group	shallow siliciclastic		Erosion/non-deposition		Erosion/non-deposition	Igoudine Formation	shallow dolostone	Salaagol Formation
520.85	Bonavista Group	shallow limestone	Hartshill Sandstone Formation, Home Farm Member	mid siliciclastic	Yu'anshan Formation	mid siliciclastic	Shuijingtuo Formation	mid siliciclastic	Niutitang/Hetang Formation	deep siliciclastic	Narchilla Formation	mid siliciclastic	Sekwi Formation	shallow limestone	Vampire Formation	shallow siliciclastic		Erosion/non-deposition	Puerto Blanco Formation	shallow siliciclastic	Campito Formation	shallow siliciclastic	Woodendinna Dolostone to Wirrapowie/Wilkawillina Limestone	shallow limestone		Erosion/non-deposition	Samets Formation	shallow siliciclastic	Krasny Porog Formation	mid limestone	Lebyazhino Formation	shallow dolostone	El'gyan Formation	shallow dolostone	Yurega Formation	evaporitic facies (mostly mixed carbonate evaporitic)	Pestrotsvet Formation	mid limestone	Erkeket Formation	mid limestone	Mahatta Humaid Group	shallow siliciclastic		Erosion/non-deposition		Erosion/non-deposition	Igoudine Formation	shallow dolostone	Salaagol Formation
520.9	Bonavista Group	shallow limestone	Hartshill Sandstone Formation, Home Farm Member	mid siliciclastic	Yu'anshan Formation	mid siliciclastic	Shuijingtuo Formation	mid siliciclastic	Niutitang/Hetang Formation	deep siliciclastic	Narchilla Formation	mid siliciclastic	Sekwi Formation	shallow limestone	Vampire Formation	shallow siliciclastic		Erosion/non-deposition	Puerto Blanco Formation	shallow siliciclastic	Campito Formation	shallow siliciclastic	Woodendinna Dolostone to Wirrapowie/Wilkawillina Limestone	shallow limestone		Erosion/non-deposition	Samets Formation	shallow siliciclastic	Krasny Porog Formation	mid limestone	Lebyazhino Formation	shallow dolostone	El'gyan Formation	shallow dolostone	Yurega Formation	evaporitic facies (mostly mixed carbonate evaporitic)	Pestrotsvet Formation	mid limestone	Erkeket Formation	mid limestone	Mahatta Humaid Group	shallow siliciclastic		Erosion/non-deposition		Erosion/non-deposition	Igoudine Formation	shallow limestone	Salaagol Formation
520.95	Bonavista Group	shallow limestone	Hartshill Sandstone Formation, Home Farm Member	mid siliciclastic	Yu'anshan Formation	mid siliciclastic	Shuijingtuo Formation	mid siliciclastic	Niutitang/Hetang Formation	deep siliciclastic	Narchilla Formation	mid siliciclastic	Sekwi Formation	shallow limestone	Vampire Formation	shallow siliciclastic		Erosion/non-deposition	Puerto Blanco Formation	shallow siliciclastic	Campito Formation	shallow siliciclastic	Woodendinna Dolostone to Wirrapowie/Wilkawillina Limestone	shallow limestone		Erosion/non-deposition	Samets Formation	shallow siliciclastic	Krasny Porog Formation	mid limestone	Lebyazhino Formation	shallow dolostone	El'gyan Formation	shallow dolostone	Yurega Formation	evaporitic facies (mostly mixed carbonate evaporitic)	Pestrotsvet Formation	mid limestone	Erkeket Formation	mid limestone	Mahatta Humaid Group	shallow siliciclastic		Erosion/non-deposition		Erosion/non-deposition	Igoudine Formation	shallow limestone	Salaagol Formation
521	Bonavista Group	shallow limestone	Hartshill Sandstone Formation, Home Farm Member	mid siliciclastic	Yu'anshan Formation	mid siliciclastic	Shuijingtuo Formation	mid siliciclastic	Niutitang/Hetang Formation	deep siliciclastic	Narchilla Formation	mid siliciclastic	Sekwi Formation	shallow limestone	Vampire Formation	shallow siliciclastic		Erosion/non-deposition	Puerto Blanco Formation	shallow siliciclastic	Campito Formation	shallow siliciclastic	Woodendinna Dolostone to Wirrapowie/Wilkawillina Limestone	shallow limestone		Erosion/non-deposition	Zhbruch Formation	shallow siliciclastic	Krasny Porog Formation	mid limestone	Lebyazhino Formation	shallow dolostone	El'gyan Formation	shallow dolostone	Yurega Formation	evaporitic facies (mostly mixed carbonate evaporitic)	Pestrotsvet Formation	mid limestone	Erkeket Formation	mid limestone	Mahatta Humaid Group	shallow siliciclastic		Erosion/non-deposition		Erosion/non-deposition	Lie de Vin Formation	shallow siliciclastic	Salaagol Formation
521.05	Bonavista Group	shallow limestone	Hartshill Sandstone Formation, Home Farm Member	mid siliciclastic	Shiyantou Formation	shallow siliciclastic	Shuijingtuo Formation	mid siliciclastic	Niutitang/Hetang Formation	deep siliciclastic	Narchilla Formation	mid siliciclastic	Sekwi Formation	shallow limestone	Vampire Formation	shallow siliciclastic		Erosion/non-deposition	Puerto Blanco Formation	shallow siliciclastic	Campito Formation	shallow siliciclastic	Woodendinna Dolostone to Wirrapowie/Wilkawillina Limestone	shallow limestone		Erosion/non-deposition	Zhbruch Formation	shallow siliciclastic	Krasny Porog Formation	mid limestone	Lebyazhino Formation	shallow dolostone	El'gyan Formation	shallow dolostone	Yurega Formation	evaporitic facies (mostly mixed carbonate evaporitic)	Pestrotsvet Formation	mid limestone	Erkeket Formation	mid limestone	Mahatta Humaid Group	shallow siliciclastic		Erosion/non-deposition		Erosion/non-deposition	Lie de Vin Formation	shallow siliciclastic	Salaagol Formation
521.1	Bonavista Group	shallow limestone	Hartshill Sandstone Formation, Home Farm Member	mid siliciclastic	Shiyantou Formation	shallow siliciclastic	Shuijingtuo Formation	mid siliciclastic	Niutitang/Hetang Formation	deep siliciclastic	Narchilla Formation	mid siliciclastic	Sekwi Formation	shallow limestone	Vampire Formation	shallow siliciclastic		Erosion/non-deposition	Puerto Blanco Formation	shallow siliciclastic	Campito Formation	shallow siliciclastic	Woodendinna Dolostone to Wirrapowie/Wilkawillina Limestone	shallow limestone	Brusov Formation	shallow siliciclastic	Zhbruch Formation	shallow siliciclastic	Krasny Porog Formation	mid limestone	Lebyazhino Formation	shallow dolostone	El'gyan Formation	shallow dolostone	Yurega Formation	evaporitic facies (mostly mixed carbonate evaporitic)	Pestrotsvet Formation	mid limestone	Erkeket Formation	mid limestone	Mahatta Humaid Group	shallow siliciclastic		Erosion/non-deposition		Erosion/non-deposition	Lie de Vin Formation	shallow limestone	Salaagol Formation
521.15	Bonavista Group	shallow limestone	Hartshill Sandstone Formation, Home Farm Member	mid siliciclastic	Shiyantou Formation	shallow siliciclastic	Shuijingtuo Formation	mid siliciclastic	Niutitang/Hetang Formation	deep siliciclastic	Narchilla Formation	mid siliciclastic	Sekwi Formation	shallow limestone	Vampire Formation	shallow siliciclastic		Erosion/non-deposition	Puerto Blanco Formation	shallow siliciclastic	Campito Formation	shallow siliciclastic	Woodendinna Dolostone to Wirrapowie/Wilkawillina Limestone	shallow limestone	Brusov Formation	shallow siliciclastic	Zhbruch Formation	shallow siliciclastic	Krasny Porog Formation	mid limestone	Lebyazhino Formation	shallow dolostone	El'gyan Formation	shallow dolostone	Yurega Formation	evaporitic facies (mostly mixed carbonate evaporitic)	Pestrotsvet Formation	mid limestone	Erkeket Formation	mid limestone	Mahatta Humaid Group	shallow siliciclastic		Erosion/non-deposition		Erosion/non-deposition	Lie de Vin Formation	shallow limestone	Salaagol Formation
521.2	Bonavista Group	shallow limestone	Hartshill Sandstone Formation, Home Farm Member	mid siliciclastic	Shiyantou Formation	shallow siliciclastic	Shuijingtuo Formation	mid siliciclastic	Niutitang/Hetang Formation	deep siliciclastic	Narchilla Formation	mid siliciclastic	Sekwi Formation	shallow limestone	Vampire Formation	shallow siliciclastic		Erosion/non-deposition	Puerto Blanco Formation	shallow siliciclastic	Campito Formation	shallow siliciclastic	Woodendinna Dolostone to Wirrapowie/Wilkawillina Limestone	shallow limestone	Brusov Formation	shallow siliciclastic	Zhbruch Formation	shallow siliciclastic	Krasny Porog Formation	mid limestone	Lebyazhino Formation	shallow dolostone	El'gyan Formation	shallow dolostone	Yurega Formation	evaporitic facies (mostly mixed carbonate evaporitic)	Pestrotsvet Formation	mid limestone	Erkeket Formation	mid limestone	Mahatta Humaid Group	shallow siliciclastic		Erosion/non-deposition		Erosion/non-deposition	Lie de Vin Formation	shallow dolostone	Salaagol Formation
521.25	Bonavista Group	shallow limestone	Hartshill Sandstone Formation, Home Farm Member	mid siliciclastic	Shiyantou Formation	shallow siliciclastic	Shuijingtuo Formation	mid siliciclastic	Niutitang/Hetang Formation	deep siliciclastic	Narchilla Formation	mid siliciclastic	Sekwi Formation	shallow limestone	Vampire Formation	shallow siliciclastic		Erosion/non-deposition	Puerto Blanco Formation	shallow siliciclastic	Campito Formation	shallow siliciclastic	Woodendinna Dolostone to Wirrapowie/Wilkawillina Limestone	shallow limestone	Brusov Formation	shallow siliciclastic	Zhbruch Formation	shallow siliciclastic	Krasny Porog Formation	mid limestone	Lebyazhino Formation	shallow dolostone	El'gyan Formation	shallow dolostone	Yurega Formation	evaporitic facies (mostly mixed carbonate evaporitic)	Pestrotsvet Formation	mid limestone	Erkeket Formation	mid limestone	Mahatta Humaid Group	shallow siliciclastic		Erosion/non-deposition		Erosion/non-deposition	Lie de Vin Formation	shallow limestone	Salaagol Formation
521.3	Bonavista Group	shallow limestone	Hartshill Sandstone Formation, Home Farm Member	mid siliciclastic	Shiyantou Formation	shallow siliciclastic	Shuijingtuo Formation	mid siliciclastic	Niutitang/Hetang Formation	deep siliciclastic	Narchilla Formation	mid siliciclastic	Sekwi Formation	shallow limestone	Vampire Formation	shallow siliciclastic		Erosion/non-deposition	Puerto Blanco Formation	shallow siliciclastic	Campito Formation	shallow siliciclastic	Woodendinna Dolostone to Wirrapowie/Wilkawillina Limestone	shallow limestone	Brusov Formation	shallow siliciclastic	Zhbruch Formation	shallow siliciclastic	Krasny Porog Formation	mid limestone	Lebyazhino Formation	shallow dolostone	El'gyan Formation	shallow dolostone	Yurega Formation	evaporitic facies (mostly mixed carbonate evaporitic)	Pestrotsvet Formation	mid limestone	Erkeket Formation	mid limestone	Mahatta Humaid Group	shallow siliciclastic		Erosion/non-deposition		Erosion/non-deposition	Lie de Vin Formation	shallow dolostone	Salaagol Formation
521.35	Bonavista Group	shallow limestone	Hartshill Sandstone Formation, Home Farm Member	mid siliciclastic	Shiyantou Formation	shallow siliciclastic	Shuijingtuo Formation	mid siliciclastic	Niutitang/Hetang Formation	deep siliciclastic	Narchilla Formation	mid siliciclastic	Sekwi Formation	shallow limestone	Vampire Formation	shallow siliciclastic		Erosion/non-deposition	Puerto Blanco Formation	shallow siliciclastic	Campito Formation	shallow siliciclastic	Woodendinna Dolostone to Wirrapowie/Wilkawillina Limestone	shallow limestone	Brusov Formation	shallow siliciclastic	Zhbruch Formation	shallow siliciclastic	Krasny Porog Formation	mid limestone	Lebyazhino Formation	shallow dolostone	El'gyan Formation	shallow dolostone	Yurega Formation	evaporitic facies (mostly mixed carbonate evaporitic)	Pestrotsvet Formation	mid limestone	Erkeket Formation	mid limestone	Mahatta Humaid Group	shallow siliciclastic		Erosion/non-deposition		Erosion/non-deposition	Lie de Vin Formation	shallow limestone	Salaagol Formation
521.4	Bonavista Group	shallow limestone	Hartshill Sandstone Formation, Home Farm Member	mid siliciclastic	Shiyantou Formation	shallow siliciclastic	Shuijingtuo Formation	mid siliciclastic	Niutitang/Hetang Formation	deep siliciclastic	Narchilla Formation	mid siliciclastic	Sekwi Formation	shallow limestone	Vampire Formation	shallow siliciclastic		Erosion/non-deposition	Puerto Blanco Formation	shallow siliciclastic	Campito Formation	shallow siliciclastic	Woodendinna Dolostone to Wirrapowie/Wilkawillina Limestone	shallow limestone	Brusov Formation	shallow siliciclastic	Zhbruch Formation	shallow siliciclastic	Krasny Porog Formation	mid limestone	Lebyazhino Formation	shallow dolostone	El'gyan Formation	shallow dolostone	Yurega Formation	evaporitic facies (mostly mixed carbonate evaporitic)	Pestrotsvet Formation	mid limestone	Erkeket Formation	mid limestone	Mahatta Humaid Group	shallow siliciclastic		Erosion/non-deposition		Erosion/non-deposition	Lie de Vin Formation	shallow limestone	Salaagol Formation
521.45	Bonavista Group	shallow limestone	Hartshill Sandstone Formation, Home Farm Member	mid siliciclastic	Shiyantou Formation	shallow siliciclastic	Shuijingtuo Formation	mid siliciclastic	Niutitang/Hetang Formation	deep siliciclastic	Narchilla Formation	mid siliciclastic	Sekwi Formation	shallow limestone	Vampire Formation	shallow siliciclastic		Erosion/non-deposition	Puerto Blanco Formation	shallow siliciclastic	Campito Formation	shallow siliciclastic	Woodendinna Dolostone to Wirrapowie/Wilkawillina Limestone	shallow limestone	Brusov Formation	shallow siliciclastic	Zhbruch Formation	shallow siliciclastic	Krasny Porog Formation	mid limestone	Lebyazhino Formation	shallow dolostone	El'gyan Formation	shallow dolostone	Yurega Formation	evaporitic facies (mostly mixed carbonate evaporitic)	Pestrotsvet Formation	mid limestone	Erkeket Formation	mid limestone	Mahatta Humaid Group	shallow siliciclastic		Erosion/non-deposition		Erosion/non-deposition	Lie de Vin Formation	shallow dolostone	Salaagol Formation
521.5	Bonavista Group	shallow limestone	Hartshill Sandstone Formation, Home Farm Member	mid siliciclastic	Shiyantou Formation	shallow siliciclastic	Shuijingtuo Formation	mid siliciclastic	Niutitang/Hetang Formation	deep siliciclastic	Narchilla Formation	mid siliciclastic	Sekwi Formation	shallow limestone	Vampire Formation	shallow siliciclastic		Erosion/non-deposition	Puerto Blanco Formation	shallow siliciclastic	Campito Formation	shallow siliciclastic	Woodendinna Dolostone to Wirrapowie/Wilkawillina Limestone	shallow limestone	Brusov Formation	shallow siliciclastic	Zhbruch Formation	shallow siliciclastic	Krasny Porog Formation	mid limestone	Lebyazhino Formation	shallow dolostone	El'gyan Formation	shallow dolostone	Yurega Formation	evaporitic facies (mostly mixed carbonate evaporitic)	Pestrotsvet Formation	mid limestone	Erkeket Formation	mid limestone	Mahatta Humaid Group	shallow siliciclastic		Erosion/non-deposition		Erosion/non-deposition	Lie de Vin Formation	shallow limestone	Salaagol Formation
521.55	Bonavista Group	shallow limestone	Hartshill Sandstone Formation, Home Farm Member	shallow limestone	Shiyantou Formation	shallow siliciclastic	Shuijingtuo Formation	mid siliciclastic	Niutitang/Hetang Formation	deep siliciclastic	Narchilla Formation	mid siliciclastic	Sekwi Formation	shallow limestone	Vampire Formation	shallow siliciclastic		Erosion/non-deposition	Puerto Blanco Formation	shallow siliciclastic	Campito Formation	shallow siliciclastic	Woodendinna Dolostone to Wirrapowie/Wilkawillina Limestone	shallow limestone	Brusov Formation	shallow siliciclastic	Zhbruch Formation	shallow siliciclastic	Krasny Porog Formation	mid limestone	Lebyazhino Formation	shallow dolostone	El'gyan Formation	shallow dolostone	Yurega Formation	evaporitic facies (mostly mixed carbonate evaporitic)	Pestrotsvet Formation	mid limestone	Erkeket Formation	mid limestone	Mahatta Humaid Group	shallow siliciclastic		Erosion/non-deposition		Erosion/non-deposition	Lie de Vin Formation	shallow limestone	Salaagol Formation
521.6	Bonavista Group	shallow limestone	Hartshill Sandstone Formation, Home Farm Member	shallow limestone	Shiyantou Formation	shallow siliciclastic	Shuijingtuo Formation	mid siliciclastic	Niutitang/Hetang Formation	deep siliciclastic	Narchilla Formation	mid siliciclastic	Sekwi Formation	shallow limestone	Vampire Formation	shallow siliciclastic		Erosion/non-deposition	Puerto Blanco Formation	shallow siliciclastic	Campito Formation	shallow siliciclastic	Woodendinna Dolostone to Wirrapowie/Wilkawillina Limestone	shallow limestone	Brusov Formation	shallow siliciclastic	Zhbruch Formation	shallow siliciclastic	Krasny Porog Formation	mid limestone	Lebyazhino Formation	shallow dolostone	El'gyan Formation	shallow dolostone	Yurega Formation	evaporitic facies (mostly mixed carbonate evaporitic)	Pestrotsvet Formation	mid limestone	Erkeket Formation	mid limestone	Mahatta Humaid Group	shallow siliciclastic		Erosion/non-deposition		Erosion/non-deposition	Lie de Vin Formation	shallow dolostone	Salaagol Formation
521.65	Bonavista Group	shallow limestone	Hartshill Sandstone Formation, Home Farm Member	shallow limestone	Shiyantou Formation	shallow siliciclastic	Shuijingtuo Formation	mid siliciclastic	Niutitang/Hetang Formation	deep siliciclastic	Narchilla Formation	mid siliciclastic	Sekwi Formation	shallow limestone	Vampire Formation	shallow siliciclastic		Erosion/non-deposition	Puerto Blanco Formation	shallow limestone	Campito Formation	shallow siliciclastic	Woodendinna Dolostone to Wirrapowie/Wilkawillina Limestone	shallow limestone	Brusov Formation	shallow siliciclastic	Zhbruch Formation	shallow siliciclastic	Krasny Porog Formation	mid limestone	Lebyazhino Formation	shallow dolostone	El'gyan Formation	shallow dolostone	Yurega Formation	evaporitic facies (mostly mixed carbonate evaporitic)	Pestrotsvet Formation	mid limestone	Erkeket Formation	mid limestone	Mahatta Humaid Group	shallow siliciclastic		Erosion/non-deposition		Erosion/non-deposition	Lie de Vin Formation	shallow limestone	Salaagol Formation
521.7	Bonavista Group	shallow limestone	Hartshill Sandstone Formation, Home Farm Member	shallow limestone	Shiyantou Formation	shallow siliciclastic	Shuijingtuo Formation	mid siliciclastic	Niutitang/Hetang Formation	deep siliciclastic	Narchilla Formation	mid siliciclastic	Sekwi Formation	shallow limestone	Vampire Formation	shallow siliciclastic		Erosion/non-deposition	Puerto Blanco Formation	shallow limestone	Campito Formation	shallow siliciclastic	Woodendinna Dolostone to Wirrapowie/Wilkawillina Limestone	shallow limestone	Brusov Formation	shallow siliciclastic	Zhbruch Formation	shallow siliciclastic	Krasny Porog Formation	mid limestone	Lebyazhino Formation	shallow dolostone	El'gyan Formation	shallow dolostone	Yurega Formation	evaporitic facies (mostly mixed carbonate evaporitic)	Pestrotsvet Formation	mid limestone	Erkeket Formation	mid limestone	Mahatta Humaid Group	shallow siliciclastic		Erosion/non-deposition		Erosion/non-deposition	Lie de Vin Formation	shallow limestone	Salaagol Formation
521.75	Bonavista Group	shallow limestone	Hartshill Sandstone Formation, Home Farm Member	shallow limestone	Shiyantou Formation	shallow siliciclastic	Shuijingtuo Formation	mid siliciclastic	Niutitang/Hetang Formation	deep siliciclastic	Narchilla Formation	mid siliciclastic	Sekwi Formation	shallow limestone	Vampire Formation	shallow siliciclastic		Erosion/non-deposition	Puerto Blanco Formation	shallow limestone	Campito Formation	shallow siliciclastic	Woodendinna Dolostone to Wirrapowie/Wilkawillina Limestone	shallow limestone	Brusov Formation	shallow siliciclastic	Zhbruch Formation	shallow siliciclastic	Krasny Porog Formation	mid limestone	Lebyazhino Formation	evaporitic facies (mostly mixed carbonate evaporitic)	El'gyan Formation	shallow dolostone	Yurega Formation	evaporitic facies (mostly mixed carbonate evaporitic)	Pestrotsvet Formation	mid limestone	Erkeket Formation	mid limestone	Mahatta Humaid Group	shallow siliciclastic		Erosion/non-deposition		Erosion/non-deposition	Lie de Vin Formation	shallow dolostone	Salaagol Formation
521.8	Bonavista Group	shallow limestone	Hartshill Sandstone Formation, Home Farm Member	shallow limestone	Shiyantou Formation	shallow siliciclastic	Shuijingtuo Formation	mid siliciclastic	Niutitang/Hetang Formation	deep siliciclastic	Narchilla Formation	mid siliciclastic	Sekwi Formation	shallow limestone	Vampire Formation	shallow siliciclastic		Erosion/non-deposition	Puerto Blanco Formation	shallow limestone	Campito Formation	shallow siliciclastic	Woodendinna Dolostone to Wirrapowie/Wilkawillina Limestone	shallow limestone	Brusov Formation	shallow siliciclastic	Zhbruch Formation	shallow siliciclastic	Krasny Porog Formation	mid limestone	Lebyazhino Formation	evaporitic facies (mostly mixed carbonate evaporitic)	El'gyan Formation	shallow dolostone	Yurega Formation	evaporitic facies (mostly mixed carbonate evaporitic)	Pestrotsvet Formation	mid limestone	Erkeket Formation	mid limestone	Mahatta Humaid Group	shallow siliciclastic		Erosion/non-deposition		Erosion/non-deposition	Lie de Vin Formation	shallow limestone	Salaagol Formation
521.85	Bonavista Group	shallow limestone	Hartshill Sandstone Formation, Home Farm Member	shallow limestone	Shiyantou Formation	shallow siliciclastic	Shuijingtuo Formation	mid siliciclastic	Niutitang/Hetang Formation	deep siliciclastic	Narchilla Formation	mid siliciclastic	Sekwi Formation	shallow limestone	Vampire Formation	shallow siliciclastic		Erosion/non-deposition	Puerto Blanco Formation	shallow limestone	Campito Formation	shallow siliciclastic	Woodendinna Dolostone to Wirrapowie/Wilkawillina Limestone	shallow limestone	Brusov Formation	shallow siliciclastic	Zhbruch Formation	shallow siliciclastic	Krasny Porog Formation	mid limestone	Lebyazhino Formation	evaporitic facies (mostly mixed carbonate evaporitic)	El'gyan Formation	shallow dolostone	Yurega Formation	evaporitic facies (mostly mixed carbonate evaporitic)	Pestrotsvet Formation	mid limestone	Erkeket Formation	mid limestone	Mahatta Humaid Group	shallow siliciclastic		Erosion/non-deposition		Erosion/non-deposition	Lie de Vin Formation	shallow limestone	Salaagol Formation
521.9	Bonavista Group	shallow limestone	Hartshill Sandstone Formation, Home Farm Member	shallow limestone	Shiyantou Formation	shallow siliciclastic	Shuijingtuo Formation	mid siliciclastic	Niutitang/Hetang Formation	deep siliciclastic	Narchilla Formation	mid siliciclastic	Sekwi Formation	shallow limestone	Vampire Formation	shallow siliciclastic		Erosion/non-deposition	Puerto Blanco Formation	shallow limestone	Campito Formation	shallow siliciclastic	Woodendinna Dolostone to Wirrapowie/Wilkawillina Limestone	shallow limestone	Brusov Formation	shallow siliciclastic	Zhbruch Formation	shallow siliciclastic	Krasny Porog Formation	mid limestone	Lebyazhino Formation	evaporitic facies (mostly mixed carbonate evaporitic)	El'gyan Formation	shallow dolostone	Yurega Formation	evaporitic facies (mostly mixed carbonate evaporitic)	Pestrotsvet Formation	mid limestone	Erkeket Formation	mid limestone	Mahatta Humaid Group	shallow siliciclastic		Erosion/non-deposition		Erosion/non-deposition	Lie de Vin Formation	shallow dolostone	Salaagol Formation
521.95	Bonavista Group	shallow limestone	Hartshill Sandstone Formation, Home Farm Member	shallow limestone	Shiyantou Formation	shallow siliciclastic	Shuijingtuo Formation	mid siliciclastic	Niutitang/Hetang Formation	deep siliciclastic	Narchilla Formation	mid siliciclastic	Sekwi Formation	shallow limestone	Vampire Formation	shallow siliciclastic		Erosion/non-deposition	Puerto Blanco Formation	shallow limestone	Campito Formation	shallow siliciclastic	Woodendinna Dolostone to Wirrapowie/Wilkawillina Limestone	shallow limestone	Brusov Formation	shallow siliciclastic	Zhbruch Formation	shallow siliciclastic	Krasny Porog Formation	mid limestone	Lebyazhino Formation	evaporitic facies (mostly mixed carbonate evaporitic)	El'gyan Formation	shallow dolostone	Yurega Formation	evaporitic facies (mostly mixed carbonate evaporitic)	Pestrotsvet Formation	mid limestone	Erkeket Formation	mid limestone	Mahatta Humaid Group	shallow siliciclastic		Erosion/non-deposition		Erosion/non-deposition	Lie de Vin Formation	shallow limestone	Salaagol Formation
522	Bonavista Group	shallow limestone	Hartshill Sandstone Formation, Home Farm Member	shallow limestone	Shiyantou Formation	shallow siliciclastic	Shuijingtuo Formation	mid siliciclastic	Niutitang/Hetang Formation	deep siliciclastic	Narchilla Formation	mid siliciclastic	Sekwi Formation	shallow limestone	Vampire Formation	shallow siliciclastic		Erosion/non-deposition	Puerto Blanco Formation	shallow limestone	Campito Formation	shallow siliciclastic	Woodendinna Dolostone to Wirrapowie/Wilkawillina Limestone	shallow limestone	Brusov Formation	shallow siliciclastic	Zhbruch Formation	shallow siliciclastic	Krasny Porog Formation	mid limestone	Lebyazhino Formation	evaporitic facies (mostly mixed carbonate evaporitic)	El'gyan Formation	shallow dolostone	Yurega Formation	evaporitic facies (mostly mixed carbonate evaporitic)	Pestrotsvet Formation	mid limestone	Erkeket Formation	mid limestone	Mahatta Humaid Group	shallow siliciclastic		Erosion/non-deposition		Erosion/non-deposition	Lie de Vin Formation	shallow limestone	Salaagol Formation
522.05	Bonavista Group	mid siliciclastic	Hartshill Sandstone Formation, Home Farm Member	phosphorite	Shiyantou Formation	shallow siliciclastic	Shuijingtuo Formation	mid siliciclastic	Niutitang/Hetang Formation	deep siliciclastic	Narchilla Formation	mid siliciclastic	Sekwi Formation	shallow limestone	Vampire Formation	shallow siliciclastic		Erosion/non-deposition	Puerto Blanco Formation	shallow siliciclastic	Campito Formation	shallow siliciclastic	Woodendinna Dolostone to Wirrapowie/Wilkawillina Limestone	shallow limestone	Brusov Formation	shallow siliciclastic	Zhbruch Formation	shallow siliciclastic	Krasny Porog Formation	mid limestone	Lebyazhino Formation	evaporitic facies (mostly mixed carbonate evaporitic)	El'gyan Formation	shallow dolostone	Yurega Formation	evaporitic facies (mostly mixed carbonate evaporitic)	Pestrotsvet Formation	mid limestone	Erkeket Formation	mid limestone	Mahatta Humaid Group	shallow siliciclastic		Erosion/non-deposition		Erosion/non-deposition	Lie de Vin Formation	shallow limestone	Salaagol Formation
522.1	Bonavista Group	mid siliciclastic	Hartshill Sandstone Formation, Home Farm Member	phosphorite	Shiyantou Formation	shallow siliciclastic	Shuijingtuo Formation	mid siliciclastic	Niutitang/Hetang Formation	deep siliciclastic	Narchilla Formation	mid siliciclastic	Sekwi Formation	shallow limestone	Vampire Formation	shallow siliciclastic		Erosion/non-deposition	Puerto Blanco Formation	shallow siliciclastic	Campito Formation	shallow siliciclastic	Woodendinna Dolostone to Wirrapowie/Wilkawillina Limestone	shallow limestone	Brusov Formation	shallow siliciclastic	Zhbruch Formation	shallow siliciclastic	Krasny Porog Formation	mid limestone	Lebyazhino Formation	evaporitic facies (mostly mixed carbonate evaporitic)	El'gyan Formation	shallow dolostone	Yurega Formation	evaporitic facies (mostly mixed carbonate evaporitic)	Pestrotsvet Formation	mid limestone	Erkeket Formation	mid limestone	Mahatta Humaid Group	shallow siliciclastic		Erosion/non-deposition		Erosion/non-deposition	Lie de Vin Formation	shallow limestone	Salaagol Formation
522.15	Bonavista Group	mid siliciclastic	Hartshill Sandstone Formation, Home Farm Member	phosphorite	Shiyantou Formation	shallow siliciclastic	Shuijingtuo Formation	mid siliciclastic	Niutitang/Hetang Formation	deep siliciclastic	Narchilla Formation	mid siliciclastic	Vampire Formation	mid siliciclastic	Vampire Formation	mid siliciclastic		Erosion/non-deposition	Puerto Blanco Formation	shallow siliciclastic	Campito Formation	shallow siliciclastic	Woodendinna Dolostone to Wirrapowie/Wilkawillina Limestone	shallow limestone	Brusov Formation	shallow siliciclastic	Zhbruch Formation	shallow siliciclastic	Krasny Porog Formation	mid limestone	Lebyazhino Formation	evaporitic facies (mostly mixed carbonate evaporitic)	El'gyan Formation	shallow dolostone	Yurega Formation	evaporitic facies (mostly mixed carbonate evaporitic)	Pestrotsvet Formation	mid limestone	Erkeket Formation	mid limestone	Mahatta Humaid Group	shallow siliciclastic		Erosion/non-deposition		Erosion/non-deposition	Lie de Vin Formation	shallow limestone	Salaagol Formation
522.2	Bonavista Group	mid siliciclastic	Hartshill Sandstone Formation, Home Farm Member	phosphorite	Shiyantou Formation	shallow siliciclastic	Shuijingtuo Formation	mid siliciclastic	Niutitang/Hetang Formation	deep siliciclastic	Narchilla Formation	mid siliciclastic	Vampire Formation	mid siliciclastic	Vampire Formation	mid siliciclastic		Erosion/non-deposition	Puerto Blanco Formation	shallow siliciclastic	Campito Formation	shallow siliciclastic	Woodendinna Dolostone to Wirrapowie/Wilkawillina Limestone	shallow limestone	Brusov Formation	shallow siliciclastic	Zhbruch Formation	shallow siliciclastic	Krasny Porog Formation	mid limestone	Lebyazhino Formation	evaporitic facies (mostly mixed carbonate evaporitic)	El'gyan Formation	shallow dolostone	Yurega Formation	evaporitic facies (mostly mixed carbonate evaporitic)	Pestrotsvet Formation	mid limestone	Erkeket Formation	mid limestone	Mahatta Humaid Group	shallow siliciclastic		Erosion/non-deposition		Erosion/non-deposition	Lie de Vin Formation	shallow limestone	Salaagol Formation
522.25	Bonavista Group	mid siliciclastic	Hartshill Sandstone Formation, Home Farm Member	phosphorite	Shiyantou Formation	shallow siliciclastic	Shuijingtuo Formation	mid siliciclastic	Niutitang/Hetang Formation	deep siliciclastic	Narchilla Formation	mid siliciclastic	Vampire Formation	mid siliciclastic	Vampire Formation	mid siliciclastic		Erosion/non-deposition	Puerto Blanco Formation	shallow siliciclastic	Campito Formation	shallow siliciclastic	Woodendinna Dolostone to Wirrapowie/Wilkawillina Limestone	shallow limestone	Brusov Formation	shallow siliciclastic	Zhbruch Formation	shallow siliciclastic	Krasny Porog Formation	mid limestone	Lebyazhino Formation	evaporitic facies (mostly mixed carbonate evaporitic)	El'gyan Formation	shallow dolostone	Yurega Formation	evaporitic facies (mostly mixed carbonate evaporitic)	Pestrotsvet Formation	mid limestone	Erkeket Formation	mid limestone	Mahatta Humaid Group	shallow siliciclastic		Erosion/non-deposition		Erosion/non-deposition	Lie de Vin Formation	shallow limestone	Salaagol Formation
522.3	Bonavista Group	mid siliciclastic	Hartshill Sandstone Formation, Home Farm Member	phosphorite	Shiyantou Formation	shallow siliciclastic	Shuijingtuo Formation	mid siliciclastic	Niutitang/Hetang Formation	deep siliciclastic	Narchilla Formation	mid siliciclastic	Vampire Formation	mid siliciclastic	Vampire Formation	mid siliciclastic		Erosion/non-deposition	Puerto Blanco Formation	shallow siliciclastic	Campito Formation	shallow siliciclastic	Woodendinna Dolostone to Wirrapowie/Wilkawillina Limestone	shallow limestone	Brusov Formation	shallow siliciclastic	Zhbruch Formation	shallow siliciclastic	Krasny Porog Formation	mid limestone	Lebyazhino Formation	evaporitic facies (mostly mixed carbonate evaporitic)	El'gyan Formation	shallow dolostone	Yurega Formation	evaporitic facies (mostly mixed carbonate evaporitic)	Pestrotsvet Formation	mid limestone	Erkeket Formation	mid limestone	Mahatta Humaid Group	shallow siliciclastic		Erosion/non-deposition		Erosion/non-deposition	Lie de Vin Formation	shallow limestone	Salaagol Formation
522.35	Bonavista Group	mid siliciclastic	Hartshill Sandstone Formation, Home Farm Member	phosphorite	Shiyantou Formation	shallow siliciclastic	Shuijingtuo Formation	mid siliciclastic	Niutitang/Hetang Formation	deep siliciclastic	Narchilla Formation	mid siliciclastic	Vampire Formation	mid siliciclastic	Vampire Formation	mid siliciclastic		Erosion/non-deposition	Puerto Blanco Formation	shallow siliciclastic	Campito Formation	shallow siliciclastic	Woodendinna Dolostone to Wirrapowie/Wilkawillina Limestone	shallow limestone	Brusov Formation	shallow siliciclastic	Zhbruch Formation	shallow siliciclastic	Krasny Porog Formation	mid limestone	Lebyazhino Formation	evaporitic facies (mostly mixed carbonate evaporitic)	El'gyan Formation	shallow dolostone	Yurega Formation	evaporitic facies (mostly mixed carbonate evaporitic)	Pestrotsvet Formation	mid limestone	Erkeket Formation	mid limestone	Mahatta Humaid Group	shallow siliciclastic		Erosion/non-deposition		Erosion/non-deposition	Lie de Vin Formation	shallow limestone	Salaagol Formation
522.4	Bonavista Group	mid siliciclastic	Hartshill Sandstone Formation, Home Farm Member	phosphorite	Shiyantou Formation	shallow siliciclastic	Shuijingtuo Formation	mid siliciclastic	Niutitang/Hetang Formation	deep siliciclastic	Narchilla Formation	mid siliciclastic	Vampire Formation	mid siliciclastic	Vampire Formation	mid siliciclastic		Erosion/non-deposition	Puerto Blanco Formation	shallow siliciclastic	Campito Formation	shallow siliciclastic	Woodendinna Dolostone to Wirrapowie/Wilkawillina Limestone	shallow limestone	Brusov Formation	shallow siliciclastic	Zhbruch Formation	shallow siliciclastic	Krasny Porog Formation	mid limestone	Lebyazhino Formation	evaporitic facies (mostly mixed carbonate evaporitic)	El'gyan Formation	shallow dolostone	Yurega Formation	evaporitic facies (mostly mixed carbonate evaporitic)	Pestrotsvet Formation	mid limestone	Erkeket Formation	mid limestone	Mahatta Humaid Group	shallow siliciclastic		Erosion/non-deposition		Erosion/non-deposition	Lie de Vin Formation	shallow limestone	Salaagol Formation
522.45	Bonavista Group	mid siliciclastic	Hartshill Sandstone Formation, Home Farm Member	phosphorite	Shiyantou Formation	shallow siliciclastic	Shuijingtuo Formation	mid siliciclastic	Niutitang/Hetang Formation	deep siliciclastic	Narchilla Formation	mid siliciclastic	Vampire Formation	mid siliciclastic	Vampire Formation	mid siliciclastic		Erosion/non-deposition	Puerto Blanco Formation	shallow siliciclastic	Campito Formation	shallow siliciclastic	Woodendinna Dolostone to Wirrapowie/Wilkawillina Limestone	shallow limestone	Brusov Formation	shallow siliciclastic	Zhbruch Formation	shallow siliciclastic	Krasny Porog Formation	mid limestone	Lebyazhino Formation	evaporitic facies (mostly mixed carbonate evaporitic)	El'gyan Formation	shallow dolostone	Yurega Formation	evaporitic facies (mostly mixed carbonate evaporitic)	Pestrotsvet Formation	mid limestone	Erkeket Formation	mid limestone	Mahatta Humaid Group	shallow siliciclastic		Erosion/non-deposition		Erosion/non-deposition	Lie de Vin Formation	shallow limestone	Salaagol Formation
522.5	Bonavista Group	mid siliciclastic	Hartshill Sandstone Formation, Home Farm Member	phosphorite	Shiyantou Formation	shallow siliciclastic	Shuijingtuo Formation	mid siliciclastic	Niutitang/Hetang Formation	deep siliciclastic	Narchilla Formation	mid siliciclastic	Vampire Formation	mid siliciclastic	Vampire Formation	mid siliciclastic		Erosion/non-deposition	Puerto Blanco Formation	shallow siliciclastic	Campito Formation	shallow siliciclastic	Woodendinna Dolostone to Wirrapowie/Wilkawillina Limestone	shallow limestone	Brusov Formation	shallow siliciclastic	Zhbruch Formation	shallow siliciclastic	Krasny Porog Formation	mid limestone	Lebyazhino Formation	evaporitic facies (mostly mixed carbonate evaporitic)	El'gyan Formation	shallow dolostone	Yurega Formation	evaporitic facies (mostly mixed carbonate evaporitic)	Pestrotsvet Formation	mid limestone	Erkeket Formation	mid limestone	Mahatta Humaid Group	shallow siliciclastic		Erosion/non-deposition		Erosion/non-deposition	Lie de Vin Formation	shallow limestone	Salaagol Formation
522.55	Bonavista Group	shallow limestone	Hartshill Sandstone Formation, Home Farm Member	phosphorite	Shiyantou Formation	shallow siliciclastic	Shuijingtuo Formation	mid siliciclastic	Niutitang/Hetang Formation	deep siliciclastic	Narchilla Formation	mid siliciclastic	Vampire Formation	mid siliciclastic	Vampire Formation	mid siliciclastic		Erosion/non-deposition	Puerto Blanco Formation	shallow siliciclastic	Campito Formation	shallow siliciclastic	Woodendinna Dolostone to Wirrapowie/Wilkawillina Limestone	shallow limestone	Brusov Formation	shallow siliciclastic	Zhbruch Formation	shallow siliciclastic	Krasny Porog Formation	mid limestone	Lebyazhino Formation	evaporitic facies (mostly mixed carbonate evaporitic)	El'gyan Formation	shallow dolostone	Yurega Formation	evaporitic facies (mostly mixed carbonate evaporitic)	Pestrotsvet Formation	mid limestone	Erkeket Formation	mid limestone	Mahatta Humaid Group	shallow siliciclastic		Erosion/non-deposition		Erosion/non-deposition	Lie de Vin Formation	shallow siliciclastic	Salaagol Formation
522.6	Bonavista Group	shallow limestone	Hartshill Sandstone Formation, Home Farm Member	phosphorite	Shiyantou Formation	shallow siliciclastic	Shuijingtuo Formation	mid siliciclastic	Niutitang/Hetang Formation	deep siliciclastic	Narchilla Formation	mid siliciclastic	Vampire Formation	mid siliciclastic	Vampire Formation	mid siliciclastic		Erosion/non-deposition	Puerto Blanco Formation	shallow siliciclastic	Campito Formation	shallow siliciclastic	Woodendinna Dolostone to Wirrapowie/Wilkawillina Limestone	shallow limestone	Brusov Formation	shallow siliciclastic	Zhbruch Formation	shallow siliciclastic	Krasny Porog Formation	mid limestone	Lebyazhino Formation	evaporitic facies (mostly mixed carbonate evaporitic)	El'gyan Formation	shallow dolostone	Yurega Formation	evaporitic facies (mostly mixed carbonate evaporitic)	Pestrotsvet Formation	mid limestone	Erkeket Formation	mid limestone	Mahatta Humaid Group	shallow siliciclastic		Erosion/non-deposition		Erosion/non-deposition	Lie de Vin Formation	shallow siliciclastic	Salaagol Formation
522.65	Bonavista Group	shallow limestone	Hartshill Sandstone Formation, Home Farm Member	phosphorite	Shiyantou Formation	shallow siliciclastic	Shuijingtuo Formation	mid siliciclastic	Niutitang/Hetang Formation	deep siliciclastic	Narchilla Formation	mid siliciclastic	Vampire Formation	mid siliciclastic	Vampire Formation	mid siliciclastic		Erosion/non-deposition	Puerto Blanco Formation	shallow siliciclastic	Campito Formation	shallow siliciclastic	Woodendinna Dolostone to Wirrapowie/Wilkawillina Limestone	shallow limestone	Brusov Formation	shallow siliciclastic	Zhbruch Formation	shallow siliciclastic	Krasny Porog Formation	mid limestone	Lebyazhino Formation	evaporitic facies (mostly mixed carbonate evaporitic)	El'gyan Formation	shallow dolostone	Danilovo Group: Uspun, Kudulakh, Yuryakh and Bilir formations	shallow limestone	Pestrotsvet Formation	mid limestone	Erkeket Formation	mid limestone	Mahatta Humaid Group	shallow siliciclastic		Erosion/non-deposition		Erosion/non-deposition	Lie de Vin Formation	shallow limestone	Salaagol Formation
522.7	Bonavista Group	shallow limestone	Hartshill Sandstone Formation, Home Farm Member	phosphorite	Shiyantou Formation	shallow siliciclastic	Shuijingtuo Formation	mid siliciclastic	Niutitang/Hetang Formation	deep siliciclastic	Narchilla Formation	mid siliciclastic	Vampire Formation	mid siliciclastic	Vampire Formation	mid siliciclastic		Erosion/non-deposition	Puerto Blanco Formation	shallow siliciclastic	Campito Formation	shallow siliciclastic	Woodendinna Dolostone to Wirrapowie/Wilkawillina Limestone	shallow limestone	Brusov Formation	shallow siliciclastic	Zhbruch Formation	shallow siliciclastic	Krasny Porog Formation	mid limestone	Lebyazhino Formation	evaporitic facies (mostly mixed carbonate evaporitic)	El'gyan Formation	shallow dolostone	Danilovo Group: Uspun, Kudulakh, Yuryakh and Bilir formations	shallow limestone	Pestrotsvet Formation	mid limestone	Erkeket Formation	mid limestone	Mahatta Humaid Group	shallow siliciclastic		Erosion/non-deposition		Erosion/non-deposition	Lie de Vin Formation	shallow siliciclastic	Salaagol Formation
522.75	Bonavista Group	shallow limestone	Hartshill Sandstone Formation, Home Farm Member	phosphorite	Shiyantou Formation	shallow siliciclastic	Shuijingtuo Formation	mid siliciclastic	Niutitang/Hetang Formation	deep siliciclastic	Narchilla Formation	mid siliciclastic	Vampire Formation	mid siliciclastic	Vampire Formation	mid siliciclastic		Erosion/non-deposition	Puerto Blanco Formation	shallow siliciclastic	Campito Formation	shallow siliciclastic	Woodendinna Dolostone to Wirrapowie/Wilkawillina Limestone	shallow limestone	Brusov Formation	shallow siliciclastic	Zhbruch Formation	shallow siliciclastic	Krasny Porog Formation	mid limestone	Lebyazhino Formation	evaporitic facies (mostly mixed carbonate evaporitic)	El'gyan Formation	shallow dolostone	Danilovo Group: Uspun, Kudulakh, Yuryakh and Bilir formations	shallow limestone	Pestrotsvet Formation	mid limestone	Erkeket Formation	mid limestone	Mahatta Humaid Group	shallow siliciclastic		Erosion/non-deposition		Erosion/non-deposition	Lie de Vin Formation	shallow limestone	Salaagol Formation
522.8	Bonavista Group	mid siliciclastic	Hartshill Sandstone Formation, Home Farm Member	phosphorite	Shiyantou Formation	shallow siliciclastic	Shuijingtuo Formation	mid siliciclastic	Niutitang/Hetang Formation	deep siliciclastic	Narchilla Formation	mid siliciclastic	Vampire Formation	mid siliciclastic	Vampire Formation	mid siliciclastic		Erosion/non-deposition	Puerto Blanco Formation	shallow siliciclastic	Campito Formation	shallow siliciclastic	Woodendinna Dolostone to Wirrapowie/Wilkawillina Limestone	shallow limestone	Brusov Formation	shallow siliciclastic	Zhbruch Formation	shallow siliciclastic	Krasny Porog Formation	mid limestone	Lebyazhino Formation	evaporitic facies (mostly mixed carbonate evaporitic)	El'gyan Formation	shallow dolostone	Danilovo Group: Uspun, Kudulakh, Yuryakh and Bilir formations	shallow limestone	Pestrotsvet Formation	mid limestone	Erkeket Formation	mid limestone	Mahatta Humaid Group	shallow siliciclastic		Erosion/non-deposition		Erosion/non-deposition	Lie de Vin Formation	shallow siliciclastic	Salaagol Formation
522.85	Bonavista Group	mid siliciclastic	Hartshill Sandstone Formation, Home Farm Member	phosphorite	Shiyantou Formation	shallow siliciclastic	Shuijingtuo Formation	mid siliciclastic	Niutitang/Hetang Formation	deep siliciclastic	Narchilla Formation	mid siliciclastic	Vampire Formation	mid siliciclastic	Vampire Formation	mid siliciclastic		Erosion/non-deposition	Puerto Blanco Formation	shallow siliciclastic	Campito Formation	shallow siliciclastic	Woodendinna Dolostone to Wirrapowie/Wilkawillina Limestone	shallow limestone	Brusov Formation	shallow siliciclastic	Zhbruch Formation	shallow siliciclastic	Krasny Porog Formation	mid limestone	Lebyazhino Formation	evaporitic facies (mostly mixed carbonate evaporitic)	El'gyan Formation	shallow dolostone	Danilovo Group: Uspun, Kudulakh, Yuryakh and Bilir formations	shallow limestone	Pestrotsvet Formation	mid limestone	Erkeket Formation	mid limestone	Mahatta Humaid Group	shallow siliciclastic		Erosion/non-deposition		Erosion/non-deposition	Lie de Vin Formation	shallow limestone	Salaagol Formation
522.9	Bonavista Group	mid siliciclastic	Hartshill Sandstone Formation, Home Farm Member	phosphorite	Shiyantou Formation	shallow siliciclastic	Shuijingtuo Formation	mid siliciclastic	Niutitang/Hetang Formation	deep siliciclastic	Narchilla Formation	mid siliciclastic	Vampire Formation	mid siliciclastic	Vampire Formation	mid siliciclastic		Erosion/non-deposition	Puerto Blanco Formation	shallow siliciclastic	Campito Formation	shallow siliciclastic	Woodendinna Dolostone to Wirrapowie/Wilkawillina Limestone	shallow limestone	Brusov Formation	shallow siliciclastic	Zhbruch Formation	shallow siliciclastic	Krasny Porog Formation	mid limestone	Lebyazhino Formation	evaporitic facies (mostly mixed carbonate evaporitic)	El'gyan Formation	shallow dolostone	Danilovo Group: Uspun, Kudulakh, Yuryakh and Bilir formations	shallow limestone	Pestrotsvet Formation	mid limestone	Erkeket Formation	mid limestone	Mahatta Humaid Group	shallow siliciclastic		Erosion/non-deposition		Erosion/non-deposition	Lie de Vin Formation	shallow siliciclastic	Salaagol Formation
522.95	Bonavista Group	mid siliciclastic	Hartshill Sandstone Formation, Home Farm Member	phosphorite	Shiyantou Formation	shallow siliciclastic	Shuijingtuo Formation	mid siliciclastic	Niutitang/Hetang Formation	deep siliciclastic	Narchilla Formation	mid siliciclastic	Vampire Formation	mid siliciclastic	Vampire Formation	mid siliciclastic		Erosion/non-deposition	Puerto Blanco Formation	shallow siliciclastic	Campito Formation	shallow siliciclastic	Woodendinna Dolostone to Wirrapowie/Wilkawillina Limestone	shallow limestone	Brusov Formation	shallow siliciclastic	Zhbruch Formation	shallow siliciclastic	Krasny Porog Formation	mid limestone	Lebyazhino Formation	evaporitic facies (mostly mixed carbonate evaporitic)	El'gyan Formation	shallow dolostone	Danilovo Group: Uspun, Kudulakh, Yuryakh and Bilir formations	shallow limestone	Pestrotsvet Formation	mid limestone	Erkeket Formation	mid limestone	Mahatta Humaid Group	shallow siliciclastic		Erosion/non-deposition		Erosion/non-deposition	Lie de Vin Formation	shallow limestone	Salaagol Formation
523	Bonavista Group	mid siliciclastic	Hartshill Sandstone Formation, Home Farm Member	phosphorite	Shiyantou Formation	shallow siliciclastic	Shuijingtuo Formation	mid siliciclastic	Niutitang/Hetang Formation	deep siliciclastic	Narchilla Formation	mid siliciclastic	Vampire Formation	mid siliciclastic	Vampire Formation	mid siliciclastic		Erosion/non-deposition	Puerto Blanco Formation	shallow siliciclastic	Campito Formation	shallow siliciclastic	Woodendinna Dolostone to Wirrapowie/Wilkawillina Limestone	shallow limestone	Brusov Formation	shallow siliciclastic	Zhbruch Formation	shallow siliciclastic	Krasny Porog Formation	mid limestone	Lebyazhino Formation	evaporitic facies (mostly mixed carbonate evaporitic)	El'gyan Formation	shallow dolostone	Danilovo Group: Uspun, Kudulakh, Yuryakh and Bilir formations	shallow limestone	Pestrotsvet Formation	mid limestone	Erkeket Formation	mid limestone	Mahatta Humaid Group	shallow siliciclastic		Erosion/non-deposition		Erosion/non-deposition	Lie de Vin Formation	shallow siliciclastic	Salaagol Formation
523.05	Bonavista Group	shallow limestone	Hartshill Sandstone Formation, Home Farm Member	shallow siliciclastic	Shiyantou Formation	shallow siliciclastic	Shuijingtuo Formation	mid siliciclastic	Niutitang/Hetang Formation	deep siliciclastic	Narchilla Formation	mid siliciclastic	Vampire Formation	mid siliciclastic	Vampire Formation	mid siliciclastic		Erosion/non-deposition	Puerto Blanco Formation	shallow siliciclastic	Campito Formation	shallow siliciclastic	Woodendinna Dolostone to Wirrapowie/Wilkawillina Limestone	shallow limestone	Brusov Formation	shallow siliciclastic	Zhbruch Formation	shallow siliciclastic	Krasny Porog Formation	mid limestone	Lebyazhino Formation	evaporitic facies (mostly mixed carbonate evaporitic)	El'gyan Formation	shallow dolostone	Danilovo Group: Uspun, Kudulakh, Yuryakh and Bilir formations	shallow limestone	Pestrotsvet Formation	mid limestone	Erkeket Formation	mid limestone	Mahatta Humaid Group	shallow siliciclastic		Erosion/non-deposition		Erosion/non-deposition	Lie de Vin Formation	shallow dolostone	Salaagol Formation
523.1	Bonavista Group	shallow limestone	Hartshill Sandstone Formation, Home Farm Member	shallow siliciclastic	Shiyantou Formation	shallow siliciclastic	Shuijingtuo Formation	mid siliciclastic	Niutitang/Hetang Formation	deep siliciclastic	Narchilla Formation	mid siliciclastic	Vampire Formation	mid siliciclastic	Vampire Formation	mid siliciclastic		Erosion/non-deposition	Puerto Blanco Formation	shallow siliciclastic	Campito Formation	shallow siliciclastic	Woodendinna Dolostone to Wirrapowie/Wilkawillina Limestone	shallow limestone	Brusov Formation	shallow siliciclastic	Zhbruch Formation	shallow siliciclastic	Krasny Porog Formation	mid limestone	Lebyazhino Formation	evaporitic facies (mostly mixed carbonate evaporitic)	El'gyan Formation	shallow dolostone	Danilovo Group: Uspun, Kudulakh, Yuryakh and Bilir formations	shallow limestone	Pestrotsvet Formation	mid limestone	Erkeket Formation	mid limestone	Mahatta Humaid Group	shallow siliciclastic		Erosion/non-deposition		Erosion/non-deposition	Lie de Vin Formation	shallow siliciclastic	Salaagol Formation
523.15	Bonavista Group	shallow limestone	Hartshill Sandstone Formation, Home Farm Member	shallow siliciclastic	Shiyantou Formation	shallow siliciclastic	Shuijingtuo Formation	mid siliciclastic	Niutitang/Hetang Formation	deep siliciclastic	Narchilla Formation	mid siliciclastic	Vampire Formation	mid siliciclastic	Vampire Formation	mid siliciclastic		Erosion/non-deposition	Puerto Blanco Formation	shallow siliciclastic	Campito Formation	shallow siliciclastic	Woodendinna Dolostone to Wirrapowie/Wilkawillina Limestone	shallow limestone	Brusov Formation	shallow siliciclastic	Zhbruch Formation	shallow siliciclastic	Krasny Porog Formation	mid limestone	Lebyazhino Formation	evaporitic facies (mostly mixed carbonate evaporitic)	El'gyan Formation	shallow dolostone	Danilovo Group: Uspun, Kudulakh, Yuryakh and Bilir formations	shallow limestone	Pestrotsvet Formation	mid limestone	Erkeket Formation	mid limestone	Mahatta Humaid Group	shallow siliciclastic		Erosion/non-deposition		Erosion/non-deposition	Lie de Vin Formation	shallow dolostone	Salaagol Formation
523.2	Bonavista Group	shallow limestone	Hartshill Sandstone Formation, Home Farm Member	shallow siliciclastic	Shiyantou Formation	shallow siliciclastic	Shuijingtuo Formation	mid siliciclastic	Niutitang/Hetang Formation	deep siliciclastic	Narchilla Formation	mid siliciclastic	Vampire Formation	mid siliciclastic	Vampire Formation	mid siliciclastic		Erosion/non-deposition	Puerto Blanco Formation	shallow siliciclastic	Campito Formation	shallow siliciclastic	Woodendinna Dolostone to Wirrapowie/Wilkawillina Limestone	shallow limestone	Brusov Formation	shallow siliciclastic	Zhbruch Formation	shallow siliciclastic	Krasny Porog Formation	mid limestone	Lebyazhino Formation	evaporitic facies (mostly mixed carbonate evaporitic)	El'gyan Formation	shallow dolostone	Danilovo Group: Uspun, Kudulakh, Yuryakh and Bilir formations	shallow limestone	Pestrotsvet Formation	mid limestone	Erkeket Formation	mid limestone	Mahatta Humaid Group	shallow siliciclastic		Erosion/non-deposition		Erosion/non-deposition	Lie de Vin Formation	shallow siliciclastic	Salaagol Formation
523.25	Bonavista Group	shallow limestone	Hartshill Sandstone Formation, Home Farm Member	shallow siliciclastic	Shiyantou Formation	shallow siliciclastic	Shuijingtuo Formation	mid siliciclastic	Niutitang/Hetang Formation	deep siliciclastic	Narchilla Formation	mid siliciclastic	Vampire Formation	mid siliciclastic	Vampire Formation	mid siliciclastic		Erosion/non-deposition	Puerto Blanco Formation	shallow siliciclastic	Campito Formation	shallow siliciclastic	Woodendinna Dolostone to Wirrapowie/Wilkawillina Limestone	shallow limestone	Brusov Formation	shallow siliciclastic	Zhbruch Formation	shallow siliciclastic	Krasny Porog Formation	mid limestone	Lebyazhino Formation	evaporitic facies (mostly mixed carbonate evaporitic)	El'gyan Formation	shallow dolostone	Danilovo Group: Uspun, Kudulakh, Yuryakh and Bilir formations	shallow limestone	Pestrotsvet Formation	mid limestone	Erkeket Formation	mid limestone	Mahatta Humaid Group	shallow siliciclastic		Erosion/non-deposition		Erosion/non-deposition	Lie de Vin Formation	shallow dolostone	Salaagol Formation
523.3	Bonavista Group	mid siliciclastic	Hartshill Sandstone Formation, Home Farm Member	shallow siliciclastic	Shiyantou Formation	shallow siliciclastic	Shuijingtuo Formation	mid siliciclastic	Niutitang/Hetang Formation	deep siliciclastic	Narchilla Formation	mid siliciclastic	Vampire Formation	mid siliciclastic	Vampire Formation	mid siliciclastic		Erosion/non-deposition	Puerto Blanco Formation	shallow siliciclastic	Campito Formation	shallow siliciclastic	Woodendinna Dolostone to Wirrapowie/Wilkawillina Limestone	shallow limestone	Brusov Formation	shallow siliciclastic	Zhbruch Formation	shallow siliciclastic	Krasny Porog Formation	mid limestone	Lebyazhino Formation	evaporitic facies (mostly mixed carbonate evaporitic)	El'gyan Formation	shallow siliciclastic	Danilovo Group: Uspun, Kudulakh, Yuryakh and Bilir formations	shallow limestone	Pestrotsvet Formation	mid limestone	Erkeket Formation	mid limestone	Mahatta Humaid Group	shallow siliciclastic		Erosion/non-deposition		Erosion/non-deposition	Lie de Vin Formation	shallow siliciclastic	Salaagol Formation
523.35	Bonavista Group	mid siliciclastic	Hartshill Sandstone Formation, Home Farm Member	shallow siliciclastic	Shiyantou Formation	shallow siliciclastic	Shuijingtuo Formation	mid siliciclastic	Niutitang/Hetang Formation	deep siliciclastic	Narchilla Formation	mid siliciclastic	Vampire Formation	mid siliciclastic	Vampire Formation	mid siliciclastic		Erosion/non-deposition	Puerto Blanco Formation	shallow siliciclastic	Campito Formation	shallow siliciclastic	Woodendinna Dolostone to Wirrapowie/Wilkawillina Limestone	shallow limestone	Brusov Formation	shallow siliciclastic	Zhbruch Formation	shallow siliciclastic	Krasny Porog Formation	mid limestone	Lebyazhino Formation	evaporitic facies (mostly mixed carbonate evaporitic)	El'gyan Formation	shallow siliciclastic	Danilovo Group: Uspun, Kudulakh, Yuryakh and Bilir formations	shallow limestone	Pestrotsvet Formation	mid limestone	Erkeket Formation	mid limestone	Mahatta Humaid Group	shallow siliciclastic		Erosion/non-deposition		Erosion/non-deposition	Lie de Vin Formation	shallow dolostone	Salaagol Formation
523.4	Bonavista Group	mid siliciclastic	Hartshill Sandstone Formation, Home Farm Member	shallow siliciclastic	Shiyantou Formation	shallow siliciclastic	Shuijingtuo Formation	mid siliciclastic	Niutitang/Hetang Formation	deep siliciclastic	Narchilla Formation	mid siliciclastic	Vampire Formation	mid siliciclastic	Vampire Formation	mid siliciclastic		Erosion/non-deposition	Puerto Blanco Formation	shallow siliciclastic	Campito Formation	shallow siliciclastic	Woodendinna Dolostone to Wirrapowie/Wilkawillina Limestone	shallow limestone	Brusov Formation	shallow siliciclastic	Zhbruch Formation	shallow siliciclastic	Krasny Porog Formation	mid limestone	Lebyazhino Formation	evaporitic facies (mostly mixed carbonate evaporitic)	El'gyan Formation	shallow siliciclastic	Danilovo Group: Uspun, Kudulakh, Yuryakh and Bilir formations	shallow limestone	Pestrotsvet Formation	mid limestone	Erkeket Formation	mid limestone	Mahatta Humaid Group	shallow siliciclastic		Erosion/non-deposition		Erosion/non-deposition	Lie de Vin Formation	shallow siliciclastic	Salaagol Formation
523.45	Bonavista Group	mid siliciclastic	Hartshill Sandstone Formation, Home Farm Member	shallow siliciclastic	Shiyantou Formation	shallow siliciclastic	Shuijingtuo Formation	mid siliciclastic	Niutitang/Hetang Formation	deep siliciclastic	Narchilla Formation	mid siliciclastic	Vampire Formation	mid siliciclastic	Vampire Formation	mid siliciclastic		Erosion/non-deposition	Puerto Blanco Formation	shallow siliciclastic	Campito Formation	shallow siliciclastic	Woodendinna Dolostone to Wirrapowie/Wilkawillina Limestone	shallow limestone	Brusov Formation	shallow siliciclastic	Zhbruch Formation	shallow siliciclastic	Krasny Porog Formation	mid limestone	Lebyazhino Formation	evaporitic facies (mostly mixed carbonate evaporitic)	El'gyan Formation	shallow siliciclastic	Danilovo Group: Uspun, Kudulakh, Yuryakh and Bilir formations	shallow limestone	Pestrotsvet Formation	mid limestone	Erkeket Formation	mid limestone	Mahatta Humaid Group	shallow siliciclastic		Erosion/non-deposition		Erosion/non-deposition	Lie de Vin Formation	shallow dolostone	Salaagol Formation
523.5	Bonavista Group	mid siliciclastic	Hartshill Sandstone Formation, Home Farm Member	shallow siliciclastic	Shiyantou Formation	shallow siliciclastic	Shuijingtuo Formation	mid siliciclastic	Niutitang/Hetang Formation	deep siliciclastic	Narchilla Formation	mid siliciclastic	Vampire Formation	mid siliciclastic	Vampire Formation	mid siliciclastic		Erosion/non-deposition	Puerto Blanco Formation	shallow siliciclastic	Campito Formation	shallow siliciclastic	Woodendinna Dolostone to Wirrapowie/Wilkawillina Limestone	shallow limestone	Brusov Formation	shallow siliciclastic	Zhbruch Formation	shallow siliciclastic	Krasny Porog Formation	mid limestone	Lebyazhino Formation	evaporitic facies (mostly mixed carbonate evaporitic)	El'gyan Formation	shallow siliciclastic	Danilovo Group: Uspun, Kudulakh, Yuryakh and Bilir formations	shallow limestone	Pestrotsvet Formation	mid limestone	Erkeket Formation	mid limestone	Mahatta Humaid Group	shallow siliciclastic		Erosion/non-deposition		Erosion/non-deposition	Lie de Vin Formation	shallow siliciclastic	Salaagol Formation
523.55	Bonavista Group	shallow limestone	Hartshill Sandstone Formation, Home Farm Member	shallow siliciclastic	Shiyantou Formation	shallow siliciclastic	Shuijingtuo Formation	mid siliciclastic	Niutitang/Hetang Formation	deep siliciclastic	Narchilla Formation	mid siliciclastic	Vampire Formation	mid siliciclastic	Vampire Formation	mid siliciclastic		Erosion/non-deposition	Puerto Blanco Formation	shallow siliciclastic	Campito Formation	shallow siliciclastic	Woodendinna Dolostone to Wirrapowie/Wilkawillina Limestone	shallow limestone	Brusov Formation	shallow siliciclastic	Zhbruch Formation	shallow siliciclastic	Krasny Porog Formation	mid limestone	Lebyazhino Formation	evaporitic facies (mostly mixed carbonate evaporitic)	El'gyan Formation	shallow siliciclastic	Danilovo Group: Uspun, Kudulakh, Yuryakh and Bilir formations	shallow limestone	Pestrotsvet Formation	mid limestone	Erkeket Formation	mid limestone	Mahatta Humaid Group	shallow siliciclastic		Erosion/non-deposition		Erosion/non-deposition	Lie de Vin Formation	shallow dolostone	Salaagol Formation
523.6	Bonavista Group	shallow limestone	Hartshill Sandstone Formation, Home Farm Member	shallow siliciclastic	Shiyantou Formation	shallow siliciclastic	Shuijingtuo Formation	mid siliciclastic	Niutitang/Hetang Formation	deep siliciclastic	Narchilla Formation	mid siliciclastic	Vampire Formation	mid siliciclastic	Vampire Formation	mid siliciclastic		Erosion/non-deposition	Puerto Blanco Formation	shallow siliciclastic	Campito Formation	shallow siliciclastic	Woodendinna Dolostone to Wirrapowie/Wilkawillina Limestone	shallow limestone	Brusov Formation	shallow siliciclastic	Zhbruch Formation	shallow siliciclastic	Krasny Porog Formation	mid limestone	Lebyazhino Formation	evaporitic facies (mostly mixed carbonate evaporitic)	El'gyan Formation	shallow siliciclastic	Danilovo Group: Uspun, Kudulakh, Yuryakh and Bilir formations	shallow limestone	Pestrotsvet Formation	mid limestone	Erkeket Formation	mid limestone	Mahatta Humaid Group	shallow siliciclastic		Erosion/non-deposition		Erosion/non-deposition	Lie de Vin Formation	shallow siliciclastic	Salaagol Formation
523.65	Bonavista Group	shallow limestone	Hartshill Sandstone Formation, Home Farm Member	shallow siliciclastic	Shiyantou Formation	shallow siliciclastic	Shuijingtuo Formation	mid siliciclastic	Niutitang/Hetang Formation	deep siliciclastic	Narchilla Formation	mid siliciclastic	Vampire Formation	mid siliciclastic	Vampire Formation	mid siliciclastic		Erosion/non-deposition	Puerto Blanco Formation	shallow siliciclastic	Campito Formation	shallow siliciclastic	Woodendinna Dolostone to Wirrapowie/Wilkawillina Limestone	shallow limestone	Brusov Formation	shallow siliciclastic	Zhbruch Formation	shallow siliciclastic	Krasny Porog Formation	mid limestone	Lebyazhino Formation	evaporitic facies (mostly mixed carbonate evaporitic)	El'gyan Formation	shallow siliciclastic	Danilovo Group: Uspun, Kudulakh, Yuryakh and Bilir formations	shallow limestone	Pestrotsvet Formation	mid limestone	Erkeket Formation	mid limestone	Mahatta Humaid Group	shallow siliciclastic		Erosion/non-deposition		Erosion/non-deposition	Lie de Vin Formation	shallow dolostone	Salaagol Formation
523.7	Bonavista Group	shallow limestone	Hartshill Sandstone Formation, Home Farm Member	shallow siliciclastic	Shiyantou Formation	shallow siliciclastic	Shuijingtuo Formation	mid siliciclastic	Niutitang/Hetang Formation	deep siliciclastic	Narchilla Formation	mid siliciclastic	Vampire Formation	mid siliciclastic	Vampire Formation	mid siliciclastic		Erosion/non-deposition	Puerto Blanco Formation	shallow siliciclastic	Campito Formation	shallow siliciclastic	Woodendinna Dolostone to Wirrapowie/Wilkawillina Limestone	shallow limestone	Brusov Formation	shallow siliciclastic	Zhbruch Formation	shallow siliciclastic	Krasny Porog Formation	mid limestone	Lebyazhino Formation	evaporitic facies (mostly mixed carbonate evaporitic)	El'gyan Formation	shallow siliciclastic	Danilovo Group: Uspun, Kudulakh, Yuryakh and Bilir formations	shallow limestone	Pestrotsvet Formation	mid limestone	Erkeket Formation	mid limestone	Mahatta Humaid Group	shallow siliciclastic		Erosion/non-deposition		Erosion/non-deposition	Lie de Vin Formation	shallow siliciclastic	Salaagol Formation
523.75	Bonavista Group	shallow limestone	Hartshill Sandstone Formation, Home Farm Member	shallow siliciclastic	Shiyantou Formation	shallow siliciclastic	Shuijingtuo Formation	mid siliciclastic	Niutitang/Hetang Formation	deep siliciclastic	Narchilla Formation	mid siliciclastic	Vampire Formation	mid siliciclastic	Vampire Formation	mid siliciclastic		Erosion/non-deposition	Puerto Blanco Formation	shallow siliciclastic	Campito Formation	shallow siliciclastic	Woodendinna Dolostone to Wirrapowie/Wilkawillina Limestone	shallow limestone	Brusov Formation	shallow siliciclastic	Zhbruch Formation	shallow siliciclastic	Krasny Porog Formation	mid limestone	Lebyazhino Formation	evaporitic facies (mostly mixed carbonate evaporitic)	El'gyan Formation	shallow siliciclastic	Danilovo Group: Uspun, Kudulakh, Yuryakh and Bilir formations	shallow limestone	Pestrotsvet Formation	mid limestone	Erkeket Formation	mid limestone	Mahatta Humaid Group	shallow siliciclastic		Erosion/non-deposition		Erosion/non-deposition	Lie de Vin Formation	shallow dolostone	Salaagol Formation
523.8	Bonavista Group	shallow limestone	Hartshill Sandstone Formation, Home Farm Member	shallow siliciclastic	Shiyantou Formation	shallow siliciclastic	Shuijingtuo Formation	mid siliciclastic	Niutitang/Hetang Formation	deep siliciclastic	Narchilla Formation	mid siliciclastic	Vampire Formation	mid siliciclastic	Vampire Formation	mid siliciclastic		Erosion/non-deposition	Puerto Blanco Formation	shallow siliciclastic	Campito Formation	shallow siliciclastic	Woodendinna Dolostone to Wirrapowie/Wilkawillina Limestone	shallow limestone	Brusov Formation	shallow siliciclastic	Zhbruch Formation	shallow siliciclastic	Krasny Porog Formation	mid limestone	Lebyazhino Formation	evaporitic facies (mostly mixed carbonate evaporitic)	El'gyan Formation	shallow dolostone	Danilovo Group: Uspun, Kudulakh, Yuryakh and Bilir formations	shallow limestone	Pestrotsvet Formation	mid limestone	Erkeket Formation	mid limestone	Mahatta Humaid Group	shallow siliciclastic		Erosion/non-deposition		Erosion/non-deposition	Lie de Vin Formation	shallow siliciclastic	Salaagol Formation
523.85	Bonavista Group	shallow limestone	Hartshill Sandstone Formation, Home Farm Member	shallow siliciclastic	Shiyantou Formation	shallow siliciclastic	Shuijingtuo Formation	mid siliciclastic	Niutitang/Hetang Formation	deep siliciclastic	Narchilla Formation	mid siliciclastic	Vampire Formation	mid siliciclastic	Vampire Formation	mid siliciclastic		Erosion/non-deposition	Puerto Blanco Formation	shallow siliciclastic	Campito Formation	shallow siliciclastic	Woodendinna Dolostone to Wirrapowie/Wilkawillina Limestone	shallow limestone	Brusov Formation	shallow siliciclastic	Zhbruch Formation	shallow siliciclastic	Krasny Porog Formation	mid limestone	Lebyazhino Formation	evaporitic facies (mostly mixed carbonate evaporitic)	El'gyan Formation	shallow dolostone	Danilovo Group: Uspun, Kudulakh, Yuryakh and Bilir formations	shallow limestone	Pestrotsvet Formation	mid limestone	Erkeket Formation	mid limestone	Mahatta Humaid Group	shallow siliciclastic		Erosion/non-deposition		Erosion/non-deposition	Lie de Vin Formation	shallow dolostone	Salaagol Formation
523.9	Bonavista Group	mid siliciclastic	Hartshill Sandstone Formation, Home Farm Member	shallow siliciclastic	Shiyantou Formation	shallow siliciclastic	Shuijingtuo Formation	mid siliciclastic	Niutitang/Hetang Formation	deep siliciclastic	Narchilla Formation	mid siliciclastic	Vampire Formation	mid siliciclastic	Vampire Formation	mid siliciclastic		Erosion/non-deposition	Puerto Blanco Formation	shallow siliciclastic	Campito Formation	shallow siliciclastic	Woodendinna Dolostone to Wirrapowie/Wilkawillina Limestone	shallow limestone	Brusov Formation	shallow siliciclastic	Zhbruch Formation	shallow siliciclastic	Krasny Porog Formation	mid limestone	Lebyazhino Formation	evaporitic facies (mostly mixed carbonate evaporitic)	El'gyan Formation	shallow dolostone	Danilovo Group: Uspun, Kudulakh, Yuryakh and Bilir formations	shallow limestone	Pestrotsvet Formation	mid limestone	Erkeket Formation	mid limestone	Mahatta Humaid Group	shallow siliciclastic		Erosion/non-deposition		Erosion/non-deposition	Lie de Vin Formation	shallow siliciclastic	Salaagol Formation
523.95	Bonavista Group	mid siliciclastic	Hartshill Sandstone Formation, Home Farm Member	shallow siliciclastic	Shiyantou Formation	shallow siliciclastic	Shuijingtuo Formation	mid siliciclastic	Niutitang/Hetang Formation	deep siliciclastic	Narchilla Formation	mid siliciclastic	Vampire Formation	mid siliciclastic	Vampire Formation	mid siliciclastic		Erosion/non-deposition	Puerto Blanco Formation	shallow siliciclastic	Campito Formation	shallow siliciclastic	Woodendinna Dolostone to Wirrapowie/Wilkawillina Limestone	shallow limestone	Brusov Formation	shallow siliciclastic	Zhbruch Formation	shallow siliciclastic	Krasny Porog Formation	mid limestone	Lebyazhino Formation	evaporitic facies (mostly mixed carbonate evaporitic)	El'gyan Formation	shallow dolostone	Danilovo Group: Uspun, Kudulakh, Yuryakh and Bilir formations	shallow limestone	Pestrotsvet Formation	mid limestone	Erkeket Formation	mid limestone	Mahatta Humaid Group	shallow siliciclastic		Erosion/non-deposition		Erosion/non-deposition	Lie de Vin Formation	shallow dolostone	Salaagol Formation
524	Bonavista Group	mid siliciclastic	Hartshill Sandstone Formation, Home Farm Member	shallow siliciclastic	Shiyantou Formation	shallow siliciclastic	Shuijingtuo Formation	mid siliciclastic	Niutitang/Hetang Formation	deep siliciclastic	Narchilla Formation	mid siliciclastic	Vampire Formation	mid siliciclastic	Vampire Formation	mid siliciclastic		Erosion/non-deposition	Puerto Blanco Formation	shallow siliciclastic	Campito Formation	shallow siliciclastic	Woodendinna Dolostone to Wirrapowie/Wilkawillina Limestone	shallow limestone	Brusov Formation	shallow siliciclastic	Zhbruch Formation	shallow siliciclastic	Krasny Porog Formation	mid limestone	Lebyazhino Formation	shallow dolostone	El'gyan Formation	shallow dolostone	Danilovo Group: Uspun, Kudulakh, Yuryakh and Bilir formations	shallow limestone	Pestrotsvet Formation	mid limestone	Erkeket Formation	mid limestone	Mahatta Humaid Group	shallow siliciclastic		Erosion/non-deposition		Erosion/non-deposition	Lie de Vin Formation	shallow siliciclastic	Salaagol Formation
524.05	Bonavista Group	mid siliciclastic	Hartshill Sandstone Formation, Home Farm Member	shallow siliciclastic	Shiyantou Formation	shallow siliciclastic	Shuijingtuo Formation	mid siliciclastic	Niutitang/Hetang Formation	deep siliciclastic	Narchilla Formation	mid siliciclastic	Vampire Formation	mid siliciclastic	Vampire Formation	mid siliciclastic		Erosion/non-deposition	Puerto Blanco Formation	shallow siliciclastic	Campito Formation	shallow siliciclastic	Woodendinna Dolostone to Wirrapowie/Wilkawillina Limestone	shallow limestone	Brusov Formation	shallow siliciclastic	Zhbruch Formation	shallow siliciclastic	Krasny Porog Formation	mid limestone	Lebyazhino Formation	shallow dolostone	El'gyan Formation	shallow dolostone	Danilovo Group: Uspun, Kudulakh, Yuryakh and Bilir formations	shallow limestone	Pestrotsvet Formation	mid limestone	Erkeket Formation	mid limestone	Mahatta Humaid Group	shallow siliciclastic		Erosion/non-deposition		Erosion/non-deposition	Lie de Vin Formation	shallow dolostone	Salaagol Formation
524.1	Bonavista Group	mid siliciclastic	Hartshill Sandstone Formation, Home Farm Member	shallow siliciclastic	Shiyantou Formation	shallow siliciclastic	Shuijingtuo Formation	mid siliciclastic	Niutitang/Hetang Formation	deep siliciclastic	Narchilla Formation	mid siliciclastic	Vampire Formation	mid siliciclastic	Vampire Formation	mid siliciclastic		Erosion/non-deposition	Puerto Blanco Formation	shallow siliciclastic	Campito Formation	shallow siliciclastic	Parachilna Formation	shallow siliciclastic	Brusov Formation	shallow siliciclastic	Zhbruch Formation	shallow siliciclastic	Krasny Porog Formation	mid limestone	Lebyazhino Formation	shallow dolostone	El'gyan Formation	shallow dolostone	Danilovo Group: Uspun, Kudulakh, Yuryakh and Bilir formations	shallow limestone	Pestrotsvet Formation	mid limestone	Erkeket Formation	mid limestone	Mahatta Humaid Group	shallow siliciclastic		Erosion/non-deposition		Erosion/non-deposition	Lie de Vin Formation	shallow siliciclastic	Salaagol Formation
524.15	Bonavista Group	shallow limestone	Hartshill Sandstone Formation, Home Farm Member	shallow siliciclastic	Shiyantou Formation	shallow siliciclastic	Shuijingtuo Formation	mid siliciclastic	Niutitang/Hetang Formation	deep siliciclastic	Narchilla Formation	mid siliciclastic	Vampire Formation	mid siliciclastic	Vampire Formation	mid siliciclastic		Erosion/non-deposition	Puerto Blanco Formation	shallow siliciclastic	Campito Formation	shallow siliciclastic	Parachilna Formation	shallow siliciclastic	Brusov Formation	shallow siliciclastic	Zhbruch Formation	shallow siliciclastic	Krasny Porog Formation	mid limestone	Lebyazhino Formation	shallow dolostone	El'gyan Formation	shallow dolostone	Danilovo Group: Uspun, Kudulakh, Yuryakh and Bilir formations	shallow limestone	Pestrotsvet Formation	mid limestone	Erkeket Formation	mid limestone	Mahatta Humaid Group	shallow siliciclastic		Erosion/non-deposition		Erosion/non-deposition	Lie de Vin Formation	shallow dolostone	Salaagol Formation
524.2	Bonavista Group	shallow limestone	Hartshill Sandstone Formation, Home Farm Member	shallow siliciclastic	Shiyantou Formation	shallow siliciclastic	Shuijingtuo Formation	mid siliciclastic	Niutitang/Hetang Formation	deep siliciclastic	Narchilla Formation	mid siliciclastic	Vampire Formation	mid siliciclastic	Vampire Formation	mid siliciclastic		Erosion/non-deposition		Erosion/non-deposition	Campito Formation	shallow siliciclastic	Parachilna Formation	shallow siliciclastic	Brusov Formation	shallow siliciclastic	Zhbruch Formation	shallow siliciclastic	Krasny Porog Formation	mid limestone	Lebyazhino Formation	shallow dolostone	El'gyan Formation	shallow dolostone	Danilovo Group: Uspun, Kudulakh, Yuryakh and Bilir formations	shallow limestone	Pestrotsvet Formation	mid limestone	Erkeket Formation	mid limestone	Mahatta Humaid Group	shallow siliciclastic		Erosion/non-deposition		Erosion/non-deposition	Lie de Vin Formation	shallow siliciclastic	Salaagol Formation
524.25	Bonavista Group	shallow limestone	Hartshill Sandstone Formation, Home Farm Member	shallow siliciclastic	Shiyantou Formation	shallow siliciclastic	Shuijingtuo Formation	mid siliciclastic	Niutitang/Hetang Formation	deep siliciclastic	Narchilla Formation	mid siliciclastic	Vampire Formation	mid siliciclastic	Vampire Formation	mid siliciclastic		Erosion/non-deposition		Erosion/non-deposition	Campito Formation	shallow siliciclastic	Parachilna Formation	shallow siliciclastic	Brusov Formation	shallow siliciclastic	Zhbruch Formation	shallow siliciclastic	Krasny Porog Formation	mid limestone	Lebyazhino Formation	shallow dolostone	El'gyan Formation	shallow dolostone	Danilovo Group: Uspun, Kudulakh, Yuryakh and Bilir formations	shallow limestone	Pestrotsvet Formation	mid limestone	Erkeket Formation	mid limestone	Mahatta Humaid Group	shallow siliciclastic		Erosion/non-deposition		Erosion/non-deposition	Adoudou Formation	shallow limestone	Salaagol Formation
524.3	Bonavista Group	shallow limestone	Hartshill Sandstone Formation, Home Farm Member	shallow siliciclastic	Shiyantou Formation	shallow siliciclastic	Shuijingtuo Formation	mid siliciclastic	Niutitang/Hetang Formation	deep siliciclastic	Narchilla Formation	mid siliciclastic	Vampire Formation	mid siliciclastic	Vampire Formation	mid siliciclastic		Erosion/non-deposition		Erosion/non-deposition	Campito Formation	shallow siliciclastic	Parachilna Formation	shallow siliciclastic	Brusov Formation	shallow siliciclastic	Zhbruch Formation	shallow siliciclastic	Krasny Porog Formation	mid limestone	Lebyazhino Formation	shallow dolostone	El'gyan Formation	shallow dolostone	Danilovo Group: Uspun, Kudulakh, Yuryakh and Bilir formations	shallow limestone	Pestrotsvet Formation	mid limestone	Erkeket Formation	mid limestone	Mahatta Humaid Group	shallow siliciclastic		Erosion/non-deposition		Erosion/non-deposition	Adoudou Formation	shallow dolostone	Salaagol Formation
524.35	Bonavista Group	shallow limestone	Hartshill Sandstone Formation, Home Farm Member	shallow siliciclastic	Shiyantou Formation	shallow siliciclastic	Shuijingtuo Formation	mid siliciclastic	Niutitang/Hetang Formation	deep siliciclastic	Narchilla Formation	mid siliciclastic	Vampire Formation	mid siliciclastic	Vampire Formation	mid siliciclastic		Erosion/non-deposition		Erosion/non-deposition	Campito Formation	shallow siliciclastic	Parachilna Formation	shallow siliciclastic	Brusov Formation	shallow siliciclastic	Zhbruch Formation	shallow siliciclastic	Krasny Porog Formation	mid limestone	Lebyazhino Formation	shallow dolostone	El'gyan Formation	shallow dolostone	Danilovo Group: Uspun, Kudulakh, Yuryakh and Bilir formations	shallow limestone	Pestrotsvet Formation	mid limestone	Erkeket Formation	mid limestone	Mahatta Humaid Group	shallow siliciclastic		Erosion/non-deposition		Erosion/non-deposition	Adoudou Formation	shallow limestone	Salaagol Formation
524.4	Bonavista Group	shallow limestone	Hartshill Sandstone Formation, Home Farm Member	shallow siliciclastic	Shiyantou Formation	shallow siliciclastic	Shuijingtuo Formation	mid siliciclastic	Niutitang/Hetang Formation	deep siliciclastic	Narchilla Formation	mid siliciclastic	Vampire Formation	mid siliciclastic	Vampire Formation	mid siliciclastic		Erosion/non-deposition		Erosion/non-deposition	Campito Formation	shallow siliciclastic	Parachilna Formation	shallow siliciclastic	Brusov Formation	shallow siliciclastic	Zhbruch Formation	shallow siliciclastic	Krasny Porog Formation	mid limestone	Lebyazhino Formation	shallow dolostone	El'gyan Formation	shallow dolostone	Danilovo Group: Uspun, Kudulakh, Yuryakh and Bilir formations	shallow limestone	Pestrotsvet Formation	mid limestone	Erkeket Formation	mid limestone	Mahatta Humaid Group	shallow siliciclastic		Erosion/non-deposition		Erosion/non-deposition	Adoudou Formation	shallow dolostone	Salaagol Formation
524.45	Bonavista Group	shallow limestone	Hartshill Sandstone Formation, Home Farm Member	shallow siliciclastic	Shiyantou Formation	shallow siliciclastic	Shuijingtuo Formation	mid siliciclastic	Niutitang/Hetang Formation	deep siliciclastic	Narchilla Formation	mid siliciclastic	Vampire Formation	mid siliciclastic	Vampire Formation	mid siliciclastic		Erosion/non-deposition		Erosion/non-deposition	Campito Formation	shallow siliciclastic	Parachilna Formation	shallow siliciclastic	Brusov Formation	shallow siliciclastic	Zhbruch Formation	shallow siliciclastic	Krasny Porog Formation	mid limestone	Lebyazhino Formation	shallow dolostone	El'gyan Formation	shallow dolostone	Danilovo Group: Uspun, Kudulakh, Yuryakh and Bilir formations	shallow limestone	Pestrotsvet Formation	mid limestone	Erkeket Formation	mid limestone	Mahatta Humaid Group	shallow siliciclastic		Erosion/non-deposition		Erosion/non-deposition	Adoudou Formation	shallow limestone	Salaagol Formation
524.5	Bonavista Group	shallow limestone	Hartshill Sandstone Formation, Home Farm Member	shallow siliciclastic	Shiyantou Formation	shallow siliciclastic	Shuijingtuo Formation	mid siliciclastic	Niutitang/Hetang Formation	deep siliciclastic	Narchilla Formation	mid siliciclastic	Vampire Formation	mid siliciclastic	Vampire Formation	mid siliciclastic		Erosion/non-deposition		Erosion/non-deposition	Campito Formation	shallow siliciclastic	Parachilna Formation	shallow siliciclastic	Brusov Formation	shallow siliciclastic	Zhbruch Formation	shallow siliciclastic	Krasny Porog Formation	mid limestone	Lebyazhino Formation	shallow dolostone	El'gyan Formation	shallow dolostone	Danilovo Group: Uspun, Kudulakh, Yuryakh and Bilir formations	shallow limestone	Pestrotsvet Formation	mid limestone	Erkeket Formation	mid limestone	Mahatta Humaid Group	shallow siliciclastic		Erosion/non-deposition		Erosion/non-deposition	Adoudou Formation	shallow dolostone	Salaagol Formation
524.55	Bonavista Group	mid siliciclastic		Erosion/non-deposition	Shiyantou Formation	shallow siliciclastic	Shuijingtuo Formation	mid siliciclastic	Niutitang/Hetang Formation	deep siliciclastic	Narchilla Formation	mid siliciclastic	Vampire Formation	mid siliciclastic	Vampire Formation	mid siliciclastic		Erosion/non-deposition		Erosion/non-deposition	Campito Formation	shallow siliciclastic	Parachilna Formation	shallow siliciclastic	Brusov Formation	shallow siliciclastic	Zhbruch Formation	shallow siliciclastic	Krasny Porog Formation	mid limestone	Lebyazhino Formation	shallow dolostone	El'gyan Formation	shallow dolostone	Danilovo Group: Uspun, Kudulakh, Yuryakh and Bilir formations	shallow limestone	Pestrotsvet Formation	mid limestone	Erkeket Formation	mid limestone	Mahatta Humaid Group	shallow siliciclastic		Erosion/non-deposition		Erosion/non-deposition	Adoudou Formation	shallow limestone	Salaagol Formation
524.6	Bonavista Group	mid siliciclastic		Erosion/non-deposition	Shiyantou Formation	shallow siliciclastic	Shuijingtuo Formation	mid siliciclastic	Niutitang/Hetang Formation	deep siliciclastic	Narchilla Formation	mid siliciclastic	Vampire Formation	mid siliciclastic	Vampire Formation	mid siliciclastic		Erosion/non-deposition		Erosion/non-deposition	Campito Formation	shallow siliciclastic	Parachilna Formation	shallow siliciclastic	Brusov Formation	shallow siliciclastic	Zhbruch Formation	shallow siliciclastic	Sukharikha Formation	shallow dolostone	Lebyazhino Formation	evaporitic facies (mostly mixed carbonate evaporitic)	El'gyan Formation	shallow dolostone	Danilovo Group: Uspun, Kudulakh, Yuryakh and Bilir formations	shallow limestone	Pestrotsvet Formation	mid limestone	Erkeket Formation	mid limestone	Mahatta Humaid Group	shallow siliciclastic		Erosion/non-deposition		Erosion/non-deposition	Adoudou Formation	shallow dolostone	Salaagol Formation
524.65	Bonavista Group	mid siliciclastic		Erosion/non-deposition	Shiyantou Formation	shallow siliciclastic	Shuijingtuo Formation	mid siliciclastic	Niutitang/Hetang Formation	deep siliciclastic	Narchilla Formation	mid siliciclastic	Vampire Formation	mid siliciclastic	Vampire Formation	mid siliciclastic		Erosion/non-deposition		Erosion/non-deposition	Campito Formation	shallow siliciclastic	Parachilna Formation	shallow siliciclastic	Brusov Formation	shallow siliciclastic	Zhbruch Formation	shallow siliciclastic	Sukharikha Formation	shallow dolostone	Lebyazhino Formation	evaporitic facies (mostly mixed carbonate evaporitic)	El'gyan Formation	shallow siliciclastic	Danilovo Group: Uspun, Kudulakh, Yuryakh and Bilir formations	shallow limestone	Pestrotsvet Formation	mid limestone	Erkeket Formation	mid limestone	Mahatta Humaid Group	shallow siliciclastic		Erosion/non-deposition		Erosion/non-deposition	Adoudou Formation	shallow limestone	Salaagol Formation
524.7	Bonavista Group	mid siliciclastic		Erosion/non-deposition	Shiyantou Formation	shallow siliciclastic	Shuijingtuo Formation	mid siliciclastic	Niutitang/Hetang Formation	deep siliciclastic	Narchilla Formation	mid siliciclastic	Vampire Formation	mid siliciclastic	Vampire Formation	mid siliciclastic		Erosion/non-deposition		Erosion/non-deposition	Campito Formation	shallow siliciclastic	Parachilna Formation	shallow siliciclastic	Brusov Formation	shallow siliciclastic	Zhbruch Formation	shallow siliciclastic	Sukharikha Formation	shallow dolostone	Lebyazhino Formation	evaporitic facies (mostly mixed carbonate evaporitic)	El'gyan Formation	shallow siliciclastic	Danilovo Group: Uspun, Kudulakh, Yuryakh and Bilir formations	shallow limestone	Pestrotsvet Formation	mid limestone	Erkeket Formation	mid limestone		Erosion/non-deposition		Erosion/non-deposition		Erosion/non-deposition	Adoudou Formation	shallow dolostone	Salaagol Formation
524.75	Bonavista Group	mid siliciclastic		Erosion/non-deposition	Shiyantou Formation	shallow siliciclastic	Shuijingtuo Formation	mid siliciclastic	Niutitang/Hetang Formation	deep siliciclastic	Narchilla Formation	mid siliciclastic	Vampire Formation	mid siliciclastic	Vampire Formation	mid siliciclastic		Erosion/non-deposition		Erosion/non-deposition	Campito Formation	shallow siliciclastic	Parachilna Formation	shallow siliciclastic	Brusov Formation	shallow siliciclastic	Zhbruch Formation	shallow siliciclastic	Sukharikha Formation	shallow dolostone	Lebyazhino Formation	evaporitic facies (mostly mixed carbonate evaporitic)	El'gyan Formation	shallow siliciclastic	Danilovo Group: Uspun, Kudulakh, Yuryakh and Bilir formations	shallow limestone	Pestrotsvet Formation	mid limestone	Erkeket Formation	mid limestone		Erosion/non-deposition		Erosion/non-deposition		Erosion/non-deposition	Adoudou Formation	shallow limestone	Salaagol Formation
524.8	Bonavista Group	mid siliciclastic		Erosion/non-deposition	Shiyantou Formation	shallow siliciclastic	Shuijingtuo Formation	mid siliciclastic	Niutitang/Hetang Formation	deep siliciclastic	Narchilla Formation	mid siliciclastic	Vampire Formation	mid siliciclastic	Vampire Formation	mid siliciclastic		Erosion/non-deposition		Erosion/non-deposition	Campito Formation	shallow siliciclastic	Parachilna Formation	shallow siliciclastic	Brusov Formation	shallow siliciclastic	Zhbruch Formation	shallow siliciclastic	Sukharikha Formation	shallow dolostone	Lebyazhino Formation	evaporitic facies (mostly mixed carbonate evaporitic)	El'gyan Formation	shallow siliciclastic	Danilovo Group: Uspun, Kudulakh, Yuryakh and Bilir formations	shallow limestone	Pestrotsvet Formation	mid limestone	Erkeket Formation	mid limestone		Erosion/non-deposition		Erosion/non-deposition		Erosion/non-deposition	Adoudou Formation	shallow dolostone
524.85	Bonavista Group	mid siliciclastic		Erosion/non-deposition	Shiyantou Formation	shallow siliciclastic	Shuijingtuo Formation	mid siliciclastic	Niutitang/Hetang Formation	deep siliciclastic	Narchilla Formation	mid siliciclastic	Vampire Formation	mid siliciclastic	Vampire Formation	mid siliciclastic		Erosion/non-deposition		Erosion/non-deposition	Campito Formation	shallow siliciclastic	Parachilna Formation	shallow siliciclastic	Brusov Formation	shallow siliciclastic	Zhbruch Formation	shallow siliciclastic	Sukharikha Formation	shallow dolostone	Lebyazhino Formation	evaporitic facies (mostly mixed carbonate evaporitic)	El'gyan Formation	shallow siliciclastic	Danilovo Group: Uspun, Kudulakh, Yuryakh and Bilir formations	shallow limestone	Pestrotsvet Formation	mid limestone	Erkeket Formation	mid limestone		Erosion/non-deposition		Erosion/non-deposition		Erosion/non-deposition	Adoudou Formation	shallow limestone
524.9	Bonavista Group	mid siliciclastic		Erosion/non-deposition	Shiyantou Formation	shallow siliciclastic	Shuijingtuo Formation	mid siliciclastic	Niutitang/Hetang Formation	deep siliciclastic	Narchilla Formation	mid siliciclastic	Vampire Formation	mid siliciclastic	Vampire Formation	mid siliciclastic		Erosion/non-deposition		Erosion/non-deposition	Campito Formation	shallow siliciclastic	Parachilna Formation	shallow siliciclastic	Brusov Formation	shallow siliciclastic	Zhbruch Formation	shallow siliciclastic	Sukharikha Formation	shallow dolostone	Lebyazhino Formation	evaporitic facies (mostly mixed carbonate evaporitic)	El'gyan Formation	shallow siliciclastic	Danilovo Group: Uspun, Kudulakh, Yuryakh and Bilir formations	shallow limestone	Pestrotsvet Formation	mid limestone	Erkeket Formation	mid limestone		Erosion/non-deposition		Erosion/non-deposition		Erosion/non-deposition	Adoudou Formation	shallow dolostone
524.95	Bonavista Group	mid siliciclastic		Erosion/non-deposition	Shiyantou Formation	shallow siliciclastic	Shuijingtuo Formation	mid siliciclastic	Niutitang/Hetang Formation	deep siliciclastic	Narchilla Formation	mid siliciclastic	Vampire Formation	mid siliciclastic	Vampire Formation	mid siliciclastic		Erosion/non-deposition		Erosion/non-deposition	Campito Formation	shallow siliciclastic	Parachilna Formation	shallow siliciclastic	Brusov Formation	shallow siliciclastic	Zhbruch Formation	shallow siliciclastic	Sukharikha Formation	shallow dolostone	Lebyazhino Formation	evaporitic facies (mostly mixed carbonate evaporitic)	El'gyan Formation	shallow siliciclastic	Danilovo Group: Uspun, Kudulakh, Yuryakh and Bilir formations	shallow limestone	Pestrotsvet Formation	mid limestone	Erkeket Formation	mid limestone		Erosion/non-deposition		Erosion/non-deposition		Erosion/non-deposition	Adoudou Formation	shallow limestone
525	Bonavista Group	mid siliciclastic		Erosion/non-deposition	Shiyantou Formation	shallow siliciclastic	Shuijingtuo Formation	mid siliciclastic	Niutitang/Hetang Formation	deep siliciclastic	Narchilla Formation	mid siliciclastic	Vampire Formation	mid siliciclastic	Vampire Formation	mid siliciclastic		Erosion/non-deposition		Erosion/non-deposition	Campito Formation	shallow siliciclastic	Parachilna Formation	shallow siliciclastic	Brusov Formation	shallow siliciclastic	Zhbruch Formation	shallow siliciclastic	Sukharikha Formation	shallow dolostone	Lebyazhino Formation	shallow dolostone	El'gyan Formation	shallow siliciclastic	Danilovo Group: Uspun, Kudulakh, Yuryakh and Bilir formations	shallow limestone	Pestrotsvet Formation	mid limestone	Erkeket Formation	mid limestone		Erosion/non-deposition		Erosion/non-deposition		Erosion/non-deposition	Adoudou Formation	shallow dolostone
525.05	Bonavista Group	shallow limestone		Erosion/non-deposition	Shiyantou Formation	shallow siliciclastic	Shuijingtuo Formation	mid siliciclastic	Niutitang/Hetang Formation	deep siliciclastic	Narchilla Formation	mid siliciclastic	Vampire Formation	mid siliciclastic	Vampire Formation	mid siliciclastic		Erosion/non-deposition		Erosion/non-deposition	Campito Formation	shallow siliciclastic	Parachilna Formation	shallow siliciclastic	Brusov Formation	shallow siliciclastic	Zhbruch Formation	shallow siliciclastic	Sukharikha Formation	shallow dolostone	Lebyazhino Formation	shallow dolostone	El'gyan Formation	shallow siliciclastic	Danilovo Group: Uspun, Kudulakh, Yuryakh and Bilir formations	shallow limestone	Pestrotsvet Formation	mid limestone	Erkeket Formation	mid limestone		Erosion/non-deposition		Erosion/non-deposition		Erosion/non-deposition	Adoudou Formation	shallow dolostone
525.1	Bonavista Group	shallow limestone		Erosion/non-deposition	Shiyantou Formation	shallow siliciclastic	Shuijingtuo Formation	mid siliciclastic	Niutitang/Hetang Formation	deep siliciclastic	Narchilla Formation	mid siliciclastic	Vampire Formation	mid siliciclastic	Vampire Formation	mid siliciclastic		Erosion/non-deposition		Erosion/non-deposition	Campito Formation	shallow siliciclastic	Parachilna Formation	shallow siliciclastic	Brusov Formation	shallow siliciclastic	Zhbruch Formation	shallow siliciclastic	Sukharikha Formation	shallow dolostone	Lebyazhino Formation	shallow dolostone	El'gyan Formation	shallow siliciclastic	Danilovo Group: Uspun, Kudulakh, Yuryakh and Bilir formations	shallow limestone	Pestrotsvet Formation	mid limestone	Erkeket Formation	mid limestone		Erosion/non-deposition		Erosion/non-deposition		Erosion/non-deposition	Adoudou Formation	shallow dolostone
525.15	Bonavista Group	shallow limestone		Erosion/non-deposition	Shiyantou Formation	shallow siliciclastic	Shuijingtuo Formation	mid siliciclastic	Niutitang/Hetang Formation	deep siliciclastic	Narchilla Formation	mid siliciclastic	Vampire Formation	mid siliciclastic	Vampire Formation	mid siliciclastic		Erosion/non-deposition		Erosion/non-deposition	Campito Formation	shallow siliciclastic	Parachilna Formation	shallow siliciclastic	Brusov Formation	shallow siliciclastic	Zhbruch Formation	shallow siliciclastic	Sukharikha Formation	shallow dolostone	Lebyazhino Formation	shallow dolostone	El'gyan Formation	shallow siliciclastic	Danilovo Group: Uspun, Kudulakh, Yuryakh and Bilir formations	shallow limestone	Pestrotsvet Formation	mid limestone	Erkeket Formation	mid limestone		Erosion/non-deposition		Erosion/non-deposition		Erosion/non-deposition	Adoudou Formation	shallow dolostone
525.2	Bonavista Group	mid siliciclastic		Erosion/non-deposition	Shiyantou Formation	shallow siliciclastic	Shuijingtuo Formation	mid siliciclastic	Niutitang/Hetang Formation	deep siliciclastic	Narchilla Formation	mid siliciclastic	Vampire Formation	mid siliciclastic	Vampire Formation	mid siliciclastic		Erosion/non-deposition		Erosion/non-deposition	Campito Formation	shallow siliciclastic	Parachilna Formation	shallow siliciclastic	Brusov Formation	shallow siliciclastic	Zhbruch Formation	shallow siliciclastic	Sukharikha Formation	shallow dolostone	Lebyazhino Formation	shallow dolostone	El'gyan Formation	shallow siliciclastic	Danilovo Group: Uspun, Kudulakh, Yuryakh and Bilir formations	shallow limestone	Pestrotsvet Formation	mid limestone	Erkeket Formation	mid limestone		Erosion/non-deposition		Erosion/non-deposition		Erosion/non-deposition	Adoudou Formation	shallow dolostone
525.25	Bonavista Group	mid siliciclastic		Erosion/non-deposition	Shiyantou Formation	shallow siliciclastic	Shuijingtuo Formation	mid siliciclastic	Niutitang/Hetang Formation	deep siliciclastic	Narchilla Formation	mid siliciclastic	Vampire Formation	mid siliciclastic	Vampire Formation	mid siliciclastic		Erosion/non-deposition		Erosion/non-deposition	Campito Formation	shallow siliciclastic	Parachilna Formation	shallow siliciclastic	Brusov Formation	shallow siliciclastic	Zhbruch Formation	shallow siliciclastic	Sukharikha Formation	shallow dolostone	Lebyazhino Formation	shallow dolostone	El'gyan Formation	shallow siliciclastic	Danilovo Group: Uspun, Kudulakh, Yuryakh and Bilir formations	shallow limestone	Pestrotsvet Formation	mid limestone	Erkeket Formation	mid limestone		Erosion/non-deposition		Erosion/non-deposition		Erosion/non-deposition	Adoudou Formation	shallow dolostone
525.3	Bonavista Group	mid siliciclastic		Erosion/non-deposition	Shiyantou Formation	shallow siliciclastic	Shuijingtuo Formation	mid siliciclastic	Niutitang/Hetang Formation	deep siliciclastic	Narchilla Formation	mid siliciclastic	Vampire Formation	mid siliciclastic	Vampire Formation	mid siliciclastic		Erosion/non-deposition		Erosion/non-deposition	Campito Formation	shallow siliciclastic	Parachilna Formation	shallow siliciclastic	Brusov Formation	shallow siliciclastic	Zhbruch Formation	shallow siliciclastic	Sukharikha Formation	shallow dolostone	Lebyazhino Formation	shallow dolostone	El'gyan Formation	shallow siliciclastic	Danilovo Group: Uspun, Kudulakh, Yuryakh and Bilir formations	shallow limestone	Pestrotsvet Formation	mid limestone	Erkeket Formation	mid limestone		Erosion/non-deposition		Erosion/non-deposition		Erosion/non-deposition	Adoudou Formation	shallow dolostone
525.35	Bonavista Group	mid siliciclastic		Erosion/non-deposition	Shiyantou Formation	shallow siliciclastic	Shuijingtuo Formation	mid siliciclastic	Niutitang/Hetang Formation	deep siliciclastic	Narchilla Formation	mid siliciclastic	Vampire Formation	mid siliciclastic	Vampire Formation	mid siliciclastic		Erosion/non-deposition		Erosion/non-deposition	Campito Formation	shallow siliciclastic	Parachilna Formation	shallow siliciclastic	Brusov Formation	shallow siliciclastic	Zhbruch Formation	shallow siliciclastic	Sukharikha Formation	shallow dolostone	Lebyazhino Formation	shallow dolostone	El'gyan Formation	shallow siliciclastic	Danilovo Group: Uspun, Kudulakh, Yuryakh and Bilir formations	shallow limestone	Pestrotsvet Formation	mid limestone	Erkeket Formation	mid limestone		Erosion/non-deposition		Erosion/non-deposition		Erosion/non-deposition	Adoudou Formation	shallow dolostone
525.4	Bonavista Group	mid siliciclastic		Erosion/non-deposition	Shiyantou Formation	shallow siliciclastic	Shuijingtuo Formation	mid siliciclastic	Niutitang/Hetang Formation	deep siliciclastic	Narchilla Formation	mid siliciclastic	Vampire Formation	mid siliciclastic	Vampire Formation	mid siliciclastic		Erosion/non-deposition		Erosion/non-deposition	Campito Formation	shallow siliciclastic	Parachilna Formation	shallow siliciclastic	Brusov Formation	shallow siliciclastic	Zhbruch Formation	shallow siliciclastic	Sukharikha Formation	shallow dolostone	Lebyazhino Formation	evaporitic facies (mostly mixed carbonate evaporitic)	El'gyan Formation	shallow siliciclastic	Danilovo Group: Uspun, Kudulakh, Yuryakh and Bilir formations	shallow limestone	Pestrotsvet Formation	mid limestone	Erkeket Formation	mid limestone		Erosion/non-deposition		Erosion/non-deposition		Erosion/non-deposition	Adoudou Formation	shallow dolostone
525.45	Bonavista Group	mid siliciclastic		Erosion/non-deposition	Shiyantou Formation	shallow siliciclastic	Shuijingtuo Formation	mid siliciclastic	Niutitang/Hetang Formation	deep siliciclastic	Narchilla Formation	mid siliciclastic	Vampire Formation	mid siliciclastic	Vampire Formation	mid siliciclastic		Erosion/non-deposition		Erosion/non-deposition	Campito Formation	shallow siliciclastic	Parachilna Formation	shallow siliciclastic	Brusov Formation	shallow siliciclastic	Zhbruch Formation	shallow siliciclastic	Sukharikha Formation	shallow dolostone	Lebyazhino Formation	evaporitic facies (mostly mixed carbonate evaporitic)	El'gyan Formation	shallow siliciclastic	Danilovo Group: Uspun, Kudulakh, Yuryakh and Bilir formations	shallow limestone	Pestrotsvet Formation	mid limestone	Erkeket Formation	mid limestone		Erosion/non-deposition		Erosion/non-deposition		Erosion/non-deposition	Adoudou Formation	shallow dolostone
525.5	Bonavista Group	mid siliciclastic		Erosion/non-deposition	Shiyantou Formation	shallow siliciclastic	Shuijingtuo Formation	mid siliciclastic	Niutitang/Hetang Formation	deep siliciclastic	Narchilla Formation	mid siliciclastic	Vampire Formation	mid siliciclastic	Vampire Formation	mid siliciclastic		Erosion/non-deposition		Erosion/non-deposition	Campito Formation	shallow siliciclastic	Parachilna Formation	shallow siliciclastic	Brusov Formation	shallow siliciclastic	Zhbruch Formation	shallow siliciclastic	Sukharikha Formation	shallow dolostone	Lebyazhino Formation	evaporitic facies (mostly mixed carbonate evaporitic)	El'gyan Formation	shallow siliciclastic	Danilovo Group: Uspun, Kudulakh, Yuryakh and Bilir formations	shallow limestone	Pestrotsvet Formation	mid limestone	Erkeket Formation	mid limestone		Erosion/non-deposition		Erosion/non-deposition		Erosion/non-deposition	Adoudou Formation	shallow dolostone
525.55	Bonavista Group	mid siliciclastic		Erosion/non-deposition	Shiyantou Formation	shallow siliciclastic	Shuijingtuo Formation	mid siliciclastic	Niutitang/Hetang Formation	deep siliciclastic	Narchilla Formation	mid siliciclastic	Vampire Formation	mid siliciclastic	Vampire Formation	mid siliciclastic		Erosion/non-deposition	Cerro Rajón Formation	Volcanic (including mafic extrusives and intrusives and volcanic breccia. Excluding air fall tuff deposits)	Campito Formation	shallow siliciclastic	Parachilna Formation	shallow siliciclastic	Brusov Formation	shallow siliciclastic	Zhbruch Formation	shallow siliciclastic	Sukharikha Formation	shallow dolostone	Lebyazhino Formation	evaporitic facies (mostly mixed carbonate evaporitic)	El'gyan Formation	shallow dolostone	Danilovo Group: Uspun, Kudulakh, Yuryakh and Bilir formations	shallow limestone	Pestrotsvet Formation	mid limestone	Erkeket Formation	mid limestone		Erosion/non-deposition		Erosion/non-deposition		Erosion/non-deposition	Adoudou Formation	shallow dolostone
525.6	Bonavista Group	mid siliciclastic		Erosion/non-deposition	Shiyantou Formation	shallow siliciclastic	Shuijingtuo Formation	mid siliciclastic	Niutitang/Hetang Formation	deep siliciclastic	Narchilla Formation	mid siliciclastic	Vampire Formation	mid siliciclastic	Vampire Formation	mid siliciclastic		Erosion/non-deposition	Cerro Rajón Formation	Volcanic (including mafic extrusives and intrusives and volcanic breccia. Excluding air fall tuff deposits)	Campito Formation	shallow siliciclastic	Parachilna Formation	shallow siliciclastic	Brusov Formation	shallow siliciclastic	Zhbruch Formation	shallow siliciclastic	Sukharikha Formation	shallow dolostone	Lebyazhino Formation	evaporitic facies (mostly mixed carbonate evaporitic)	El'gyan Formation	shallow dolostone	Danilovo Group: Uspun, Kudulakh, Yuryakh and Bilir formations	shallow limestone	Pestrotsvet Formation	mid limestone	Erkeket Formation	mid limestone		Erosion/non-deposition		Erosion/non-deposition		Erosion/non-deposition	Adoudou Formation	shallow dolostone
525.65	Bonavista Group	mid siliciclastic		Erosion/non-deposition	Shiyantou Formation	shallow siliciclastic	Shuijingtuo Formation	mid siliciclastic	Niutitang/Hetang Formation	deep siliciclastic	Narchilla Formation	mid siliciclastic	Vampire Formation	mid siliciclastic	Vampire Formation	mid siliciclastic		Erosion/non-deposition	Cerro Rajón Formation	Volcanic (including mafic extrusives and intrusives and volcanic breccia. Excluding air fall tuff deposits)	Campito Formation	shallow siliciclastic	Parachilna Formation	shallow siliciclastic	Brusov Formation	shallow siliciclastic	Zhbruch Formation	shallow siliciclastic	Sukharikha Formation	shallow dolostone	Lebyazhino Formation	evaporitic facies (mostly mixed carbonate evaporitic)	El'gyan Formation	shallow dolostone	Danilovo Group: Uspun, Kudulakh, Yuryakh and Bilir formations	shallow limestone	Pestrotsvet Formation	mid limestone	Erkeket Formation	mid limestone		Erosion/non-deposition		Erosion/non-deposition		Erosion/non-deposition	Adoudou Formation	shallow dolostone	Bayangol Formation
525.7	Bonavista Group	mid siliciclastic		Erosion/non-deposition	Shiyantou Formation	shallow siliciclastic	Shuijingtuo Formation	mid siliciclastic	Niutitang/Hetang Formation	deep siliciclastic	Narchilla Formation	mid siliciclastic	Vampire Formation	mid siliciclastic	Vampire Formation	mid siliciclastic		Erosion/non-deposition	Cerro Rajón Formation	Volcanic (including mafic extrusives and intrusives and volcanic breccia. Excluding air fall tuff deposits)	Campito Formation	shallow siliciclastic	Parachilna Formation	shallow siliciclastic	Brusov Formation	shallow siliciclastic	Zhbruch Formation	shallow siliciclastic	Sukharikha Formation	shallow dolostone	Lebyazhino Formation	evaporitic facies (mostly mixed carbonate evaporitic)	El'gyan Formation	shallow dolostone	Danilovo Group: Uspun, Kudulakh, Yuryakh and Bilir formations	shallow limestone	Pestrotsvet Formation	mid limestone	Erkeket Formation	mid limestone		Erosion/non-deposition		Erosion/non-deposition		Erosion/non-deposition	Adoudou Formation	shallow dolostone	Bayangol Formation
525.75	Bonavista Group	mid siliciclastic		Erosion/non-deposition	Shiyantou Formation	shallow siliciclastic	Shuijingtuo Formation	mid siliciclastic	Niutitang/Hetang Formation	deep siliciclastic	Narchilla Formation	mid siliciclastic	Vampire Formation	mid siliciclastic	Vampire Formation	mid siliciclastic		Erosion/non-deposition	Cerro Rajón Formation	Volcanic (including mafic extrusives and intrusives and volcanic breccia. Excluding air fall tuff deposits)	Campito Formation	shallow siliciclastic	Parachilna Formation	shallow siliciclastic	Brusov Formation	shallow siliciclastic	Zhbruch Formation	shallow siliciclastic	Sukharikha Formation	shallow dolostone	Lebyazhino Formation	evaporitic facies (mostly mixed carbonate evaporitic)	El'gyan Formation	shallow dolostone	Danilovo Group: Uspun, Kudulakh, Yuryakh and Bilir formations	shallow limestone	Pestrotsvet Formation	mid limestone	Erkeket Formation	mid limestone		Erosion/non-deposition		Erosion/non-deposition		Erosion/non-deposition	Adoudou Formation	shallow dolostone	Bayangol Formation
525.8	Bonavista Group	mid siliciclastic		Erosion/non-deposition	Shiyantou Formation	shallow siliciclastic	Shuijingtuo Formation	mid siliciclastic	Niutitang/Hetang Formation	deep siliciclastic	Narchilla Formation	mid siliciclastic	Vampire Formation	mid siliciclastic	Vampire Formation	mid siliciclastic		Erosion/non-deposition	Cerro Rajón Formation	Volcanic (including mafic extrusives and intrusives and volcanic breccia. Excluding air fall tuff deposits)	Campito Formation	shallow siliciclastic	Parachilna Formation	shallow siliciclastic	Brusov Formation	shallow siliciclastic	Zhbruch Formation	shallow siliciclastic	Sukharikha Formation	shallow dolostone	Lebyazhino Formation	evaporitic facies (mostly mixed carbonate evaporitic)	El'gyan Formation	shallow dolostone	Danilovo Group: Uspun, Kudulakh, Yuryakh and Bilir formations	shallow limestone	Pestrotsvet Formation	mid limestone	Erkeket Formation	mid limestone		Erosion/non-deposition		Erosion/non-deposition		Erosion/non-deposition	Adoudou Formation	shallow dolostone	Bayangol Formation
525.85	Bonavista Group	mid siliciclastic		Erosion/non-deposition	Shiyantou Formation	shallow siliciclastic	Shuijingtuo Formation	mid siliciclastic	Niutitang/Hetang Formation	deep siliciclastic	Narchilla Formation	mid siliciclastic	Vampire Formation	mid siliciclastic	Vampire Formation	mid siliciclastic		Erosion/non-deposition	Cerro Rajón Formation	Volcanic (including mafic extrusives and intrusives and volcanic breccia. Excluding air fall tuff deposits)	Campito Formation	shallow siliciclastic	Parachilna Formation	shallow siliciclastic	Brusov Formation	shallow siliciclastic	Zhbruch Formation	shallow siliciclastic	Sukharikha Formation	shallow dolostone	Lebyazhino Formation	evaporitic facies (mostly mixed carbonate evaporitic)	El'gyan Formation	shallow dolostone	Danilovo Group: Uspun, Kudulakh, Yuryakh and Bilir formations	shallow limestone	Pestrotsvet Formation	mid limestone	Erkeket Formation	mid limestone		Erosion/non-deposition		Erosion/non-deposition		Erosion/non-deposition	Adoudou Formation	shallow dolostone	Bayangol Formation
525.9	Bonavista Group	mid siliciclastic		Erosion/non-deposition	Shiyantou Formation	shallow siliciclastic	Shuijingtuo Formation	mid siliciclastic	Niutitang/Hetang Formation	deep siliciclastic	Narchilla Formation	mid siliciclastic	Vampire Formation	mid siliciclastic	Vampire Formation	mid siliciclastic		Erosion/non-deposition	Cerro Rajón Formation	Volcanic (including mafic extrusives and intrusives and volcanic breccia. Excluding air fall tuff deposits)	Campito Formation	shallow siliciclastic	Parachilna Formation	shallow siliciclastic	Brusov Formation	shallow siliciclastic	Zhbruch Formation	shallow siliciclastic	Sukharikha Formation	shallow dolostone	Lebyazhino Formation	evaporitic facies (mostly mixed carbonate evaporitic)	El'gyan Formation	shallow dolostone	Danilovo Group: Uspun, Kudulakh, Yuryakh and Bilir formations	shallow limestone	Pestrotsvet Formation	mid limestone	Erkeket Formation	mid limestone		Erosion/non-deposition		Erosion/non-deposition		Erosion/non-deposition	Adoudou Formation	shallow dolostone	Bayangol Formation
525.95	Bonavista Group	shallow limestone		Erosion/non-deposition	Shiyantou Formation	shallow siliciclastic	Shuijingtuo Formation	mid siliciclastic	Niutitang/Hetang Formation	deep siliciclastic	Narchilla Formation	mid siliciclastic	Vampire Formation	mid siliciclastic	Vampire Formation	mid siliciclastic		Erosion/non-deposition	Cerro Rajón Formation	Volcanic (including mafic extrusives and intrusives and volcanic breccia. Excluding air fall tuff deposits)	Campito Formation	shallow siliciclastic	Parachilna Formation	shallow siliciclastic	Brusov Formation	shallow siliciclastic	Zhbruch Formation	shallow siliciclastic	Sukharikha Formation	shallow dolostone	Lebyazhino Formation	evaporitic facies (mostly mixed carbonate evaporitic)	El'gyan Formation	shallow dolostone	Danilovo Group: Uspun, Kudulakh, Yuryakh and Bilir formations	shallow limestone	Pestrotsvet Formation	mid limestone	Erkeket Formation	mid limestone		Erosion/non-deposition		Erosion/non-deposition		Erosion/non-deposition	Adoudou Formation	shallow dolostone	Bayangol Formation
526	Bonavista Group	shallow limestone		Erosion/non-deposition	Shiyantou Formation	shallow siliciclastic	Shuijingtuo Formation	mid siliciclastic	Niutitang/Hetang Formation	deep siliciclastic	Narchilla Formation	mid siliciclastic	Vampire Formation	mid siliciclastic	Vampire Formation	mid siliciclastic		Erosion/non-deposition	Cerro Rajón Formation	Volcanic (including mafic extrusives and intrusives and volcanic breccia. Excluding air fall tuff deposits)	Campito Formation	shallow siliciclastic	Parachilna Formation	shallow siliciclastic	Brusov Formation	shallow siliciclastic	Zhbruch Formation	shallow siliciclastic	Sukharikha Formation	shallow dolostone	Lebyazhino Formation	evaporitic facies (mostly mixed carbonate evaporitic)	El'gyan Formation	shallow dolostone	Danilovo Group: Uspun, Kudulakh, Yuryakh and Bilir formations	shallow limestone	Pestrotsvet Formation	mid limestone	Erkeket Formation	mid limestone		Erosion/non-deposition		Erosion/non-deposition		Erosion/non-deposition	Adoudou Formation	shallow dolostone	Bayangol Formation
526.05	Bonavista Group	shallow limestone		Erosion/non-deposition	Shiyantou Formation	shallow siliciclastic	Shuijingtuo Formation	mid siliciclastic	Niutitang/Hetang Formation	deep siliciclastic	Narchilla Formation	mid siliciclastic	Vampire Formation	mid siliciclastic	Vampire Formation	mid siliciclastic		Erosion/non-deposition	Cerro Rajón Formation	Volcanic (including mafic extrusives and intrusives and volcanic breccia. Excluding air fall tuff deposits)	Campito Formation	shallow siliciclastic	Parachilna Formation	shallow siliciclastic	Brusov Formation	shallow siliciclastic	Zhbruch Formation	shallow siliciclastic	Sukharikha Formation	shallow dolostone	Lebyazhino Formation	evaporitic facies (mostly mixed carbonate evaporitic)	El'gyan Formation	shallow dolostone	Danilovo Group: Uspun, Kudulakh, Yuryakh and Bilir formations	shallow limestone	Pestrotsvet Formation	mid limestone	Erkeket Formation	mid limestone		Erosion/non-deposition		Erosion/non-deposition		Erosion/non-deposition	Adoudou Formation	shallow dolostone	Bayangol Formation
526.1	Bonavista Group	shallow limestone		Erosion/non-deposition	Shiyantou Formation	shallow siliciclastic	Shuijingtuo Formation	mid siliciclastic	Niutitang/Hetang Formation	deep siliciclastic	Narchilla Formation	mid siliciclastic	Vampire Formation	mid siliciclastic	Vampire Formation	mid siliciclastic		Erosion/non-deposition	Cerro Rajón Formation	Volcanic (including mafic extrusives and intrusives and volcanic breccia. Excluding air fall tuff deposits)	Campito Formation	shallow siliciclastic	Parachilna Formation	shallow siliciclastic	Brusov Formation	shallow siliciclastic	Zhbruch Formation	shallow siliciclastic	Sukharikha Formation	shallow dolostone	Lebyazhino Formation	evaporitic facies (mostly mixed carbonate evaporitic)	El'gyan Formation	shallow dolostone	Danilovo Group: Uspun, Kudulakh, Yuryakh and Bilir formations	shallow limestone	Pestrotsvet Formation	mid limestone	Erkeket Formation	mid limestone		Erosion/non-deposition		Erosion/non-deposition		Erosion/non-deposition	Adoudou Formation	shallow dolostone	Bayangol Formation
526.15	Bonavista Group	shallow limestone		Erosion/non-deposition	Shiyantou Formation	shallow siliciclastic	Shuijingtuo Formation	mid siliciclastic	Niutitang/Hetang Formation	deep siliciclastic	Narchilla Formation	mid siliciclastic	Vampire Formation	mid siliciclastic	Vampire Formation	mid siliciclastic		Erosion/non-deposition	Cerro Rajón Formation	Volcanic (including mafic extrusives and intrusives and volcanic breccia. Excluding air fall tuff deposits)	Campito Formation	shallow siliciclastic	Parachilna Formation	shallow siliciclastic	Brusov Formation	shallow siliciclastic	Zhbruch Formation	shallow siliciclastic	Sukharikha Formation	shallow dolostone	Lebyazhino Formation	evaporitic facies (mostly mixed carbonate evaporitic)	El'gyan Formation	shallow dolostone	Danilovo Group: Uspun, Kudulakh, Yuryakh and Bilir formations	shallow limestone	Pestrotsvet Formation	mid limestone	Erkeket Formation	mid limestone		Erosion/non-deposition		Erosion/non-deposition		Erosion/non-deposition	Adoudou Formation	shallow dolostone	Bayangol Formation
526.2	Bonavista Group	mid siliciclastic		Erosion/non-deposition	Shiyantou Formation	shallow siliciclastic	Shuijingtuo Formation	mid siliciclastic	Niutitang/Hetang Formation	deep siliciclastic	Narchilla Formation	mid siliciclastic	Vampire Formation	mid siliciclastic	Vampire Formation	mid siliciclastic		Erosion/non-deposition	Cerro Rajón Formation	Volcanic (including mafic extrusives and intrusives and volcanic breccia. Excluding air fall tuff deposits)	Campito Formation	shallow siliciclastic	Parachilna Formation	shallow siliciclastic	Brusov Formation	shallow siliciclastic	Zhbruch Formation	shallow siliciclastic	Sukharikha Formation	shallow dolostone	Lebyazhino Formation	evaporitic facies (mostly mixed carbonate evaporitic)	El'gyan Formation	shallow siliciclastic	Danilovo Group: Uspun, Kudulakh, Yuryakh and Bilir formations	shallow limestone	Pestrotsvet Formation	mid limestone	Erkeket Formation	mid limestone		Erosion/non-deposition		Erosion/non-deposition		Erosion/non-deposition	Adoudou Formation	shallow dolostone	Bayangol Formation
526.25	Bonavista Group	mid siliciclastic		Erosion/non-deposition	Shiyantou Formation	shallow siliciclastic	Shuijingtuo Formation	mid siliciclastic	Niutitang/Hetang Formation	deep siliciclastic	Narchilla Formation	mid siliciclastic	Vampire Formation	mid siliciclastic	Vampire Formation	mid siliciclastic		Erosion/non-deposition	Cerro Rajón Formation	Volcanic (including mafic extrusives and intrusives and volcanic breccia. Excluding air fall tuff deposits)	Campito Formation	shallow siliciclastic	Parachilna Formation	shallow siliciclastic	Brusov Formation	shallow siliciclastic	Zhbruch Formation	shallow siliciclastic	Sukharikha Formation	shallow dolostone	Lebyazhino Formation	evaporitic facies (mostly mixed carbonate evaporitic)	El'gyan Formation	shallow siliciclastic	Danilovo Group: Uspun, Kudulakh, Yuryakh and Bilir formations	shallow limestone	Pestrotsvet Formation	mid limestone	Erkeket Formation	mid limestone		Erosion/non-deposition		Erosion/non-deposition		Erosion/non-deposition	Adoudou Formation	shallow dolostone	Bayangol Formation
526.3	Bonavista Group	mid siliciclastic		Erosion/non-deposition	Shiyantou Formation	shallow siliciclastic	Shuijingtuo Formation	mid siliciclastic	Niutitang/Hetang Formation	deep siliciclastic	Narchilla Formation	mid siliciclastic	Vampire Formation	mid siliciclastic	Vampire Formation	mid siliciclastic		Erosion/non-deposition	Cerro Rajón Formation	Volcanic (including mafic extrusives and intrusives and volcanic breccia. Excluding air fall tuff deposits)	Campito Formation	shallow siliciclastic	Parachilna Formation	shallow siliciclastic	Brusov Formation	shallow siliciclastic	Zhbruch Formation	shallow siliciclastic	Sukharikha Formation	shallow dolostone	Lebyazhino Formation	evaporitic facies (mostly mixed carbonate evaporitic)	El'gyan Formation	shallow siliciclastic	Danilovo Group: Uspun, Kudulakh, Yuryakh and Bilir formations	shallow limestone	Pestrotsvet Formation	mid limestone	Erkeket Formation	mid limestone		Erosion/non-deposition		Erosion/non-deposition		Erosion/non-deposition	Adoudou Formation	shallow dolostone	Bayangol Formation
526.35	Bonavista Group	mid siliciclastic		Erosion/non-deposition	Shiyantou Formation	shallow siliciclastic	Shuijingtuo Formation	mid siliciclastic	Niutitang/Hetang Formation	deep siliciclastic	Narchilla Formation	mid siliciclastic	Vampire Formation	mid siliciclastic	Vampire Formation	mid siliciclastic		Erosion/non-deposition	Cerro Rajón Formation	Volcanic (including mafic extrusives and intrusives and volcanic breccia. Excluding air fall tuff deposits)	Campito Formation	shallow siliciclastic	Parachilna Formation	shallow siliciclastic	Brusov Formation	shallow siliciclastic	Zhbruch Formation	shallow siliciclastic	Sukharikha Formation	shallow dolostone	Lebyazhino Formation	evaporitic facies (mostly mixed carbonate evaporitic)	El'gyan Formation	shallow siliciclastic	Danilovo Group: Uspun, Kudulakh, Yuryakh and Bilir formations	shallow limestone	Pestrotsvet Formation	mid limestone	Erkeket Formation	mid limestone		Erosion/non-deposition		Erosion/non-deposition		Erosion/non-deposition	Adoudou Formation	shallow dolostone	Bayangol Formation
526.4	Bonavista Group	mid siliciclastic		Erosion/non-deposition	Shiyantou Formation	shallow siliciclastic	Shuijingtuo Formation	mid siliciclastic	Niutitang/Hetang Formation	deep siliciclastic	Narchilla Formation	mid siliciclastic	Vampire Formation	mid siliciclastic	Vampire Formation	mid siliciclastic		Erosion/non-deposition	Cerro Rajón Formation	Volcanic (including mafic extrusives and intrusives and volcanic breccia. Excluding air fall tuff deposits)	Campito Formation	shallow siliciclastic	Parachilna Formation	shallow siliciclastic	Brusov Formation	shallow siliciclastic	Zhbruch Formation	shallow siliciclastic	Sukharikha Formation	shallow dolostone	Lebyazhino Formation	evaporitic facies (mostly mixed carbonate evaporitic)	El'gyan Formation	shallow siliciclastic	Danilovo Group: Uspun, Kudulakh, Yuryakh and Bilir formations	shallow limestone	Pestrotsvet Formation	mid limestone	Erkeket Formation	mid limestone		Erosion/non-deposition		Erosion/non-deposition		Erosion/non-deposition	Adoudou Formation	shallow dolostone	Bayangol Formation
526.45	Bonavista Group	mid siliciclastic		Erosion/non-deposition	Shiyantou Formation	shallow siliciclastic	Shuijingtuo Formation	mid siliciclastic	Niutitang/Hetang Formation	deep siliciclastic	Narchilla Formation	mid siliciclastic	Vampire Formation	mid siliciclastic	Vampire Formation	mid siliciclastic		Erosion/non-deposition	Cerro Rajón Formation	Volcanic (including mafic extrusives and intrusives and volcanic breccia. Excluding air fall tuff deposits)	Campito Formation	shallow siliciclastic	Parachilna Formation	shallow siliciclastic	Brusov Formation	shallow siliciclastic	Zhbruch Formation	shallow siliciclastic	Sukharikha Formation	shallow dolostone	Lebyazhino Formation	evaporitic facies (mostly mixed carbonate evaporitic)	El'gyan Formation	shallow siliciclastic	Danilovo Group: Uspun, Kudulakh, Yuryakh and Bilir formations	shallow limestone	Pestrotsvet Formation	mid limestone	Erkeket Formation	mid limestone		Erosion/non-deposition		Erosion/non-deposition		Erosion/non-deposition	Adoudou Formation	shallow dolostone	Bayangol Formation
526.5	Bonavista Group	mid siliciclastic		Erosion/non-deposition	Shiyantou Formation	shallow siliciclastic	Shuijingtuo Formation	mid siliciclastic	Niutitang/Hetang Formation	deep siliciclastic	Narchilla Formation	mid siliciclastic	Vampire Formation	mid siliciclastic	Vampire Formation	mid siliciclastic		Erosion/non-deposition	Cerro Rajón Formation	Volcanic (including mafic extrusives and intrusives and volcanic breccia. Excluding air fall tuff deposits)	Campito Formation	shallow siliciclastic	Parachilna Formation	shallow siliciclastic	Brusov Formation	fluvial/subaerial/fanglomerate siliciclastic	Zhbruch Formation	shallow siliciclastic	Sukharikha Formation	shallow dolostone	Lebyazhino Formation	evaporitic facies (mostly mixed carbonate evaporitic)	El'gyan Formation	shallow siliciclastic	Danilovo Group: Uspun, Kudulakh, Yuryakh and Bilir formations	shallow limestone	Pestrotsvet Formation	mid limestone	Erkeket Formation	mid limestone		Erosion/non-deposition		Erosion/non-deposition		Erosion/non-deposition	Adoudou Formation	shallow dolostone	Bayangol Formation
526.55	Bonavista Group	mid siliciclastic		Erosion/non-deposition	Shiyantou Formation	shallow siliciclastic	Shuijingtuo Formation	mid siliciclastic	Niutitang/Hetang Formation	deep siliciclastic	Narchilla Formation	mid siliciclastic	Vampire Formation	mid siliciclastic	Vampire Formation	mid siliciclastic		Erosion/non-deposition	Cerro Rajón Formation	Volcanic (including mafic extrusives and intrusives and volcanic breccia. Excluding air fall tuff deposits)	Campito Formation	shallow siliciclastic	Parachilna Formation	shallow siliciclastic	Brusov Formation	fluvial/subaerial/fanglomerate siliciclastic	Zhbruch Formation	shallow siliciclastic	Sukharikha Formation	shallow dolostone	Lebyazhino Formation	evaporitic facies (mostly mixed carbonate evaporitic)	El'gyan Formation	shallow siliciclastic	Danilovo Group: Uspun, Kudulakh, Yuryakh and Bilir formations	shallow limestone	Pestrotsvet Formation	mid limestone	Erkeket Formation	mid limestone		Erosion/non-deposition		Erosion/non-deposition		Erosion/non-deposition	Adoudou Formation	shallow dolostone	Bayangol Formation
526.6	Bonavista Group	mid siliciclastic		Erosion/non-deposition	Shiyantou Formation	shallow siliciclastic	Shuijingtuo Formation	mid siliciclastic	Niutitang/Hetang Formation	deep siliciclastic	Narchilla Formation	mid siliciclastic	Vampire Formation	mid siliciclastic	Vampire Formation	mid siliciclastic		Erosion/non-deposition	Cerro Rajón Formation	Volcanic (including mafic extrusives and intrusives and volcanic breccia. Excluding air fall tuff deposits)	Campito Formation	shallow siliciclastic	Parachilna Formation	shallow siliciclastic	Brusov Formation	fluvial/subaerial/fanglomerate siliciclastic	Zhbruch Formation	shallow siliciclastic	Sukharikha Formation	shallow dolostone	Lebyazhino Formation	evaporitic facies (mostly mixed carbonate evaporitic)	El'gyan Formation	shallow siliciclastic	Danilovo Group: Uspun, Kudulakh, Yuryakh and Bilir formations	shallow limestone	Pestrotsvet Formation	mid limestone	Erkeket Formation	mid limestone		Erosion/non-deposition		Erosion/non-deposition		Erosion/non-deposition	Adoudou Formation	shallow dolostone	Bayangol Formation
526.65	Bonavista Group	shallow limestone		Erosion/non-deposition	Shiyantou Formation	shallow siliciclastic	Shuijingtuo Formation	mid siliciclastic	Niutitang/Hetang Formation	deep siliciclastic	Narchilla Formation	mid siliciclastic	Vampire Formation	mid siliciclastic	Vampire Formation	mid siliciclastic		Erosion/non-deposition	Cerro Rajón Formation	Volcanic (including mafic extrusives and intrusives and volcanic breccia. Excluding air fall tuff deposits)	Campito Formation	shallow siliciclastic	Parachilna Formation	shallow siliciclastic	Brusov Formation	fluvial/subaerial/fanglomerate siliciclastic	Zhbruch Formation	shallow siliciclastic	Sukharikha Formation	shallow dolostone	Lebyazhino Formation	evaporitic facies (mostly mixed carbonate evaporitic)	El'gyan Formation	shallow siliciclastic	Danilovo Group: Uspun, Kudulakh, Yuryakh and Bilir formations	shallow limestone	Pestrotsvet Formation	mid limestone	Erkeket Formation	mid limestone		Erosion/non-deposition		Erosion/non-deposition		Erosion/non-deposition	Adoudou Formation	shallow dolostone	Bayangol Formation
526.7	Bonavista Group	shallow limestone		Erosion/non-deposition	Shiyantou Formation	shallow siliciclastic	Shuijingtuo Formation	phosphorite	Niutitang/Hetang Formation	deep siliciclastic	Narchilla Formation	mid siliciclastic	Vampire Formation	mid siliciclastic	Vampire Formation	mid siliciclastic		Erosion/non-deposition	Cerro Rajón Formation	Volcanic (including mafic extrusives and intrusives and volcanic breccia. Excluding air fall tuff deposits)	Campito Formation	shallow siliciclastic	Parachilna Formation	shallow siliciclastic	Brusov Formation	fluvial/subaerial/fanglomerate siliciclastic	Zhbruch Formation	shallow siliciclastic	Sukharikha Formation	shallow dolostone	Lebyazhino Formation	evaporitic facies (mostly mixed carbonate evaporitic)	El'gyan Formation	shallow siliciclastic	Danilovo Group: Uspun, Kudulakh, Yuryakh and Bilir formations	shallow limestone	Pestrotsvet Formation	mid limestone	Erkeket Formation	mid limestone		Erosion/non-deposition		Erosion/non-deposition		Erosion/non-deposition	Adoudou Formation	shallow dolostone	Bayangol Formation
526.75	Bonavista Group	shallow limestone		Erosion/non-deposition	Shiyantou Formation	shallow siliciclastic	Shuijingtuo Formation	phosphorite	Niutitang/Hetang Formation	deep siliciclastic	Narchilla Formation	mid siliciclastic	Vampire Formation	mid siliciclastic	Vampire Formation	mid siliciclastic		Erosion/non-deposition	Cerro Rajón Formation	Volcanic (including mafic extrusives and intrusives and volcanic breccia. Excluding air fall tuff deposits)	Campito Formation	shallow siliciclastic	Parachilna Formation	shallow siliciclastic	Brusov Formation	fluvial/subaerial/fanglomerate siliciclastic	Zhbruch Formation	shallow siliciclastic	Sukharikha Formation	shallow dolostone	Lebyazhino Formation	evaporitic facies (mostly mixed carbonate evaporitic)	El'gyan Formation	shallow siliciclastic	Danilovo Group: Uspun, Kudulakh, Yuryakh and Bilir formations	shallow limestone	Pestrotsvet Formation	mid limestone	Erkeket Formation	mid limestone		Erosion/non-deposition		Erosion/non-deposition		Erosion/non-deposition	Adoudou Formation	shallow dolostone	Bayangol Formation
526.8	Bonavista Group	shallow limestone		Erosion/non-deposition	Shiyantou Formation	shallow siliciclastic	Shuijingtuo Formation	phosphorite	Niutitang/Hetang Formation	deep siliciclastic	Narchilla Formation	mid siliciclastic	Vampire Formation	mid siliciclastic	Vampire Formation	mid siliciclastic		Erosion/non-deposition	Cerro Rajón Formation	Volcanic (including mafic extrusives and intrusives and volcanic breccia. Excluding air fall tuff deposits)	Campito Formation	shallow siliciclastic	Parachilna Formation	shallow siliciclastic	Brusov Formation	fluvial/subaerial/fanglomerate siliciclastic	Zhbruch Formation	shallow siliciclastic	Sukharikha Formation	shallow dolostone	Lebyazhino Formation	evaporitic facies (mostly mixed carbonate evaporitic)	El'gyan Formation	shallow siliciclastic	Danilovo Group: Uspun, Kudulakh, Yuryakh and Bilir formations	shallow limestone	Pestrotsvet Formation	mid limestone	Erkeket Formation	mid limestone		Erosion/non-deposition		Erosion/non-deposition		Erosion/non-deposition	Adoudou Formation	shallow dolostone	Bayangol Formation
526.85	Bonavista Group	shallow limestone		Erosion/non-deposition	Shiyantou Formation	shallow siliciclastic	Shuijingtuo Formation	phosphorite	Niutitang/Hetang Formation	deep siliciclastic	Narchilla Formation	mid siliciclastic	Vampire Formation	mid siliciclastic	Vampire Formation	mid siliciclastic		Erosion/non-deposition	Cerro Rajón Formation	shallow siliciclastic	Campito Formation	shallow siliciclastic	Parachilna Formation	shallow siliciclastic	Brusov Formation	fluvial/subaerial/fanglomerate siliciclastic	Zhbruch Formation	shallow siliciclastic	Sukharikha Formation	shallow dolostone	Lebyazhino Formation	evaporitic facies (mostly mixed carbonate evaporitic)	El'gyan Formation	shallow siliciclastic	Danilovo Group: Uspun, Kudulakh, Yuryakh and Bilir formations	shallow limestone	Pestrotsvet Formation	mid limestone	Erkeket Formation	mid limestone		Erosion/non-deposition		Erosion/non-deposition		Erosion/non-deposition	Adoudou Formation	shallow dolostone	Bayangol Formation
526.9	Bonavista Group	shallow limestone		Erosion/non-deposition	Shiyantou Formation	shallow siliciclastic	Shuijingtuo Formation	phosphorite	Niutitang/Hetang Formation	deep siliciclastic	Narchilla Formation	mid siliciclastic	Vampire Formation	mid siliciclastic	Vampire Formation	mid siliciclastic		Erosion/non-deposition	Cerro Rajón Formation	shallow siliciclastic	Campito Formation	shallow siliciclastic	Parachilna Formation	shallow siliciclastic	Brusov Formation	fluvial/subaerial/fanglomerate siliciclastic	Zhbruch Formation	shallow siliciclastic	Sukharikha Formation	shallow dolostone	Lebyazhino Formation	evaporitic facies (mostly mixed carbonate evaporitic)	El'gyan Formation	shallow siliciclastic	Danilovo Group: Uspun, Kudulakh, Yuryakh and Bilir formations	shallow limestone	Pestrotsvet Formation	mid limestone	Erkeket Formation	mid limestone		Erosion/non-deposition		Erosion/non-deposition		Erosion/non-deposition	Adoudou Formation	shallow dolostone	Bayangol Formation
526.95	Bonavista Group	shallow limestone		Erosion/non-deposition	Shiyantou Formation	shallow siliciclastic	Shuijingtuo Formation	phosphorite	Niutitang/Hetang Formation	deep siliciclastic	Narchilla Formation	mid siliciclastic	Vampire Formation	mid siliciclastic	Vampire Formation	mid siliciclastic		Erosion/non-deposition	Cerro Rajón Formation	shallow siliciclastic	Campito Formation	shallow siliciclastic	Parachilna Formation	shallow siliciclastic	Brusov Formation	fluvial/subaerial/fanglomerate siliciclastic	Zhbruch Formation	shallow siliciclastic	Sukharikha Formation	shallow dolostone	Lebyazhino Formation	shallow dolostone	El'gyan Formation	shallow siliciclastic	Danilovo Group: Uspun, Kudulakh, Yuryakh and Bilir formations	shallow limestone	Pestrotsvet Formation	mid limestone	Erkeket Formation	mid limestone		Erosion/non-deposition		Erosion/non-deposition		Erosion/non-deposition	Adoudou Formation	shallow dolostone	Bayangol Formation
527	Bonavista Group	shallow limestone		Erosion/non-deposition	Shiyantou Formation	shallow siliciclastic	Shuijingtuo Formation	phosphorite	Niutitang/Hetang Formation	deep siliciclastic	Narchilla Formation	mid siliciclastic	Vampire Formation	mid siliciclastic	Vampire Formation	mid siliciclastic		Erosion/non-deposition	Cerro Rajón Formation	shallow siliciclastic	Campito Formation	shallow siliciclastic	Parachilna Formation	shallow siliciclastic	Brusov Formation	fluvial/subaerial/fanglomerate siliciclastic	Zhbruch Formation	shallow siliciclastic	Sukharikha Formation	shallow dolostone	Lebyazhino Formation	shallow dolostone	El'gyan Formation	shallow siliciclastic	Danilovo Group: Uspun, Kudulakh, Yuryakh and Bilir formations	shallow limestone	Pestrotsvet Formation	mid limestone	Erkeket Formation	mid limestone		Erosion/non-deposition		Erosion/non-deposition		Erosion/non-deposition	Adoudou Formation	shallow dolostone	Bayangol Formation
527.05	Bonavista Group	mid siliciclastic		Erosion/non-deposition	Shiyantou Formation	shallow siliciclastic	Shuijingtuo Formation	phosphorite	Niutitang/Hetang Formation	deep siliciclastic	Narchilla Formation	mid siliciclastic	Vampire Formation	mid siliciclastic	Vampire Formation	mid siliciclastic		Erosion/non-deposition	Cerro Rajón Formation	shallow siliciclastic	Campito Formation	shallow siliciclastic	Parachilna Formation	shallow siliciclastic	Brusov Formation	fluvial/subaerial/fanglomerate siliciclastic	Zhbruch Formation	shallow siliciclastic	Sukharikha Formation	shallow dolostone	Lebyazhino Formation	shallow dolostone	El'gyan Formation	shallow dolostone	Danilovo Group: Uspun, Kudulakh, Yuryakh and Bilir formations	shallow limestone	Pestrotsvet Formation	mid limestone	Erkeket Formation	mid limestone		Erosion/non-deposition		Erosion/non-deposition		Erosion/non-deposition	Adoudou Formation	shallow dolostone	Bayangol Formation
527.1	Bonavista Group	mid siliciclastic		Erosion/non-deposition	Shiyantou Formation	shallow siliciclastic	Shuijingtuo Formation	phosphorite	Niutitang/Hetang Formation	deep siliciclastic	Narchilla Formation	mid siliciclastic	Vampire Formation	mid siliciclastic	Vampire Formation	mid siliciclastic		Erosion/non-deposition	Cerro Rajón Formation	shallow siliciclastic	Campito Formation	shallow siliciclastic	Parachilna Formation	shallow siliciclastic	Brusov Formation	fluvial/subaerial/fanglomerate siliciclastic	Zhbruch Formation	shallow siliciclastic	Sukharikha Formation	shallow dolostone	Lebyazhino Formation	shallow dolostone	El'gyan Formation	shallow dolostone	Danilovo Group: Uspun, Kudulakh, Yuryakh and Bilir formations	shallow limestone	Pestrotsvet Formation	mid limestone	Erkeket Formation	mid limestone		Erosion/non-deposition		Erosion/non-deposition		Erosion/non-deposition	Adoudou Formation	shallow dolostone	Bayangol Formation
527.15	Bonavista Group	mid siliciclastic		Erosion/non-deposition	Shiyantou Formation	shallow siliciclastic	Shuijingtuo Formation	phosphorite	Niutitang/Hetang Formation	deep siliciclastic	Narchilla Formation	mid siliciclastic	Vampire Formation	mid siliciclastic	Vampire Formation	mid siliciclastic		Erosion/non-deposition	Cerro Rajón Formation	shallow siliciclastic	Campito Formation	shallow siliciclastic	Parachilna Formation	shallow siliciclastic	Brusov Formation	fluvial/subaerial/fanglomerate siliciclastic	Zhbruch Formation	shallow siliciclastic	Sukharikha Formation	shallow dolostone	Lebyazhino Formation	shallow dolostone	El'gyan Formation	shallow dolostone	Danilovo Group: Uspun, Kudulakh, Yuryakh and Bilir formations	shallow limestone	Pestrotsvet Formation	mid limestone	Erkeket Formation	mid limestone		Erosion/non-deposition		Erosion/non-deposition		Erosion/non-deposition	Adoudou Formation	shallow dolostone	Bayangol Formation
527.2	Bonavista Group	mid siliciclastic		Erosion/non-deposition	Shiyantou Formation	shallow siliciclastic	Shuijingtuo Formation	phosphorite	Niutitang/Hetang Formation	deep siliciclastic	Narchilla Formation	mid siliciclastic	Vampire Formation	mid siliciclastic	Vampire Formation	mid siliciclastic		Erosion/non-deposition	Cerro Rajón Formation	shallow siliciclastic	Campito Formation	shallow siliciclastic	Parachilna Formation	shallow siliciclastic	Brusov Formation	fluvial/subaerial/fanglomerate siliciclastic	Zhbruch Formation	shallow siliciclastic	Sukharikha Formation	shallow dolostone	Lebyazhino Formation	shallow dolostone	El'gyan Formation	shallow dolostone	Danilovo Group: Uspun, Kudulakh, Yuryakh and Bilir formations	shallow limestone	Pestrotsvet Formation	mid limestone	Erkeket Formation	mid limestone		Erosion/non-deposition		Erosion/non-deposition		Erosion/non-deposition	Adoudou Formation	shallow dolostone	Bayangol Formation
527.25	Bonavista Group	mid siliciclastic		Erosion/non-deposition	Shiyantou Formation	shallow siliciclastic	Shuijingtuo Formation	phosphorite	Niutitang/Hetang Formation	deep siliciclastic	Narchilla Formation	mid siliciclastic	Vampire Formation	mid siliciclastic	Vampire Formation	mid siliciclastic		Erosion/non-deposition	Cerro Rajón Formation	shallow siliciclastic	Campito Formation	shallow siliciclastic	Parachilna Formation	shallow siliciclastic	Brusov Formation	fluvial/subaerial/fanglomerate siliciclastic	Zhbruch Formation	shallow siliciclastic	Sukharikha Formation	shallow dolostone	Lebyazhino Formation	shallow dolostone	El'gyan Formation	shallow dolostone	Danilovo Group: Uspun, Kudulakh, Yuryakh and Bilir formations	shallow limestone	Pestrotsvet Formation	mid limestone	Erkeket Formation	mid limestone		Erosion/non-deposition		Erosion/non-deposition		Erosion/non-deposition	Adoudou Formation	shallow dolostone	Bayangol Formation
527.3	Bonavista Group	mid siliciclastic		Erosion/non-deposition	Shiyantou Formation	shallow siliciclastic	Shuijingtuo Formation	phosphorite	Niutitang/Hetang Formation	deep siliciclastic	Narchilla Formation	mid siliciclastic	Vampire Formation	mid siliciclastic	Vampire Formation	mid siliciclastic		Erosion/non-deposition	Cerro Rajón Formation	shallow siliciclastic	Campito Formation	shallow siliciclastic	Parachilna Formation	shallow siliciclastic	Brusov Formation	fluvial/subaerial/fanglomerate siliciclastic	Zhbruch Formation	shallow siliciclastic	Sukharikha Formation	shallow dolostone	Lebyazhino Formation	shallow dolostone	El'gyan Formation	shallow dolostone	Danilovo Group: Uspun, Kudulakh, Yuryakh and Bilir formations	shallow limestone	Pestrotsvet Formation	mid limestone	Erkeket Formation	mid limestone		Erosion/non-deposition		Erosion/non-deposition		Erosion/non-deposition	Adoudou Formation	shallow dolostone	Bayangol Formation
527.35	Bonavista Group	mid siliciclastic		Erosion/non-deposition	Shiyantou Formation	shallow siliciclastic	Shuijingtuo Formation	phosphorite	Niutitang/Hetang Formation	deep siliciclastic	Narchilla Formation	mid siliciclastic	Vampire Formation	mid siliciclastic	Vampire Formation	mid siliciclastic		Erosion/non-deposition	Cerro Rajón Formation	shallow siliciclastic	Campito Formation	shallow siliciclastic	Parachilna Formation	shallow siliciclastic	Brusov Formation	fluvial/subaerial/fanglomerate siliciclastic	Zhbruch Formation	shallow siliciclastic	Sukharikha Formation	shallow dolostone	Lebyazhino Formation	shallow dolostone	El'gyan Formation	shallow dolostone	Danilovo Group: Uspun, Kudulakh, Yuryakh and Bilir formations	shallow limestone	Pestrotsvet Formation	mid limestone	Erkeket Formation	mid limestone		Erosion/non-deposition		Erosion/non-deposition		Erosion/non-deposition	Adoudou Formation	shallow dolostone	Bayangol Formation
527.4	Bonavista Group	mid siliciclastic		Erosion/non-deposition	Shiyantou Formation	shallow siliciclastic	Shuijingtuo Formation	phosphorite	Niutitang/Hetang Formation	deep siliciclastic	Narchilla Formation	mid siliciclastic	Vampire Formation	mid siliciclastic	Vampire Formation	mid siliciclastic		Erosion/non-deposition	Cerro Rajón Formation	shallow siliciclastic	Campito Formation	shallow siliciclastic	Parachilna Formation	shallow siliciclastic	Brusov Formation	fluvial/subaerial/fanglomerate siliciclastic	Zhbruch Formation	shallow siliciclastic	Sukharikha Formation	shallow dolostone	Lebyazhino Formation	shallow dolostone	El'gyan Formation	shallow dolostone	Danilovo Group: Uspun, Kudulakh, Yuryakh and Bilir formations	shallow limestone	Pestrotsvet Formation	mid limestone	Erkeket Formation	mid limestone		Erosion/non-deposition		Erosion/non-deposition		Erosion/non-deposition	Adoudou Formation	shallow dolostone	Bayangol Formation
527.45	Bonavista Group	mid siliciclastic		Erosion/non-deposition	Shiyantou Formation	shallow siliciclastic	Shuijingtuo Formation	phosphorite	Niutitang/Hetang Formation	deep siliciclastic	Narchilla Formation	mid siliciclastic	Vampire Formation	mid siliciclastic	Vampire Formation	mid siliciclastic		Erosion/non-deposition	Cerro Rajón Formation	shallow siliciclastic	Campito Formation	shallow siliciclastic	Parachilna Formation	shallow siliciclastic	Brusov Formation	fluvial/subaerial/fanglomerate siliciclastic	Zhbruch Formation	shallow siliciclastic	Sukharikha Formation	shallow dolostone	Lebyazhino Formation	shallow dolostone	El'gyan Formation	shallow dolostone	Danilovo Group: Uspun, Kudulakh, Yuryakh and Bilir formations	shallow limestone	Pestrotsvet Formation	mid limestone	Erkeket Formation	mid limestone		Erosion/non-deposition		Erosion/non-deposition		Erosion/non-deposition	Adoudou Formation	shallow dolostone	Bayangol Formation
527.5	Bonavista Group	mid siliciclastic		Erosion/non-deposition	Shiyantou Formation	shallow siliciclastic	Shuijingtuo Formation	phosphorite	Niutitang/Hetang Formation	deep siliciclastic	Narchilla Formation	mid siliciclastic	Vampire Formation	mid siliciclastic	Vampire Formation	mid siliciclastic		Erosion/non-deposition	Cerro Rajón Formation	shallow siliciclastic	Campito Formation	shallow siliciclastic	Parachilna Formation	shallow siliciclastic	Brusov Formation	fluvial/subaerial/fanglomerate siliciclastic	Zhbruch Formation	shallow siliciclastic	Sukharikha Formation	shallow dolostone	Lebyazhino Formation	shallow dolostone	El'gyan Formation	shallow dolostone	Danilovo Group: Uspun, Kudulakh, Yuryakh and Bilir formations	shallow limestone	Pestrotsvet Formation	mid limestone	Erkeket Formation	mid limestone		Erosion/non-deposition		Erosion/non-deposition		Erosion/non-deposition	Adoudou Formation	shallow dolostone	Bayangol Formation
527.55	Bonavista Group	mid siliciclastic		Erosion/non-deposition	Shiyantou Formation	phosphorite	Shuijingtuo Formation	mid siliciclastic	Niutitang/Hetang Formation	deep siliciclastic	Narchilla Formation	mid siliciclastic	Vampire Formation	mid siliciclastic	Vampire Formation	mid siliciclastic		Erosion/non-deposition	Cerro Rajón Formation	shallow siliciclastic	Campito Formation	shallow siliciclastic	Parachilna Formation	shallow siliciclastic	Brusov Formation	fluvial/subaerial/fanglomerate siliciclastic	Zhbruch Formation	shallow siliciclastic	Sukharikha Formation	shallow dolostone	Lebyazhino Formation	shallow dolostone	El'gyan Formation	shallow dolostone	Danilovo Group: Uspun, Kudulakh, Yuryakh and Bilir formations	shallow limestone	Pestrotsvet Formation	mid limestone	Erkeket Formation	mid limestone		Erosion/non-deposition		Erosion/non-deposition		Erosion/non-deposition	Adoudou Formation	shallow dolostone	Bayangol Formation
527.6	Bonavista Group	mid siliciclastic		Erosion/non-deposition	Shiyantou Formation	phosphorite	Shuijingtuo Formation	mid siliciclastic	Niutitang/Hetang Formation	deep siliciclastic	Narchilla Formation	mid siliciclastic	Vampire Formation	mid siliciclastic	Vampire Formation	mid siliciclastic		Erosion/non-deposition	Cerro Rajón Formation	shallow siliciclastic	Campito Formation	shallow siliciclastic	Parachilna Formation	shallow siliciclastic	Brusov Formation	fluvial/subaerial/fanglomerate siliciclastic	Zhbruch Formation	shallow siliciclastic	Sukharikha Formation	shallow dolostone	Lebyazhino Formation	shallow dolostone	El'gyan Formation	shallow dolostone	Danilovo Group: Uspun, Kudulakh, Yuryakh and Bilir formations	shallow limestone	Pestrotsvet Formation	mid limestone	Erkeket Formation	mid limestone		Erosion/non-deposition		Erosion/non-deposition		Erosion/non-deposition	Adoudou Formation	shallow dolostone	Bayangol Formation
527.65	Bonavista Group	shallow limestone		Erosion/non-deposition	Shiyantou Formation	phosphorite	Shuijingtuo Formation	mid siliciclastic	Niutitang/Hetang Formation	deep siliciclastic	Narchilla Formation	mid siliciclastic	Vampire Formation	mid siliciclastic	Vampire Formation	mid siliciclastic		Erosion/non-deposition	Cerro Rajón Formation	shallow siliciclastic	Campito Formation	shallow siliciclastic	Parachilna Formation	shallow siliciclastic	Brusov Formation	fluvial/subaerial/fanglomerate siliciclastic	Zhbruch Formation	shallow siliciclastic	Sukharikha Formation	shallow dolostone	Lebyazhino Formation	shallow dolostone	El'gyan Formation	shallow dolostone	Danilovo Group: Uspun, Kudulakh, Yuryakh and Bilir formations	evaporitic facies (mostly mixed carbonate evaporitic)	Pestrotsvet Formation	mid limestone	Erkeket Formation	mid limestone		Erosion/non-deposition		Erosion/non-deposition		Erosion/non-deposition	Adoudou Formation	shallow dolostone	Bayangol Formation
527.7	Bonavista Group	shallow limestone		Erosion/non-deposition	Shiyantou Formation	phosphorite	Shuijingtuo Formation	mid siliciclastic	Niutitang/Hetang Formation	deep siliciclastic	Narchilla Formation	mid siliciclastic	Vampire Formation	mid siliciclastic	Vampire Formation	mid siliciclastic		Erosion/non-deposition	Cerro Rajón Formation	shallow siliciclastic	Campito Formation	shallow siliciclastic	Parachilna Formation	shallow siliciclastic	Brusov Formation	fluvial/subaerial/fanglomerate siliciclastic	Zhbruch Formation	shallow siliciclastic	Sukharikha Formation	shallow dolostone	Lebyazhino Formation	shallow dolostone	El'gyan Formation	shallow dolostone	Danilovo Group: Uspun, Kudulakh, Yuryakh and Bilir formations	evaporitic facies (mostly mixed carbonate evaporitic)		Erosion/non-deposition		Erosion/non-deposition		Erosion/non-deposition		Erosion/non-deposition		Erosion/non-deposition	Adoudou Formation	shallow dolostone	Bayangol Formation
527.75	Bonavista Group	shallow limestone		Erosion/non-deposition	Shiyantou Formation	phosphorite	Shuijingtuo Formation	mid siliciclastic	Niutitang/Hetang Formation	deep siliciclastic	Narchilla Formation	mid siliciclastic	Vampire Formation	mid siliciclastic	Vampire Formation	mid siliciclastic		Erosion/non-deposition	Cerro Rajón Formation	shallow siliciclastic	Campito Formation	shallow siliciclastic	Parachilna Formation	shallow siliciclastic	Brusov Formation	fluvial/subaerial/fanglomerate siliciclastic	Zhbruch Formation	shallow siliciclastic	Sukharikha Formation	shallow dolostone	Lebyazhino Formation	shallow dolostone	El'gyan Formation	shallow dolostone	Danilovo Group: Uspun, Kudulakh, Yuryakh and Bilir formations	evaporitic facies (mostly mixed carbonate evaporitic)		Erosion/non-deposition		Erosion/non-deposition		Erosion/non-deposition		Erosion/non-deposition		Erosion/non-deposition	Adoudou Formation	shallow dolostone	Bayangol Formation
527.8	Bonavista Group	shallow limestone		Erosion/non-deposition	Shiyantou Formation	phosphorite	Shuijingtuo Formation	mid siliciclastic	Niutitang/Hetang Formation	deep siliciclastic	Narchilla Formation	mid siliciclastic	Vampire Formation	mid siliciclastic	Vampire Formation	mid siliciclastic		Erosion/non-deposition	Cerro Rajón Formation	shallow siliciclastic	Campito Formation	shallow siliciclastic	Parachilna Formation	shallow siliciclastic	Brusov Formation	fluvial/subaerial/fanglomerate siliciclastic	Zhbruch Formation	shallow siliciclastic	Sukharikha Formation	shallow dolostone	Lebyazhino Formation	shallow dolostone	El'gyan Formation	shallow dolostone	Danilovo Group: Uspun, Kudulakh, Yuryakh and Bilir formations	evaporitic facies (mostly mixed carbonate evaporitic)		Erosion/non-deposition		Erosion/non-deposition		Erosion/non-deposition		Erosion/non-deposition		Erosion/non-deposition	Adoudou Formation	shallow dolostone	Bayangol Formation
527.85	Bonavista Group	shallow limestone		Erosion/non-deposition	Shiyantou Formation	phosphorite	Shuijingtuo Formation	mid siliciclastic	Niutitang/Hetang Formation	deep siliciclastic	Narchilla Formation	mid siliciclastic	Vampire Formation	mid siliciclastic	Vampire Formation	mid siliciclastic		Erosion/non-deposition	Cerro Rajón Formation	shallow siliciclastic	Campito Formation	shallow siliciclastic	Parachilna Formation	shallow siliciclastic	Brusov Formation	fluvial/subaerial/fanglomerate siliciclastic	Zhbruch Formation	shallow siliciclastic	Sukharikha Formation	shallow dolostone	Lebyazhino Formation	shallow dolostone	El'gyan Formation	shallow dolostone	Danilovo Group: Uspun, Kudulakh, Yuryakh and Bilir formations	evaporitic facies (mostly mixed carbonate evaporitic)		Erosion/non-deposition		Erosion/non-deposition		Erosion/non-deposition		Erosion/non-deposition		Erosion/non-deposition	Adoudou Formation	shallow dolostone	Bayangol Formation
527.9	Bonavista Group	shallow limestone		Erosion/non-deposition	Shiyantou Formation	phosphorite	Shuijingtuo Formation	mid siliciclastic	Niutitang/Hetang Formation	deep siliciclastic	Narchilla Formation	mid siliciclastic	Vampire Formation	mid siliciclastic	Vampire Formation	mid siliciclastic		Erosion/non-deposition	Cerro Rajón Formation	shallow siliciclastic	Campito Formation	shallow siliciclastic	Parachilna Formation	shallow siliciclastic	Brusov Formation	fluvial/subaerial/fanglomerate siliciclastic	Zhbruch Formation	shallow siliciclastic	Sukharikha Formation	shallow dolostone	Lebyazhino Formation	shallow dolostone	El'gyan Formation	shallow dolostone	Danilovo Group: Uspun, Kudulakh, Yuryakh and Bilir formations	evaporitic facies (mostly mixed carbonate evaporitic)		Erosion/non-deposition		Erosion/non-deposition		Erosion/non-deposition		Erosion/non-deposition		Erosion/non-deposition	Adoudou Formation	shallow dolostone	Bayangol Formation
527.95	Bonavista Group	shallow limestone		Erosion/non-deposition	Shiyantou Formation	phosphorite	Shuijingtuo Formation	mid siliciclastic	Niutitang/Hetang Formation	deep siliciclastic	Narchilla Formation	mid siliciclastic	Vampire Formation	mid siliciclastic	Vampire Formation	mid siliciclastic		Erosion/non-deposition	Cerro Rajón Formation	shallow siliciclastic	Campito Formation	shallow siliciclastic	Parachilna Formation	shallow siliciclastic	Brusov Formation	fluvial/subaerial/fanglomerate siliciclastic	Zhbruch Formation	shallow siliciclastic	Sukharikha Formation	shallow dolostone	Lebyazhino Formation	shallow dolostone	El'gyan Formation	shallow dolostone	Danilovo Group: Uspun, Kudulakh, Yuryakh and Bilir formations	evaporitic facies (mostly mixed carbonate evaporitic)		Erosion/non-deposition		Erosion/non-deposition		Erosion/non-deposition		Erosion/non-deposition		Erosion/non-deposition	Adoudou Formation	shallow dolostone	Bayangol Formation
528	Bonavista Group	shallow limestone		Erosion/non-deposition	Shiyantou Formation	phosphorite	Shuijingtuo Formation	mid siliciclastic	Niutitang/Hetang Formation	deep siliciclastic	Narchilla Formation	mid siliciclastic	Vampire Formation	mid siliciclastic	Vampire Formation	mid siliciclastic		Erosion/non-deposition	Cerro Rajón Formation	shallow siliciclastic	Campito Formation	shallow siliciclastic	Uratanna Formation	shallow siliciclastic	Brusov Formation	fluvial/subaerial/fanglomerate siliciclastic	Zhbruch Formation	shallow siliciclastic	Sukharikha Formation	shallow dolostone	Lebyazhino Formation	shallow dolostone	El'gyan Formation	shallow dolostone	Danilovo Group: Uspun, Kudulakh, Yuryakh and Bilir formations	evaporitic facies (mostly mixed carbonate evaporitic)		Erosion/non-deposition		Erosion/non-deposition		Erosion/non-deposition		Erosion/non-deposition		Erosion/non-deposition	Adoudou Formation	shallow dolostone	Bayangol Formation
528.05	Bonavista Group	shallow limestone	lower Hartshill Sandstone Formation and equivalents	shallow siliciclastic		Erosion/non-deposition		Erosion/non-deposition	Niutitang/Hetang Formation	deep siliciclastic	Narchilla Formation	mid siliciclastic	Backbone Ranges Formation	shallow siliciclastic	Backbone Ranges Formation	shallow siliciclastic		Erosion/non-deposition	Cerro Rajón Formation	shallow siliciclastic		Erosion/non-deposition	Uratanna Formation	shallow siliciclastic	Nyugus Formation	shallow siliciclastic	Khmielnitsky Formation	mid siliciclastic	Sukharikha Formation	shallow dolostone	Nemchanka Formation	shallow siliciclastic	Nokhtuysk Formation	shallow siliciclastic	Danilovo Group: Uspun, Kudulakh, Yuryakh and Bilir formations	evaporitic facies (mostly mixed carbonate evaporitic)		Erosion/non-deposition		Erosion/non-deposition		Erosion/non-deposition		Erosion/non-deposition		Erosion/non-deposition	Adoudou Formation	shallow dolostone	Bayangol Formation
528.1	Bonavista Group	shallow limestone	lower Hartshill Sandstone Formation and equivalents	shallow siliciclastic		Erosion/non-deposition		Erosion/non-deposition	Niutitang/Hetang Formation	deep siliciclastic	Narchilla Formation	mid siliciclastic	Backbone Ranges Formation	shallow siliciclastic	Backbone Ranges Formation	shallow siliciclastic		Erosion/non-deposition	Cerro Rajón Formation	shallow siliciclastic		Erosion/non-deposition	Uratanna Formation	shallow siliciclastic	Nyugus Formation	shallow siliciclastic	Khmielnitsky Formation	mid siliciclastic	Sukharikha Formation	shallow dolostone	Nemchanka Formation	shallow siliciclastic	Nokhtuysk Formation	shallow siliciclastic	Danilovo Group: Uspun, Kudulakh, Yuryakh and Bilir formations	evaporitic facies (mostly mixed carbonate evaporitic)		Erosion/non-deposition		Erosion/non-deposition		Erosion/non-deposition		Erosion/non-deposition		Erosion/non-deposition	Adoudou Formation	shallow dolostone	Bayangol Formation
528.15	Bonavista Group	shallow limestone	lower Hartshill Sandstone Formation and equivalents	shallow siliciclastic		Erosion/non-deposition		Erosion/non-deposition	Niutitang/Hetang Formation	deep siliciclastic	Narchilla Formation	mid siliciclastic	Backbone Ranges Formation	shallow siliciclastic	Backbone Ranges Formation	shallow siliciclastic		Erosion/non-deposition	Cerro Rajón Formation	shallow siliciclastic		Erosion/non-deposition	Uratanna Formation	shallow siliciclastic	Nyugus Formation	shallow siliciclastic	Khmielnitsky Formation	mid siliciclastic	Sukharikha Formation	shallow dolostone	Nemchanka Formation	shallow siliciclastic	Nokhtuysk Formation	shallow siliciclastic	Danilovo Group: Uspun, Kudulakh, Yuryakh and Bilir formations	evaporitic facies (mostly mixed carbonate evaporitic)		Erosion/non-deposition		Erosion/non-deposition		Erosion/non-deposition		Erosion/non-deposition		Erosion/non-deposition	Adoudou Formation	shallow dolostone	Bayangol Formation
528.2	Bonavista Group	shallow limestone	lower Hartshill Sandstone Formation and equivalents	shallow siliciclastic		Erosion/non-deposition		Erosion/non-deposition	Niutitang/Hetang Formation	deep siliciclastic	Narchilla Formation	mid siliciclastic	Backbone Ranges Formation	shallow siliciclastic	Backbone Ranges Formation	shallow siliciclastic		Erosion/non-deposition	Cerro Rajón Formation	shallow siliciclastic		Erosion/non-deposition	Uratanna Formation	shallow siliciclastic	Nyugus Formation	shallow siliciclastic	Khmielnitsky Formation	mid siliciclastic	Sukharikha Formation	shallow dolostone	Nemchanka Formation	shallow siliciclastic	Nokhtuysk Formation	shallow siliciclastic	Danilovo Group: Uspun, Kudulakh, Yuryakh and Bilir formations	evaporitic facies (mostly mixed carbonate evaporitic)		Erosion/non-deposition		Erosion/non-deposition		Erosion/non-deposition		Erosion/non-deposition		Erosion/non-deposition	Adoudou Formation	shallow dolostone	Bayangol Formation
528.25	Random Formation	shallow siliciclastic	lower Hartshill Sandstone Formation and equivalents	shallow siliciclastic		Erosion/non-deposition		Erosion/non-deposition	Niutitang/Hetang Formation	deep siliciclastic	Narchilla Formation	mid siliciclastic	Backbone Ranges Formation	shallow siliciclastic	Backbone Ranges Formation	shallow siliciclastic		Erosion/non-deposition	Cerro Rajón Formation	shallow siliciclastic		Erosion/non-deposition	Uratanna Formation	shallow siliciclastic	Nyugus Formation	shallow siliciclastic	Khmielnitsky Formation	mid siliciclastic	Sukharikha Formation	shallow dolostone	Nemchanka Formation	shallow siliciclastic	Nokhtuysk Formation	shallow siliciclastic	Danilovo Group: Uspun, Kudulakh, Yuryakh and Bilir formations	evaporitic facies (mostly mixed carbonate evaporitic)		Erosion/non-deposition		Erosion/non-deposition		Erosion/non-deposition		Erosion/non-deposition		Erosion/non-deposition	Adoudou Formation	shallow dolostone	Bayangol Formation
528.3	Random Formation	shallow siliciclastic	lower Hartshill Sandstone Formation and equivalents	shallow siliciclastic		Erosion/non-deposition		Erosion/non-deposition	Niutitang/Hetang Formation	deep siliciclastic	Narchilla Formation	mid siliciclastic	Backbone Ranges Formation	shallow siliciclastic	Backbone Ranges Formation	shallow siliciclastic		Erosion/non-deposition	Cerro Rajón Formation	shallow siliciclastic		Erosion/non-deposition	Uratanna Formation	shallow siliciclastic	Nyugus Formation	shallow siliciclastic	Khmielnitsky Formation	mid siliciclastic	Sukharikha Formation	shallow dolostone	Nemchanka Formation	shallow siliciclastic	Nokhtuysk Formation	shallow siliciclastic	Danilovo Group: Uspun, Kudulakh, Yuryakh and Bilir formations	evaporitic facies (mostly mixed carbonate evaporitic)		Erosion/non-deposition		Erosion/non-deposition		Erosion/non-deposition		Erosion/non-deposition		Erosion/non-deposition	Adoudou Formation	shallow dolostone	Bayangol Formation
528.35	Random Formation	shallow siliciclastic	lower Hartshill Sandstone Formation and equivalents	shallow siliciclastic		Erosion/non-deposition		Erosion/non-deposition	Niutitang/Hetang Formation	deep siliciclastic	Narchilla Formation	mid siliciclastic	Backbone Ranges Formation	shallow siliciclastic	Backbone Ranges Formation	shallow siliciclastic		Erosion/non-deposition	Cerro Rajón Formation	shallow siliciclastic		Erosion/non-deposition	Uratanna Formation	shallow siliciclastic	Nyugus Formation	shallow siliciclastic	Khmielnitsky Formation	mid siliciclastic	Sukharikha Formation	shallow dolostone	Nemchanka Formation	shallow siliciclastic	Nokhtuysk Formation	shallow siliciclastic	Danilovo Group: Uspun, Kudulakh, Yuryakh and Bilir formations	evaporitic facies (mostly mixed carbonate evaporitic)		Erosion/non-deposition		Erosion/non-deposition		Erosion/non-deposition		Erosion/non-deposition		Erosion/non-deposition	Adoudou Formation	shallow dolostone	Bayangol Formation
528.4	Random Formation	shallow siliciclastic	lower Hartshill Sandstone Formation and equivalents	shallow siliciclastic	Zhujiaqing Formation, Dahai Member	shallow limestone		Erosion/non-deposition	Niutitang/Hetang Formation	deep siliciclastic	Narchilla Formation	mid siliciclastic	Backbone Ranges Formation	shallow siliciclastic	Backbone Ranges Formation	shallow siliciclastic		Erosion/non-deposition	Cerro Rajón Formation	shallow siliciclastic		Erosion/non-deposition	Uratanna Formation	shallow siliciclastic	Nyugus Formation	shallow siliciclastic	Khmielnitsky Formation	mid siliciclastic	Sukharikha Formation	shallow dolostone	Nemchanka Formation	shallow siliciclastic	Nokhtuysk Formation	shallow siliciclastic	Danilovo Group: Uspun, Kudulakh, Yuryakh and Bilir formations	evaporitic facies (mostly mixed carbonate evaporitic)		Erosion/non-deposition		Erosion/non-deposition		Erosion/non-deposition		Erosion/non-deposition		Erosion/non-deposition	Adoudou Formation	shallow dolostone	Bayangol Formation
528.45	Random Formation	shallow siliciclastic	lower Hartshill Sandstone Formation and equivalents	shallow siliciclastic	Zhujiaqing Formation, Dahai Member	shallow limestone		Erosion/non-deposition	Niutitang/Hetang Formation	deep siliciclastic	Narchilla Formation	mid siliciclastic	Backbone Ranges Formation	shallow siliciclastic	Backbone Ranges Formation	shallow siliciclastic		Erosion/non-deposition	Cerro Rajón Formation	shallow siliciclastic		Erosion/non-deposition	Uratanna Formation	shallow siliciclastic	Nyugus Formation	shallow siliciclastic	Khmielnitsky Formation	mid siliciclastic	Sukharikha Formation	shallow dolostone	Nemchanka Formation	shallow siliciclastic	Nokhtuysk Formation	shallow siliciclastic	Danilovo Group: Uspun, Kudulakh, Yuryakh and Bilir formations	evaporitic facies (mostly mixed carbonate evaporitic)	Ust'-Yudoma Formation	shallow dolostone	Chuskuna Formation	shallow siliciclastic		Erosion/non-deposition		Erosion/non-deposition		Erosion/non-deposition	Adoudou Formation	shallow dolostone	Bayangol Formation
528.5	Random Formation	shallow siliciclastic	lower Hartshill Sandstone Formation and equivalents	shallow siliciclastic	Zhujiaqing Formation, Dahai Member	shallow limestone		Erosion/non-deposition	Niutitang/Hetang Formation	deep siliciclastic	Narchilla Formation	mid siliciclastic	Backbone Ranges Formation	shallow siliciclastic	Backbone Ranges Formation	shallow siliciclastic		Erosion/non-deposition	Cerro Rajón Formation	shallow siliciclastic		Erosion/non-deposition	Uratanna Formation	shallow siliciclastic	Nyugus Formation	shallow siliciclastic	Khmielnitsky Formation	mid siliciclastic	Sukharikha Formation	shallow dolostone	Nemchanka Formation	shallow siliciclastic	Nokhtuysk Formation	shallow siliciclastic	Danilovo Group: Uspun, Kudulakh, Yuryakh and Bilir formations	evaporitic facies (mostly mixed carbonate evaporitic)	Ust'-Yudoma Formation	shallow dolostone	Chuskuna Formation	shallow siliciclastic		Erosion/non-deposition		Erosion/non-deposition		Erosion/non-deposition	Adoudou Formation	shallow dolostone	Bayangol Formation
528.55	Random Formation	shallow siliciclastic	lower Hartshill Sandstone Formation and equivalents	shallow siliciclastic	Zhujiaqing Formation, Dahai Member	shallow limestone		Erosion/non-deposition	Niutitang/Hetang Formation	deep siliciclastic	Narchilla Formation	mid siliciclastic	Backbone Ranges Formation	shallow siliciclastic	Backbone Ranges Formation	shallow siliciclastic		Erosion/non-deposition	Cerro Rajón Formation	shallow siliciclastic		Erosion/non-deposition	Uratanna Formation	shallow siliciclastic	Nyugus Formation	shallow siliciclastic	Khmielnitsky Formation	mid siliciclastic	Sukharikha Formation	shallow dolostone	Nemchanka Formation	shallow siliciclastic	Nokhtuysk Formation	shallow siliciclastic	Danilovo Group: Uspun, Kudulakh, Yuryakh and Bilir formations	evaporitic facies (mostly mixed carbonate evaporitic)	Ust'-Yudoma Formation	shallow dolostone	Chuskuna Formation	shallow siliciclastic		Erosion/non-deposition	Guaicurus	shallow siliciclastic	Fish River Subgroup	shallow siliciclastic	Adoudou Formation	shallow dolostone	Bayangol Formation
528.6	Random Formation	shallow siliciclastic	lower Hartshill Sandstone Formation and equivalents	shallow siliciclastic	Zhujiaqing Formation, Dahai Member	shallow limestone		Erosion/non-deposition	Niutitang/Hetang Formation	deep siliciclastic	Narchilla Formation	mid siliciclastic	Backbone Ranges Formation	shallow siliciclastic	Backbone Ranges Formation	shallow siliciclastic		Erosion/non-deposition	Cerro Rajón Formation	shallow siliciclastic		Erosion/non-deposition	Uratanna Formation	shallow siliciclastic	Nyugus Formation	shallow siliciclastic	Khmielnitsky Formation	mid siliciclastic	Sukharikha Formation	shallow dolostone	Nemchanka Formation	shallow siliciclastic	Nokhtuysk Formation	shallow dolostone	Danilovo Group: Uspun, Kudulakh, Yuryakh and Bilir formations	evaporitic facies (mostly mixed carbonate evaporitic)	Ust'-Yudoma Formation	shallow dolostone	Chuskuna Formation	shallow siliciclastic		Erosion/non-deposition	Guaicurus	shallow siliciclastic	Fish River Subgroup	shallow siliciclastic	Adoudou Formation	shallow dolostone	Bayangol Formation
528.65	Random Formation	shallow siliciclastic	lower Hartshill Sandstone Formation and equivalents	shallow siliciclastic	Zhujiaqing Formation, Dahai Member	shallow limestone		Erosion/non-deposition	Niutitang/Hetang Formation	deep siliciclastic	Narchilla Formation	mid siliciclastic	Backbone Ranges Formation	shallow siliciclastic	Backbone Ranges Formation	shallow siliciclastic		Erosion/non-deposition	Cerro Rajón Formation	shallow siliciclastic		Erosion/non-deposition	Uratanna Formation	shallow siliciclastic	Nyugus Formation	shallow siliciclastic	Khmielnitsky Formation	mid siliciclastic	Sukharikha Formation	shallow dolostone	Nemchanka Formation	shallow siliciclastic	Nokhtuysk Formation	shallow dolostone	Danilovo Group: Uspun, Kudulakh, Yuryakh and Bilir formations	evaporitic facies (mostly mixed carbonate evaporitic)	Ust'-Yudoma Formation	shallow dolostone	Chuskuna Formation	shallow siliciclastic		Erosion/non-deposition	Guaicurus	shallow siliciclastic	Fish River Subgroup	shallow siliciclastic	Adoudou Formation	shallow dolostone	Bayangol Formation
528.7	Random Formation	shallow siliciclastic	lower Hartshill Sandstone Formation and equivalents	shallow siliciclastic	Zhujiaqing Formation, Dahai Member	shallow limestone		Erosion/non-deposition	Niutitang/Hetang Formation	deep siliciclastic	Narchilla Formation	mid siliciclastic	Backbone Ranges Formation	shallow siliciclastic	Backbone Ranges Formation	shallow siliciclastic		Erosion/non-deposition	Cerro Rajón Formation	shallow siliciclastic		Erosion/non-deposition	Uratanna Formation	shallow siliciclastic	Nyugus Formation	shallow siliciclastic	Khmielnitsky Formation	mid siliciclastic	Sukharikha Formation	shallow dolostone	Nemchanka Formation	shallow siliciclastic	Nokhtuysk Formation	shallow dolostone	Danilovo Group: Uspun, Kudulakh, Yuryakh and Bilir formations	evaporitic facies (mostly mixed carbonate evaporitic)	Ust'-Yudoma Formation	shallow dolostone	Chuskuna Formation	shallow siliciclastic		Erosion/non-deposition	Guaicurus	shallow siliciclastic	Fish River Subgroup	shallow siliciclastic	Adoudou Formation	shallow dolostone	Bayangol Formation
528.75	Random Formation	shallow siliciclastic	lower Hartshill Sandstone Formation and equivalents	shallow siliciclastic	Zhujiaqing Formation, Dahai Member	shallow limestone		Erosion/non-deposition	Niutitang/Hetang Formation	deep siliciclastic	Narchilla Formation	mid siliciclastic	Backbone Ranges Formation	shallow siliciclastic	Backbone Ranges Formation	shallow siliciclastic		Erosion/non-deposition	Cerro Rajón Formation	shallow siliciclastic		Erosion/non-deposition	Uratanna Formation	shallow siliciclastic	Nyugus Formation	shallow siliciclastic	Khmielnitsky Formation	mid siliciclastic	Sukharikha Formation	shallow dolostone	Nemchanka Formation	shallow siliciclastic	Nokhtuysk Formation	shallow siliciclastic	Danilovo Group: Uspun, Kudulakh, Yuryakh and Bilir formations	evaporitic facies (mostly mixed carbonate evaporitic)	Ust'-Yudoma Formation	shallow dolostone	Chuskuna Formation	shallow siliciclastic		Erosion/non-deposition	Guaicurus	shallow siliciclastic	Fish River Subgroup	shallow siliciclastic	Adoudou Formation	shallow dolostone	Bayangol Formation
528.8	Random Formation	shallow siliciclastic	lower Hartshill Sandstone Formation and equivalents	shallow siliciclastic	Zhujiaqing Formation, Dahai Member	shallow limestone		Erosion/non-deposition	Niutitang/Hetang Formation	deep siliciclastic	Narchilla Formation	mid siliciclastic	Backbone Ranges Formation	shallow siliciclastic	Backbone Ranges Formation	shallow siliciclastic		Erosion/non-deposition	Cerro Rajón Formation	shallow siliciclastic		Erosion/non-deposition	Uratanna Formation	shallow siliciclastic	Nyugus Formation	shallow siliciclastic	Khmielnitsky Formation	mid siliciclastic	Sukharikha Formation	shallow dolostone	Nemchanka Formation	shallow siliciclastic	Nokhtuysk Formation	shallow siliciclastic	Danilovo Group: Uspun, Kudulakh, Yuryakh and Bilir formations	shallow dolostone	Ust'-Yudoma Formation	shallow dolostone	Chuskuna Formation	shallow siliciclastic		Erosion/non-deposition	Guaicurus	shallow siliciclastic	Fish River Subgroup	shallow siliciclastic	Adoudou Formation	shallow dolostone	Bayangol Formation
528.85	Random Formation	shallow siliciclastic	lower Hartshill Sandstone Formation and equivalents	shallow siliciclastic	Zhujiaqing Formation, Dahai Member	shallow limestone		Erosion/non-deposition	Niutitang/Hetang Formation	deep siliciclastic	Narchilla Formation	mid siliciclastic	Backbone Ranges Formation	shallow siliciclastic	Backbone Ranges Formation	shallow siliciclastic		Erosion/non-deposition	Cerro Rajón Formation	shallow siliciclastic		Erosion/non-deposition	Uratanna Formation	shallow siliciclastic	Nyugus Formation	shallow siliciclastic	Khmielnitsky Formation	mid siliciclastic	Sukharikha Formation	shallow dolostone	Nemchanka Formation	shallow siliciclastic	Nokhtuysk Formation	shallow siliciclastic	Danilovo Group: Uspun, Kudulakh, Yuryakh and Bilir formations	shallow dolostone	Ust'-Yudoma Formation	shallow dolostone	Chuskuna Formation	shallow siliciclastic		Erosion/non-deposition	Guaicurus	shallow siliciclastic	Fish River Subgroup	shallow siliciclastic	Adoudou Formation	shallow dolostone	Bayangol Formation
528.9	Random Formation	shallow siliciclastic	lower Hartshill Sandstone Formation and equivalents	shallow siliciclastic	Zhujiaqing Formation, Dahai Member	shallow limestone		Erosion/non-deposition	Niutitang/Hetang Formation	deep siliciclastic	Narchilla Formation	mid siliciclastic	Backbone Ranges Formation	shallow siliciclastic	Backbone Ranges Formation	shallow siliciclastic		Erosion/non-deposition	Cerro Rajón Formation	shallow siliciclastic		Erosion/non-deposition	Uratanna Formation	shallow siliciclastic	Nyugus Formation	shallow siliciclastic	Khmielnitsky Formation	mid siliciclastic	Sukharikha Formation	shallow dolostone	Nemchanka Formation	shallow siliciclastic	Nokhtuysk Formation	shallow siliciclastic	Danilovo Group: Uspun, Kudulakh, Yuryakh and Bilir formations	shallow dolostone	Ust'-Yudoma Formation	shallow dolostone	Chuskuna Formation	shallow siliciclastic		Erosion/non-deposition	Guaicurus	shallow siliciclastic	Fish River Subgroup	shallow siliciclastic	Adoudou Formation	shallow dolostone	Bayangol Formation
528.95	Random Formation	shallow siliciclastic	lower Hartshill Sandstone Formation and equivalents	shallow siliciclastic	Zhujiaqing Formation, Dahai Member	shallow limestone		Erosion/non-deposition	Niutitang/Hetang Formation	deep siliciclastic	Narchilla Formation	mid siliciclastic	Backbone Ranges Formation	shallow siliciclastic	Backbone Ranges Formation	shallow siliciclastic		Erosion/non-deposition	Cerro Rajón Formation	shallow siliciclastic		Erosion/non-deposition	Uratanna Formation	shallow siliciclastic	Nyugus Formation	shallow siliciclastic	Khmielnitsky Formation	mid siliciclastic	Sukharikha Formation	shallow dolostone	Nemchanka Formation	shallow siliciclastic	Nokhtuysk Formation	shallow siliciclastic	Danilovo Group: Uspun, Kudulakh, Yuryakh and Bilir formations	shallow dolostone	Ust'-Yudoma Formation	shallow dolostone	Chuskuna Formation	shallow siliciclastic		Erosion/non-deposition	Guaicurus	shallow siliciclastic	Fish River Subgroup	shallow siliciclastic	Adoudou Formation	shallow dolostone	Bayangol Formation
529	Random Formation	shallow siliciclastic	lower Hartshill Sandstone Formation and equivalents	shallow siliciclastic	Zhujiaqing Formation, Dahai Member	shallow limestone		Erosion/non-deposition	Niutitang/Hetang Formation	deep siliciclastic	Narchilla Formation	mid siliciclastic	Backbone Ranges Formation	shallow siliciclastic	Backbone Ranges Formation	shallow siliciclastic		Erosion/non-deposition	Cerro Rajón Formation	shallow siliciclastic		Erosion/non-deposition	Uratanna Formation	shallow siliciclastic	Nyugus Formation	shallow siliciclastic	Khmielnitsky Formation	mid siliciclastic	Sukharikha Formation	shallow dolostone	Nemchanka Formation	shallow siliciclastic	Nokhtuysk Formation	shallow siliciclastic	Danilovo Group: Uspun, Kudulakh, Yuryakh and Bilir formations	shallow dolostone	Ust'-Yudoma Formation	shallow dolostone	Mattaia Formation	shallow siliciclastic		Erosion/non-deposition	Guaicurus	shallow siliciclastic	Fish River Subgroup	shallow siliciclastic	Adoudou Formation	shallow dolostone	Bayangol Formation
529.05	Chapel Island Formation	mid siliciclastic	lower Hartshill Sandstone Formation and equivalents	shallow siliciclastic	Zhujiaqing Formation, Dahai Member	shallow limestone		Erosion/non-deposition	Niutitang/Hetang Formation	deep siliciclastic	Narchilla Formation	mid siliciclastic	Backbone Ranges Formation	shallow siliciclastic	Backbone Ranges Formation	shallow siliciclastic		Erosion/non-deposition	Cerro Rajón Formation	shallow siliciclastic		Erosion/non-deposition	Uratanna Formation	shallow siliciclastic	Nyugus Formation	shallow siliciclastic	Khmielnitsky Formation	mid siliciclastic	Sukharikha Formation	shallow dolostone	Nemchanka Formation	shallow siliciclastic	Nokhtuysk Formation	shallow siliciclastic	Danilovo Group: Uspun, Kudulakh, Yuryakh and Bilir formations	shallow dolostone	Ust'-Yudoma Formation	shallow dolostone	Mattaia Formation	shallow siliciclastic		Erosion/non-deposition	Guaicurus	shallow siliciclastic	Fish River Subgroup	fluvial/subaerial/fanglomerate siliciclastic	Adoudou Formation	shallow dolostone	Bayangol Formation
529.1	Chapel Island Formation	mid siliciclastic	lower Hartshill Sandstone Formation and equivalents	shallow siliciclastic	Zhujiaqing Formation, Dahai Member	shallow limestone		Erosion/non-deposition	Niutitang/Hetang Formation	deep siliciclastic	Narchilla Formation	mid siliciclastic	Backbone Ranges Formation	shallow siliciclastic	Backbone Ranges Formation	shallow siliciclastic		Erosion/non-deposition	Cerro Rajón Formation	shallow siliciclastic		Erosion/non-deposition	Uratanna Formation	shallow siliciclastic	Nyugus Formation	shallow siliciclastic	Khmielnitsky Formation	mid siliciclastic	Sukharikha Formation	shallow dolostone	Nemchanka Formation	shallow siliciclastic	Nokhtuysk Formation	shallow siliciclastic	Danilovo Group: Uspun, Kudulakh, Yuryakh and Bilir formations	shallow dolostone	Ust'-Yudoma Formation	shallow dolostone	Mattaia Formation	shallow siliciclastic		Erosion/non-deposition	Guaicurus	shallow siliciclastic	Fish River Subgroup	fluvial/subaerial/fanglomerate siliciclastic	Adoudou Formation	shallow dolostone	Bayangol Formation
529.15	Chapel Island Formation	mid siliciclastic	lower Hartshill Sandstone Formation and equivalents	shallow siliciclastic	Zhujiaqing Formation, Dahai Member	shallow limestone		Erosion/non-deposition	Niutitang/Hetang Formation	deep siliciclastic	Narchilla Formation	mid siliciclastic	Backbone Ranges Formation	shallow siliciclastic	Backbone Ranges Formation	shallow siliciclastic		Erosion/non-deposition	Cerro Rajón Formation	shallow siliciclastic		Erosion/non-deposition	Uratanna Formation	shallow siliciclastic	Nyugus Formation	shallow siliciclastic	Khmielnitsky Formation	mid siliciclastic	Sukharikha Formation	shallow dolostone	Nemchanka Formation	shallow siliciclastic	Nokhtuysk Formation	shallow siliciclastic	Danilovo Group: Uspun, Kudulakh, Yuryakh and Bilir formations	shallow dolostone	Ust'-Yudoma Formation	shallow dolostone	Mattaia Formation	shallow siliciclastic		Erosion/non-deposition	Guaicurus	shallow siliciclastic	Fish River Subgroup	fluvial/subaerial/fanglomerate siliciclastic	Adoudou Formation	shallow dolostone	Bayangol Formation
529.2	Chapel Island Formation	mid siliciclastic	lower Hartshill Sandstone Formation and equivalents	shallow siliciclastic	Zhujiaqing Formation, Dahai Member	shallow limestone		Erosion/non-deposition	Niutitang/Hetang Formation	deep siliciclastic	Narchilla Formation	mid siliciclastic	Backbone Ranges Formation	shallow siliciclastic	Backbone Ranges Formation	shallow siliciclastic		Erosion/non-deposition	Cerro Rajón Formation	shallow siliciclastic		Erosion/non-deposition	Uratanna Formation	shallow siliciclastic	Nyugus Formation	shallow siliciclastic	Khmielnitsky Formation	mid siliciclastic	Sukharikha Formation	shallow dolostone	Nemchanka Formation	shallow siliciclastic	Nokhtuysk Formation	shallow siliciclastic	Danilovo Group: Uspun, Kudulakh, Yuryakh and Bilir formations	shallow dolostone	Ust'-Yudoma Formation	shallow dolostone	Mattaia Formation	shallow siliciclastic		Erosion/non-deposition	Guaicurus	shallow siliciclastic	Fish River Subgroup	fluvial/subaerial/fanglomerate siliciclastic	Adoudou Formation	shallow dolostone	Bayangol Formation
[truncated: 1,016 more rows]
[truncated: 439 more columns]

## Sheet: ByArea
	Avalonia				South China						Laurentia												Australia		East European Platform				Siberian Platform												Arabian/Nubian Shield		Corumbá Group, Brazil		Kalahari Craton		Anti-Atlas Mountains, Morocco		Zavkhan Terrane
[truncated: 1,403 more rows]
[truncated: 451 more columns]

## Sheet: DeepClastics_Volume_by_Region
Age (Ma)	Avalon Zone (SE Newfoundland) Volume	Avalon Zone (SE Newfoundland) Volume%	Central England and Wales Volume	Central England and Wales Volume%	Total Avalonia Volume	Total Avalonia Volume%	Yangtze (shallow platform to slope west) Volume	Yangtze (shallow platform to slope west) Volume%	Yangtze (three gorges intraplatform basin) Volume	Yangtze (three gorges intraplatform basin) Volume%	Yangtze (open deep basin southeast) Volume	Yangtze (open deep basin southeast) Volume%	Total South China Volume	Total South China Volume%	Selwyn-Ogilvie mountains Volume	Selwyn-Ogilvie mountains Volume%	Mackenzie mountains Volume	Mackenzie mountains Volume%	Wernecke mountains Volume	Wernecke mountains Volume%	Mexico Volume	Mexico Volume%	California/Nevada Volume	California/Nevada Volume%	Total Laurentia Volume	Total Laurentia Volume%	Adelaide Rift Complex (incorporating Flinders Ranges, Ediacara Range, Chace Range) Volume	Adelaide Rift Complex (incorporating Flinders Ranges, Ediacara Range, Chace Range) Volume%	White Sea (Winter Coast) Volume	White Sea (Winter Coast) Volume%	Moldova-Podilya Basin (areal extent corresponds to total Moldova-Podilya Basin, and is therefore over-represented relative to other regions) Volume	Moldova-Podilya Basin (areal extent corresponds to total Moldova-Podilya Basin, and is therefore over-represented relative to other regions) Volume%	Total Baltica/East European Platform Volume	Total Baltica/East European Platform Volume%	NW Siberian Platform Volume	NW Siberian Platform Volume%	SW Siberian Platform Volume	SW Siberian Platform Volume%	S Siberian Platform Volume	S Siberian Platform Volume%	SE Siberian Platform Volume	SE Siberian Platform Volume%	NE Siberian Platform Volume	NE Siberian Platform Volume%	Total Siberian Craton (minus saliniferous platform interior) Volume	Total Siberian Craton (minus saliniferous platform interior) Volume%	South Oman Salt Basin Volume	South Oman Salt Basin Volume%	Corumbá and Itapucumi groups (Brazil and Paraguay) Volume
[truncated: 1,401 more rows]
[truncated: 8 more columns]

[truncated: 2 more sheets: Shallow-MidClastics_Vol_by_Reg, AllCarbonates_Volume_by_Region]
