# Supplementary material for: Sea level controls on Ediacaran-Cambrian animal radiations
Source: Sci Adv. 2024 Jul 31;10(31):eado6462. doi: 10.1126/sciadv.ado6462 (PMC11290527; doi:10.1126/sciadv.ado6462)
Supplement: Supplementary file 2 — Data S1 to S4 [file sciadv.ado6462_data_s1_to_s4.zip › ado6462_data_s4.xlsx]

## Sheet: Surfaces_ref.17
Craton	Site.Section.Surface	Formation	Report/Collection/Locality/Section/Assemblage
East European Platform, Russia	southeastern White Sea Coast, composite	Verkhovkha-Zimnegory-lower Yorga/Erga formations	Bed of "Lamtsa" section (Lyamsta River?) at ~110 m in composite section of White Sea region
East European Platform, Russia	southeastern White Sea Coast, composite	Verkhovkha-Zimnegory-lower Yorga/Erga formations	Fedomia bed at Solza River (Onega Peninsula)
East European Platform, Russia	southeastern White Sea Coast, composite	Verkhovkha-Zimnegory-lower Yorga/Erga formations	Fossil cluster Lower Yellow (Z12, XXIII) bed at Zimnie Gory locality (White Sea region)
East European Platform, Russia	southeastern White Sea Coast, composite	Verkhovkha-Zimnegory-lower Yorga/Erga formations	Fossil cluster Upper Yellow (Z11, XXII) bed at Zimnie Gory locality (White Sea region)
East European Platform, Russia	southeastern White Sea Coast, composite	Verkhovkha-Zimnegory-lower Yorga/Erga formations	Fossil cluster Yeloviy 1 (Z5) bed at Yeloviy S Creek of Zimnie Gory locality (White Sea region)
East European Platform, Russia	southeastern White Sea Coast, composite	Verkhovkha-Zimnegory-lower Yorga/Erga formations	Fossil cluster Yeloviy 2 (Z6) bed at Yeloviy S Creek of Zimnie Gory locality (White Sea region)
East European Platform, Russia	southeastern White Sea Coast, composite	Verkhovkha-Zimnegory-lower Yorga/Erga formations	Fossil cluster Yeloviy 3 (Z7) bed at Yeloviy S Creek of Zimnie Gory locality (White Sea region)
East European Platform, Russia	southeastern White Sea Coast, composite	Verkhovkha-Zimnegory-lower Yorga/Erga formations	Fossil cluster Yeloviy 4 (Z8) bed at Yeloviy S Creek of Zimnie Gory locality (White Sea region)
East European Platform, Russia	southeastern White Sea Coast, composite	Verkhovkha-Zimnegory-lower Yorga/Erga formations	Fossil cluster Yeloviy 5 (Z9) bed at Yeloviy S Creek of Zimnie Gory locality (White Sea region)
East European Platform, Russia	southeastern White Sea Coast, composite	Verkhovkha-Zimnegory-lower Yorga/Erga formations	Fossil cluster yellow member (Z3, X) at Zimnie Gory locality (White Sea region)
East European Platform, Russia	southeastern White Sea Coast, composite	Verkhovkha-Zimnegory-lower Yorga/Erga formations	Inaria bed at locality near village of Lamtsa (Lyamsta?), ~75 m in composite section of White Sea region
East European Platform, Russia	southeastern White Sea Coast, composite	Verkhovkha-Zimnegory-lower Yorga/Erga formations	Karakhta River (K2, VI) Bed (Onega Peninsula)
East European Platform, Russia	southeastern White Sea Coast, composite	Verkhovkha-Zimnegory-lower Yorga/Erga formations	Kimberella Lenses' fossil cluster (Z1, I) bed at Zimnie Gory Locality (White Sea region)
East European Platform, Russia	southeastern White Sea Coast, composite	Verkhovkha-Zimnegory-lower Yorga/Erga formations	Level ~ 13 m at Solza River section (Onega Peninsula)
East European Platform, Russia	southeastern White Sea Coast, composite	Verkhovkha-Zimnegory-lower Yorga/Erga formations	Level ~ 20 m at Solza River section (Onega Peninsula)
East European Platform, Russia	southeastern White Sea Coast, composite	Verkhovkha-Zimnegory-lower Yorga/Erga formations	Locality on left bank of Kharakhta River, 2 km upstream from Severodvinsk-Onega road (Onega Peninsula)
East European Platform, Russia	southeastern White Sea Coast, composite	Verkhovkha-Zimnegory-lower Yorga/Erga formations	Locality on left bank of Solza River, 5 km south of Severodvinsk City dam (Onega Peninsula)
East European Platform, Russia	southeastern White Sea Coast, composite	Verkhovkha-Zimnegory-lower Yorga/Erga formations	Locality on the Solza River, 6.5 km from the dam of the water intake structure near Severodvinsk (Onega Peninsula)
East European Platform, Russia	southeastern White Sea Coast, composite	Verkhovkha-Zimnegory-lower Yorga/Erga formations	Locality on the left bank of the Onega River, 1 km downstream from mouth of Somba Creek (Onega Peninsula)
East European Platform, Russia	southeastern White Sea Coast, composite	Verkhovkha-Zimnegory-lower Yorga/Erga formations	Locality on the right bank of the Suzma River, 5 km upstream of the mouth near Suzma village (White Sea region)
East European Platform, Russia	southeastern White Sea Coast, composite	Verkhovkha-Zimnegory-lower Yorga/Erga formations	Lyamtsa (L2, XII) Bed
East European Platform, Russia	southeastern White Sea Coast, composite	Verkhovkha-Zimnegory-lower Yorga/Erga formations	Red fossil cluster (Z4, XIV) bed in Medvezhiy Creek at the Zimnie Gory locality (White Sea region)
East European Platform, Russia	southeastern White Sea Coast, composite	Verkhovkha-Zimnegory-lower Yorga/Erga formations	Solza River (SL1, VII) bed (Onega Peninsula)
East European Platform, Russia	southeastern White Sea Coast, composite	Verkhovkha-Zimnegory-lower Yorga/Erga formations	Yarensk borehole (1552 m)
East European Platform, Russia	southeastern White Sea Coast, composite	Verkhovkha-Zimnegory-lower Yorga/Erga formations	Yorgia Bed' fossil cluster (Z2, III) bed at Zimnie Gory locality (White Sea region)
East European Platform, Russia	southeastern White Sea Coast, composite	Verkhovkha-Zimnegory-lower Yorga/Erga formations	Zimnii Bereg locality of Winter Coat near Zimniegorsk lighthouse (White Sea region)
South Australia	Bath Tub Gorge of the Heysen Range (Flinders Ranges)	Rawnsley Quartzite, Nilpena Sandstone Member (multiple levels/beds)	Bath T2 - Bath Tub Gorge bed 2 (Flinders Ranges)
South Australia	Bath Tub Gorge of the Heysen Range (Flinders Ranges)	Rawnsley Quartzite, Nilpena Sandstone Member (multiple levels/beds)	Bath T3 - Bath Tub Gorge bed 3 (Flinders Ranges)
South Australia	Bath Tub Gorge of the Heysen Range (Flinders Ranges)	Rawnsley Quartzite, Nilpena Sandstone Member (multiple levels/beds)	Bath Tub Gorge of the Heysen Range (Flinders Ranges)
South Australia	Chace Range	Ediacara Member, Rawnsley Quartzite (multiple levels/beds)	Chace Range
South Australia	Flinders Ranges	Ediacara Member, Rawnsley Quartzite (multiple levels/beds)	1T-BOF ('bundle of fibers') excavated bed (Flinders Ranges)
South Australia	Flinders Ranges	Ediacara Member, Rawnsley Quartzite (multiple levels/beds)	1T-FB excavated bed (Flinders Ranges)
South Australia	Flinders Ranges	Ediacara Member, Rawnsley Quartzite (multiple levels/beds)	1T-LS excavated bed (Flinders Ranges)
South Australia	Flinders Ranges	Ediacara Member, Rawnsley Quartzite (multiple levels/beds)	1T-T ('Tribrachidium') excavated bed (Flinders Ranges)
South Australia	Flinders Ranges	Ediacara Member, Rawnsley Quartzite (multiple levels/beds)	Brachina Gorge of the Heysen Range (Flinders Ranges)
South Australia	Flinders Ranges	Ediacara Member, Rawnsley Quartzite (multiple levels/beds)	BuG A - Bunyeroo Gorge surface A (Flinders Ranges)
South Australia	Flinders Ranges	Ediacara Member, Rawnsley Quartzite (multiple levels/beds)	Bunyeroo Gorge of the Heysen Range (Flinders Ranges)
South Australia	Flinders Ranges	Ediacara Member, Rawnsley Quartzite (multiple levels/beds)	CG db - Crisp Gorge? (Flinders Ranges)
South Australia	Flinders Ranges	Ediacara Member, Rawnsley Quartzite (multiple levels/beds)	CH 29.14 (Flinders Ranges)
South Australia	Flinders Ranges	Ediacara Member, Rawnsley Quartzite (multiple levels/beds)	Crisp Gorge of the Heysen Range (Flinderes Ranges)
South Australia	Flinders Ranges	Ediacara Member, Rawnsley Quartzite (multiple levels/beds)	Devils Peak (Flinders Ranges)
South Australia	Flinders Ranges	Ediacara Member, Rawnsley Quartzite (multiple levels/beds)	Ediacara Conservation Reserve (Flinders Ranges)
South Australia	Flinders Ranges	Ediacara Member, Rawnsley Quartzite (multiple levels/beds)	Ediacara Range (Flinders Ranges)
South Australia	Flinders Ranges	Ediacara Member, Rawnsley Quartzite (multiple levels/beds)	Elder Range (Flinders Ranges)
South Australia	Flinders Ranges	Ediacara Member, Rawnsley Quartzite (multiple levels/beds)	Es b1 - Ediacara South bed 1 in Ediacara Range (Flinders Ranges)
South Australia	Flinders Ranges	Ediacara Member, Rawnsley Quartzite (multiple levels/beds)	Gully excavated bed (Flinders Ranges)
South Australia	Flinders Ranges	Ediacara Member, Rawnsley Quartzite (multiple levels/beds)	Matt excavated bed (Flinders Ranges)
South Australia	Flinders Ranges	Ediacara Member, Rawnsley Quartzite (multiple levels/beds)	Mayo Gorge (Flinders Ranges)
South Australia	Flinders Ranges	Ediacara Member, Rawnsley Quartzite (multiple levels/beds)	Mm b1 - Mt. Michael bed 1 at Nilpena (Flinders Ranges)
South Australia	Flinders Ranges	Ediacara Member, Rawnsley Quartzite (multiple levels/beds)	Mm b2 - Mt. Michael bed 2 at Nilpena (Flinders Ranges)
South Australia	Flinders Ranges	Ediacara Member, Rawnsley Quartzite (multiple levels/beds)	Mm b3 - Mt. Michael bed 3 at Nilpena (Flinders Ranges)
South Australia	Flinders Ranges	Ediacara Member, Rawnsley Quartzite (multiple levels/beds)	Mm b4 - Mt. Michael bed 4 at Nilpena (Flinders Ranges)
South Australia	Flinders Ranges	Ediacara Member, Rawnsley Quartzite (multiple levels/beds)	Mm b5 - Mt. Michael bed 5 at Nilpena (Flinders Ranges)
South Australia	Flinders Ranges	Ediacara Member, Rawnsley Quartzite (multiple levels/beds)	Mt. James in the Ediacara Range (Flinders Ranges)
South Australia	Flinders Ranges	Ediacara Member, Rawnsley Quartzite (multiple levels/beds)	Mt. Mantell (Flinders Ranges)
South Australia	Flinders Ranges	Ediacara Member, Rawnsley Quartzite (multiple levels/beds)	Mt. Scott locality (Flinders Ranges)
South Australia	Flinders Ranges	Ediacara Member, Rawnsley Quartzite (multiple levels/beds)	Parv ('Parvancorina') excavated bed (Flinders Ranges)
South Australia	Flinders Ranges	Ediacara Member, Rawnsley Quartzite (multiple levels/beds)	Phyllo ('Phyllozoon') excavated bed (Flinders Ranges)
South Australia	Flinders Ranges	Ediacara Member, Rawnsley Quartzite (multiple levels/beds)	Randall Lookout in the Ediacara Range (Flinders Ranges)
South Australia	Flinders Ranges	Ediacara Member, Rawnsley Quartzite (multiple levels/beds)	Reaphook Hill (Flinders Ranges)
South Australia	Flinders Ranges	Ediacara Member, Rawnsley Quartzite (multiple levels/beds)	Red Range (Flinders Ranges)
South Australia	Flinders Ranges	Ediacara Member, Rawnsley Quartzite (multiple levels/beds)	Rugo ('Rugoconites') excavated bed (Flinders Ranges)
South Australia	Flinders Ranges	Ediacara Member, Rawnsley Quartzite (multiple levels/beds)	SERB - South Ediacara locality in Ediacara Range (Flinders Ranges)
South Australia	Flinders Ranges	Ediacara Member, Rawnsley Quartzite (multiple levels/beds)	SNG1 excavated bed (Flinders Ranges)
South Australia	Flinders Ranges	Ediacara Member, Rawnsley Quartzite (multiple levels/beds)	SNG2 excavated bed (Flinders Ranges)
South Australia	Flinders Ranges	Ediacara Member, Rawnsley Quartzite (multiple levels/beds)	STC-AB excavated bed (Flinders Ranges)
South Australia	Flinders Ranges	Ediacara Member, Rawnsley Quartzite (multiple levels/beds)	STC-B excavated bed (Flinders Ranges)
South Australia	Flinders Ranges	Ediacara Member, Rawnsley Quartzite (multiple levels/beds)	STC-F excavated bed (Flinders Ranges)
South Australia	Flinders Ranges	Ediacara Member, Rawnsley Quartzite (multiple levels/beds)	STC-G excavated bed (Flinders Ranges)
South Australia	Flinders Ranges	Ediacara Member, Rawnsley Quartzite (multiple levels/beds)	STC-H excavated bed (Flinders Ranges)
South Australia	Flinders Ranges	Ediacara Member, Rawnsley Quartzite (multiple levels/beds)	STC-HI excavated bed (Flinders Ranges)
South Australia	Flinders Ranges	Ediacara Member, Rawnsley Quartzite (multiple levels/beds)	STC-I excavated bed (Flinders Ranges)
South Australia	Flinders Ranges	Ediacara Member, Rawnsley Quartzite (multiple levels/beds)	STC-J excavated bed (Flinders Ranges)
South Australia	Flinders Ranges	Ediacara Member, Rawnsley Quartzite (multiple levels/beds)	STC-X excavated bed (Flinders Ranges)
South Australia	Flinders Ranges	Ediacara Member, Rawnsley Quartzite (multiple levels/beds)	Sub excavated bed (Flinders Ranges)
South Australia	Flinders Ranges	Ediacara Member, Rawnsley Quartzite (multiple levels/beds)	Trib ('Tribrachidium') excavated bed (Flinders Ranges)
South Australia	Flinders Ranges	Ediacara Member, Rawnsley Quartzite (multiple levels/beds)	southern Mt. Scott Range localities (Flinders Ranges)
South Australia	South Australia	Georgina Basin; Mount Skinner	Georgina Basin Ediacara-like assemblage
South Australia	South Australia	Georgina Basin; Mount Skinner	Mt. Skinner

## Sheet: Ediacaran_fossil_lithology
Craton	Formation	Genera	Reference	Biota	Fossil.type	Lithostratigraphy	Preservation.style
Yangtze Block, South China	Shibantan Member, Dengying Formation	Hiemalora	e.g., Sun (1986); Jiang et al. (2007); Shen et al. (2009); Chen, Z. et al. (2014); Wang, X.-Q. et al. (2014); Xiao et al. (2020); Wang, X.-P. et al. (2021)	Avalon	Soft-bodied	mid limestone	Cast and mould
East European Platform, Russia	Verkhovkha-Zimnegory-lower Yorga/Erga formations	Hiemalora	Ivantsov & Grazhdankin (1997); Grazhdankin (2004); Fedonkin & Ivantsov (2007); Fedonkin et al. (2012); Boag et al. (2016) and references therein; Yang et al. (2021) and references therein	Avalon	Soft-bodied	shallow siliciclastic	Cast and mould
Avalonia (eastern Newfoundland, Canada, and Charnwood Forest, UK)	Lower Fermeuse	Hiemalora	Occurrence information in (e.g.) Wilby et al. (2011); Liu et al. (2014); Noble et al. (2015); Kenchington et al. (2018); Dunn et al. (2022)	Avalon	Soft-bodied	deep siliciclastic	Cast and mould
Avalonia (eastern Newfoundland, Canada, and Charnwood Forest, UK)	Trepassey	Hiemalora	Occurrence information, radiometric ages and age model from Matthews et al. (2020)	Avalon	Soft-bodied	deep siliciclastic	Cast and mould
Avalonia (eastern Newfoundland, Canada, and Charnwood Forest, UK)	Mistaken Point	Hiemalora	Occurrence information, radiometric ages and age model from Matthews et al. (2020)	Avalon	Soft-bodied	deep siliciclastic	Cast and mould
Avalonia (eastern Newfoundland, Canada, and Charnwood Forest, UK)	Briscal	Hiemalora	Occurrence information, radiometric ages and age model from Matthews et al. (2020)	Avalon	Soft-bodied	deep siliciclastic	Cast and mould
Avalonia (eastern Newfoundland, Canada, and Charnwood Forest, UK)	Drook	Hiemalora	Occurrence information, radiometric ages and age model from Matthews et al. (2020)	Avalon	Soft-bodied	deep siliciclastic	Cast and mould
Avalonia (eastern Newfoundland, Canada, and Charnwood Forest, UK)	Mistaken Point	Trepassia	Occurrence information, radiometric ages and age model from Matthews et al. (2020)	Avalon	Soft-bodied	deep siliciclastic	Cast and mould
Avalonia (eastern Newfoundland, Canada, and Charnwood Forest, UK)	Briscal	Trepassia	Occurrence information, radiometric ages and age model from Matthews et al. (2020)	Avalon	Soft-bodied	deep siliciclastic	Cast and mould
Avalonia (eastern Newfoundland, Canada, and Charnwood Forest, UK)	Drook	Trepassia	Occurrence information, radiometric ages and age model from Matthews et al. (2020)	Avalon	Soft-bodied	deep siliciclastic	Cast and mould
Avalonia (eastern Newfoundland, Canada, and Charnwood Forest, UK)	Lower Fermeuse	Vinlandia	Occurrence information in (e.g.) Wilby et al. (2011); Liu et al. (2014); Noble et al. (2015); Kenchington et al. (2018); Dunn et al. (2022)	Avalon	Soft-bodied	deep siliciclastic	Cast and mould
Avalonia (eastern Newfoundland, Canada, and Charnwood Forest, UK)	Mistaken Point	Vinlandia	Occurrence information, radiometric ages and age model from Matthews et al. (2020)	Avalon	Soft-bodied	deep siliciclastic	Cast and mould
Avalonia (eastern Newfoundland, Canada, and Charnwood Forest, UK)	Briscal	Vinlandia	Occurrence information, radiometric ages and age model from Matthews et al. (2020)	Avalon	Soft-bodied	deep siliciclastic	Cast and mould
Avalonia (eastern Newfoundland, Canada, and Charnwood Forest, UK)	Drook	Vinlandia	Occurrence information, radiometric ages and age model from Matthews et al. (2020)	Avalon	Soft-bodied	deep siliciclastic	Cast and mould
Yangtze Block, South China	Shibantan Member, Dengying Formation	Charnia	e.g., Sun (1986); Jiang et al. (2007); Shen et al. (2009); Chen, Z. et al. (2014); Wang, X.-Q. et al. (2014); Xiao et al. (2020); Wang, X.-P. et al. (2021)	Avalon	Soft-bodied	mid limestone	Cast and mould
Laurentia; including Canada, USA and Mexico	lower to middle 'June beds'/Nadaleen Formation	Charnia	Macdonald et al. (2013); Carbone et al. (2015) and references therein (e.g., Hofmann, 1981; Aitken, 1989; Narbonne and Aitken, 1990; Narbonne, 1994; MacNaughton et al., 2000; Narbonne et al., 2014; Carbone and Narbonne, 2014); Moynihan et al. (2019); discussed in Busch et al. (2023); full occurrence matrix for individual sites and beds provided in Muscente et al. (2019)	Avalon	Soft-bodied	mid siliciclastic	Cast and mould
East European Platform, Russia	Verkhovkha-Zimnegory-lower Yorga/Erga formations	Charnia	Ivantsov & Grazhdankin (1997); Grazhdankin (2004); Fedonkin & Ivantsov (2007); Fedonkin et al. (2012); Boag et al. (2016) and references therein; Yang et al. (2021) and references therein	Avalon	Soft-bodied	shallow siliciclastic	Cast and mould
South Australia	Ediacara Member, Rawnsley Quartzite (multiple levels/beds)	Charnia	Preiss (2000); Tarhan et al. (2010); Clites et al. (2012); Gehling & Droser (2013); Joel et al. (2014); Droser & Gehling (2008); Droser et al. (2014); full occurrence matrix for individual sites and beds provided in Muscente et al. (2019)	Avalon	Soft-bodied	shallow siliciclastic	Cast and mould
Avalonia (eastern Newfoundland, Canada, and Charnwood Forest, UK)	Trepassey	Charnia	Occurrence information, radiometric ages and age model from Matthews et al. (2020)	Avalon	Soft-bodied	deep siliciclastic	Cast and mould
Avalonia (eastern Newfoundland, Canada, and Charnwood Forest, UK)	Mistaken Point	Charnia	Occurrence information, radiometric ages and age model from Matthews et al. (2020)	Avalon	Soft-bodied	deep siliciclastic	Cast and mould
Avalonia (eastern Newfoundland, Canada, and Charnwood Forest, UK)	Briscal	Charnia	Occurrence information, radiometric ages and age model from Matthews et al. (2020)	Avalon	Soft-bodied	deep siliciclastic	Cast and mould
Avalonia (eastern Newfoundland, Canada, and Charnwood Forest, UK)	Drook	Charnia	Occurrence information, radiometric ages and age model from Matthews et al. (2020)	Avalon	Soft-bodied	deep siliciclastic	Cast and mould
Laurentia; including Canada, USA and Mexico	lower to middle 'June beds'/Nadaleen Formation	Beothukis	Macdonald et al. (2013); Carbone et al. (2015) and references therein (e.g., Hofmann, 1981; Aitken, 1989; Narbonne and Aitken, 1990; Narbonne, 1994; MacNaughton et al., 2000; Narbonne et al., 2014; Carbone and Narbonne, 2014); Moynihan et al. (2019); discussed in Busch et al. (2023); full occurrence matrix for individual sites and beds provided in Muscente et al. (2019)	Avalon	Soft-bodied	mid siliciclastic	Cast and mould
Avalonia (eastern Newfoundland, Canada, and Charnwood Forest, UK)	Mistaken Point	Beothukis	Occurrence information, radiometric ages and age model from Matthews et al. (2020)	Avalon	Soft-bodied	deep siliciclastic	Cast and mould
Avalonia (eastern Newfoundland, Canada, and Charnwood Forest, UK)	Briscal	Beothukis	Occurrence information, radiometric ages and age model from Matthews et al. (2020)	Avalon	Soft-bodied	deep siliciclastic	Cast and mould
Avalonia (eastern Newfoundland, Canada, and Charnwood Forest, UK)	Fermeuse	Culmofrons	Occurrence information, radiometric ages and age model from Matthews et al. (2020)	Avalon	Soft-bodied	deep siliciclastic	Cast and mould
Avalonia (eastern Newfoundland, Canada, and Charnwood Forest, UK)	Trepassey	Culmofrons	Occurrence information, radiometric ages and age model from Matthews et al. (2020)	Avalon	Soft-bodied	deep siliciclastic	Cast and mould
Avalonia (eastern Newfoundland, Canada, and Charnwood Forest, UK)	Mistaken Point	Culmofrons	Occurrence information, radiometric ages and age model from Matthews et al. (2020)	Avalon	Soft-bodied	deep siliciclastic	Cast and mould
Avalonia (eastern Newfoundland, Canada, and Charnwood Forest, UK)	Briscal	Culmofrons	Occurrence information, radiometric ages and age model from Matthews et al. (2020)	Avalon	Soft-bodied	deep siliciclastic	Cast and mould
Avalonia (eastern Newfoundland, Canada, and Charnwood Forest, UK)	Mistaken Point	Avalofractus	Occurrence information, radiometric ages and age model from Matthews et al. (2020)	Avalon	Soft-bodied	deep siliciclastic	Cast and mould
Avalonia (eastern Newfoundland, Canada, and Charnwood Forest, UK)	Mistaken Point	Plumeropriscum	Occurrence information, radiometric ages and age model from Matthews et al. (2020)	Avalon	Soft-bodied	deep siliciclastic	Cast and mould
Avalonia (eastern Newfoundland, Canada, and Charnwood Forest, UK)	Trepassey	String	Occurrence information, radiometric ages and age model from Matthews et al. (2020)	Avalon	Soft-bodied	deep siliciclastic	Cast and mould
Avalonia (eastern Newfoundland, Canada, and Charnwood Forest, UK)	Mistaken Point	String	Occurrence information, radiometric ages and age model from Matthews et al. (2020)	Avalon	Soft-bodied	deep siliciclastic	Cast and mould
Avalonia (eastern Newfoundland, Canada, and Charnwood Forest, UK)	Briscal	String	Occurrence information, radiometric ages and age model from Matthews et al. (2020)	Avalon	Soft-bodied	deep siliciclastic	Cast and mould
Avalonia (eastern Newfoundland, Canada, and Charnwood Forest, UK)	Trepassey	Frondophyllas	Occurrence information, radiometric ages and age model from Matthews et al. (2020)	Avalon	Soft-bodied	deep siliciclastic	Cast and mould
Avalonia (eastern Newfoundland, Canada, and Charnwood Forest, UK)	Mistaken Point	Frondophyllas	Occurrence information, radiometric ages and age model from Matthews et al. (2020)	Avalon	Soft-bodied	deep siliciclastic	Cast and mould
Avalonia (eastern Newfoundland, Canada, and Charnwood Forest, UK)	Briscal	Frondophyllas	Occurrence information, radiometric ages and age model from Matthews et al. (2020)	Avalon	Soft-bodied	deep siliciclastic	Cast and mould
Avalonia (eastern Newfoundland, Canada, and Charnwood Forest, UK)	Mistaken Point	Ostrich	Occurrence information, radiometric ages and age model from Matthews et al. (2020)	Avalon	Soft-bodied	deep siliciclastic	Cast and mould
Yangtze Block, South China	Shibantan Member, Dengying Formation	Rangea	e.g., Sun (1986); Jiang et al. (2007); Shen et al. (2009); Chen, Z. et al. (2014); Wang, X.-Q. et al. (2014); Xiao et al. (2020); Wang, X.-P. et al. (2021)	Avalon	Soft-bodied	mid limestone	Cast and mould
Kalahari Craton (including southern Namibia and northwest south Africa)	Kliphoek-Aar members, Dabis Formation	Rangea	Hall et al. (2013); Vickers-Rich et al. (2013); Elliott et al. (2016)	Avalon	Soft-bodied	shallow siliciclastic	Cast and mould
Kalahari Craton (including southern Namibia and northwest south Africa)	Kliphoek-Aar members, Dabis Formation	Rangea	Gurich (1933); Germs (1973a)	Avalon	Soft-bodied	shallow siliciclastic	Cast and mould
Kalahari Craton (including southern Namibia and northwest south Africa)	Kliphoek Member, Dabis Formation	Rangea	Germs (1973a)	Avalon	Soft-bodied	shallow siliciclastic	Cast and mould
Kalahari Craton (including southern Namibia and northwest south Africa)	Niederhagen Member, Nudaus Formation	Rangea	Germs (1973a)	Avalon	Soft-bodied	shallow siliciclastic	Cast and mould
Kalahari Craton (including southern Namibia and northwest south Africa)	Niederhagen Member, Nudaus Formation	Rangea	Grant (1990); note that Germs (1972a) also record Pteridinium in clastics of the lower Schwarzrand Subgroup.	Avalon	Soft-bodied	shallow siliciclastic	Cast and mould
East European Platform, Russia	Verkhovkha-Zimnegory-lower Yorga/Erga formations	Rangea	Ivantsov & Grazhdankin (1997); Grazhdankin (2004); Fedonkin & Ivantsov (2007); Fedonkin et al. (2012); Boag et al. (2016) and references therein; Yang et al. (2021) and references therein	Avalon	Soft-bodied	shallow siliciclastic	Cast and mould
South Australia	Ediacara Member, Rawnsley Quartzite (multiple levels/beds)	Rangea	Preiss (2000); Tarhan et al. (2010); Clites et al. (2012); Gehling & Droser (2013); Joel et al. (2014); Droser & Gehling (2008); Droser et al. (2014); full occurrence matrix for individual sites and beds provided in Muscente et al. (2019)	Avalon	Soft-bodied	shallow siliciclastic	Cast and mould
Avalonia (eastern Newfoundland, Canada, and Charnwood Forest, UK)	Fermeuse	Pectinifrons	Occurrence information, radiometric ages and age model from Matthews et al. (2020)	Avalon	Soft-bodied	deep siliciclastic	Cast and mould
Avalonia (eastern Newfoundland, Canada, and Charnwood Forest, UK)	Trepassey	Pectinifrons	Occurrence information, radiometric ages and age model from Matthews et al. (2020)	Avalon	Soft-bodied	deep siliciclastic	Cast and mould
Avalonia (eastern Newfoundland, Canada, and Charnwood Forest, UK)	Mistaken Point	Pectinifrons	Occurrence information, radiometric ages and age model from Matthews et al. (2020)	Avalon	Soft-bodied	deep siliciclastic	Cast and mould
Avalonia (eastern Newfoundland, Canada, and Charnwood Forest, UK)	Briscal	Pectinifrons	Occurrence information, radiometric ages and age model from Matthews et al. (2020)	Avalon	Soft-bodied	deep siliciclastic	Cast and mould
Laurentia; including Canada, USA and Mexico	lower to middle 'June beds'/Nadaleen Formation	Fractofusus	Macdonald et al. (2013); Carbone et al. (2015) and references therein (e.g., Hofmann, 1981; Aitken, 1989; Narbonne and Aitken, 1990; Narbonne, 1994; MacNaughton et al., 2000; Narbonne et al., 2014; Carbone and Narbonne, 2014); Moynihan et al. (2019); discussed in Busch et al. (2023); full occurrence matrix for individual sites and beds provided in Muscente et al. (2019)	Avalon	Soft-bodied	mid siliciclastic	Cast and mould
Avalonia (eastern Newfoundland, Canada, and Charnwood Forest, UK)	Mistaken Point	Fractofusus	Occurrence information, radiometric ages and age model from Matthews et al. (2020)	Avalon	Soft-bodied	deep siliciclastic	Cast and mould
Avalonia (eastern Newfoundland, Canada, and Charnwood Forest, UK)	Briscal	Fractofusus	Occurrence information, radiometric ages and age model from Matthews et al. (2020)	Avalon	Soft-bodied	deep siliciclastic	Cast and mould
Avalonia (eastern Newfoundland, Canada, and Charnwood Forest, UK)	Trepassey	Primocandelabrum	Occurrence information, radiometric ages and age model from Matthews et al. (2020)	Avalon	Soft-bodied	deep siliciclastic	Cast and mould
Laurentia; including Canada, USA and Mexico	lower to middle 'June beds'/Nadaleen Formation	Primocandelabrum	Macdonald et al. (2013); Carbone et al. (2015) and references therein (e.g., Hofmann, 1981; Aitken, 1989; Narbonne and Aitken, 1990; Narbonne, 1994; MacNaughton et al., 2000; Narbonne et al., 2014; Carbone and Narbonne, 2014); Moynihan et al. (2019); discussed in Busch et al. (2023); full occurrence matrix for individual sites and beds provided in Muscente et al. (2019)	Avalon	Soft-bodied	mid siliciclastic	Cast and mould
Avalonia (eastern Newfoundland, Canada, and Charnwood Forest, UK)	Lower Fermeuse	Primocandelabrum	Occurrence information in (e.g.) Wilby et al. (2011); Liu et al. (2014); Noble et al. (2015); Kenchington et al. (2018); Dunn et al. (2022)	Avalon	Soft-bodied	deep siliciclastic	Cast and mould
Avalonia (eastern Newfoundland, Canada, and Charnwood Forest, UK)	Mistaken Point	Primocandelabrum	Occurrence information, radiometric ages and age model from Matthews et al. (2020)	Avalon	Soft-bodied	deep siliciclastic	Cast and mould
Avalonia (eastern Newfoundland, Canada, and Charnwood Forest, UK)	Briscal	Primocandelabrum	Occurrence information, radiometric ages and age model from Matthews et al. (2020)	Avalon	Soft-bodied	deep siliciclastic	Cast and mould
Avalonia (eastern Newfoundland, Canada, and Charnwood Forest, UK)	Lower Fermeuse	Bradgatia	Occurrence information in (e.g.) Wilby et al. (2011); Liu et al. (2014); Noble et al. (2015); Kenchington et al. (2018); Dunn et al. (2022)	Avalon	Soft-bodied	deep siliciclastic	Cast and mould
Avalonia (eastern Newfoundland, Canada, and Charnwood Forest, UK)	Fermeuse	Bradgatia	Occurrence information, radiometric ages and age model from Matthews et al. (2020)	Avalon	Soft-bodied	deep siliciclastic	Cast and mould
Avalonia (eastern Newfoundland, Canada, and Charnwood Forest, UK)	Trepassey	Bradgatia	Occurrence information, radiometric ages and age model from Matthews et al. (2020)	Avalon	Soft-bodied	deep siliciclastic	Cast and mould
Avalonia (eastern Newfoundland, Canada, and Charnwood Forest, UK)	Mistaken Point	Bradgatia	Occurrence information, radiometric ages and age model from Matthews et al. (2020)	Avalon	Soft-bodied	deep siliciclastic	Cast and mould
Avalonia (eastern Newfoundland, Canada, and Charnwood Forest, UK)	Briscal	Bradgatia	Occurrence information, radiometric ages and age model from Matthews et al. (2020)	Avalon	Soft-bodied	deep siliciclastic	Cast and mould
Avalonia (eastern Newfoundland, Canada, and Charnwood Forest, UK)	Trepassey	Hapsidophyllas	Occurrence information, radiometric ages and age model from Matthews et al. (2020)	Avalon	Soft-bodied	deep siliciclastic	Cast and mould
Avalonia (eastern Newfoundland, Canada, and Charnwood Forest, UK)	Mistaken Point	Hapsidophyllas	Occurrence information, radiometric ages and age model from Matthews et al. (2020)	Avalon	Soft-bodied	deep siliciclastic	Cast and mould
Avalonia (eastern Newfoundland, Canada, and Charnwood Forest, UK)	Fermeuse	Charniodiscus	Occurrence information, radiometric ages and age model from Matthews et al. (2020)	Avalon	Soft-bodied	deep siliciclastic	Cast and mould
Avalonia (eastern Newfoundland, Canada, and Charnwood Forest, UK)	Trepassey	Charniodiscus	Occurrence information, radiometric ages and age model from Matthews et al. (2020)	Avalon	Soft-bodied	deep siliciclastic	Cast and mould
Avalonia (eastern Newfoundland, Canada, and Charnwood Forest, UK)	Mistaken Point	Charniodiscus	Occurrence information, radiometric ages and age model from Matthews et al. (2020)	Avalon	Soft-bodied	deep siliciclastic	Cast and mould
Avalonia (eastern Newfoundland, Canada, and Charnwood Forest, UK)	Briscal	Charniodiscus	Occurrence information, radiometric ages and age model from Matthews et al. (2020)	Avalon	Soft-bodied	deep siliciclastic	Cast and mould
East European Platform, Ukraine	Mogilev/Mohyliv Formation	Charniodiscus	Sokolov & Fedonkin (1990); referenced in Boag et al. (2016); Dzik & Martyshyn (2015, 2017); Soldatenko et al. (2019); Nesterovsky et al. (2018)	Avalon	Soft-bodied	shallow siliciclastic	Cast and mould
Yangtze Block, South China	Shibantan Member, Dengying Formation	Arborea	e.g., Sun (1986); Jiang et al. (2007); Shen et al. (2009); Chen, Z. et al. (2014); Wang, X.-Q. et al. (2014); Xiao et al. (2020); Wang, X.-P. et al. (2021)	Avalon	Soft-bodied	mid limestone	Cast and mould
South Australia	Rawnsley Quartzite, Nilpena Sandstone Member (multiple levels/beds)	Arborea	Gehling & Rigby (1996); Droser et al. (2006); Droser & Gehling (2008, 2015); Clites et al. (2012); Gehling & Runnegar (2022)	Avalon	Soft-bodied	shallow siliciclastic	Cast and mould
Avalonia (eastern Newfoundland, Canada, and Charnwood Forest, UK)	Trepassey	Arborea	Occurrence information, radiometric ages and age model from Matthews et al. (2020)	Avalon	Soft-bodied	deep siliciclastic	Cast and mould
Avalonia (eastern Newfoundland, Canada, and Charnwood Forest, UK)	Mistaken Point	Arborea	Occurrence information, radiometric ages and age model from Matthews et al. (2020)	Avalon	Soft-bodied	deep siliciclastic	Cast and mould
Avalonia (eastern Newfoundland, Canada, and Charnwood Forest, UK)	Briscal	Arborea	Occurrence information, radiometric ages and age model from Matthews et al. (2020)	Avalon	Soft-bodied	deep siliciclastic	Cast and mould
Yangtze Block, South China	Shibantan Member, Dengying Formation	Charniodiscus	e.g., Sun (1986); Jiang et al. (2007); Shen et al. (2009); Chen, Z. et al. (2014); Wang, X.-Q. et al. (2014); Xiao et al. (2020); Wang, X.-P. et al. (2021)	Avalon	Soft-bodied	mid limestone	Cast and mould
Laurentia; including Canada, USA and Mexico	lower to middle 'June beds'/Nadaleen Formation	Charniodiscus	Macdonald et al. (2013); Carbone et al. (2015) and references therein (e.g., Hofmann, 1981; Aitken, 1989; Narbonne and Aitken, 1990; Narbonne, 1994; MacNaughton et al., 2000; Narbonne et al., 2014; Carbone and Narbonne, 2014); Moynihan et al. (2019); discussed in Busch et al. (2023); full occurrence matrix for individual sites and beds provided in Muscente et al. (2019)	Avalon	Soft-bodied	mid siliciclastic	Cast and mould
East European Platform, Russia	Verkhovkha-Zimnegory-lower Yorga/Erga formations	Charniodiscus	Ivantsov & Grazhdankin (1997); Grazhdankin (2004); Fedonkin & Ivantsov (2007); Fedonkin et al. (2012); Boag et al. (2016) and references therein; Yang et al. (2021) and references therein	Avalon	Soft-bodied	shallow siliciclastic	Cast and mould
South Australia	Ediacara Member, Rawnsley Quartzite (multiple levels/beds)	Charniodiscus	Preiss (2000); Tarhan et al. (2010); Clites et al. (2012); Gehling & Droser (2013); Joel et al. (2014); Droser & Gehling (2008); Droser et al. (2014); full occurrence matrix for individual sites and beds provided in Muscente et al. (2019)	Avalon	Soft-bodied	shallow siliciclastic	Cast and mould
Avalonia (eastern Newfoundland, Canada, and Charnwood Forest, UK)	Lower Fermeuse	Charniodiscus	Occurrence information in (e.g.) Wilby et al. (2011); Liu et al. (2014); Noble et al. (2015); Kenchington et al. (2018); Dunn et al. (2022)	Avalon	Soft-bodied	deep siliciclastic	Cast and mould
Avalonia (eastern Newfoundland, Canada, and Charnwood Forest, UK)	Drook	Charniodiscus	Occurrence information, radiometric ages and age model from Matthews et al. (2020)	Avalon	Soft-bodied	deep siliciclastic	Cast and mould
Yangtze Block, South China	Shibantan Member, Dengying Formation	Paracharnia	e.g., Sun (1986); Jiang et al. (2007); Shen et al. (2009); Chen, Z. et al. (2014); Wang, X.-Q. et al. (2014); Xiao et al. (2020); Wang, X.-P. et al. (2021)	Avalon	Soft-bodied	mid limestone	Cast and mould
Avalonia (eastern Newfoundland, Canada, and Charnwood Forest, UK)	Trepassey	Thectardis	Occurrence information, radiometric ages and age model from Matthews et al. (2020)	Avalon	Soft-bodied	deep siliciclastic	Cast and mould
Avalonia (eastern Newfoundland, Canada, and Charnwood Forest, UK)	Mistaken Point	Thectardis	Occurrence information, radiometric ages and age model from Matthews et al. (2020)	Avalon	Soft-bodied	deep siliciclastic	Cast and mould
Avalonia (eastern Newfoundland, Canada, and Charnwood Forest, UK)	Briscal	Thectardis	Occurrence information, radiometric ages and age model from Matthews et al. (2020)	Avalon	Soft-bodied	deep siliciclastic	Cast and mould
Avalonia (eastern Newfoundland, Canada, and Charnwood Forest, UK)	Drook	Thectardis	Occurrence information, radiometric ages and age model from Matthews et al. (2020)	Avalon	Soft-bodied	deep siliciclastic	Cast and mould
Avalonia (eastern Newfoundland, Canada, and Charnwood Forest, UK)	Trepassey	Broccoliforma	Occurrence information, radiometric ages and age model from Matthews et al. (2020)	Avalon	Soft-bodied	deep siliciclastic	Cast and mould
Avalonia (eastern Newfoundland, Canada, and Charnwood Forest, UK)	Mistaken Point	Broccoliforma	Occurrence information, radiometric ages and age model from Matthews et al. (2020)	Avalon	Soft-bodied	deep siliciclastic	Cast and mould
Avalonia (eastern Newfoundland, Canada, and Charnwood Forest, UK)	Trepassey	Hadryniscala	Occurrence information, radiometric ages and age model from Matthews et al. (2020)	Avalon	Soft-bodied	deep siliciclastic	Cast and mould
Avalonia (eastern Newfoundland, Canada, and Charnwood Forest, UK)	Mistaken Point	Hadryniscala	Occurrence information, radiometric ages and age model from Matthews et al. (2020)	Avalon	Soft-bodied	deep siliciclastic	Cast and mould
Avalonia (eastern Newfoundland, Canada, and Charnwood Forest, UK)	Briscal	Hadryniscala	Occurrence information, radiometric ages and age model from Matthews et al. (2020)	Avalon	Soft-bodied	deep siliciclastic	Cast and mould
Avalonia (eastern Newfoundland, Canada, and Charnwood Forest, UK)	Mistaken Point	Hadrynichorde	Occurrence information, radiometric ages and age model from Matthews et al. (2020)	Avalon	Soft-bodied	deep siliciclastic	Cast and mould
Avalonia (eastern Newfoundland, Canada, and Charnwood Forest, UK)	Fermeuse	Filaments	Occurrence information, radiometric ages and age model from Matthews et al. (2020)	Avalon	Soft-bodied	deep siliciclastic	Cast and mould
Avalonia (eastern Newfoundland, Canada, and Charnwood Forest, UK)	Trepassey	Filaments	Occurrence information, radiometric ages and age model from Matthews et al. (2020)	Avalon	Soft-bodied	deep siliciclastic	Cast and mould
Avalonia (eastern Newfoundland, Canada, and Charnwood Forest, UK)	Mistaken Point	Filaments	Occurrence information, radiometric ages and age model from Matthews et al. (2020)	Avalon	Soft-bodied	deep siliciclastic	Cast and mould
Avalonia (eastern Newfoundland, Canada, and Charnwood Forest, UK)	Briscal	Filaments	Occurrence information, radiometric ages and age model from Matthews et al. (2020)	Avalon	Soft-bodied	deep siliciclastic	Cast and mould
Avalonia (eastern Newfoundland, Canada, and Charnwood Forest, UK)	Drook	Filaments	Occurrence information, radiometric ages and age model from Matthews et al. (2020)	Avalon	Soft-bodied	deep siliciclastic	Cast and mould
Avalonia (eastern Newfoundland, Canada, and Charnwood Forest, UK)	Lower Fermeuse	Haootia	Occurrence information in (e.g.) Wilby et al. (2011); Liu et al. (2014); Noble et al. (2015); Kenchington et al. (2018); Dunn et al. (2022)	Avalon	Soft-bodied	deep siliciclastic	Cast and mould
Avalonia (eastern Newfoundland, Canada, and Charnwood Forest, UK)	Lower Fermeuse	Ivesheadiomorphs	Occurrence information in (e.g.) Wilby et al. (2011); Liu et al. (2014); Noble et al. (2015); Kenchington et al. (2018); Dunn et al. (2022)	Avalon	Soft-bodied	deep siliciclastic	Cast and mould
Avalonia (eastern Newfoundland, Canada, and Charnwood Forest, UK)	Fermeuse	Ivesheadiomorphs	Occurrence information, radiometric ages and age model from Matthews et al. (2020)	Avalon	Soft-bodied	deep siliciclastic	Cast and mould
Avalonia (eastern Newfoundland, Canada, and Charnwood Forest, UK)	Trepassey	Ivesheadiomorphs	Occurrence information, radiometric ages and age model from Matthews et al. (2020)	Avalon	Soft-bodied	deep siliciclastic	Cast and mould
Avalonia (eastern Newfoundland, Canada, and Charnwood Forest, UK)	Mistaken Point	Ivesheadiomorphs	Occurrence information, radiometric ages and age model from Matthews et al. (2020)	Avalon	Soft-bodied	deep siliciclastic	Cast and mould
Avalonia (eastern Newfoundland, Canada, and Charnwood Forest, UK)	Briscal	Ivesheadiomorphs	Occurrence information, radiometric ages and age model from Matthews et al. (2020)	Avalon	Soft-bodied	deep siliciclastic	Cast and mould
Avalonia (eastern Newfoundland, Canada, and Charnwood Forest, UK)	Drook	Ivesheadiomorphs	Occurrence information, radiometric ages and age model from Matthews et al. (2020)	Avalon	Soft-bodied	deep siliciclastic	Cast and mould
South Australia	Rawnsley Quartzite, Nilpena Sandstone Member (multiple levels/beds)	Aulozoon	Gehling & Rigby (1996); Droser et al. (2006); Droser & Gehling (2008, 2015); Clites et al. (2012); Gehling & Runnegar (2022)	White Sea	Soft-bodied	shallow siliciclastic	Cast and mould
South Australia	Ediacara Member, Rawnsley Quartzite (multiple levels/beds)	Funisia	Preiss (2000); Tarhan et al. (2010); Clites et al. (2012); Gehling & Droser (2013); Joel et al. (2014); Droser & Gehling (2008); Droser et al. (2014); full occurrence matrix for individual sites and beds provided in Muscente et al. (2019)	White Sea	Soft-bodied	shallow siliciclastic	Cast and mould
Yangtze Block, South China	Shibantan Member, Dengying Formation	Pteridinium	e.g., Sun (1986); Jiang et al. (2007); Shen et al. (2009); Chen, Z. et al. (2014); Wang, X.-Q. et al. (2014); Xiao et al. (2020); Wang, X.-P. et al. (2021)	White Sea	Soft-bodied	mid limestone	Cast and mould
Kalahari Craton (including southern Namibia and northwest south Africa)	Spitskop Member, Urusis Formation	Pteridinium	Narbonne et al. (1997); Jensen et al. (2000); Wood et al. (2015); Cribb et al. (2019); Darroch et al. (2015, 2021); Bowyer et al. (2022) and references therein	White Sea	Soft-bodied	shallow siliciclastic	Cast and mould
Kalahari Craton (including southern Namibia and northwest south Africa)	Kliphoek Member, Dabis Formation	Pteridinium	Pflug (1966, 1972); Hahn & Pflug (1985); Pickford (1995); Dzik (1999); Elliott et al. (2016)	White Sea	Soft-bodied	shallow siliciclastic	Cast and mould
Kalahari Craton (including southern Namibia and northwest south Africa)	Kliphoek-Aar members, Dabis Formation	Pteridinium	Hall et al. (2013); Vickers-Rich et al. (2013); Elliott et al. (2016)	White Sea	Soft-bodied	shallow siliciclastic	Cast and mould
Kalahari Craton (including southern Namibia and northwest south Africa)	Niederhagen Member, Nudaus Formation	Pteridinium	Grant (1990); note that Germs (1972a) also record Pteridinium in clastics of the lower Schwarzrand Subgroup.	White Sea	Soft-bodied	shallow siliciclastic	Cast and mould
East European Platform, Russia	Verkhovkha-Zimnegory-lower Yorga/Erga formations	Pteridinium	Ivantsov & Grazhdankin (1997); Grazhdankin (2004); Fedonkin & Ivantsov (2007); Fedonkin et al. (2012); Boag et al. (2016) and references therein; Yang et al. (2021) and references therein	White Sea	Soft-bodied	shallow siliciclastic	Cast and mould
East European Platform, Ukraine	Mogilev/Mohyliv Formation	Pteridinium	Sokolov & Fedonkin (1990); referenced in Boag et al. (2016); Dzik & Martyshyn (2015, 2017); Soldatenko et al. (2019); Nesterovsky et al. (2018)	White Sea	Soft-bodied	shallow siliciclastic	Cast and mould
South Australia	Ediacara Member, Rawnsley Quartzite (multiple levels/beds)	Pteridinium	Preiss (2000); Tarhan et al. (2010); Clites et al. (2012); Gehling & Droser (2013); Joel et al. (2014); Droser & Gehling (2008); Droser et al. (2014); full occurrence matrix for individual sites and beds provided in Muscente et al. (2019)	White Sea	Soft-bodied	shallow siliciclastic	Cast and mould
Laurentia; including Canada, USA and Mexico	Wood Canyon Formation	Erniettomorph/Ernietta	Smith et al. (2017); Smith et al. (2022)	White Sea	Soft-bodied	shallow siliciclastic	Cast and mould
Kalahari Craton (including southern Namibia and northwest south Africa)	lower Mooifontein Member, Zaris Formation	Erniettomorph/Ernietta	Gibson et al. (2019); Maloney et al. (2020); Darroch et al. (2021) and references therein	White Sea	Soft-bodied	shallow siliciclastic	Cast and mould
Kalahari Craton (including southern Namibia and northwest south Africa)	Spitskop Member, Urusis Formation	Erniettomorph/Ernietta	Narbonne et al. (1997); Jensen et al. (2000); Wood et al. (2015); Cribb et al. (2019); Darroch et al. (2015, 2021); Bowyer et al. (2022) and references therein	White Sea	Soft-bodied	shallow siliciclastic	Cast and mould
Kalahari Craton (including southern Namibia and northwest south Africa)	Kliphoek Member, Dabis Formation	Erniettomorph/Ernietta	Pflug (1966, 1972); Hahn & Pflug (1985); Pickford (1995); Dzik (1999); Elliott et al. (2016)	White Sea	Soft-bodied	shallow siliciclastic	Cast and mould
Kalahari Craton (including southern Namibia and northwest south Africa)	Kliphoek-Aar members, Dabis Formation	Erniettomorph/Ernietta	Hall et al. (2013); Vickers-Rich et al. (2013); Elliott et al. (2016)	White Sea	Soft-bodied	shallow siliciclastic	Cast and mould
Kalahari Craton (including southern Namibia and northwest south Africa)	lower Nomtsas Formation	Erniettomorph/Ernietta	Nelson et al. (2022)	White Sea	Soft-bodied	shallow siliciclastic	Cast and mould
Kalahari Craton (including southern Namibia and northwest south Africa)	lower Spitskop Member, Urusis Formation	Erniettomorph/Ernietta	Nelson et al. (2022)	White Sea	Soft-bodied	shallow siliciclastic	Cast and mould
East European Platform, Russia	Verkhovkha-Zimnegory-lower Yorga/Erga formations	Palaeoplatoda	Ivantsov & Grazhdankin (1997); Grazhdankin (2004); Fedonkin & Ivantsov (2007); Fedonkin et al. (2012); Boag et al. (2016) and references therein; Yang et al. (2021) and references therein	White Sea	Soft-bodied	shallow siliciclastic	Cast and mould
South Australia	Ediacara Member, Rawnsley Quartzite (multiple levels/beds)	Phyllozoon	Preiss (2000); Tarhan et al. (2010); Clites et al. (2012); Gehling & Droser (2013); Joel et al. (2014); Droser & Gehling (2008); Droser et al. (2014); full occurrence matrix for individual sites and beds provided in Muscente et al. (2019)	White Sea	Soft-bodied	shallow siliciclastic	Cast and mould
South Australia	Rawnsley Quartzite, Nilpena Sandstone Member (multiple levels/beds)	Phyllozoon	Gehling & Rigby (1996); Droser et al. (2006); Droser & Gehling (2008, 2015); Clites et al. (2012); Gehling & Runnegar (2022)	White Sea	Soft-bodied	shallow siliciclastic	Cast and mould
East European Platform, Ukraine	Mogilev/Mohyliv Formation	Valdania/Podolimirus	Sokolov & Fedonkin (1990); referenced in Boag et al. (2016); Dzik & Martyshyn (2015, 2017); Soldatenko et al. (2019); Nesterovsky et al. (2018)	White Sea	Soft-bodied	shallow siliciclastic	Cast and mould
Kalahari Craton (including southern Namibia and northwest south Africa)	Spitskop Member, Urusis Formation	Nasepia	Narbonne et al. (1997); Jensen et al. (2000); Wood et al. (2015); Cribb et al. (2019); Darroch et al. (2015, 2021); Bowyer et al. (2022) and references therein	White Sea	Soft-bodied	shallow siliciclastic	Cast and mould
Kalahari Craton (including southern Namibia and northwest south Africa)	uppermost Nasep Member and lower Huns Member, Urusis Formation	Nasepia	Germs (1973a); Cribb et al. (2019); Darroch et al. (2021); Turk et al. (2022) and references therein. Note also trace fossil superficially similar to Archaeichnium hautoni (Glaessner, 1963; Turk et al., 2022).	White Sea	Soft-bodied	shallow siliciclastic	Cast and mould
South Australia	Ediacara Member, Rawnsley Quartzite (multiple levels/beds)	Nasepia	Preiss (2000); Tarhan et al. (2010); Clites et al. (2012); Gehling & Droser (2013); Joel et al. (2014); Droser & Gehling (2008); Droser et al. (2014); full occurrence matrix for individual sites and beds provided in Muscente et al. (2019)	White Sea	Soft-bodied	shallow siliciclastic	Cast and mould
Laurentia; including Canada, USA and Mexico	Wood Canyon Formation	Swartpuntia	Smith et al. (2017); Smith et al. (2022)	White Sea	Soft-bodied	shallow siliciclastic	Cast and mould
Kalahari Craton (including southern Namibia and northwest south Africa)	Spitskop Member, Urusis Formation	Swartpuntia	Narbonne et al. (1997); Jensen et al. (2000); Wood et al. (2015); Cribb et al. (2019); Darroch et al. (2015, 2021); Bowyer et al. (2022) and references therein	White Sea	Soft-bodied	shallow siliciclastic	Cast and mould
Kalahari Craton (including southern Namibia and northwest south Africa)	lower Spitskop Member, Urusis Formation	Swartpuntia	Nelson et al. (2022)	White Sea	Soft-bodied	shallow siliciclastic	Cast and mould
Yangtze Block, South China	Shibantan Member, Dengying Formation	Dickinsonia	e.g., Sun (1986); Jiang et al. (2007); Shen et al. (2009); Chen, Z. et al. (2014); Wang, X.-Q. et al. (2014); Xiao et al. (2020); Wang, X.-P. et al. (2021)	White Sea	Soft-bodied	mid limestone	Cast and mould
East European Platform, Russia	Verkhovkha-Zimnegory-lower Yorga/Erga formations	Dickinsonia	Ivantsov & Grazhdankin (1997); Grazhdankin (2004); Fedonkin & Ivantsov (2007); Fedonkin et al. (2012); Boag et al. (2016) and references therein; Yang et al. (2021) and references therein	White Sea	Soft-bodied	shallow siliciclastic	Cast and mould
East European Platform, Ukraine	Mogilev/Mohyliv Formation	Dickinsonia	Sokolov & Fedonkin (1990); referenced in Boag et al. (2016); Dzik & Martyshyn (2015, 2017); Soldatenko et al. (2019); Nesterovsky et al. (2018)	White Sea	Soft-bodied	shallow siliciclastic	Cast and mould
East European Platform, Ukraine	Danylivka Fm, Pilipy/Pylypy Beds	Dickinsonia	Nesterovsky et al. (2018); Francovschi et al. (2021)	White Sea	Soft-bodied	shallow siliciclastic	Cast and mould
South Australia	Ediacara Member, Rawnsley Quartzite (multiple levels/beds)	Dickinsonia	Preiss (2000); Tarhan et al. (2010); Clites et al. (2012); Gehling & Droser (2013); Joel et al. (2014); Droser & Gehling (2008); Droser et al. (2014); full occurrence matrix for individual sites and beds provided in Muscente et al. (2019)	White Sea	Soft-bodied	shallow siliciclastic	Cast and mould
South Australia	Ediacara Member, Rawnsley Quartzite (multiple levels/beds)	Dickinsonia	Gehling (1987, 1988); Preiss (2000); full occurrence matrix for individual sites and beds provided in Muscente et al. (2019)	White Sea	Soft-bodied	shallow siliciclastic	Cast and mould
South Australia	Rawnsley Quartzite, Nilpena Sandstone Member (multiple levels/beds)	Dickinsonia	Gehling & Rigby (1996); Droser et al. (2006); Droser & Gehling (2008, 2015); Clites et al. (2012); Gehling & Runnegar (2022)	White Sea	Soft-bodied	shallow siliciclastic	Cast and mould
East European Platform, Russia	Verkhovkha-Zimnegory-lower Yorga/Erga formations	Yorgia	Ivantsov & Grazhdankin (1997); Grazhdankin (2004); Fedonkin & Ivantsov (2007); Fedonkin et al. (2012); Boag et al. (2016) and references therein; Yang et al. (2021) and references therein	White Sea	Soft-bodied	shallow siliciclastic	Cast and mould
East European Platform, Russia	Verkhovkha-Zimnegory-lower Yorga/Erga formations	Andiva	Ivantsov & Grazhdankin (1997); Grazhdankin (2004); Fedonkin & Ivantsov (2007); Fedonkin et al. (2012); Boag et al. (2016) and references therein; Yang et al. (2021) and references therein	White Sea	Soft-bodied	shallow siliciclastic	Cast and mould
Laurentia; including Canada, USA and Mexico	upper Blueflower Formation	Windermeria	Macdonald et al. (2013); Carbone et al. (2015) and references therein (e.g., Hofmann, 1981; Aitken, 1989; Narbonne and Aitken, 1990; Narbonne, 1994; MacNaughton et al., 2000; Narbonne et al., 2014; Carbone and Narbonne, 2014); Moynihan et al. (2019); discussed in Busch et al. (2023); full occurrence matrix for individual sites and beds provided in Muscente et al. (2019)	White Sea	Soft-bodied	shallow siliciclastic	Cast and mould
Avalonia (eastern Newfoundland, Canada, and Charnwood Forest, UK)	Fermeuse	Triforillonia	Gehling et al. (2000)	White Sea	Soft-bodied	deep siliciclastic	Cast and mould
East European Platform, Russia	Verkhovkha-Zimnegory-lower Yorga/Erga formations	Tribrachidium	Ivantsov & Grazhdankin (1997); Grazhdankin (2004); Fedonkin & Ivantsov (2007); Fedonkin et al. (2012); Boag et al. (2016) and references therein; Yang et al. (2021) and references therein	White Sea	Soft-bodied	shallow siliciclastic	Cast and mould
East European Platform, Ukraine	Mogilev/Mohyliv Formation	Tribrachidium	Sokolov & Fedonkin (1990); referenced in Boag et al. (2016); Dzik & Martyshyn (2015, 2017); Soldatenko et al. (2019); Nesterovsky et al. (2018)	White Sea	Soft-bodied	shallow siliciclastic	Cast and mould
South Australia	Ediacara Member, Rawnsley Quartzite (multiple levels/beds)	Tribrachidium	Preiss (2000); Tarhan et al. (2010); Clites et al. (2012); Gehling & Droser (2013); Joel et al. (2014); Droser & Gehling (2008); Droser et al. (2014); full occurrence matrix for individual sites and beds provided in Muscente et al. (2019)	White Sea	Soft-bodied	shallow siliciclastic	Cast and mould
South Australia	Ediacara Member, Rawnsley Quartzite (multiple levels/beds)	Tribrachidium	Gehling (1987, 1988); Preiss (2000); full occurrence matrix for individual sites and beds provided in Muscente et al. (2019)	White Sea	Soft-bodied	shallow siliciclastic	Cast and mould
South Australia	Rawnsley Quartzite, Nilpena Sandstone Member (multiple levels/beds)	Tribrachidium	Gehling & Rigby (1996); Droser et al. (2006); Droser & Gehling (2008, 2015); Clites et al. (2012); Gehling & Runnegar (2022)	White Sea	Soft-bodied	shallow siliciclastic	Cast and mould
East European Platform, Russia	Verkhovkha-Zimnegory-lower Yorga/Erga formations	Anfesta	Ivantsov & Grazhdankin (1997); Grazhdankin (2004); Fedonkin & Ivantsov (2007); Fedonkin et al. (2012); Boag et al. (2016) and references therein; Yang et al. (2021) and references therein	White Sea	Soft-bodied	shallow siliciclastic	Cast and mould
South Australia	Ediacara Member, Rawnsley Quartzite (multiple levels/beds)	Albumares	Preiss (2000); Tarhan et al. (2010); Clites et al. (2012); Gehling & Droser (2013); Joel et al. (2014); Droser & Gehling (2008); Droser et al. (2014); full occurrence matrix for individual sites and beds provided in Muscente et al. (2019)	White Sea	Soft-bodied	shallow siliciclastic	Cast and mould
South Australia	Georgina Basin; Mount Skinner	Skinnera	Wade (1969, 1970); Walter et al. (1995); referenced in Muscente et al. (2019)	White Sea	Soft-bodied	shallow siliciclastic	Cast and mould
East European Platform, Russia	Verkhovkha-Zimnegory-lower Yorga/Erga formations	Pomoria	Ivantsov & Grazhdankin (1997); Grazhdankin (2004); Fedonkin & Ivantsov (2007); Fedonkin et al. (2012); Boag et al. (2016) and references therein; Yang et al. (2021) and references therein	White Sea	Soft-bodied	shallow siliciclastic	Cast and mould
South Australia	Ediacara Member, Rawnsley Quartzite (multiple levels/beds)	Rugoconites	Preiss (2000); Tarhan et al. (2010); Clites et al. (2012); Gehling & Droser (2013); Joel et al. (2014); Droser & Gehling (2008); Droser et al. (2014); full occurrence matrix for individual sites and beds provided in Muscente et al. (2019)	White Sea	Soft-bodied	shallow siliciclastic	Cast and mould
South Australia	Ediacara Member, Rawnsley Quartzite (multiple levels/beds)	Rugoconites	Gehling (1987, 1988); Preiss (2000); full occurrence matrix for individual sites and beds provided in Muscente et al. (2019)	White Sea	Soft-bodied	shallow siliciclastic	Cast and mould
South Australia	Rawnsley Quartzite, Nilpena Sandstone Member (multiple levels/beds)	Rugoconites	Gehling & Rigby (1996); Droser et al. (2006); Droser & Gehling (2008, 2015); Clites et al. (2012); Gehling & Runnegar (2022)	White Sea	Soft-bodied	shallow siliciclastic	Cast and mould
South Australia	Ediacara Member, Rawnsley Quartzite (multiple levels/beds)	Arkarua	Gehling (1987, 1988); Preiss (2000); full occurrence matrix for individual sites and beds provided in Muscente et al. (2019)	White Sea	Soft-bodied	shallow siliciclastic	Cast and mould
Yangtze Block, South China	Member IV, Doushantuo Formation	Eoandromeda	e.g., Zhao et al. (2004); Tang et al. (2008); Zhu et al. (2008); Wang, Y. et al. (2014, 2015); Yang et al. (2021);	White Sea	Soft-bodied	shallow siliciclastic	Carbonaceous compression
South Australia	Ediacara Member, Rawnsley Quartzite (multiple levels/beds)	Eoandromeda	Preiss (2000); Tarhan et al. (2010); Clites et al. (2012); Gehling & Droser (2013); Joel et al. (2014); Droser & Gehling (2008); Droser et al. (2014); full occurrence matrix for individual sites and beds provided in Muscente et al. (2019)	White Sea	Soft-bodied	shallow siliciclastic	Cast and mould
East European Platform, Ukraine	Mogilev/Mohyliv Formation	Conomedusites	Sokolov & Fedonkin (1990); referenced in Boag et al. (2016); Dzik & Martyshyn (2015, 2017); Soldatenko et al. (2019); Nesterovsky et al. (2018)	White Sea	Soft-bodied	shallow siliciclastic	Cast and mould
East European Platform, Russia	Verkhovkha-Zimnegory-lower Yorga/Erga formations	Lossinia	Ivantsov & Grazhdankin (1997); Grazhdankin (2004); Fedonkin & Ivantsov (2007); Fedonkin et al. (2012); Boag et al. (2016) and references therein; Yang et al. (2021) and references therein	White Sea	Soft-bodied	shallow siliciclastic	Cast and mould
East European Platform, Russia	Verkhovkha-Zimnegory-lower Yorga/Erga formations	Temnoxa	Ivantsov & Grazhdankin (1997); Grazhdankin (2004); Fedonkin & Ivantsov (2007); Fedonkin et al. (2012); Boag et al. (2016) and references therein; Yang et al. (2021) and references therein	White Sea	Soft-bodied	shallow siliciclastic	Cast and mould
East European Platform, Russia	Verkhovkha-Zimnegory-lower Yorga/Erga formations	Vendia	Ivantsov & Grazhdankin (1997); Grazhdankin (2004); Fedonkin & Ivantsov (2007); Fedonkin et al. (2012); Boag et al. (2016) and references therein; Yang et al. (2021) and references therein	White Sea	Soft-bodied	shallow siliciclastic	Cast and mould
East European Platform, Russia	Verkhovkha-Zimnegory-lower Yorga/Erga formations	Onega	Ivantsov & Grazhdankin (1997); Grazhdankin (2004); Fedonkin & Ivantsov (2007); Fedonkin et al. (2012); Boag et al. (2016) and references therein; Yang et al. (2021) and references therein	White Sea	Soft-bodied	shallow siliciclastic	Cast and mould
East European Platform, Russia	Verkhovkha-Zimnegory-lower Yorga/Erga formations	Cyanorus	Ivantsov & Grazhdankin (1997); Grazhdankin (2004); Fedonkin & Ivantsov (2007); Fedonkin et al. (2012); Boag et al. (2016) and references therein; Yang et al. (2021) and references therein	White Sea	Soft-bodied	shallow siliciclastic	Cast and mould
East European Platform, Russia	Verkhovkha-Zimnegory-lower Yorga/Erga formations	Parvancorina	Ivantsov & Grazhdankin (1997); Grazhdankin (2004); Fedonkin & Ivantsov (2007); Fedonkin et al. (2012); Boag et al. (2016) and references therein; Yang et al. (2021) and references therein	White Sea	Soft-bodied	shallow siliciclastic	Cast and mould
South Australia	Ediacara Member, Rawnsley Quartzite (multiple levels/beds)	Parvancorina	Preiss (2000); Tarhan et al. (2010); Clites et al. (2012); Gehling & Droser (2013); Joel et al. (2014); Droser & Gehling (2008); Droser et al. (2014); full occurrence matrix for individual sites and beds provided in Muscente et al. (2019)	White Sea	Soft-bodied	shallow siliciclastic	Cast and mould
South Australia	Ediacara Member, Rawnsley Quartzite (multiple levels/beds)	Parvancorina	Gehling (1987, 1988); Preiss (2000); full occurrence matrix for individual sites and beds provided in Muscente et al. (2019)	White Sea	Soft-bodied	shallow siliciclastic	Cast and mould
East European Platform, Russia	Verkhovkha-Zimnegory-lower Yorga/Erga formations	Archaeaspinus	Ivantsov & Grazhdankin (1997); Grazhdankin (2004); Fedonkin & Ivantsov (2007); Fedonkin et al. (2012); Boag et al. (2016) and references therein; Yang et al. (2021) and references therein	White Sea	Soft-bodied	shallow siliciclastic	Cast and mould
East European Platform, Russia	Verkhovkha-Zimnegory-lower Yorga/Erga formations	Kharakhtia	Ivantsov & Grazhdankin (1997); Grazhdankin (2004); Fedonkin & Ivantsov (2007); Fedonkin et al. (2012); Boag et al. (2016) and references therein; Yang et al. (2021) and references therein	White Sea	Soft-bodied	shallow siliciclastic	Cast and mould
East European Platform, Russia	Verkhovkha-Zimnegory-lower Yorga/Erga formations	Ivovicia	Ivantsov & Grazhdankin (1997); Grazhdankin (2004); Fedonkin & Ivantsov (2007); Fedonkin et al. (2012); Boag et al. (2016) and references therein; Yang et al. (2021) and references therein	White Sea	Soft-bodied	shallow siliciclastic	Cast and mould
East European Platform, Russia	Verkhovkha-Zimnegory-lower Yorga/Erga formations	Paravendia	Ivantsov & Grazhdankin (1997); Grazhdankin (2004); Fedonkin & Ivantsov (2007); Fedonkin et al. (2012); Boag et al. (2016) and references therein; Yang et al. (2021) and references therein	White Sea	Soft-bodied	shallow siliciclastic	Cast and mould
South Australia	Ediacara Member, Rawnsley Quartzite (multiple levels/beds)	Marywadea	Preiss (2000); Tarhan et al. (2010); Clites et al. (2012); Gehling & Droser (2013); Joel et al. (2014); Droser & Gehling (2008); Droser et al. (2014); full occurrence matrix for individual sites and beds provided in Muscente et al. (2019)	White Sea	Soft-bodied	shallow siliciclastic	Cast and mould
East European Platform, Russia	Verkhovkha-Zimnegory-lower Yorga/Erga formations	Spriggina	Ivantsov & Grazhdankin (1997); Grazhdankin (2004); Fedonkin & Ivantsov (2007); Fedonkin et al. (2012); Boag et al. (2016) and references therein; Yang et al. (2021) and references therein	White Sea	Soft-bodied	shallow siliciclastic	Cast and mould
South Australia	Ediacara Member, Rawnsley Quartzite (multiple levels/beds)	Spriggina	Preiss (2000); Tarhan et al. (2010); Clites et al. (2012); Gehling & Droser (2013); Joel et al. (2014); Droser & Gehling (2008); Droser et al. (2014); full occurrence matrix for individual sites and beds provided in Muscente et al. (2019)	White Sea	Soft-bodied	shallow siliciclastic	Cast and mould
East European Platform, Russia	Verkhovkha-Zimnegory-lower Yorga/Erga formations	Kimberella	Ivantsov & Grazhdankin (1997); Grazhdankin (2004); Fedonkin & Ivantsov (2007); Fedonkin et al. (2012); Boag et al. (2016) and references therein; Yang et al. (2021) and references therein	White Sea	Soft-bodied	shallow siliciclastic	Cast and mould
East European Platform, Ukraine	Mogilev/Mohyliv Formation	Kimberella	Sokolov & Fedonkin (1990); referenced in Boag et al. (2016); Dzik & Martyshyn (2015, 2017); Soldatenko et al. (2019); Nesterovsky et al. (2018)	White Sea	Soft-bodied	shallow siliciclastic	Cast and mould
South Australia	Ediacara Member, Rawnsley Quartzite (multiple levels/beds)	Kimberella	Preiss (2000); Tarhan et al. (2010); Clites et al. (2012); Gehling & Droser (2013); Joel et al. (2014); Droser & Gehling (2008); Droser et al. (2014); full occurrence matrix for individual sites and beds provided in Muscente et al. (2019)	White Sea	Soft-bodied	shallow siliciclastic	Cast and mould
East European Platform, Russia	Verkhovkha-Zimnegory-lower Yorga/Erga formations	Solza	Ivantsov & Grazhdankin (1997); Grazhdankin (2004); Fedonkin & Ivantsov (2007); Fedonkin et al. (2012); Boag et al. (2016) and references therein; Yang et al. (2021) and references therein	White Sea	Soft-bodied	shallow siliciclastic	Cast and mould
Kalahari Craton (including southern Namibia and northwest south Africa)	Kliphoek Member, Dabis Formation	Ausia	Pflug (1966, 1972); Hahn & Pflug (1985); Pickford (1995); Dzik (1999); Elliott et al. (2016)	White Sea	Soft-bodied	shallow siliciclastic	Cast and mould
East European Platform, Russia	Verkhovkha-Zimnegory-lower Yorga/Erga formations	Ausia	Ivantsov & Grazhdankin (1997); Grazhdankin (2004); Fedonkin & Ivantsov (2007); Fedonkin et al. (2012); Boag et al. (2016) and references therein; Yang et al. (2021) and references therein	White Sea	Soft-bodied	shallow siliciclastic	Cast and mould
Kalahari Craton (including southern Namibia and northwest south Africa)	uppermost Nasep Member and lower Huns Member, Urusis Formation	Archaeichnium	Germs (1973a); Cribb et al. (2019); Darroch et al. (2021); Turk et al. (2022) and references therein. Note also trace fossil superficially similar to Archaeichnium hautoni (Glaessner, 1963; Turk et al., 2022).	White Sea	Soft-bodied	shallow siliciclastic	Cast and mould
South Australia	Ediacara Member, Rawnsley Quartzite (multiple levels/beds)	Archaeichnium	Preiss (2000); Tarhan et al. (2010); Clites et al. (2012); Gehling & Droser (2013); Joel et al. (2014); Droser & Gehling (2008); Droser et al. (2014); full occurrence matrix for individual sites and beds provided in Muscente et al. (2019)	White Sea	Soft-bodied	shallow siliciclastic	Cast and mould
East European Platform, Russia	Verkhovkha-Zimnegory-lower Yorga/Erga formations	Palaeophragmodictya	Ivantsov & Grazhdankin (1997); Grazhdankin (2004); Fedonkin & Ivantsov (2007); Fedonkin et al. (2012); Boag et al. (2016) and references therein; Yang et al. (2021) and references therein	White Sea	Soft-bodied	shallow siliciclastic	Cast and mould
South Australia	Ediacara Member, Rawnsley Quartzite (multiple levels/beds)	Palaeophragmodictya	Preiss (2000); Tarhan et al. (2010); Clites et al. (2012); Gehling & Droser (2013); Joel et al. (2014); Droser & Gehling (2008); Droser et al. (2014); full occurrence matrix for individual sites and beds provided in Muscente et al. (2019)	White Sea	Soft-bodied	shallow siliciclastic	Cast and mould
South Australia	Rawnsley Quartzite, Nilpena Sandstone Member (multiple levels/beds)	Palaeophragmodictya	Gehling & Rigby (1996); Droser et al. (2006); Droser & Gehling (2008, 2015); Clites et al. (2012); Gehling & Runnegar (2022)	White Sea	Soft-bodied	shallow siliciclastic	Cast and mould
East European Platform, Russia	Verkhovkha-Zimnegory-lower Yorga/Erga formations	Yelovichnus	Ivantsov & Grazhdankin (1997); Grazhdankin (2004); Fedonkin & Ivantsov (2007); Fedonkin et al. (2012); Boag et al. (2016) and references therein; Yang et al. (2021) and references therein	White Sea	Soft-bodied	shallow siliciclastic	Cast and mould
South Australia	Rawnsley Quartzite, Nilpena Sandstone Member (multiple levels/beds)	Yelovichnus	Gehling & Rigby (1996); Droser et al. (2006); Droser & Gehling (2008, 2015); Clites et al. (2012); Gehling & Runnegar (2022)	White Sea	Soft-bodied	shallow siliciclastic	Cast and mould
East European Platform, Russia	Verkhovkha-Zimnegory-lower Yorga/Erga formations	Inaria	Ivantsov & Grazhdankin (1997); Grazhdankin (2004); Fedonkin & Ivantsov (2007); Fedonkin et al. (2012); Boag et al. (2016) and references therein; Yang et al. (2021) and references therein	White Sea	Soft-bodied	shallow siliciclastic	Cast and mould
South Australia	Ediacara Member, Rawnsley Quartzite (multiple levels/beds)	Inaria	Gehling (1987, 1988); Preiss (2000); full occurrence matrix for individual sites and beds provided in Muscente et al. (2019)	White Sea	Soft-bodied	shallow siliciclastic	Cast and mould
East European Platform, Russia	Verkhovkha-Zimnegory-lower Yorga/Erga formations	Ventogyrus	Ivantsov & Grazhdankin (1997); Grazhdankin (2004); Fedonkin & Ivantsov (2007); Fedonkin et al. (2012); Boag et al. (2016) and references therein; Yang et al. (2021) and references therein	White Sea	Soft-bodied	shallow siliciclastic	Cast and mould
South Australia	Ediacara Member, Rawnsley Quartzite (multiple levels/beds)	Coronacollina	Preiss (2000); Tarhan et al. (2010); Clites et al. (2012); Gehling & Droser (2013); Joel et al. (2014); Droser & Gehling (2008); Droser et al. (2014); full occurrence matrix for individual sites and beds provided in Muscente et al. (2019)	White Sea	Soft-bodied	shallow siliciclastic	Cast and mould
Kalahari Craton (including southern Namibia and northwest south Africa)	Spitskop Member, Urusis Formation	Namacalathus	Narbonne et al. (1997); Jensen et al. (2000); Wood et al. (2015); Cribb et al. (2019); Darroch et al. (2015, 2021); Bowyer et al. (2022) and references therein	Nama	Skeletal	shallow limestone	Calcification
Kalahari Craton (including southern Namibia and northwest south Africa)	lower-upper Omkyk Member, Zaris Formation	Namacalathus	Germs (1972b); Grant (1990); Saylor et al. (1998); Grotzinger et al. (2000); Penny et al. (2014, 2017); Zhuravlev et al. (2015); Wood et al. (2015); Shore et al. (2021)	Nama	Skeletal	shallow limestone	Calcification
Kalahari Craton (including southern Namibia and northwest south Africa)	Kliphoek Member, Dabis Formation	Namacalathus	Wood et al. (2015)	Nama	Skeletal	shallow limestone	Calcification
Kalahari Craton (including southern Namibia and northwest south Africa)	Huns Member, Urusis Formation	Namacalathus	Nelson et al. (2022)	Nama	Skeletal	shallow limestone	Calcification
Arabian-Nubian Shield, Oman	A0-A3 cycles/members, Birba Formation, Ara Group, Huqf Supergroup	Namacalathus	Amthor et al. (2003)	Nama	Skeletal	shallow limestone	Calcification
Siberian Platform, Russia	Ust-Yudoma Formation	Cloudinomorphs/Cloudina	Zhu et al. (2017); Bowyer et al. (2023) and references therein	Nama	Skeletal	shallow dolostone	Calcification
Yangtze Block, South China	Beiwan Member, Dengying Formation	Cloudinomorphs/Cloudina	Zhu et al. (2007); Chen, Z. et al. (2008); Cai et al. (2015, 2019)	Nama	Skeletal	mid dolostone	Phosphatisation
Yangtze Block, South China	Baimatuo Member of the Dengying Formation	Cloudinomorphs/Cloudina	e.g., Chen & Wang (1977); Chen et al. (1981); Condon et al. (2005); Cai et al. (2015); Yang et al. (2021)	Nama	Skeletal	shallow dolostone	Silicification
Yangtze Block, South China	Gaojiashan Member, Dengying Formation	Cloudinomorphs/Cloudina	Hua et al. (2007); Cui et al. (2016a)	Nama	Skeletal	mid limestone	Calcification
Yangtze Block, South China	Gaojiashan Member, Dengying Formation	Cloudinomorphs/Cloudina	Hua et al. (2007); Cui et al. (2016a)	Nama	Skeletal	mid limestone	Pyritization
Laurentia; including Canada, USA and Mexico	Wood Canyon Formation	Cloudinomorphs/Cloudina	Smith et al. (2017); Smith et al. (2022)	Nama	Skeletal	shallow siliciclastic	Pyritization
Laurentia; including Canada, USA and Mexico	Dunfee Member, Deep Spring Formation	Cloudinomorphs/Cloudina	Smith et al. (2016); Selly et al. (2020); Smith et al. (2022)	Nama	Skeletal	shallow limestone	Calcification
Laurentia; including Canada, USA and Mexico	Dunfee Member, Deep Spring Formation	Cloudinomorphs/Cloudina	Smith et al. (2016); Selly et al. (2020); Smith et al. (2022)	Nama	Skeletal	shallow siliciclastic	Pyritization
Laurentia; including Canada, USA and Mexico	Reed-DSF transitional beds	Cloudinomorphs/Cloudina	Smith et al. (2016); Selly et al. (2020); Smith et al. (2022)	Nama	Skeletal	shallow limestone	Calcification
Laurentia; including Canada, USA and Mexico	La Ciénega Formation and lower Cerro Rajón Formation	Cloudinomorphs/Cloudina	Hodgin et al. (2020)	Nama	Skeletal	shallow dolostone	Silicification
Brazil	upper Tamengo Formation, Corumbá Group	Cloudinomorphs/Cloudina	Boggiani et al. (2010); Pacheco et al. (2011); Parry et al. (2017)	Nama	Skeletal	shallow limestone	Calcification
Brazil	Tamengo Formation, Corumbá Group	Cloudinomorphs/Cloudina	Boggiani et al. (2010); Pacheco et al. (2011); Parry et al. (2017)	Nama	Skeletal	shallow limestone	Calcification
Brazil	Tamengo Formation, Corumbá Group	Cloudinomorphs/Cloudina	Boggiani et al. (2010); Pacheco et al. (2011); Parry et al. (2017); Ramos et al. (2022)	Nama	Skeletal	shallow limestone	Calcification
Kalahari Craton (including southern Namibia and northwest south Africa)	lower Mooifontein Member, Zaris Formation	Cloudinomorphs/Cloudina	Brain (2001); Darroch et al. (2021) and references therein	Nama	Skeletal	shallow limestone	Silicification
Kalahari Craton (including southern Namibia and northwest south Africa)	Spitskop Member, Urusis Formation	Cloudinomorphs/Cloudina	Narbonne et al. (1997); Jensen et al. (2000); Wood et al. (2015); Cribb et al. (2019); Darroch et al. (2015, 2021); Bowyer et al. (2022) and references therein	Nama	Skeletal	shallow limestone	Calcification
Kalahari Craton (including southern Namibia and northwest south Africa)	lower-upper Omkyk Member, Zaris Formation	Cloudinomorphs/Cloudina	Germs (1972b); Grant (1990); Saylor et al. (1998); Grotzinger et al. (2000); Penny et al. (2014, 2017); Zhuravlev et al. (2015); Wood et al. (2015); Shore et al. (2021)	Nama	Skeletal	shallow limestone	Calcification
Kalahari Craton (including southern Namibia and northwest south Africa)	Kliphoek Member, Dabis Formation	Cloudinomorphs/Cloudina	Bowyer et al. (this study)	Nama	Skeletal	shallow limestone	Calcification
Kalahari Craton (including southern Namibia and northwest south Africa)	lower Nomtsas Formation	Cloudinomorphs/Cloudina	Nelson et al. (2022)	Nama	Skeletal	shallow limestone	Pyritization
Kalahari Craton (including southern Namibia and northwest south Africa)	Huns Member, Urusis Formation	Cloudinomorphs/Cloudina	Nelson et al. (2022)	Nama	Skeletal	shallow limestone	Calcification
Arabian-Nubian Shield, Oman	A0-A3 cycles/members, Birba Formation, Ara Group, Huqf Supergroup	Cloudinomorphs/Cloudina	Amthor et al. (2003)	Nama	Skeletal	shallow limestone	Calcification
Laurentia; including Canada, USA and Mexico	upper Blueflower Formation	Sekwitubulus	Macdonald et al. (2013); Carbone et al. (2015) and references therein (e.g., Hofmann, 1981; Aitken, 1989; Narbonne and Aitken, 1990; Narbonne, 1994; MacNaughton et al., 2000; Narbonne et al., 2014; Carbone and Narbonne, 2014); Moynihan et al. (2019); discussed in Busch et al. (2023); full occurrence matrix for individual sites and beds provided in Muscente et al. (2019)	Nama	uncertain	shallow siliciclastic	Cast and mould
Yangtze Block, South China	Beiwan Member, Dengying Formation	Sinotubulites	Zhu et al. (2007); Chen, Z. et al. (2008); Cai et al. (2015, 2019)	Nama	Skeletal	mid dolostone	Phosphatisation
Yangtze Block, South China	Baimatuo Member of the Dengying Formation	Sinotubulites	e.g., Chen & Wang (1977); Chen et al. (1981); Condon et al. (2005); Cai et al. (2015); Yang et al. (2021)	Nama	Skeletal	shallow dolostone	Silicification
Yangtze Block, South China	Shibantan Member, Dengying Formation	Sinotubulites	e.g., Sun (1986); Jiang et al. (2007); Shen et al. (2009); Chen, Z. et al. (2014); Wang, X.-Q. et al. (2014); Xiao et al. (2020); Wang, X.-P. et al. (2021)	Nama	Skeletal	mid limestone	Silicification
Yangtze Block, South China	Gaojiashan Member, Dengying Formation	Conotubus	Hua et al. (2007); Zhu et al. (2007); Cai et al. (2012, 2015, 2019); Chen, W. et al. (2022)	Nama	Soft-bodied	mid siliciclastic	Pyritization
Yangtze Block, South China	Gaojiashan Member, Dengying Formation	Conotubus	Hua et al. (2007); Cui et al. (2016a)	Nama	Soft-bodied	mid siliciclastic	Glauconitisation
Yangtze Block, South China	Gaojiashan Member, Dengying Formation	Conotubus	Hua et al. (2007); Cui et al. (2016a)	Nama	Soft-bodied	mid siliciclastic	Carbonaceous compression
Laurentia; including Canada, USA and Mexico	Wood Canyon Formation	Conotubus	Smith et al. (2017); Smith et al. (2022)	Nama	Soft-bodied	shallow siliciclastic	Pyritization
Yangtze Block, South China	Gaojiashan Member, Dengying Formation	Gaojiashania	Hua et al. (2007); Cui et al. (2016a)	Nama	Soft-bodied	mid siliciclastic	Pyritization
Yangtze Block, South China	Gaojiashan Member, Dengying Formation	Gaojiashania	Hua et al. (2007); Cui et al. (2016a)	Nama	Soft-bodied	mid siliciclastic	Carbonaceous compression
Yangtze Block, South China	Gaojiashan Member, Dengying Formation	Gaojiashania	Hua et al. (2007); Cui et al. (2016a)	Nama	Soft-bodied	mid limestone	Carbonaceous compression
Laurentia; including Canada, USA and Mexico	Wood Canyon Formation	Gaojiashania	Smith et al. (2017); Smith et al. (2022)	Nama	Soft-bodied	shallow siliciclastic	Pyritization
Laurentia; including Canada, USA and Mexico	Dunfee Member, Deep Spring Formation	Gaojiashania	Smith et al. (2016); Selly et al. (2020); Smith et al. (2022)	Nama	Soft-bodied	shallow siliciclastic	Cast and mould
Laurentia; including Canada, USA and Mexico	La Ciénega Formation and lower Cerro Rajón Formation	Gaojiashania	Hodgin et al. (2020)	Nama	Soft-bodied	shallow siliciclastic	Pyritization
Yangtze Block, South China	Shibantan Member, Dengying Formation	Wutubus	e.g., Sun (1986); Jiang et al. (2007); Shen et al. (2009); Chen, Z. et al. (2014); Wang, X.-Q. et al. (2014); Xiao et al. (2020); Wang, X.-P. et al. (2021)	Nama	uncertain	mid limestone	Cast and mould
Laurentia; including Canada, USA and Mexico	Dunfee Member, Deep Spring Formation	Gaojiashania	Smith et al. (2016); Selly et al. (2020); Smith et al. (2022)	Nama	Soft-bodied	shallow siliciclastic	Pyritization
Laurentia; including Canada, USA and Mexico	Dunfee Member, Deep Spring Formation	Wutubus	Smith et al. (2016); Selly et al. (2020); Smith et al. (2022)	Nama	uncertain	shallow siliciclastic	Cast and mould
Laurentia; including Canada, USA and Mexico	Dunfee Member, Deep Spring Formation	Wutubus	Smith et al. (2016); Selly et al. (2020); Smith et al. (2022)	Nama	uncertain	shallow siliciclastic	Pyritization
East European Platform, Ukraine	Nagoryany Fm, Dzhurzhevka Beds	Wutubus	Nesterovsky et al. (2018); Francovschi et al. (2021)	Nama	uncertain	shallow siliciclastic	Cast and mould
Laurentia; including Canada, USA and Mexico	Wood Canyon Formation	Corumbella	Smith et al. (2017); Smith et al. (2022)	Nama	Skeletal	shallow siliciclastic	Pyritization
Brazil	upper Tamengo Formation, Corumbá Group	Corumbella	Boggiani et al. (2010); Pacheco et al. (2011); Parry et al. (2017)	Nama	Skeletal	shallow siliciclastic	Carbonaceous compression
Kalahari Craton (including southern Namibia and northwest south Africa)	uppermost Nasep Member and lower Huns Member, Urusis Formation	Corumbella	Germs (1973a); Cribb et al. (2019); Darroch et al. (2021); Turk et al. (2022) and references therein. Note also trace fossil superficially similar to Archaeichnium hautoni (Glaessner, 1963; Turk et al., 2022).	Nama	Skeletal	shallow siliciclastic	Cast and mould
Laurentia; including Canada, USA and Mexico	Esmeralda Member, Deep Spring Formation	Saarina	Smith et al. (2016); Selly et al. (2020); Smith et al. (2022)	Nama	Soft-bodied	shallow siliciclastic	Pyritization
Laurentia; including Canada, USA and Mexico	Esmeralda Member, Deep Spring Formation	Costatubus	Smith et al. (2016); Selly et al. (2020); Smith et al. (2022)	Nama	Soft-bodied	shallow siliciclastic	Pyritization
Zavkhan Terrane, Mongolia	Bayangol	Zuunia	Topper et al. (2022)	Nama	Skeletal	shallow limestone	Phosphatisation
Zavkhan Terrane, Mongolia	Zuun Arts	Zuunia	Topper et al. (2022)	Nama	Skeletal	shallow limestone	Phosphatisation

## Sheet: Div_metrics_all_(mean_10k)
gen.occurrence	tSing_mean	tSing_min	tSing_max	tOri_mean	tOri_min	tOri_max	tExt_mean	tExt_min	tExt_max	tThrough_mean	tThrough_min	tThrough_max	divRT_mean	divRT_min	divRT_max	extProp_mean	extProp_min	extProp_max	oriProp_mean	oriProp_min	oriProp_max	extPC_mean	extPC_min	extPC_max	oriPC_mean	oriPC_min	oriPC_max
516.8	0	0	0	NA	Inf	-Inf	3	3	3	NA	Inf	-Inf	3	3	3	1	1	1	0	0	0	NA	Inf	-Inf	NA	Inf	-Inf
516.9	0	0	0	NA	Inf	-Inf	3	3	3	NA	Inf	-Inf	3	3	3	1	1	1	0	0	0	NA	Inf	-Inf	NA	Inf	-Inf
517	0	0	0	NA	Inf	-Inf	3	3	3	NA	Inf	-Inf	3	3	3	1	1	1	0	0	0	NA	Inf	-Inf	NA	Inf	-Inf
517.1	0	0	0	NA	Inf	-Inf	7	7	7	NA	Inf	-Inf	7	7	7	1	1	1	0	0	0	NA	Inf	-Inf	NA	Inf	-Inf
517.2	0	0	0	NA	Inf	-Inf	8	8	8	NA	Inf	-Inf	8	8	8	1	1	1	0	0	0	NA	Inf	-Inf	NA	Inf	-Inf
517.3	0	0	0	NA	Inf	-Inf	8	8	8	NA	Inf	-Inf	8	8	8	1	1	1	0	0	0	NA	Inf	-Inf	NA	Inf	-Inf
517.4	0	0	0	NA	Inf	-Inf	8	8	8	NA	Inf	-Inf	8	8	8	1	1	1	0	0	0	NA	Inf	-Inf	NA	Inf	-Inf
517.5	0	0	0	NA	Inf	-Inf	8	8	8	NA	Inf	-Inf	8	8	8	1	1	1	0	0	0	NA	Inf	-Inf	NA	Inf	-Inf
517.6	0	0	0	NA	Inf	-Inf	8	8	8	NA	Inf	-Inf	8	8	8	1	1	1	0	0	0	NA	Inf	-Inf	NA	Inf	-Inf
517.7	1	1	1	NA	Inf	-Inf	7	7	7	NA	Inf	-Inf	8	8	8	1	1	1	0.125	0.125	0.125	NA	Inf	-Inf	NA	Inf	-Inf
517.8	4	4	4	1	1	1	7	7	7	2	2	2	14	14	14	0.785714	0.785714	0.785714	0.357143	0.357143	0.357143	NA	Inf	-Inf	0.405465	0.405465	0.405465
517.9	4	4	4	1	1	1	7	7	7	2	2	2	14	14	14	0.785714	0.785714	0.785714	0.357143	0.357143	0.357143	NA	Inf	-Inf	0.405465	0.405465	0.405465
518	4	4	4	1	1	1	7	7	7	2	2	2	14	14	14	0.785714	0.785714	0.785714	0.357143	0.357143	0.357143	NA	Inf	-Inf	0.405465	0.405465	0.405465
518.1	4	4	4	1	1	1	3	3	3	6	6	6	14	14	14	0.5	0.5	0.5	0.357143	0.357143	0.357143	NA	Inf	-Inf	0.154151	0.154151	0.154151
518.2	4	4	4	1	1	1	2	2	2	7	7	7	14	14	14	0.428571	0.428571	0.428571	0.357143	0.357143	0.357143	NA	Inf	-Inf	0.133531	0.133531	0.133531
518.3	4	4	4	1	1	1	2	2	2	7	7	7	14	14	14	0.428571	0.428571	0.428571	0.357143	0.357143	0.357143	NA	Inf	-Inf	0.133531	0.133531	0.133531
518.4	4	4	4	1	1	1	2	2	2	7	7	7	14	14	14	0.428571	0.428571	0.428571	0.357143	0.357143	0.357143	NA	Inf	-Inf	0.133531	0.133531	0.133531
518.5	4	4	4	2	2	2	2	2	2	6	6	6	14	14	14	0.428571	0.428571	0.428571	0.428571	0.428571	0.428571	NA	Inf	-Inf	0.287682	0.287682	0.287682
518.6	4	4	4	2	2	2	2	2	2	6	6	6	14	14	14	0.428571	0.428571	0.428571	0.428571	0.428571	0.428571	NA	Inf	-Inf	0.287682	0.287682	0.287682
518.7	4	4	4	1	1	1	5	5	5	6	6	6	16	16	16	0.5625	0.5625	0.5625	0.3125	0.3125	0.3125	NA	Inf	-Inf	0.154151	0.154151	0.154151
518.8	0	0	0	1	1	1	3	3	3	8	8	8	12	12	12	0.25	0.25	0.25	0.0833333	0.0833333	0.0833333	NA	Inf	-Inf	0.117783	0.117783	0.117783
518.9	0	0	0	1	1	1	3	3	3	8	8	8	12	12	12	0.25	0.25	0.25	0.0833333	0.0833333	0.0833333	NA	Inf	-Inf	0.117783	0.117783	0.117783
519	0	0	0	1	1	1	3	3	3	8	8	8	12	12	12	0.25	0.25	0.25	0.0833333	0.0833333	0.0833333	NA	Inf	-Inf	0.117783	0.117783	0.117783
519.1	0	0	0	1	1	1	7	7	7	8	8	8	16	16	16	0.4375	0.4375	0.4375	0.0625	0.0625	0.0625	NA	Inf	-Inf	0.117783	0.117783	0.117783
519.2	0	0	0	1	1	1	9	9	9	8	8	8	18	18	18	0.5	0.5	0.5	0.0555556	0.0555556	0.0555556	NA	Inf	-Inf	0.117783	0.117783	0.117783
519.3	0	0	0	1	1	1	9	9	9	8	8	8	18	18	18	0.5	0.5	0.5	0.0555556	0.0555556	0.0555556	NA	Inf	-Inf	0.117783	0.117783	0.117783
519.4	1	1	1	1	1	1	10	10	10	8	8	8	20	20	20	0.55	0.55	0.55	0.1	0.1	0.1	NA	Inf	-Inf	0.117783	0.117783	0.117783
519.5	1	1	1	0	0	0	10	10	10	8	8	8	19	19	19	0.578947	0.578947	0.578947	0.0526316	0.0526316	0.0526316	NA	Inf	-Inf	0	0	0
519.6	2	2	2	0	0	0	11	11	11	8	8	8	21	21	21	0.619048	0.619048	0.619048	0.0952381	0.0952381	0.0952381	NA	Inf	-Inf	0	0	0
519.7	2	2	2	0	0	0	8	8	8	11	11	11	21	21	21	0.47619	0.47619	0.47619	0.0952381	0.0952381	0.0952381	NA	Inf	-Inf	0	0	0
519.8	2	2	2	0	0	0	8	8	8	11	11	11	21	21	21	0.47619	0.47619	0.47619	0.0952381	0.0952381	0.0952381	NA	Inf	-Inf	0	0	0
519.9	2	2	2	0	0	0	14	14	14	11	11	11	27	27	27	0.592593	0.592593	0.592593	0.0740741	0.0740741	0.0740741	NA	Inf	-Inf	0	0	0
520	2	2	2	0	0	0	14	14	14	11	11	11	27	27	27	0.592593	0.592593	0.592593	0.0740741	0.0740741	0.0740741	NA	Inf	-Inf	0	0	0
520.1	2	2	2	0	0	0	13	13	13	15	15	15	30	30	30	0.5	0.5	0.5	0.0666667	0.0666667	0.0666667	NA	Inf	-Inf	0	0	0
520.2	2	2	2	0	0	0	13	13	13	17	17	17	32	32	32	0.46875	0.46875	0.46875	0.0625	0.0625	0.0625	NA	Inf	-Inf	0	0	0
520.3	11	11	11	0	0	0	29	29	29	17	17	17	57	57	57	0.701754	0.701754	0.701754	0.192982	0.192982	0.192982	NA	Inf	-Inf	0	0	0
520.4	11	11	11	0	0	0	34	34	34	18	18	18	63	63	63	0.714286	0.714286	0.714286	0.174603	0.174603	0.174603	NA	Inf	-Inf	0	0	0
520.5	11	11	11	0	0	0	35	35	35	18	18	18	64	64	64	0.71875	0.71875	0.71875	0.171875	0.171875	0.171875	NA	Inf	-Inf	0	0	0
520.6	11	11	11	0	0	0	35	35	35	19	19	19	65	65	65	0.707692	0.707692	0.707692	0.169231	0.169231	0.169231	NA	Inf	-Inf	0	0	0
520.7	11	11	11	0	0	0	36	36	36	19	19	19	66	66	66	0.712121	0.712121	0.712121	0.166667	0.166667	0.166667	NA	Inf	-Inf	0	0	0
520.8	12	12	12	0	0	0	38	38	38	19	19	19	69	69	69	0.724638	0.724638	0.724638	0.173913	0.173913	0.173913	NA	Inf	-Inf	0	0	0
520.9	12	12	12	0	0	0	32	32	32	25	25	25	69	69	69	0.637681	0.637681	0.637681	0.173913	0.173913	0.173913	NA	Inf	-Inf	0	0	0
521	12	12	12	0	0	0	32	32	32	25	25	25	69	69	69	0.637681	0.637681	0.637681	0.173913	0.173913	0.173913	NA	Inf	-Inf	0	0	0
521.1	24	24	24	3	3	3	40	40	40	25	25	25	92	92	92	0.695652	0.695652	0.695652	0.293478	0.293478	0.293478	NA	Inf	-Inf	0.113329	0.113329	0.113329
521.2	24	24	24	4	4	4	38	38	38	26	26	26	92	92	92	0.673913	0.673913	0.673913	0.304348	0.304348	0.304348	NA	Inf	-Inf	0.143101	0.143101	0.143101
521.3	16	16	16	8	8	8	24	24	24	38	38	38	86	86	86	0.465116	0.465116	0.465116	0.27907	0.27907	0.27907	NA	Inf	-Inf	0.191055	0.191055	0.191055
521.4	17	17	17	9	9	9	20	20	20	43	43	43	89	89	89	0.41573	0.41573	0.41573	0.292135	0.292135	0.292135	NA	Inf	-Inf	0.190044	0.190044	0.190044
521.5	16	16	16	11	11	11	22	22	22	42	42	42	91	91	91	0.417582	0.417582	0.417582	0.296703	0.296703	0.296703	NA	Inf	-Inf	0.232622	0.232622	0.232622
521.6	18	18	18	13	13	13	26	26	26	41	41	41	98	98	98	0.44898	0.44898	0.44898	0.316327	0.316327	0.316327	NA	Inf	-Inf	0.275412	0.275412	0.275412
521.7	20	20	20	16	16	16	29	29	29	39	39	39	104	104	104	0.471154	0.471154	0.471154	0.346154	0.346154	0.346154	NA	Inf	-Inf	0.343772	0.343772	0.343772
521.8	19	19	19	16	16	16	27	27	27	41	41	41	103	103	103	0.446602	0.446602	0.446602	0.339806	0.339806	0.339806	NA	Inf	-Inf	0.329479	0.329479	0.329479
521.9	20	20	20	16	16	16	27	27	27	41	41	41	104	104	104	0.451923	0.451923	0.451923	0.346154	0.346154	0.346154	NA	Inf	-Inf	0.329479	0.329479	0.329479
522	20	20	20	18	18	18	27	27	27	39	39	39	104	104	104	0.451923	0.451923	0.451923	0.365385	0.365385	0.365385	NA	Inf	-Inf	0.37949	0.37949	0.37949
522.1	7	7	7	18	18	18	18	18	18	47	47	47	90	90	90	0.277778	0.277778	0.277778	0.277778	0.277778	0.277778	NA	Inf	-Inf	0.32424	0.32424	0.32424
522.2	8	8	8	18	18	18	17	17	17	46	46	46	89	89	89	0.280899	0.280899	0.280899	0.292135	0.292135	0.292135	NA	Inf	-Inf	0.330242	0.330242	0.330242
522.3	6	6	6	15	15	15	16	16	16	47	47	47	84	84	84	0.261905	0.261905	0.261905	0.25	0.25	0.25	NA	Inf	-Inf	0.276987	0.276987	0.276987
522.4	5	5	5	13	13	13	18	18	18	50	50	50	86	86	86	0.267442	0.267442	0.267442	0.209302	0.209302	0.209302	NA	Inf	-Inf	0.231112	0.231112	0.231112
522.5	3	3	3	15	15	15	18	18	18	49	49	49	85	85	85	0.247059	0.247059	0.247059	0.211765	0.211765	0.211765	NA	Inf	-Inf	0.267063	0.267063	0.267063
522.6	1	1	1	12	12	12	13	13	13	55	55	55	81	81	81	0.17284	0.17284	0.17284	0.160494	0.160494	0.160494	NA	Inf	-Inf	0.197359	0.197359	0.197359
522.7	1	1	1	9	9	9	8	8	8	59	59	59	77	77	77	0.116883	0.116883	0.116883	0.12987	0.12987	0.12987	NA	Inf	-Inf	0.14197	0.14197	0.14197
522.8	1	1	1	13	13	13	19	19	19	55	55	55	88	88	88	0.227273	0.227273	0.227273	0.159091	0.159091	0.159091	NA	Inf	-Inf	0.212175	0.212175	0.212175
522.9	5	5	5	15	15	15	17	17	17	53	53	53	90	90	90	0.244444	0.244444	0.244444	0.222222	0.222222	0.222222	NA	Inf	-Inf	0.249216	0.249216	0.249216
523	6	6	6	13	13	13	24	24	24	53	53	53	96	96	96	0.3125	0.3125	0.3125	0.197917	0.197917	0.197917	NA	Inf	-Inf	0.219363	0.219363	0.219363
523.1	11	11	11	20	20	20	23	23	23	45	45	45	99	99	99	0.343434	0.343434	0.343434	0.313131	0.313131	0.313131	NA	Inf	-Inf	0.367725	0.367725	0.367725
523.2	11	11	11	19	19	19	23	23	23	44	44	44	97	97	97	0.350515	0.350515	0.350515	0.309278	0.309278	0.309278	NA	Inf	-Inf	0.358945	0.358945	0.358945
523.3	11	11	11	19	19	19	23	23	23	44	44	44	97	97	97	0.350515	0.350515	0.350515	0.309278	0.309278	0.309278	NA	Inf	-Inf	0.358945	0.358945	0.358945
523.4	10	10	10	20	20	20	20	20	20	48	48	48	98	98	98	0.306122	0.306122	0.306122	0.306122	0.306122	0.306122	NA	Inf	-Inf	0.348307	0.348307	0.348307
523.5	10	10	10	19	19	19	20	20	20	48	48	48	97	97	97	0.309278	0.309278	0.309278	0.298969	0.298969	0.298969	NA	Inf	-Inf	0.333492	0.333492	0.333492
523.6	10	10	10	19	19	19	19	19	19	49	49	49	97	97	97	0.298969	0.298969	0.298969	0.298969	0.298969	0.298969	NA	Inf	-Inf	0.327687	0.327687	0.327687
523.7	9	9	9	18	18	18	19	19	19	49	49	49	95	95	95	0.294737	0.294737	0.294737	0.284211	0.284211	0.284211	NA	Inf	-Inf	0.312872	0.312872	0.312872
523.8	9	9	9	14	14	14	8	8	8	60	60	60	91	91	91	0.186813	0.186813	0.186813	0.252747	0.252747	0.252747	NA	Inf	-Inf	0.209721	0.209721	0.209721
523.9	6	6	6	10	10	10	8	8	8	60	60	60	84	84	84	0.166667	0.166667	0.166667	0.190476	0.190476	0.190476	NA	Inf	-Inf	0.154151	0.154151	0.154151
524	2	2	2	13	13	13	4	4	4	64	64	64	83	83	83	0.0722892	0.0722892	0.0722892	0.180723	0.180723	0.180723	NA	Inf	-Inf	0.184922	0.184922	0.184922
524.1	0	0	0	1	1	1	1	1	1	67	67	67	69	69	69	0.0144928	0.0144928	0.0144928	0.0144928	0.0144928	0.0144928	NA	Inf	-Inf	0.0148151	0.0148151	0.0148151
524.2	0	0	0	0	0	0	1	1	1	67	67	67	68	68	68	0.0147059	0.0147059	0.0147059	0	0	0	NA	Inf	-Inf	0	0	0
524.3	0	0	0	7	7	7	1	1	1	60	60	60	68	68	68	0.0147059	0.0147059	0.0147059	0.102941	0.102941	0.102941	NA	Inf	-Inf	0.110348	0.110348	0.110348
524.4	0	0	0	15	15	15	1	1	1	53	53	53	69	69	69	0.0144928	0.0144928	0.0144928	0.217391	0.217391	0.217391	NA	Inf	-Inf	0.249216	0.249216	0.249216
524.5	0	0	0	16	16	16	2	2	2	52	52	52	70	70	70	0.0285714	0.0285714	0.0285714	0.228571	0.228571	0.228571	NA	Inf	-Inf	0.268264	0.268264	0.268264
524.6	0	0	0	16	16	16	3	3	3	52	52	52	71	71	71	0.0422535	0.0422535	0.0422535	0.225352	0.225352	0.225352	NA	Inf	-Inf	0.268264	0.268264	0.268264
524.7	0	0	0	16	16	16	3	3	3	52	52	52	71	71	71	0.0422535	0.0422535	0.0422535	0.225352	0.225352	0.225352	NA	Inf	-Inf	0.268264	0.268264	0.268264
524.8	0	0	0	16	16	16	3	3	3	52	52	52	71	71	71	0.0422535	0.0422535	0.0422535	0.225352	0.225352	0.225352	NA	Inf	-Inf	0.268264	0.268264	0.268264
524.9	0	0	0	17	17	17	4	4	4	51	51	51	72	72	72	0.0555556	0.0555556	0.0555556	0.236111	0.236111	0.236111	NA	Inf	-Inf	0.287682	0.287682	0.287682
525	0	0	0	17	17	17	4	4	4	51	51	51	72	72	72	0.0555556	0.0555556	0.0555556	0.236111	0.236111	0.236111	NA	Inf	-Inf	0.287682	0.287682	0.287682
525.1	0	0	0	17	17	17	4	4	4	51	51	51	72	72	72	0.0555556	0.0555556	0.0555556	0.236111	0.236111	0.236111	NA	Inf	-Inf	0.287682	0.287682	0.287682
525.2	0	0	0	17	17	17	4	4	4	51	51	51	72	72	72	0.0555556	0.0555556	0.0555556	0.236111	0.236111	0.236111	NA	Inf	-Inf	0.287682	0.287682	0.287682
525.3	0	0	0	10	10	10	4	4	4	51	51	51	65	65	65	0.0615385	0.0615385	0.0615385	0.153846	0.153846	0.153846	NA	Inf	-Inf	0.179048	0.179048	0.179048
525.4	0	0	0	2	2	2	3	3	3	52	52	52	57	57	57	0.0526316	0.0526316	0.0526316	0.0350877	0.0350877	0.0350877	NA	Inf	-Inf	0.0377403	0.0377403	0.0377403
525.5	0	0	0	3	3	3	3	3	3	51	51	51	57	57	57	0.0526316	0.0526316	0.0526316	0.0526316	0.0526316	0.0526316	NA	Inf	-Inf	0.0571584	0.0571584	0.0571584
525.6	0	0	0	3	3	3	2	2	2	52	52	52	57	57	57	0.0350877	0.0350877	0.0350877	0.0526316	0.0526316	0.0526316	NA	Inf	-Inf	0.0560895	0.0560895	0.0560895
525.7	0	0	0	4	4	4	2	2	2	51	51	51	57	57	57	0.0350877	0.0350877	0.0350877	0.0701754	0.0701754	0.0701754	NA	Inf	-Inf	0.0755076	0.0755076	0.0755076
525.8	0	0	0	4	4	4	2	2	2	51	51	51	57	57	57	0.0350877	0.0350877	0.0350877	0.0701754	0.0701754	0.0701754	NA	Inf	-Inf	0.0755076	0.0755076	0.0755076
525.9	0	0	0	3	3	3	1	1	1	52	52	52	56	56	56	0.0178571	0.0178571	0.0178571	0.0535714	0.0535714	0.0535714	NA	Inf	-Inf	0.0560895	0.0560895	0.0560895
526	1	1	1	3	3	3	0	0	0	52	52	52	56	56	56	0.0178571	0.0178571	0.0178571	0.0714286	0.0714286	0.0714286	NA	Inf	-Inf	0.0560895	0.0560895	0.0560895
526.1	1	1	1	5	5	5	3	3	3	50	50	50	59	59	59	0.0677966	0.0677966	0.0677966	0.101695	0.101695	0.101695	NA	Inf	-Inf	0.0953102	0.0953102	0.0953102
526.2	3	3	3	6	6	6	6	6	6	49	49	49	64	64	64	0.140625	0.140625	0.140625	0.140625	0.140625	0.140625	NA	Inf	-Inf	0.115513	0.115513	0.115513
526.3	3	3	3	6	6	6	7	7	7	49	49	49	65	65	65	0.153846	0.153846	0.153846	0.138462	0.138462	0.138462	NA	Inf	-Inf	0.115513	0.115513	0.115513
526.4	4	4	4	10	10	10	11	11	11	45	45	45	70	70	70	0.214286	0.214286	0.214286	0.2	0.2	0.2	NA	Inf	-Inf	0.200671	0.200671	0.200671
526.5	4	4	4	11	11	11	12	12	12	43	43	43	70	70	70	0.228571	0.228571	0.228571	0.214286	0.214286	0.214286	NA	Inf	-Inf	0.227784	0.227784	0.227784
526.6	6	6	6	12	12	12	12	12	12	42	42	42	72	72	72	0.25	0.25	0.25	0.25	0.25	0.25	NA	Inf	-Inf	0.251314	0.251314	0.251314
526.7	6	6	6	12	12	12	12	12	12	41	41	41	71	71	71	0.253521	0.253521	0.253521	0.253521	0.253521	0.253521	NA	Inf	-Inf	0.25672	0.25672	0.25672
526.8	6	6	6	12	12	12	15	15	15	41	41	41	74	74	74	0.283784	0.283784	0.283784	0.243243	0.243243	0.243243	NA	Inf	-Inf	0.25672	0.25672	0.25672
526.9	6	6	6	12	12	12	16	16	16	41	41	41	75	75	75	0.293333	0.293333	0.293333	0.24	0.24	0.24	NA	Inf	-Inf	0.25672	0.25672	0.25672
527	6	6	6	11	11	11	16	16	16	41	41	41	74	74	74	0.297297	0.297297	0.297297	0.22973	0.22973	0.22973	NA	Inf	-Inf	0.237672	0.237672	0.237672
527.1	6	6	6	10	10	10	13	13	13	43	43	43	72	72	72	0.263889	0.263889	0.263889	0.222222	0.222222	0.222222	NA	Inf	-Inf	0.209092	0.209092	0.209092
527.2	3	3	3	11	11	11	11	11	11	44	44	44	69	69	69	0.202899	0.202899	0.202899	0.202899	0.202899	0.202899	NA	Inf	-Inf	0.223144	0.223144	0.223144
527.3	6	6	6	15	15	15	10	10	10	41	41	41	72	72	72	0.222222	0.222222	0.222222	0.291667	0.291667	0.291667	NA	Inf	-Inf	0.31178	0.31178	0.31178
527.4	11	11	11	18	18	18	10	10	10	38	38	38	77	77	77	0.272727	0.272727	0.272727	0.376623	0.376623	0.376623	NA	Inf	-Inf	0.387766	0.387766	0.387766
527.5	9	9	9	17	17	17	11	11	11	38	38	38	75	75	75	0.266667	0.266667	0.266667	0.346667	0.346667	0.346667	NA	Inf	-Inf	0.369747	0.369747	0.369747
527.6	8	8	8	15	15	15	10	10	10	39	39	39	72	72	72	0.25	0.25	0.25	0.319444	0.319444	0.319444	NA	Inf	-Inf	0.325422	0.325422	0.325422
527.7	8	8	8	14	14	14	10	10	10	39	39	39	71	71	71	0.253521	0.253521	0.253521	0.309859	0.309859	0.309859	NA	Inf	-Inf	0.30673	0.30673	0.30673
527.8	6	6	6	16	16	16	9	9	9	40	40	40	71	71	71	0.211268	0.211268	0.211268	0.309859	0.309859	0.309859	NA	Inf	-Inf	0.336472	0.336472	0.336472
527.9	6	6	6	16	16	16	8	8	8	41	41	41	71	71	71	0.197183	0.197183	0.197183	0.309859	0.309859	0.309859	NA	Inf	-Inf	0.329479	0.329479	0.329479
528	9	9	9	16	16	16	6	6	6	41	41	41	72	72	72	0.208333	0.208333	0.208333	0.347222	0.347222	0.347222	NA	Inf	-Inf	0.329479	0.329479	0.329479
528.1	9	9	9	17	17	17	7	7	7	39	39	39	72	72	72	0.222222	0.222222	0.222222	0.361111	0.361111	0.361111	NA	Inf	-Inf	0.36179	0.36179	0.36179
528.2	11	11	11	17	17	17	12	12	12	38	38	38	78	78	78	0.294872	0.294872	0.294872	0.358974	0.358974	0.358974	NA	Inf	-Inf	0.369747	0.369747	0.369747
528.3	9	9	9	12	12	12	11	11	11	39	39	39	71	71	71	0.28169	0.28169	0.28169	0.295775	0.295775	0.295775	NA	Inf	-Inf	0.268264	0.268264	0.268264
528.4	3	3	3	5	5	5	7	7	7	43	43	43	58	58	58	0.172414	0.172414	0.172414	0.137931	0.137931	0.137931	NA	Inf	-Inf	0.110001	0.110001	0.110001
528.5	3	3	3	5	5	5	6	6	6	44	44	44	58	58	58	0.155172	0.155172	0.155172	0.137931	0.137931	0.137931	NA	Inf	-Inf	0.107631	0.107631	0.107631
528.6	3	3	3	9	9	9	7	7	7	40	40	40	59	59	59	0.169492	0.169492	0.169492	0.20339	0.20339	0.20339	NA	Inf	-Inf	0.202941	0.202941	0.202941
528.7	4	4	4	9	9	9	12	12	12	40	40	40	65	65	65	0.246154	0.246154	0.246154	0.2	0.2	0.2	NA	Inf	-Inf	0.202941	0.202941	0.202941
528.8	4	4	4	9	9	9	12	12	12	40	40	40	65	65	65	0.246154	0.246154	0.246154	0.2	0.2	0.2	NA	Inf	-Inf	0.202941	0.202941	0.202941
528.9	4	4	4	9	9	9	12	12	12	40	40	40	65	65	65	0.246154	0.246154	0.246154	0.2	0.2	0.2	NA	Inf	-Inf	0.202941	0.202941	0.202941
529	3	3	3	7	7	7	12	12	12	40	40	40	62	62	62	0.241935	0.241935	0.241935	0.16129	0.16129	0.16129	NA	Inf	-Inf	0.161268	0.161268	0.161268
529.1	3	3	3	5	5	5	11	11	11	41	41	41	60	60	60	0.233333	0.233333	0.233333	0.133333	0.133333	0.133333	NA	Inf	-Inf	0.115069	0.115069	0.115069
529.2	1	1	1	4	4	4	6	6	6	46	46	46	57	57	57	0.122807	0.122807	0.122807	0.0877193	0.0877193	0.0877193	NA	Inf	-Inf	0.0833816	0.0833816	0.0833816
529.3	3	3	3	6	6	6	5	5	5	44	44	44	58	58	58	0.137931	0.137931	0.137931	0.155172	0.155172	0.155172	NA	Inf	-Inf	0.127833	0.127833	0.127833
529.4	3	3	3	6	6	6	5	5	5	44	44	44	58	58	58	0.137931	0.137931	0.137931	0.155172	0.155172	0.155172	NA	Inf	-Inf	0.127833	0.127833	0.127833
529.5	3	3	3	6	6	6	5	5	5	44	44	44	58	58	58	0.137931	0.137931	0.137931	0.155172	0.155172	0.155172	NA	Inf	-Inf	0.127833	0.127833	0.127833
529.6	3	3	3	2	2	2	4	4	4	45	45	45	54	54	54	0.12963	0.12963	0.12963	0.0925926	0.0925926	0.0925926	NA	Inf	-Inf	0.0434851	0.0434851	0.0434851
529.7	1	1	1	3	3	3	0	0	0	49	49	49	53	53	53	0.0188679	0.0188679	0.0188679	0.0754717	0.0754717	0.0754717	NA	Inf	-Inf	0.0594234	0.0594234	0.0594234
529.8	9	9	9	22	22	22	2	2	2	30	30	30	63	63	63	0.174603	0.174603	0.174603	0.492063	0.492063	0.492063	NA	Inf	-Inf	0.550046	0.550046	0.550046
529.9	9	9	9	23	23	23	2	2	2	29	29	29	63	63	63	0.174603	0.174603	0.174603	0.507937	0.507937	0.507937	NA	Inf	-Inf	0.583948	0.583948	0.583948
530	9	9	9	23	23	23	2	2	2	29	29	29	63	63	63	0.174603	0.174603	0.174603	0.507937	0.507937	0.507937	0.0666914	0.0666914	0.0666914	0.583948	0.583948	0.583948
530.1	9	9	9	23	23	23	2	2	2	29	29	29	63	63	63	0.174603	0.174603	0.174603	0.507937	0.507937	0.507937	0.0666914	0.0666914	0.0666914	0.583948	0.583948	0.583948
530.2	9	9	9	23	23	23	2	2	2	29	29	29	63	63	63	0.174603	0.174603	0.174603	0.507937	0.507937	0.507937	0.0666914	0.0666914	0.0666914	0.583948	0.583948	0.583948
530.3	9	9	9	21	21	21	2	2	2	28	28	28	60	60	60	0.183333	0.183333	0.183333	0.5	0.5	0.5	0.0689929	0.0689929	0.0689929	0.559616	0.559616	0.559616
530.4	9	9	9	21	21	21	2	2	2	28	28	28	60	60	60	0.183333	0.183333	0.183333	0.5	0.5	0.5	0.0689929	0.0689929	0.0689929	0.559616	0.559616	0.559616
530.5	10	10	10	22	22	22	2	2	2	27	27	27	61	61	61	0.196721	0.196721	0.196721	0.52459	0.52459	0.52459	0.071459	0.071459	0.071459	0.595983	0.595983	0.595983
530.6	11	11	11	23	23	23	2	2	2	26	26	26	62	62	62	0.209677	0.209677	0.209677	0.548387	0.548387	0.548387	0.074108	0.074108	0.074108	0.633724	0.633724	0.633724
530.7	13	13	13	26	26	26	2	2	2	23	23	23	64	64	64	0.234375	0.234375	0.234375	0.609375	0.609375	0.609375	0.0833816	0.0833816	0.0833816	0.756326	0.756326	0.756326
530.8	4	4	4	8	8	8	1	1	1	24	24	24	37	37	37	0.135135	0.135135	0.135135	0.324324	0.324324	0.324324	0.040822	0.040822	0.040822	0.287682	0.287682	0.287682
530.9	4	4	4	7	7	7	1	1	1	24	24	24	36	36	36	0.138889	0.138889	0.138889	0.305556	0.305556	0.305556	0.040822	0.040822	0.040822	0.255933	0.255933	0.255933
531	4	4	4	7	7	7	1	1	1	24	24	24	36	36	36	0.138889	0.138889	0.138889	0.305556	0.305556	0.305556	0.040822	0.040822	0.040822	0.255933	0.255933	0.255933
531.1	4	4	4	9	9	9	1	1	1	22	22	22	36	36	36	0.138889	0.138889	0.138889	0.361111	0.361111	0.361111	0.0444518	0.0444518	0.0444518	0.342945	0.342945	0.342945
531.2	4	4	4	9	9	9	1	1	1	22	22	22	36	36	36	0.138889	0.138889	0.138889	0.361111	0.361111	0.361111	0.0444518	0.0444518	0.0444518	0.342945	0.342945	0.342945
531.3	4	4	4	8	8	8	4	4	4	22	22	22	38	38	38	0.210526	0.210526	0.210526	0.315789	0.315789	0.315789	0.167054	0.167054	0.167054	0.310155	0.310155	0.310155
531.4	6	6	6	8	8	8	4	4	4	22	22	22	40	40	40	0.25	0.25	0.25	0.35	0.35	0.35	0.167054	0.167054	0.167054	0.310155	0.310155	0.310155
531.5	5	5	5	7	7	7	4	4	4	22	22	22	38	38	38	0.236842	0.236842	0.236842	0.315789	0.315789	0.315789	0.167054	0.167054	0.167054	0.276253	0.276253	0.276253
531.6	4	4	4	6	6	6	4	4	4	22	22	22	36	36	36	0.222222	0.222222	0.222222	0.277778	0.277778	0.277778	0.167054	0.167054	0.167054	0.241162	0.241162	0.241162
531.7	2	2	2	3	3	3	4	4	4	22	22	22	31	31	31	0.193548	0.193548	0.193548	0.16129	0.16129	0.16129	0.167054	0.167054	0.167054	0.127833	0.127833	0.127833
531.8	2	2	2	3	3	3	4	4	4	22	22	22	31	31	31	0.193548	0.193548	0.193548	0.16129	0.16129	0.16129	0.167054	0.167054	0.167054	0.127833	0.127833	0.127833
531.9	2	2	2	8	8	8	4	4	4	17	17	17	31	31	31	0.193548	0.193548	0.193548	0.322581	0.322581	0.322581	0.211309	0.211309	0.211309	0.385662	0.385662	0.385662
532	6	6	6	11	11	11	4	4	4	14	14	14	35	35	35	0.285714	0.285714	0.285714	0.485714	0.485714	0.485714	0.251314	0.251314	0.251314	0.579818	0.579818	0.579818
532.1	8	8	8	13	13	13	2	2	2	10	10	10	33	33	33	0.30303	0.30303	0.30303	0.636364	0.636364	0.636364	0.182322	0.182322	0.182322	0.832909	0.832909	0.832909
532.2	10	10	10	17	17	17	0	0	0	6	6	6	33	33	33	0.30303	0.30303	0.30303	0.818182	0.818182	0.818182	0	0	0	1.34373	1.34373	1.34373
532.3	6	6	6	20	20	20	1	1	1	6	6	6	33	33	33	0.212121	0.212121	0.212121	0.787879	0.787879	0.787879	0.154151	0.154151	0.154151	1.46634	1.46634	1.46634
532.4	4	4	4	21	21	21	1	1	1	5	5	5	31	31	31	0.16129	0.16129	0.16129	0.806452	0.806452	0.806452	0.182322	0.182322	0.182322	1.64866	1.64866	1.64866
532.5	4	4	4	21	21	21	1	1	1	5	5	5	31	31	31	0.16129	0.16129	0.16129	0.806452	0.806452	0.806452	0.182322	0.182322	0.182322	1.64866	1.64866	1.64866
532.6	4	4	4	21	21	21	1	1	1	5	5	5	31	31	31	0.16129	0.16129	0.16129	0.806452	0.806452	0.806452	0.182322	0.182322	0.182322	1.64866	1.64866	1.64866
532.7	4	4	4	21	21	21	1	1	1	5	5	5	31	31	31	0.16129	0.16129	0.16129	0.806452	0.806452	0.806452	0.182322	0.182322	0.182322	1.64866	1.64866	1.64866
532.8	4	4	4	22	22	22	1	1	1	4	4	4	31	31	31	0.16129	0.16129	0.16129	0.83871	0.83871	0.83871	0.223144	0.223144	0.223144	1.8718	1.8718	1.8718
532.9	4	4	4	17	17	17	1	1	1	4	4	4	26	26	26	0.192308	0.192308	0.192308	0.807692	0.807692	0.807692	0.223144	0.223144	0.223144	1.65823	1.65823	1.65823
533	0	0	0	14	14	14	1	1	1	4	4	4	19	19	19	0.0526316	0.0526316	0.0526316	0.736842	0.736842	0.736842	0.223144	0.223144	0.223144	1.50408	1.50408	1.50408
533.1	2	2	2	8	8	8	1	1	1	4	4	4	15	15	15	0.2	0.2	0.2	0.666667	0.666667	0.666667	0.223144	0.223144	0.223144	1.09861	1.09861	1.09861
533.2	2	2	2	2	2	2	1	1	1	4	4	4	9	9	9	0.333333	0.333333	0.333333	0.444444	0.444444	0.444444	0.223144	0.223144	0.223144	0.405465	0.405465	0.405465
533.3	2	2	2	2	2	2	0	0	0	5	5	5	9	9	9	0.222222	0.222222	0.222222	0.444444	0.444444	0.444444	0	0	0	0.336472	0.336472	0.336472
533.4	2	2	2	1	1	1	0	0	0	5	5	5	8	8	8	0.25	0.25	0.25	0.375	0.375	0.375	0	0	0	0.182322	0.182322	0.182322
533.5	2	2	2	2	2	2	0	0	0	4	4	4	8	8	8	0.25	0.25	0.25	0.5	0.5	0.5	0	0	0	0.405465	0.405465	0.405465
533.6	2	2	2	2	2	2	0	0	0	4	4	4	8	8	8	0.25	0.25	0.25	0.5	0.5	0.5	0	0	0	0.405465	0.405465	0.405465
533.7	2	2	2	2	2	2	0.1885	0	1	4	4	4	8.1885	8	9	0.265708	0.25	0.333333	0.489528	0.444444	0.5	0.0420626	0	0.223144	0.405465	0.405465	0.405465
533.8	2	2	2	1	1	1	0.3427	0	1	4	4	4	7.3427	7	8	0.316312	0.285714	0.375	0.410212	0.375	0.428571	0.0764713	0	0.223144	0.223144	0.223144	0.223144
533.9	2	2	2	1	1	1	0.4677	0	1	4	4	4	7.4677	7	8	0.327473	0.285714	0.375	0.403516	0.375	0.428571	0.104364	0	0.223144	0.223144	0.223144	0.223144
534	2	2	2	2	2	2	0.5692	0	1	3	3	3	7.5692	7	8	0.336536	0.285714	0.375	0.530771	0.5	0.571429	0.163749	0	0.287682	0.510826	0.510826	0.510826
534.1	0	0	0	2	2	2	0.654	0	1	3	3	3	5.654	5	6	0.109	0	0.166667	0.3564	0.333333	0.4	0.188144	0	0.287682	0.510826	0.510826	0.510826
534.2	0	0	0	2	2	2	0.7768	0	2	3	3	3	5.7768	5	7	0.127624	0	0.285714	0.34895	0.285714	0.4	0.220974	0	0.510826	0.510826	0.510826	0.510826
534.3	0.006	0	1	2	2	2	0.9154	0	3	3	3	3	5.9214	5	8	0.148286	0	0.375	0.34155	0.25	0.5	0.256547	0	0.693147	0.510826	0.510826	0.510826
534.4	0.0206	0	2	2	2	2	2.058	1	5	3	3	3	7.0786	6	10	0.288718	0.166667	0.5	0.287081	0.2	0.444444	0.515881	0.287682	0.980829	0.510826	0.510826	0.510826
534.5	0.0352	0	2	1	1	1	2.1742	1	5	3	3	3	6.2094	5	9	0.349281	0.2	0.555556	0.167647	0.111111	0.375	0.538307	0.287682	0.980829	0.287682	0.287682	0.287682
534.6	0.0471	0	2	1	1	1	2.2727	1	5	3	3	3	6.3198	5	9	0.3604	0.2	0.555556	0.166438	0.111111	0.375	0.557069	0.287682	0.980829	0.287682	0.287682	0.287682
534.7	0.0606	0	2	1	1	1	2.1789	1	5	3.1885	3	4	6.428	5	9	0.34177	0.166667	0.555556	0.165573	0.111111	0.375	0.520562	0.223144	0.980829	0.275517	0.223144	0.287682
534.8	0.0732	0	2	2	2	2	2.8559	2	5	2.3427	2	3	7.2718	6	9	0.399926	0.285714	0.555556	0.285537	0.222222	0.5	0.811999	0.510826	1.25276	0.630666	0.510826	0.693147
534.9	0.0865	0	2	2	2	2	4.775	4	7	2.4677	2	3	9.3292	8	11	0.519635	0.444444	0.636364	0.223624	0.181818	0.4	1.09498	0.847298	1.50408	0.607875	0.510826	0.693147
535	0.098	0	2	1	1	1	4.7109	4	7	2.5692	2	3	8.3781	7	10	0.572271	0.5	0.7	0.130558	0.1	0.333333	1.05894	0.847298	1.50408	0.338423	0.287682	0.405465
535.1	0.111	0	2	1	1	1	4.6579	4	7	2.654	2	3	8.4229	7	10	0.564348	0.5	0.7	0.131339	0.1	0.333333	1.02883	0.847298	1.50408	0.328435	0.287682	0.405465
535.2	0.1229	0	2	1	1	1	4.5655	3	7	2.7768	2	4	8.4652	8	10	0.551836	0.375	0.7	0.13203	0.1	0.3	0.987631	0.559616	1.50408	0.316032	0.223144	0.405465
535.3	0.1119	0	2	2.0194	2	3	6.4664	5	9	1.896	1	4	10.4937	10	12	0.625955	0.454545	0.75	0.202905	0.166667	0.333333	1.52601	0.81093	2.30259	0.759435	0.405465	1.38629
535.4	0.0879	0	2	2.0416	2	4	5.3681	4	8	3.0164	2	6	10.514	10	12	0.517967	0.333333	0.666667	0.202375	0.166667	0.333333	1.03689	0.510826	1.60944	0.527103	0.287682	0.916291
535.5	0.0761	0	2	2.052	2	4	5.2802	4	8	3.1222	2	6	10.5305	10	12	0.507864	0.333333	0.666667	0.201958	0.166667	0.333333	1.0044	0.510826	1.60944	0.514969	0.287682	0.916291
535.6	0.0702	0	2	2.0605	2	4	5.2092	4	8	3.2122	2	6	10.5521	10	12	0.499662	0.333333	0.666667	0.201806	0.166667	0.333333	0.977873	0.510826	1.60944	0.505024	0.287682	0.916291
535.7	0.063	0	2	2.0687	2	4	5.1392	4	8	3.2987	2	6	10.5696	10	12	0.491693	0.333333	0.666667	0.201591	0.166667	0.333333	0.952782	0.510826	1.60944	0.495767	0.287682	1.09861
535.8	0.059	0	2	1.0743	1	3	4.3322	4	7	4.1243	3	6	9.5898	9	11	0.457266	0.363636	0.636364	0.117726	0.0909091	0.272727	0.720804	0.510826	1.20397	0.232358	0.154151	0.559616
535.9	0.0526	0	2	1.0787	1	3	2.3084	2	4	6.164	5	8	9.6037	9	11	0.244429	0.181818	0.454545	0.117361	0.0909091	0.272727	0.317976	0.223144	0.587787	0.161352	0.117783	0.405465
536	0.0483	0	2	1.0835	1	3	2.2949	2	5	6.1966	5	8	9.6233	9	11	0.24216	0.181818	0.454545	0.117195	0.0909091	0.272727	0.314912	0.223144	0.693147	0.161211	0.117783	0.405465
536.1	0.0463	0	2	1.0868	1	3	2.2835	2	4	6.2251	5	8	9.6417	9	11	0.240404	0.181818	0.4	0.117122	0.0909091	0.272727	0.3124	0.223144	0.587787	0.161016	0.117783	0.405465
536.2	0.0437	0	2	1.092	1	3	2.2695	2	4	6.2503	6	8	9.6555	9	11	0.238476	0.181818	0.363636	0.117221	0.0909091	0.272727	0.309772	0.223144	0.510826	0.161143	0.117783	0.405465
536.3	0.0408	0	2	0.0939	0	2	0.2627	0	2	8.2685	8	10	8.6659	8	10	0.0325933	0	0.2	0.0144844	0	0.2	0.0302733	0	0.223144	0.0108847	0	0.223144
536.4	0.0377	0	2	0.096	0	2	0.2571	0	2	8.2885	8	10	8.6793	8	10	0.0316367	0	0.2	0.0143533	0	0.2	0.0296	0	0.223144	0.0111022	0	0.223144
536.5	0.0362	0	2	0.0964	0	2	0.2537	0	2	8.306	8	10	8.6923	8	10	0.0311067	0	0.2	0.0142167	0	0.2	0.0291983	0	0.223144	0.0111369	0	0.223144
536.6	0.0343	0	2	0.0966	0	2	0.2453	0	2	8.3248	8	10	8.701	8	10	0.0299889	0	0.2	0.01404	0	0.2	0.0281891	0	0.223144	0.0111418	0	0.223144
536.7	0.0341	0	2	0.0965	0	2	0.2405	0	2	8.3414	8	10	8.7125	8	10	0.0294289	0	0.2	0.01399	0	0.2	0.0276312	0	0.223144	0.0111176	0	0.223144
536.8	0.0309	0	2	0.099	0	2	0.2353	0	2	8.3575	8	10	8.7227	8	10	0.0285222	0	0.2	0.0138978	0	0.2	0.0270286	0	0.223144	0.0113934	0	0.223144
536.9	0.03	0	2	0.1015	0	2	0.2326	0	2	8.3709	8	10	8.735	8	10	0.0281078	0	0.2	0.0140656	0	0.2	0.0266982	0	0.223144	0.0116867	0	0.223144
537	0.0269	0	2	0.1045	0	2	0.2282	0	2	8.387	8	10	8.7466	8	10	0.0273067	0	0.2	0.0140411	0	0.2	0.0261936	0	0.223144	0.0120226	0	0.223144
537.1	0.0262	0	2	0.1043	0	2	0.2181	0	2	8.4043	8	10	8.7529	8	10	0.0261733	0	0.2	0.01395	0	0.2	0.0250388	0	0.223144	0.0119916	0	0.223144
537.2	0.0257	0	2	0.1039	0	2	0.2151	0	2	8.4159	8	10	8.7606	8	10	0.0257733	0	0.2	0.0138522	0	0.2	0.0246544	0	0.223144	0.0119259	0	0.223144
537.3	0.0242	0	1	0.1041	0	2	0.2126	0	2	8.4271	8	10	8.768	8	10	0.0253233	0	0.2	0.0137089	0	0.2	0.0243525	0	0.223144	0.0119444	0	0.223144
537.4	0.024	0	1	0.1066	0	2	0.2091	0	2	8.439	8	10	8.7787	8	10	0.0249133	0	0.2	0.0139344	0	0.2	0.0239377	0	0.223144	0.0122165	0	0.223144
537.5	0.0233	0	1	0.1106	0	2	0.2061	0	2	8.4491	8	10	8.7891	8	10	0.0245011	0	0.2	0.0142811	0	0.2	0.0235807	0	0.223144	0.0126752	0	0.223144
537.6	0.0227	0	1	0.1127	0	2	0.2037	0	2	8.4574	8	10	8.7965	8	10	0.0241744	0	0.2	0.0144422	0	0.2	0.0232843	0	0.223144	0.012889	0	0.223144
537.7	0.0217	0	2	0.1135	0	2	0.1997	0	2	8.4684	8	10	8.8033	8	10	0.0236256	0	0.2	0.0144244	0	0.2	0.022802	0	0.223144	0.0129783	0	0.223144
537.8	0.0209	0	1	0.1135	0	2	0.1973	0	2	8.4793	8	10	8.811	8	10	0.0232689	0	0.2	0.0143322	0	0.2	0.0225206	0	0.223144	0.0129783	0	0.223144
537.9	0.0208	0	2	0.1139	0	2	0.1925	0	2	8.4896	8	10	8.8168	8	10	0.0227367	0	0.2	0.0143556	0	0.2	0.0219552	0	0.223144	0.0130167	0	0.223144
538	0.0199	0	2	0.1151	0	2	0.1897	0	2	8.5001	8	10	8.8248	8	10	0.0222878	0	0.2	0.0143944	0	0.2	0.0215931	0	0.223144	0.0131692	0	0.223144
538.1	0.0185	0	2	0.1155	0	2	0.1875	0	2	8.5069	8	10	8.8284	8	10	0.0218878	0	0.2	0.01428	0	0.2	0.0213352	0	0.223144	0.0132139	0	0.223144
538.2	0.0205	0	2	0.114	0	2	3.1806	3	5	8.517	8	10	11.8321	11	13	0.27062	0.230769	0.384615	0.0108417	0	0.153846	0.318201	0.262364	0.485508	0.0130124	0	0.223144
538.3	0.0196	0	2	0.1145	0	2	3.1792	3	5	8.5252	8	10	11.8385	11	13	0.270295	0.230769	0.384615	0.0108032	0	0.153846	0.31784	0.262364	0.485508	0.0130588	0	0.223144
538.4	0.018	0	2	0.1145	0	2	3.1763	3	5	8.5336	8	10	11.8424	11	13	0.269839	0.230769	0.384615	0.0106756	0	0.153846	0.317344	0.262364	0.485508	0.0130712	0	0.223144
538.5	0.016	0	2	0.1144	0	2	3.1718	3	5	8.5408	8	10	11.843	11	13	0.269306	0.230769	0.384615	0.0105013	0	0.153846	0.316744	0.262364	0.485508	0.0130458	0	0.223144
538.6	0.0148	0	1	0.1139	0	2	3.1688	3	5	8.5472	8	10	11.8447	11	13	0.268931	0.230769	0.384615	0.0103609	0	0.153846	0.316302	0.262364	0.485508	0.0129795	0	0.223144
538.7	0.0143	0	1	0.1128	0	2	3.1634	3	5	8.5553	8	10	11.8458	11	13	0.268441	0.230769	0.384615	0.0102327	0	0.153846	0.315622	0.262364	0.485508	0.0128499	0	0.223144
538.8	0.0142	0	2	0.1137	0	2	3.1583	3	5	8.5629	8	10	11.8491	11	13	0.267958	0.230769	0.384615	0.0102994	0	0.153846	0.314969	0.262364	0.485508	0.0129447	0	0.223144
538.9	0.0133	0	1	0.1151	0	2	3.1566	3	5	8.567	8	10	11.852	11	13	0.267691	0.230769	0.384615	0.0103372	0	0.153846	0.314706	0.262364	0.485508	0.0131022	0	0.223144
539	0.013	0	1	0.1151	0	2	3.1514	3	5	8.5747	8	10	11.8542	11	13	0.267211	0.230769	0.384615	0.0103096	0	0.153846	0.314057	0.262364	0.485508	0.0130773	0	0.223144
539.1	0.013	0	1	0.1167	0	2	3.1502	3	5	8.5777	8	10	11.8576	11	13	0.267037	0.230769	0.384615	0.0104436	0	0.153846	0.31387	0.262364	0.485508	0.0132707	0	0.223144
539.2	0.0127	0	2	0.1153	0	2	0.1482	0	2	11.5823	11	13	11.8585	11	13	0.0129699	0	0.153846	0.0103103	0	0.153846	0.0125648	0	0.167054	0.00977039	0	0.167054
539.3	0.0129	0	2	0.1167	0	2	0.1438	0	2	11.5877	11	13	11.8611	11	13	0.0126308	0	0.153846	0.0104462	0	0.153846	0.0121854	0	0.167054	0.00989221	0	0.167054
539.4	0.0126	0	1	0.1166	0	2	0.1391	0	2	11.5933	11	13	11.8616	11	13	0.012234	0	0.153846	0.0104135	0	0.153846	0.0117925	0	0.167054	0.00988281	0	0.167054
539.5	0.0122	0	1	0.1162	0	2	0.1376	0	2	11.5964	11	13	11.8624	11	13	0.0120724	0	0.153846	0.0103481	0	0.153846	0.0116599	0	0.167054	0.00985149	0	0.167054
539.6	0.0126	0	1	0.1171	0	2	0.1354	0	2	11.5989	11	13	11.864	11	13	0.0119237	0	0.153846	0.0104442	0	0.153846	0.0114664	0	0.167054	0.00991377	0	0.167054
539.7	0.013	0	1	1.1179	1	3	0.1321	0	2	10.6008	10	12	11.8638	11	13	0.0116872	0	0.153846	0.0951272	0.0769231	0.230769	0.0122212	0	0.182322	0.100431	0.0800427	0.262364
539.8	0.013	0	1	1.1181	1	3	0.1282	0	2	10.6031	10	12	11.8624	11	13	0.0113641	0	0.153846	0.0951552	0.0769231	0.230769	0.0118603	0	0.182322	0.100435	0.0800427	0.262364
539.9	0.0132	0	1	1.1172	1	3	0.1265	0	2	10.6064	10	12	11.8633	11	13	0.0112494	0	0.153846	0.095096	0.0769231	0.230769	0.0117032	0	0.182322	0.100327	0.0800427	0.262364
540	0.0124	0	1	1.1185	1	3	0.1265	0	2	10.6076	10	12	11.865	11	13	0.0111865	0	0.153846	0.0951225	0.0769231	0.230769	0.0116924	0	0.182322	0.100419	0.0800427	0.262364
540.1	0.0124	0	2	1.1173	1	3	0.1231	0	2	10.6106	10	12	11.8634	11	13	0.0109109	0	0.153846	0.0950411	0.0769231	0.230769	0.01137	0	0.182322	0.100296	0.0800427	0.262364
540.2	0.0116	0	1	1.1201	1	3	0.122	0	2	10.6104	10	12	11.8641	11	13	0.0107545	0	0.153846	0.0951956	0.0769231	0.230769	0.0112644	0	0.182322	0.100533	0.0800427	0.262364
540.3	0.0113	0	1	1.121	1	3	0.1195	0	2	10.6105	10	12	11.8623	11	13	0.0105372	0	0.153846	0.0952576	0.0769231	0.230769	0.0110418	0	0.182322	0.100611	0.0800427	0.262364
540.4	0.0112	0	1	1.1202	1	3	0.118	0	2	10.6122	10	12	11.8616	11	13	0.0103962	0	0.153846	0.0951877	0.0769231	0.230769	0.0108981	0	0.182322	0.100527	0.0800427	0.262364
540.5	0.0112	0	1	1.1201	1	3	0.1169	0	2	10.6139	10	12	11.8621	11	13	0.010316	0	0.153846	0.0951718	0.0769231	0.230769	0.010809	0	0.182322	0.100508	0.0800427	0.262364
540.6	0.0115	0	1	1.1202	1	3	0.1145	0	2	10.6141	10	12	11.8603	11	13	0.0101429	0	0.153846	0.095228	0.0769231	0.230769	0.010586	0	0.182322	0.100526	0.0800427	0.262364
540.7	0.0112	0	1	0.1205	0	2	0.1134	0	2	10.6124	10	12	10.8575	10	12	0.0109121	0	0.166667	0.0115462	0	0.166667	0.0104887	0	0.182322	0.0111529	0	0.182322
540.8	0.0108	0	1	0.1202	0	2	0.1124	0	2	10.6111	10	12	10.8545	10	12	0.0107879	0	0.166667	0.0114962	0	0.166667	0.0103909	0	0.182322	0.0111335	0	0.182322
540.9	0.0097	0	1	0.1223	0	2	0.1075	0	2	10.6106	10	12	10.8501	10	12	0.0102659	0	0.166667	0.0115848	0	0.166667	0.00994211	0	0.182322	0.0113278	0	0.182322
541	0.009	0	1	0.1218	0	2	0.1044	0	2	10.6123	10	12	10.8475	10	12	0.00993485	0	0.166667	0.0114788	0	0.166667	0.00966075	0	0.182322	0.0112801	0	0.182322
541.1	0.0092	0	1	0.122	0	2	0.1026	0	2	10.6117	10	12	10.8455	10	12	0.00979545	0	0.166667	0.0115129	0	0.166667	0.0094892	0	0.182322	0.0112884	0	0.182322
541.2	0.0087	0	1	0.1186	0	2	0.102	0	2	10.6138	10	12	10.8431	10	12	0.00969848	0	0.166667	0.0111689	0	0.166667	0.00943699	0	0.182322	0.0109735	0	0.182322
541.3	0.0079	0	1	0.1186	0	2	0.1001	0	2	10.6114	10	12	10.838	10	12	0.00947045	0	0.166667	0.0110985	0	0.166667	0.00926586	0	0.182322	0.0109693	0	0.182322
541.4	0.008	0	1	0.1194	0	2	0.0987	0	2	10.6108	10	12	10.8369	10	12	0.00935227	0	0.166667	0.0111902	0	0.166667	0.00912827	0	0.182322	0.0110514	0	0.182322
541.5	0.0076	0	1	0.1198	0	2	0.0958	0	2	10.611	10	12	10.8342	10	12	0.00905682	0	0.166667	0.0111811	0	0.166667	0.00885188	0	0.182322	0.0110895	0	0.182322
541.6	0.0076	0	1	0.1194	0	2	1.0946	1	3	10.6092	10	12	11.8308	11	13	0.0930507	0.0769231	0.230769	0.0102429	0	0.153846	0.0983828	0.0800427	0.262364	0.0110514	0	0.182322
541.7	0.0086	0	1	0.1185	0	2	1.0931	1	3	10.6073	10	12	11.8275	11	13	0.0930395	0.0769231	0.230769	0.0102538	0	0.153846	0.0982742	0.0800427	0.262364	0.0109731	0	0.182322
541.8	0.0086	0	1	0.1177	0	2	1.0915	1	3	10.6058	10	12	11.8236	11	13	0.092938	0.0769231	0.230769	0.0101827	0	0.153846	0.0981462	0.0800427	0.262364	0.0108836	0	0.182322
541.9	0.0088	0	1	0.114	0	2	1.0904	1	3	10.6041	10	12	11.8173	11	13	0.0929119	0.0769231	0.230769	0.00990513	0	0.153846	0.0980627	0.0800427	0.262364	0.0105359	0	0.182322
542	0.0083	0	1	0.117	0	2	1.0894	1	3	10.5997	10	12	11.8144	11	13	0.0928101	0.0769231	0.230769	0.0101154	0	0.153846	0.0980168	0.0800427	0.262364	0.0108227	0	0.182322
542.1	0.0084	0	1	0.116	0	2	1.0865	1	3	10.5983	10	12	11.8092	11	13	0.0926198	0.0769231	0.230769	0.0100327	0	0.153846	0.097789	0.0800427	0.262364	0.010729	0	0.182322
542.2	0.0085	0	1	0.118	0	2	1.0834	1	3	10.5978	10	12	11.8077	11	13	0.0923907	0.0769231	0.230769	0.0101974	0	0.153846	0.0975342	0.0800427	0.262364	0.0109113	0	0.182322
542.3	0.0079	0	1	0.1187	0	2	1.0833	1	3	10.5928	10	12	11.8027	11	13	0.0923691	0.0769231	0.230769	0.0102109	0	0.153846	0.0975628	0.0800427	0.262364	0.0109814	0	0.182322
542.4	0.0072	0	1	0.1199	0	2	1.082	1	3	10.5896	10	12	11.7987	11	13	0.0922529	0.0769231	0.230769	0.01025	0	0.153846	0.09749	0.0800427	0.262364	0.0110816	0	0.182322
542.5	0.0075	0	1	0.1197	0	2	1.0804	1	3	10.5871	10	12	11.7947	11	13	0.0921773	0.0769231	0.230769	0.0102583	0	0.153846	0.0973711	0.0800427	0.262364	0.0110634	0	0.182322
542.6	0.0081	0	1	0.1184	0	2	0.0772	0	2	11.5854	11	13	11.7891	11	13	0.00690256	0	0.153846	0.0101974	0	0.153846	0.00655282	0	0.167054	0.0100088	0	0.167054
542.7	0.0075	0	1	0.1194	0	2	0.0739	0	2	11.581	11	13	11.7818	11	13	0.00658846	0	0.153846	0.0102372	0	0.153846	0.00627335	0	0.167054	0.0101	0	0.167054
542.8	0.007	0	1	0.1209	0	2	0.0739	0	2	11.5764	11	13	11.7782	11	13	0.00655064	0	0.153846	0.0103192	0	0.153846	0.00627753	0	0.167054	0.0102263	0	0.167054
542.9	0.0079	0	1	1.1229	1	3	0.0726	0	2	10.5716	10	12	11.775	11	13	0.00652628	0	0.153846	0.0957793	0.0769231	0.230769	0.00674358	0	0.182322	0.101077	0.0800427	0.262364
543	0.0076	0	1	1.1254	1	3	0.0714	0	2	10.5637	10	12	11.7681	11	13	0.00640641	0	0.153846	0.0960032	0.0769231	0.230769	0.00663502	0	0.182322	0.101348	0.0800427	0.262364
543.1	0.0075	0	1	1.1262	1	3	0.0718	0	2	10.5586	10	12	11.7641	11	13	0.00642949	0	0.153846	0.0960854	0.0769231	0.230769	0.00668476	0	0.182322	0.101468	0.0800427	0.262364
543.2	0.0077	0	1	1.1264	1	3	0.0703	0	2	10.5548	10	12	11.7592	11	13	0.00632115	0	0.153846	0.0961654	0.0769231	0.230769	0.00654761	0	0.182322	0.10153	0.0800427	0.262364
543.3	0.0077	0	1	1.1277	1	3	0.0685	0	2	10.5484	10	12	11.7523	11	13	0.00618013	0	0.153846	0.0963184	0.0769231	0.230769	0.0063885	0	0.182322	0.101689	0.0800427	0.262364
543.4	0.0074	0	1	1.1292	1	3	0.067	0	2	10.5424	10	12	11.746	11	13	0.00603718	0	0.153846	0.0964664	0.0769231	0.230769	0.006253	0	0.182322	0.101875	0.0800427	0.262364
543.5	0.0073	0	1	1.1297	1	3	0.0648	0	2	10.5378	10	12	11.7396	11	13	0.00585449	0	0.153846	0.0965496	0.0769231	0.230769	0.00605494	0	0.182322	0.101958	0.0800427	0.262364
543.6	0.0065	0	1	1.1306	1	3	0.0634	0	2	10.532	10	12	11.7325	11	13	0.00567628	0	0.153846	0.0966149	0.0769231	0.230769	0.00592067	0	0.182322	0.102087	0.0800427	0.262364
543.7	0.0064	0	1	1.1315	1	3	0.0626	0	2	10.5234	10	12	11.7239	11	13	0.00560641	0	0.153846	0.0967478	0.0769231	0.230769	0.00584691	0	0.182322	0.102232	0.0800427	0.262364
543.8	0.0071	0	1	1.1312	1	3	0.0587	0	2	10.5191	10	12	11.7161	11	13	0.00534231	0	0.153846	0.0968485	0.0769231	0.230769	0.0054835	0	0.182322	0.102253	0.0800427	0.262364
543.9	0.0066	0	1	0.131	0	2	0.0589	0	2	10.5132	10	12	10.7097	10	12	0.00578333	0	0.166667	0.0121447	0	0.166667	0.00549676	0	0.182322	0.0121777	0	0.182322
544	0.0067	0	1	0.1299	0	2	0.0572	0	2	10.5052	10	12	10.699	10	12	0.00564091	0	0.166667	0.0120712	0	0.166667	0.0053339	0	0.182322	0.0120845	0	0.182322
544.1	0.0064	0	1	0.1294	0	2	0.055	0	2	10.501	10	12	10.6918	10	12	0.00541364	0	0.166667	0.0119962	0	0.166667	0.00512837	0	0.182322	0.0120385	0	0.182322
544.2	0.0061	0	1	0.1303	0	2	0.0546	0	2	10.4948	10	12	10.6858	10	12	0.00535606	0	0.166667	0.0120576	0	0.166667	0.00509273	0	0.182322	0.012126	0	0.182322
544.3	0.006	0	1	0.1279	0	2	0.0553	0	2	10.489	10	12	10.6782	10	12	0.00540606	0	0.166667	0.01185	0	0.166667	0.00515696	0	0.182322	0.0119196	0	0.182322
544.4	0.0061	0	1	0.127	0	2	0.0554	0	2	10.4824	10	12	10.6709	10	12	0.00542727	0	0.166667	0.0117871	0	0.166667	0.00516483	0	0.182322	0.0118413	0	0.182322
544.5	0.0072	0	1	0.126	0	2	0.0537	0	2	10.4766	10	12	10.6635	10	12	0.005375	0	0.166667	0.0118038	0	0.166667	0.0050028	0	0.182322	0.0117485	0	0.182322
544.6	0.0074	0	1	0.1256	0	2	0.0513	0	2	10.4698	10	12	10.6541	10	12	0.00518712	0	0.166667	0.0117932	0	0.166667	0.00477655	0	0.182322	0.011712	0	0.182322
544.7	0.0074	0	1	0.1253	0	2	0.0517	0	2	10.4607	10	12	10.6451	10	12	0.00523106	0	0.166667	0.0117659	0	0.166667	0.00481799	0	0.182322	0.0116843	0	0.182322
544.8	0.0304	0	2	0.1463	0	2	0.8408	0	6	10.4315	9	12	11.449	10	17	0.0712455	0	0.352941	0.0147866	0	0.214286	0.0750014	0	0.441833	0.0138256	0	0.200671
544.9	0.0574	0	2	0.1756	0	3	2.3275	1	7	10.3965	9	12	12.957	11	17	0.179441	0.0769231	0.411765	0.0173936	0	0.230769	0.199579	0.0800427	0.575364	0.0167936	0	0.287682
545	0.0863	0	2	0.2034	0	3	2.7977	1	8	10.359	9	12	13.4464	11	19	0.209371	0.0769231	0.444444	0.0209737	0	0.230769	0.23629	0.0800427	0.587787	0.0196352	0	0.287682
545.1	0.114	0	2	0.2303	0	3	3.1969	1	7	10.3257	9	12	13.8669	11	19	0.233594	0.0769231	0.444444	0.0242332	0	0.230769	0.266878	0.0800427	0.575364	0.0223481	0	0.287682
545.2	0.1445	0	2	0.2557	0	3	3.5442	1	7	10.2937	9	12	14.2381	11	19	0.254073	0.0769231	0.444444	0.0274868	0	0.266667	0.293136	0.0800427	0.575364	0.0249254	0	0.287682
545.3	0.1725	0	2	0.2861	0	3	3.8498	1	8	10.2582	9	12	14.5666	11	19	0.271375	0.0769231	0.444444	0.0308949	0	0.266667	0.316037	0.0800427	0.587787	0.0280033	0	0.287682
545.4	0.2013	0	2	0.3164	0	3	4.1118	1	8	10.2214	9	12	14.8509	11	19	0.28597	0.0769231	0.444444	0.0342996	0	0.266667	0.335672	0.0800427	0.587787	0.0311054	0	0.287682
545.5	0.2318	0	2	0.3446	0	3	4.3467	1	8	10.1857	9	12	15.1088	11	19	0.298924	0.0769231	0.444444	0.0375706	0	0.25	0.353246	0.0800427	0.635989	0.0339684	0	0.287682
545.6	0.2632	0	2	0.3705	0	3	4.5617	1	8	10.1506	9	12	15.346	11	19	0.310674	0.0769231	0.444444	0.0407386	0	0.25	0.369252	0.0870114	0.635989	0.0366423	0	0.287682
545.7	0.2917	0	2	0.3943	0	3	4.7559	1	8	10.1181	9	12	15.56	11	19	0.320973	0.0769231	0.444444	0.0436002	0	0.235294	0.383562	0.0870114	0.635989	0.0391028	0	0.287682
545.8	0.2355	0	2	0.4657	0	4	4.2011	0	8	10.8066	9	17	15.7089	11	19	0.279891	0	0.444444	0.0441425	0	0.266667	0.329293	0	0.635989	0.0429406	0	0.367725
545.9	0.2052	0	2	0.4982	0	4	2.8948	0	7	12.2258	10	17	15.824	11	19	0.193573	0	0.388889	0.0439087	0	0.222222	0.213456	0	0.530628	0.0404873	0	0.336472
546	0.1798	0	2	0.5242	0	4	2.5955	0	7	12.6325	10	18	15.932	11	19	0.172382	0	0.411765	0.0436221	0	0.222222	0.188359	0	0.530628	0.0411053	0	0.310155
546.1	0.158	0	2	0.5503	0	4	2.3462	0	7	12.9723	10	18	16.0268	11	19	0.15476	0	0.411765	0.0436157	0	0.222222	0.16805	0	0.530628	0.0419723	0	0.310155
546.2	0.1408	0	2	0.5695	0	4	2.126	0	7	13.2684	10	18	16.1047	11	19	0.139557	0	0.411765	0.0434944	0	0.210526	0.150607	0	0.530628	0.0424523	0	0.287682
546.3	0.1311	0	2	0.5791	0	4	1.925	0	6	13.5289	10	19	16.1641	11	19	0.126265	0	0.375	0.0432802	0	0.222222	0.135082	0	0.435318	0.0422136	0	0.310155
546.4	0.1217	0	2	0.5916	0	3	1.7592	0	7	13.7416	10	19	16.2141	12	19	0.115187	0	0.388889	0.0432748	0	0.210526	0.122555	0	0.492476	0.0424038	0	0.262364
546.5	0.1137	0	2	0.6009	0	3	1.6084	0	6	13.9315	10	19	16.2545	12	19	0.10521	0	0.333333	0.0432086	0	0.222222	0.111278	0	0.405465	0.0424491	0	0.262364
546.6	0.1043	0	2	0.6207	0	4	1.4754	0	6	14.0916	10	19	16.292	12	19	0.0963278	0	0.375	0.0436786	0	0.235294	0.101514	0	0.470004	0.0432764	0	0.287682
546.7	0.0944	0	2	0.6417	0	4	1.3528	0	7	14.2323	9	19	16.3212	12	19	0.0881896	0	0.368421	0.0442226	0	0.235294	0.0926736	0	0.459532	0.0442001	0	0.287682
546.8	0.0879	0	2	0.663	0	4	1.2393	0	6	14.3447	9	19	16.3349	12	19	0.0808043	0	0.368421	0.0450453	0	0.235294	0.0846153	0	0.441833	0.0452802	0	0.287682
546.9	0.086	0	2	0.6829	0	4	1.1309	0	5	14.4377	10	19	16.3375	12	19	0.0740885	0	0.368421	0.0460543	0	0.222222	0.0770525	0	0.405465	0.0462749	0	0.287682
547	0.0828	0	2	0.7017	0	4	1.0249	0	5	14.5263	10	19	16.3357	12	19	0.0674756	0	0.3125	0.0469166	0	0.222222	0.0697365	0	0.405465	0.0471907	0	0.287682
547.1	0.0796	0	2	0.7286	0	4	0.9293	0	5	14.5899	10	19	16.3274	12	19	0.0615003	0	0.3125	0.0483156	0	0.235294	0.0632355	0	0.405465	0.048743	0	0.287682
547.2	0.0779	0	2	0.7515	0	4	0.8388	0	5	14.6429	10	19	16.3111	12	19	0.0559277	0	0.3125	0.0495977	0	0.235294	0.0570661	0	0.405465	0.0500343	0	0.287682
547.3	0.0764	0	2	0.7737	0	5	0.7653	0	5	14.6802	10	19	16.2956	13	19	0.0513753	0	0.3125	0.0508856	0	0.263158	0.0520995	0	0.374693	0.0513597	0	0.325422
547.4	0.072	0	1	0.8203	0	6	0.6963	0	5	14.6805	10	19	16.2691	13	19	0.0469655	0	0.294118	0.053518	0	0.315789	0.0475189	0	0.348307	0.0544191	0	0.405465
547.5	0.0693	0	1	0.9453	0	6	0.6297	0	4	14.5946	10	18	16.2389	13	19	0.0428145	0	0.277778	0.0611359	0	0.315789	0.0433572	0	0.336472	0.0630281	0	0.405465
547.6	0.0675	0	2	1.0655	0	6	0.5553	0	5	14.5015	10	19	16.1898	12	19	0.0382475	0	0.277778	0.0685789	0	0.333333	0.0386293	0	0.325422	0.0713668	0	0.405465
547.7	0.0609	0	2	1.1902	0	6	0.4946	0	5	14.3949	10	19	16.1406	13	19	0.0342188	0	0.277778	0.0760686	0	0.333333	0.0347517	0	0.348307	0.0800577	0	0.405465
547.8	0.0584	0	2	1.3092	0	6	0.4316	0	5	14.2748	10	18	16.074	13	19	0.0303053	0	0.277778	0.0835634	0	0.333333	0.0306807	0	0.374693	0.088444	0	0.405465
547.9	0.0547	0	2	1.4248	0	5	0.3779	0	4	14.1438	10	18	16.0012	13	19	0.0268744	0	0.25	0.0908723	0	0.294118	0.0272122	0	0.310155	0.096754	0	0.374693
548	0.055	0	2	1.5514	0	6	0.3187	0	4	13.9998	10	18	15.9249	13	19	0.0233005	0	0.222222	0.0992103	0	0.315789	0.0232482	0	0.310155	0.105944	0	0.37949
548.1	0.0566	0	2	1.6688	0	6	0.2616	0	3	13.8504	10	17	15.8374	14	19	0.0199263	0	0.214286	0.107202	0	0.333333	0.0193346	0	0.262364	0.114624	0	0.435318
548.2	0.0551	0	2	1.7866	0	6	0.2101	0	3	13.6951	10	17	15.7469	14	19	0.0166801	0	0.214286	0.115092	0	0.368421	0.0157669	0	0.262364	0.123473	0	0.405465
548.3	0.044	0	2	1.8618	0	6	0.1675	0	3	13.5837	10	17	15.657	14	19	0.0133703	0	0.2	0.119946	0	0.333333	0.0126955	0	0.241162	0.129353	0	0.405465
548.4	0.0356	0	2	1.9158	0	6	0.1282	0	3	13.461	10	17	15.5406	13	19	0.0104104	0	0.2	0.123743	0	0.333333	0.00982649	0	0.262364	0.133876	0	0.405465
548.5	0.0266	0	2	1.884	0	6	0.0948	0	3	13.3403	10	17	15.3457	12	19	0.00780918	0	0.2	0.122536	0	0.333333	0.00735591	0	0.262364	0.132719	0	0.405465
548.6	0.0216	0	2	1.8532	0	6	0.0686	0	3	13.2036	10	17	15.147	12	19	0.0058689	0	0.2	0.121611	0	0.333333	0.0053796	0	0.262364	0.131667	0	0.405465
548.7	0.0151	0	2	1.8232	0	6	0.0468	0	2	13.0663	11	17	14.9514	12	19	0.00406818	0	0.142857	0.120573	0	0.333333	0.00369838	0	0.167054	0.130639	0	0.405465
548.8	0.0107	0	2	1.792	0	6	0.0312	0	2	12.9144	10	16	14.7483	12	18	0.00277124	0	0.142857	0.119685	0	0.333333	0.00248605	0	0.182322	0.129657	0	0.405465
548.9	0.0077	0	2	1.7611	0	6	0.0183	0	2	12.7606	11	16	14.5477	12	18	0.00173065	0	0.133333	0.118937	0	0.333333	0.00146496	0	0.167054	0.128717	0	0.405465
549	0.0051	0	1	1.7142	0	6	0.0099	0	1	12.6043	11	16	14.3335	12	18	0.00100072	0	0.0833333	0.11709	0	0.333333	0.000788846	0	0.0870114	0.126563	0	0.405465
549.1	0.0037	0	1	1.5865	0	5	0.0046	0	1	12.5255	11	15	14.1203	12	17	0.000551996	0	0.0769231	0.109652	0	0.294118	0.000359665	0	0.0870114	0.118127	0	0.348307
549.2	0.0035	0	1	1.4366	0	4	0.0028	0	1	12.4686	12	15	13.9115	12	17	0.000422195	0	0.0769231	0.100529	0	0.25	0.000215463	0	0.0800427	0.107843	0	0.287682
549.3	0.0036	0	1	1.3539	0	4	0.3484	0	2	12.3973	11	15	14.1032	12	18	0.0239342	0	0.142857	0.0933212	0	0.266667	0.0270715	0	0.154151	0.102312	0	0.310155
549.4	0.004	0	1	1.3621	0	5	0.7326	0	2	12.2271	11	14	14.3258	12	18	0.0506784	0	0.142857	0.0925411	0	0.3125	0.0577243	0	0.154151	0.104544	0	0.374693
549.5	0.004	0	1	2.5173	1	7	0.9214	0	1	10.9178	10	12	14.3605	12	18	0.0643314	0	0.142857	0.173042	0.0714286	0.388889	0.081019	0	0.0953102	0.207057	0.0800427	0.530628
549.6	0.0035	0	1	2.7739	1	7	0.9921	0	1	10.4983	10	12	14.2678	12	18	0.0699884	0	0.142857	0.192273	0.0714286	0.388889	0.0905324	0	0.0953102	0.233909	0.0800427	0.530628
549.7	0.003	0	1	3.867	3	8	1	1	1	9.2461	9	10	14.1161	13	18	0.0712896	0.0555556	0.142857	0.272223	0.214286	0.444444	0.102887	0.0953102	0.105361	0.348409	0.262364	0.635989
549.8	0.002	0	1	3.7256	3	7	1	1	1	9.22	9	10	13.9476	13	17	0.0720575	0.0588235	0.142857	0.26551	0.214286	0.411765	0.103149	0.0953102	0.105361	0.338498	0.262364	0.575364
549.9	0.0015	0	1	3.5828	3	7	1	1	1	9.1961	9	10	13.7804	13	17	0.0728689	0.0588235	0.142857	0.258635	0.214286	0.411765	0.10339	0.0953102	0.105361	0.328295	0.262364	0.575364
550	0.001	0	1	3.4424	3	7	1	1	1	9.1718	9	10	13.6152	13	17	0.0736788	0.0588235	0.142857	0.251785	0.214286	0.411765	0.103634	0.0953102	0.105361	0.318194	0.262364	0.575364
550.1	0.1672	0	4	3.4123	3	6	3.3295	1	10	9.1178	7	10	16.0268	13	23	0.212344	0.0666667	0.454545	0.223815	0.136364	0.411765	0.305578	0.0953102	0.747214	0.317669	0.262364	0.619039
550.2	0.3403	0	4	3.406	3	7	4.7997	1	12	9.0654	7	10	17.6114	13	25	0.285309	0.0714286	0.5	0.213262	0.125	0.444444	0.418363	0.0953102	0.847298	0.318924	0.262364	0.693147
550.3	0.5134	0	5	3.39	2	7	5.5927	0	13	9.3557	7	11	18.8518	13	27	0.317525	0	0.538462	0.207525	0.0869565	0.4	0.463406	0	0.893818	0.309899	0.167054	0.693147
550.4	0.684	0	5	3.2719	2	7	6.1581	1	14	9.6878	7	11	19.8018	13	28	0.339304	0.0666667	0.555556	0.199897	0.0833333	0.411765	0.486738	0.0870114	0.965081	0.291408	0.167054	0.693147
550.5	0.8567	0	6	2.0148	1	5	6.7685	0	14	9.8244	7	11	19.4644	12	27	0.385447	0.0769231	0.583333	0.146708	0.04	0.388889	0.518294	0	0.93827	0.186119	0.0870114	0.485508
550.6	1.2263	0	8	1.6507	1	5	9.3709	2	18	9.8397	7	11	22.0876	13	33	0.473755	0.153846	0.645161	0.129496	0.0357143	0.368421	0.662565	0.182322	1.06087	0.154782	0.0870114	0.485508
550.7	1.604	0	8	0.453	0	3	11.1443	3	20	9.7931	8	10	22.9944	13	33	0.549103	0.230769	0.677419	0.0883486	0	0.318182	0.753993	0.262364	1.2164	0.0454028	0	0.318454
550.8	1.9867	0	8	0.4564	0	3	12.5699	4	22	9.7636	8	10	24.7766	16	34	0.583147	0.375	0.705882	0.0976475	0	0.321429	0.822235	0.336472	1.25276	0.0460655	0	0.318454
550.9	2.3755	0	8	0.4627	0	3	13.7027	5	23	9.7334	8	10	26.2743	17	36	0.60824	0.411765	0.714286	0.1071	0	0.375	0.874156	0.405465	1.28785	0.0470229	0	0.318454
551	2.7596	0	8	0.4707	0	3	14.6567	7	23	9.7011	8	10	27.5881	17	37	0.628209	0.411765	0.722222	0.116204	0	0.346154	0.916761	0.530628	1.26851	0.0481721	0	0.318454
551.1	2.53	0	9	0.8695	0	6	13.5722	5	24	11.5778	8	18	28.5495	17	38	0.561608	0.294118	0.714286	0.118258	0	0.344828	0.777549	0.325422	1.25276	0.0725117	0	0.441833
551.2	2.5213	0	10	1.0565	0	6	12.9843	5	23	12.8086	8	19	29.3707	19	38	0.525909	0.28	0.722222	0.121056	0	0.354839	0.703022	0.245122	1.2164	0.0793391	0	0.470004
551.3	2.5856	0	10	1.1814	0	6	12.5561	4	24	13.767	8	20	30.0901	21	39	0.501563	0.269231	0.69697	0.124503	0	0.354839	0.651459	0.223144	1.22378	0.082419	0	0.441833
551.4	2.6795	0	8	1.2826	0	7	12.196	4	23	14.5633	8	22	30.7214	21	39	0.482918	0.25	0.694444	0.128308	0	0.314286	0.611985	0.191055	1.13943	0.0845964	0	0.405465
551.5	2.793	0	8	1.3553	0	7	11.8759	4	21	15.2376	9	23	31.2618	22	38	0.468299	0.241379	0.675676	0.132117	0	0.323529	0.579913	0.200671	1.06471	0.0853524	0	0.435318
551.6	2.2524	0	8	1.8852	0	8	10.0433	2	20	17.3254	10	26	31.5063	23	39	0.389436	0.125	0.617647	0.130751	0	0.352941	0.461462	0.0870114	0.949081	0.103513	0	0.451985
551.7	1.959	0	7	2.1496	0	8	8.7841	1	17	18.7878	11	27	31.6805	23	39	0.33828	0.1	0.588235	0.129105	0	0.322581	0.387455	0.040822	0.836248	0.108664	0	0.427444
551.8	1.7361	0	7	2.3737	0	8	7.7385	0	16	19.9598	12	28	31.8081	22	39	0.29707	0.0625	0.53125	0.128535	0	0.323529	0.331051	0	0.76214	0.11262	0	0.405465
551.9	1.5671	0	7	2.5365	0	9	6.878	0	15	20.8996	13	29	31.8812	23	39	0.264081	0.03125	0.548387	0.127979	0	0.344828	0.287523	0	0.693147	0.114777	0	0.405465
552	1.4374	0	7	2.6679	0	9	6.1064	0	14	21.6899	14	30	31.9016	24	40	0.235684	0	0.5	0.127872	0	0.333333	0.25068	0	0.659246	0.116277	0	0.446287
552.1	1.3321	0	7	2.8018	0	9	5.419	0	14	22.3482	14	31	31.9011	22	40	0.210866	0	0.515152	0.128667	0	0.324324	0.219364	0	0.594707	0.118278	0	0.424883
552.2	1.2385	0	6	2.9047	0	9	4.8108	0	12	22.8882	14	31	31.8422	24	40	0.189206	0	0.454545	0.129093	0	0.294118	0.192747	0	0.579818	0.119597	0	0.405465
552.3	1.1491	0	5	2.9879	0	10	4.2461	0	12	23.3352	15	31	31.7183	24	40	0.169359	0	0.416667	0.129317	0	0.315789	0.168918	0	0.523248	0.12054	0	0.405465
552.4	1.0718	0	5	3.0634	0	10	3.729	0	11	23.6959	16	31	31.5601	24	39	0.151339	0	0.40625	0.129821	0	0.305556	0.147603	0	0.498991	0.121603	0	0.405465
552.5	1.0133	0	6	3.1275	0	9	3.2437	0	11	23.986	16	31	31.3705	24	39	0.13493	0	0.352941	0.130651	0	0.30303	0.128097	0	0.438255	0.122503	0	0.387766
552.6	0.856	0	5	3.0533	0	9	8.4353	5	16	24.3154	16	32	36.66	29	44	0.25337	0.121951	0.447368	0.105561	0	0.25641	0.299731	0.149532	0.600774	0.11815	0	0.351398
552.7	0.7176	0	5	2.9693	0	9	8.1254	5	15	24.6026	17	32	36.4149	29	44	0.242766	0.121951	0.435897	0.100152	0	0.243902	0.287135	0.149532	0.600774	0.113815	0	0.351398
552.8	0.6014	0	5	2.8546	0	9	7.8545	5	15	24.8437	17	33	36.1542	29	43	0.233836	0.121951	0.447368	0.0945209	0	0.25	0.276293	0.141079	0.581922	0.108614	0	0.342945
552.9	0.5025	0	5	2.7219	0	9	7.608	5	14	25.0557	18	33	35.8881	29	43	0.225972	0.125	0.394737	0.0887863	0	0.275	0.266561	0.141079	0.552069	0.102935	0	0.330242
553	0.418	0	5	2.5683	0	11	7.3947	5	14	25.228	18	33	35.609	26	43	0.21938	0.121951	0.388889	0.0828449	0	0.3	0.258344	0.141079	0.510826	0.0967676	0	0.405465
553.1	0.3453	0	3	2.396	0	9	7.2164	5	13	25.3712	18	33	35.3289	26	42	0.214035	0.119048	0.368421	0.0766383	0	0.263158	0.251527	0.141079	0.510826	0.0901101	0	0.342945
553.2	0.2895	0	3	2.2255	0	9	7.0574	5	13	25.4735	19	33	35.0459	26	43	0.209653	0.121951	0.361111	0.0708818	0	0.236842	0.245694	0.141079	0.481838	0.0836519	0	0.318454
553.3	0.2525	0	3	2.0364	0	8	6.9222	5	13	25.5449	19	33	34.756	26	42	0.206436	0.125	0.351351	0.0650714	0	0.222222	0.240866	0.141079	0.456758	0.0766556	0	0.310155
553.4	0.2258	0	3	1.8293	0	8	6.8083	5	13	25.5956	19	33	34.459	26	41	0.20415	0.121951	0.363636	0.0589623	0	0.243243	0.236913	0.141079	0.451985	0.0690479	0	0.310155
553.5	0.2085	0	4	1.6173	0	8	6.7158	5	12	25.6124	20	33	34.154	26	40	0.202735	0.125	0.351351	0.0529079	0	0.222222	0.233897	0.141079	0.451985	0.0613585	0	0.310155
553.6	0.1953	0	3	1.6299	0	8	1.1322	0	6	31.1208	25	38	34.0782	26	40	0.0385402	0	0.189189	0.052985	0	0.222222	0.0357485	0	0.188052	0.0510638	0	0.259511
553.7	0.186	0	3	1.643	0	7	1.088	0	7	31.085	25	38	34.002	28	40	0.0370672	0	0.194444	0.0531969	0	0.2	0.0344134	0	0.216223	0.051506	0	0.230524
553.8	0.1823	0	4	1.6541	0	7	1.0366	0	7	31.0441	25	38	33.9171	27	40	0.0355505	0	0.194444	0.0535172	0	0.2	0.0328626	0	0.216223	0.0519023	0	0.230524
553.9	0.1825	0	3	1.6694	0	7	0.9849	0	6	30.9943	25	38	33.8311	28	40	0.0341402	0	0.194444	0.0541181	0	0.2	0.0313009	0	0.194156	0.0524638	0	0.230524
554	0.1805	0	3	1.6868	0	7	0.9357	0	5	30.9359	25	38	33.7389	28	39	0.0327358	0	0.194444	0.0547158	0	0.2	0.0298177	0	0.175891	0.0530876	0	0.230524
554.1	0.1729	0	3	1.7163	0	8	0.8919	0	5	30.8713	25	37	33.6524	27	39	0.0313203	0	0.194444	0.0554857	0	0.205128	0.0284963	0	0.169899	0.0540709	0	0.229574
554.2	0.1694	0	3	1.725	0	8	0.8486	0	5	30.8059	25	37	33.5489	27	39	0.0300326	0	0.162162	0.0558159	0	0.205128	0.0271776	0	0.169899	0.0544515	0	0.229574
554.3	0.1702	0	3	1.7445	0	8	0.803	0	5	30.7226	25	37	33.4403	27	39	0.0288024	0	0.176471	0.0565762	0	0.210526	0.0258109	0	0.169899	0.0551751	0	0.229574
554.4	0.168	0	3	1.7656	0	8	0.7572	0	5	30.6383	25	37	33.3291	27	39	0.027467	0	0.176471	0.0573141	0	0.205128	0.0244221	0	0.169899	0.0559731	0	0.229574
554.5	0.1686	0	3	1.7717	0	9	0.7166	0	6	30.5565	25	37	33.2134	27	39	0.026355	0	0.2	0.0576834	0	0.230769	0.0231849	0	0.200671	0.0562928	0	0.27029
554.6	0.1632	0	3	1.7971	0	8	0.68	0	4	30.4559	25	38	33.0962	27	39	0.0251852	0	0.171429	0.0584633	0	0.222222	0.0220835	0	0.143101	0.0572485	0	0.251314
554.7	0.1583	0	3	1.8217	0	8	0.645	0	5	30.3513	25	38	32.9763	27	39	0.0240695	0	0.147059	0.05926	0	0.222222	0.0210222	0	0.159065	0.0582055	0	0.251314
554.8	0.154	0	3	1.8403	0	8	0.6129	0	5	30.2404	25	38	32.8476	27	39	0.0230574	0	0.147059	0.0599104	0	0.243243	0.0200568	0	0.164303	0.0589921	0	0.259511
554.9	0.1489	0	3	1.8618	0	8	0.5772	0	5	30.1174	25	38	32.7053	27	39	0.021911	0	0.147059	0.0606211	0	0.222222	0.0189585	0	0.169899	0.0598538	0	0.251314
555	0.1467	0	3	1.8684	0	8	0.5442	0	5	30.0032	25	37	32.5625	26	39	0.0209318	0	0.147059	0.0609932	0	0.222222	0.0179523	0	0.169899	0.0602675	0	0.251314
555.1	0.1454	0	3	1.8826	0	8	0.506	0	5	29.8806	25	36	32.4146	26	38	0.0198167	0	0.142857	0.0616423	0	0.222222	0.016758	0	0.149532	0.0609374	0	0.251314
555.2	0.1414	0	3	1.9	0	8	0.4679	0	5	29.7545	25	35	32.2638	26	38	0.0186117	0	0.142857	0.0623093	0	0.210526	0.0155584	0	0.149532	0.0616999	0	0.236389
555.3	0.1387	0	3	1.9114	0	8	0.4326	0	4	29.6142	25	35	32.0969	26	38	0.0175463	0	0.142857	0.0628982	0	0.228571	0.0144614	0	0.143101	0.0623273	0	0.259511
555.4	0.1356	0	3	1.9215	0	8	0.4028	0	4	29.474	25	35	31.9339	26	38	0.0166229	0	0.142857	0.0634013	0	0.222222	0.0135366	0	0.143101	0.0628981	0	0.268264
555.5	0.131	0	3	1.9398	0	8	0.3688	0	4	29.3333	26	35	31.7729	26	38	0.0154989	0	0.142857	0.0641268	0	0.228571	0.0124565	0	0.13815	0.0637541	0	0.251314
555.6	0.1388	0	3	1.9624	0	8	0.4018	0	4	29.1735	26	34	31.6765	26	38	0.0167821	0	0.129032	0.0652358	0	0.228571	0.0136033	0	0.13815	0.0647808	0	0.259511
555.7	0.1483	0	3	1.9779	0	8	0.4094	0	4	29.0184	26	34	31.554	26	38	0.0173815	0	0.125	0.0662466	0	0.228571	0.0139272	0	0.13815	0.0655834	0	0.259511
555.8	0.1603	0	3	1.9916	0	8	0.4088	0	4	28.8617	25	34	31.4224	26	38	0.0177926	0	0.142857	0.0672582	0	0.243243	0.0139783	0	0.133531	0.0663201	0	0.259511
555.9	0.1726	0	3	2.0016	0	9	0.4083	0	4	28.693	26	34	31.2755	26	38	0.0182448	0	0.147059	0.0682601	0	0.243243	0.0140387	0	0.13815	0.0669837	0	0.278713
556	0.1837	0	3	2.0223	0	9	0.4048	0	4	28.5251	26	34	31.1359	26	38	0.0185569	0	0.129032	0.0695277	0	0.243243	0.0139785	0	0.133531	0.0680067	0	0.278713
556.1	0.1948	0	3	2.0354	0	8	0.4003	0	3	28.3512	25	33	30.9817	26	37	0.018853	0	0.129032	0.0705814	0	0.25	0.0139032	0	0.109199	0.0687812	0	0.259511
556.2	0.2109	0	3	2.049	0	8	0.3949	0	3	28.1734	25	33	30.8282	26	37	0.0192922	0	0.129032	0.0718374	0	0.228571	0.0137961	0	0.113329	0.0695996	0	0.259511
556.3	0.2246	0	3	2.0666	0	8	0.383	0	3	27.9802	25	33	30.6544	27	37	0.0194568	0	0.129032	0.073204	0	0.228571	0.0134681	0	0.109199	0.0706044	0	0.259511
556.4	0.2309	0	3	2.099	0	8	0.3816	0	3	27.7778	25	32	30.4893	27	37	0.0197266	0	0.125	0.074799	0	0.228571	0.0135183	0	0.113329	0.0721279	0	0.259511
556.5	0.2435	0	3	2.1181	0	8	0.3725	0	3	27.584	25	32	30.3181	27	36	0.0199568	0	0.121212	0.0762048	0	0.228571	0.0132844	0	0.113329	0.0732023	0	0.259511
556.6	0.2127	0	3	2.1561	0	8	0.3277	0	3	27.4192	25	32	30.1157	27	36	0.0176262	0	0.121212	0.0768923	0	0.25	0.0117751	0	0.109199	0.0748435	0	0.259511
556.7	0.1956	0	3	2.1909	0	8	0.2921	0	3	27.2369	25	31	29.9155	27	36	0.0160177	0	0.117647	0.0779373	0	0.25	0.0105715	0	0.109199	0.0764287	0	0.259511
556.8	0.1822	0	4	2.2205	0	8	0.2583	0	2	27.05	26	28	29.711	27	35	0.0145514	0	0.117647	0.0789649	0	0.228571	0.00942369	0	0.074108	0.0778909	0	0.259511
556.9	0.1512	0	4	22.7418	20	29	0.2454	0	2	6.3595	4	8	29.4979	27	35	0.0132054	0	0.114286	0.775819	0.714286	0.852941	0.0368388	0	0.336472	1.52404	1.25276	1.981
557	0.1296	0	4	22.5863	20	29	0.2249	0	2	6.3436	4	8	29.2844	27	35	0.0118927	0	0.117647	0.775459	0.714286	0.848485	0.0339238	0	0.336472	1.52117	1.25276	1.981
557.1	0.1064	0	3	22.4274	20	28	0.217	0	2	6.3241	4	8	29.0749	27	34	0.0109286	0	0.0967742	0.774825	0.714286	0.848485	0.0329096	0	0.405465	1.51859	1.25276	1.90954
557.2	0.0879	0	2	22.2628	20	28	0.2021	0	2	6.3055	4	8	28.8583	27	34	0.00986947	0	0.0967742	0.77434	0.714286	0.848485	0.0307429	0	0.336472	1.51556	1.25276	1.90954
557.3	0.0731	0	2	22.0876	20	27	0.1954	0	2	6.2756	4	8	28.6317	27	34	0.00921764	0	0.0967742	0.773878	0.714286	0.84375	0.0298702	0	0.336472	1.5136	1.25276	1.90954
557.4	0.0573	0	2	21.9106	20	28	0.1859	0	2	6.2488	4	8	28.4026	27	33	0.00841843	0	0.0714286	0.773386	0.714286	0.848485	0.0285477	0	0.405465	1.51113	1.25276	1.90954
557.5	0.0465	0	2	21.7339	20	27	0.1791	0	2	6.2226	4	8	28.1821	27	33	0.00787189	0	0.0714286	0.772827	0.714286	0.84375	0.0276085	0	0.405465	1.50847	1.25276	1.8718
557.6	0.0403	0	2	21.5519	20	26	0.1716	0	2	6.195	5	8	27.9588	27	32	0.00744923	0	0.0714286	0.772325	0.714286	0.83871	0.0266562	0	0.336472	1.50576	1.25276	1.82455
557.7	0.0343	0	2	21.3645	20	25	0.164	0	2	6.1645	5	8	27.7273	27	31	0.00702579	0	0.0714286	0.771858	0.714286	0.833333	0.0256217	0	0.336472	1.50318	1.25276	1.79176
557.8	0.0309	0	1	21.1762	20	23	0.1587	0	1	6.1321	5	8	27.4979	27	28	0.00677143	0	0.0357143	0.771396	0.714286	0.821429	0.0249649	0	0.182322	1.50076	1.25276	1.72277
557.9	0.0291	0	1	0.5081	0	3	0.1511	0	1	6.0968	5	8	6.7851	5	8	0.0247946	0	0.166667	0.0767905	0	0.375	0.0239314	0	0.182322	0.0822407	0	0.470004
558	0.0276	0	1	0.5076	0	3	0.1488	0	1	6.0609	5	8	6.7449	5	8	0.0244196	0	0.166667	0.0766881	0	0.375	0.0237323	0	0.182322	0.0823767	0	0.470004
558.1	0.0256	0	1	0.5111	0	3	0.1423	0	1	6.03	5	8	6.709	5	8	0.0233601	0	0.166667	0.0771226	0	0.375	0.0227834	0	0.182322	0.0831388	0	0.470004
558.2	0.0246	0	1	0.5109	0	3	0.1371	0	1	5.9967	5	8	6.6693	5	8	0.0226179	0	0.166667	0.0771768	0	0.375	0.0221104	0	0.182322	0.0832882	0	0.470004
558.3	0.0234	0	1	0.5064	0	3	0.1313	0	1	5.9646	5	8	6.6257	5	8	0.0218018	0	0.166667	0.0765887	0	0.375	0.0212955	0	0.182322	0.0826552	0	0.470004
558.4	0.0211	0	1	0.5115	0	3	0.1274	0	1	5.9232	5	8	6.5832	5	8	0.0210554	0	0.166667	0.077194	0	0.375	0.0208838	0	0.182322	0.0836836	0	0.470004
558.5	0.0219	0	1	0.5138	0	3	0.1207	0	1	5.8879	5	8	6.5443	5	8	0.0203542	0	0.166667	0.0778304	0	0.375	0.0198917	0	0.182322	0.0842312	0	0.470004
558.6	0.0211	0	1	0.5174	0	3	0.1168	0	1	5.8492	5	8	6.5045	5	8	0.01985	0	0.166667	0.0786018	0	0.375	0.0194132	0	0.182322	0.0851465	0	0.470004
558.7	0.0199	0	1	0.5197	0	3	0.1137	0	1	5.8088	5	8	6.4621	5	8	0.0192792	0	0.166667	0.0790804	0	0.375	0.0189804	0	0.182322	0.0858069	0	0.470004
558.8	0.0194	0	1	0.5203	0	3	0.1085	0	1	5.7705	5	8	6.4187	5	8	0.0186131	0	0.166667	0.0793202	0	0.375	0.0182766	0	0.182322	0.0861904	0	0.470004
558.9	0.0214	0	1	0.5186	0	3	0.1045	0	1	5.7293	5	8	6.3738	5	8	0.0184226	0	0.166667	0.079697	0	0.375	0.0176787	0	0.182322	0.0862211	0	0.470004
559	0.0199	0	1	0.5224	0	3	0.102	0	1	5.6873	5	8	6.3316	5	8	0.0179161	0	0.166667	0.0803625	0	0.375	0.0173397	0	0.182322	0.0871512	0	0.470004
559.1	0.0204	0	1	0.5286	0	3	0.0957	0	1	5.6437	5	8	6.2884	5	8	0.0171863	0	0.166667	0.0815077	0	0.375	0.0164212	0	0.182322	0.0883856	0	0.470004
559.2	0.02	0	1	0.5343	0	3	0.093	0	1	5.5995	5	8	6.2468	5	8	0.016803	0	0.166667	0.0826423	0	0.375	0.0160076	0	0.182322	0.0897242	0	0.470004
559.3	0.0186	0	1	0.5409	0	3	0.0884	0	1	5.555	5	8	6.2029	5	8	0.0160143	0	0.166667	0.0837304	0	0.375	0.0153407	0	0.182322	0.0911554	0	0.470004
559.4	0.0177	0	1	0.5396	0	3	0.0852	0	1	5.511	5	8	6.1535	5	8	0.015544	0	0.166667	0.0839589	0	0.375	0.0148831	0	0.182322	0.0913862	0	0.470004
559.5	0.0166	0	1	0.5399	0	3	0.0811	0	1	5.4687	5	8	6.1063	5	8	0.0148792	0	0.166667	0.084222	0	0.375	0.0142563	0	0.182322	0.0917657	0	0.470004
559.6	0.0435	0	2	0.542	0	3	0.6714	0	4	5.424	5	8	6.6809	5	11	0.0970567	0	0.444444	0.081889	0	0.375	0.11069	0	0.587787	0.092485	0	0.470004
559.7	0.0702	0	2	0.5402	0	3	1.0725	0	5	5.3823	5	8	7.0652	5	12	0.149042	0	0.5	0.081086	0	0.444444	0.173557	0	0.693147	0.0924581	0	0.470004
559.8	0.0929	0	2	0.5435	0	3	1.4195	0	5	5.3355	5	8	7.3914	5	12	0.191029	0	0.5	0.0810409	0	0.444444	0.226574	0	0.693147	0.0933783	0	0.470004
559.9	0.1225	0	2	0.5448	0	3	1.71	0	6	5.289	5	7	7.6663	5	12	0.225509	0	0.545455	0.0821437	0	0.444444	0.270209	0	0.788457	0.0939135	0	0.470004
560	0.1479	0	2	0.5432	0	3	1.9691	0	6	5.2461	5	6	7.9063	5	12	0.254699	0	0.545455	0.0824531	0	0.444444	0.308627	0	0.788457	0.0939014	0	0.470004
560.1	0.1749	0	2	0.4976	0	3	2.199	0	6	5.2418	5	6	8.1133	5	13	0.28025	0	0.545455	0.0783354	0	0.444444	0.340491	0	0.788457	0.0862857	0	0.470004
560.2	0.203	0	2	0.4533	0	3	2.4032	0	6	5.2392	5	6	8.2987	5	13	0.302449	0	0.545455	0.0749116	0	0.444444	0.368118	0	0.788457	0.0787258	0	0.470004
560.3	0.232	0	2	0.4095	0	3	2.5925	0	6	5.2339	5	6	8.4679	5	13	0.322671	0	0.545455	0.0718762	0	0.4	0.393417	0	0.788457	0.0713741	0	0.470004
560.4	0.2612	0	2	0.3667	0	3	2.7546	0	6	5.2295	5	6	8.612	5	13	0.340257	0	0.545455	0.0692616	0	0.4	0.41491	0	0.788457	0.0640911	0	0.470004
560.5	0.2878	0	2	0.324	0	3	2.9107	0	6	5.2258	5	6	8.7483	5	13	0.356534	0	0.545455	0.0666719	0	0.375	0.43509	0	0.788457	0.05681	0	0.470004
560.6	0.2224	0	2	0.3474	0	4	2.5173	0	6	5.748	5	9	8.8351	5	13	0.303134	0	0.545455	0.061594	0	0.333333	0.362293	0	0.788457	0.0562885	0	0.510826
560.7	0.1889	0	2	0.34	0	3	2.2755	0	6	6.1148	5	10	8.9192	5	13	0.270582	0	0.545455	0.0566762	0	0.333333	0.318246	0	0.788457	0.0523058	0	0.470004
560.8	0.1638	0	2	0.321	0	3	2.0681	0	6	6.434	5	11	8.9869	5	12	0.243607	0	0.545455	0.051698	0	0.333333	0.282246	0	0.788457	0.047357	0	0.470004
560.9	0.1443	0	2	0.2922	0	3	1.8974	0	6	6.7068	5	11	9.0407	5	12	0.221977	0	0.545455	0.0462867	0	0.3	0.253678	0	0.788457	0.0416201	0	0.470004
561	0.1317	0	2	0.2662	0	2	1.7449	0	6	6.949	5	11	9.0918	5	11	0.203049	0	0.545455	0.0421453	0	0.285714	0.229176	0	0.788457	0.0371098	0	0.336472
561.1	0.1205	0	2	0.277	0	2	1.6129	0	6	7.1638	5	11	9.1742	5	11	0.186094	0	0.545455	0.0416485	0	0.25	0.208521	0	0.788457	0.0374917	0	0.336472
561.2	0.1103	0	2	0.285	0	2	1.4944	0	6	7.3574	5	11	9.2471	5	11	0.171136	0	0.545455	0.0410156	0	0.25	0.190567	0	0.788457	0.0376061	0	0.336472
561.3	0.1026	0	2	0.2924	0	2	1.384	0	6	7.534	5	11	9.313	5	11	0.15755	0	0.545455	0.0406286	0	0.25	0.174195	0	0.788457	0.0376073	0	0.336472
561.4	0.0973	0	2	0.2919	0	2	1.2849	0	5	7.6922	5	11	9.3663	5	11	0.145692	0	0.5	0.0397341	0	0.25	0.15977	0	0.693147	0.0367914	0	0.336472
561.5	0.0907	0	2	0.3006	0	2	1.1897	0	5	7.8359	5	11	9.4169	5	11	0.134288	0	0.545455	0.0396928	0	0.25	0.146459	0	0.693147	0.0372164	0	0.336472
561.6	0.0871	0	2	0.3008	0	2	1.1078	0	5	7.9645	5	11	9.4602	5	11	0.12476	0	0.5	0.0391034	0	0.25	0.13503	0	0.693147	0.0365615	0	0.336472
561.7	0.0824	0	2	0.3079	0	2	1.026	0	4	8.0824	5	11	9.4987	5	11	0.115488	0	0.5	0.0391416	0	0.25	0.124141	0	0.587787	0.0367779	0	0.336472
561.8	0.0791	0	2	0.3125	0	2	0.9495	0	5	8.1896	5	11	9.5307	5	11	0.106779	0	0.5	0.0391002	0	0.222222	0.114123	0	0.693147	0.0368704	0	0.287682
561.9	0.0753	0	2	0.3167	0	2	0.8755	0	5	8.2875	5	11	9.555	5	11	0.0984174	0	0.5	0.0390343	0	0.222222	0.1044	0	0.606136	0.0369025	0	0.287682
562	0.0724	0	2	0.318	0	2	0.8067	0	5	8.3759	5	11	9.573	5	11	0.0908784	0	0.5	0.0387188	0	0.222222	0.095751	0	0.606136	0.0366579	0	0.287682
562.1	0.0693	0	2	0.3219	0	2	0.7398	0	4	8.4548	5	11	9.5858	5	11	0.0835785	0	0.5	0.0386874	0	0.222222	0.0873994	0	0.587787	0.0366817	0	0.287682
562.2	0.0672	0	2	0.3267	0	2	0.6767	0	4	8.5251	5	11	9.5957	5	11	0.0766836	0	0.5	0.038844	0	0.222222	0.0795849	0	0.587787	0.0368483	0	0.287682
562.3	0.0662	0	2	0.3267	0	2	0.6093	0	4	8.5913	5	11	9.5935	6	11	0.069629	0	0.4	0.03869	0	0.222222	0.0714893	0	0.510826	0.0365615	0	0.287682
562.4	0.0656	0	2	0.3315	0	2	0.5491	0	4	8.6456	5	11	9.5918	7	11	0.0633461	0	0.444444	0.0390491	0	0.2	0.0642712	0	0.587787	0.0367901	0	0.287682
562.5	0.064	0	2	0.3318	0	2	0.4928	0	4	8.6938	5	11	9.5824	7	11	0.0574575	0	0.4	0.0388448	0	0.222222	0.0576193	0	0.510826	0.0365083	0	0.287682
562.6	0.0619	0	2	0.3315	0	2	0.4363	0	4	8.7408	5	11	9.5705	7	11	0.0514473	0	0.4	0.0385989	0	0.2	0.0509002	0	0.510826	0.0362091	0	0.287682
562.7	0.0604	0	2	0.3312	0	2	0.3846	0	4	8.7772	5	11	9.5534	7	11	0.0459738	0	0.4	0.0384188	0	0.2	0.04483	0	0.510826	0.0359964	0	0.251314
562.8	0.0575	0	2	0.3386	0	2	0.338	0	4	8.8005	5	11	9.5346	7	11	0.0409164	0	0.444444	0.0388226	0	0.2	0.0394525	0	0.587787	0.036625	0	0.251314
562.9	0.0571	0	2	0.3427	0	2	0.2896	0	4	8.8203	5	11	9.5097	8	11	0.0360049	0	0.444444	0.0391948	0	0.2	0.0339229	0	0.587787	0.0368571	0	0.251314
563	0.0537	0	2	0.3529	0	2	2.2466	2	6	8.8297	5	11	11.4829	10	13	0.200466	0.153846	0.545455	0.0333646	0	0.153846	0.228262	0.167054	0.788457	0.0378562	0	0.251314
563.1	0.0522	0	2	0.3544	0	2	3.1994	3	7	8.8402	5	11	12.4462	11	14	0.261501	0.214286	0.583333	0.0308562	0	0.142857	0.310213	0.241162	0.875469	0.0379078	0	0.251314
563.2	0.0508	0	2	0.3568	0	2	3.155	3	7	8.845	5	9	12.4076	12	14	0.258622	0.214286	0.583333	0.0309791	0	0.142857	0.306094	0.287682	0.875469	0.038052	0	0.251314
563.3	0.0406	0	2	0.3268	0	2	3.1262	3	6	8.8738	6	9	12.3674	12	14	0.256311	0.214286	0.5	0.0279495	0	0.142857	0.302638	0.287682	0.693147	0.0347463	0	0.251314
563.4	0.031	0	2	0.2956	0	2	3.1009	3	6	8.8991	6	9	12.3266	12	14	0.254323	0.214286	0.461538	0.0248901	0	0.142857	0.299628	0.287682	0.693147	0.0313718	0	0.223144
563.5	0.0246	0	2	0.2626	0	2	3.076	3	5	8.924	7	9	12.2872	12	14	0.25258	0.214286	0.461538	0.0219286	0	0.142857	0.296668	0.287682	0.538997	0.027811	0	0.223144
563.6	0.0182	0	1	0.2334	0	2	3.0563	3	5	8.9437	7	9	12.2516	12	14	0.251184	0.214286	0.416667	0.0192286	0	0.142857	0.294329	0.287682	0.538997	0.0246651	0	0.223144
563.7	0.0114	0	1	0.2009	0	2	3.0391	3	5	8.9609	7	9	12.2123	12	14	0.250017	0.214286	0.416667	0.0162396	0	0.142857	0.292295	0.287682	0.538997	0.0211936	0	0.223144
563.8	0.0076	0	1	0.1625	0	2	3.024	3	5	8.976	7	9	12.1701	12	14	0.249304	0.214286	0.416667	0.0130275	0	0.142857	0.290512	0.287682	0.538997	0.0171133	0	0.200671
563.9	0.0052	0	1	0.1221	0	2	3.0122	3	4	8.9878	8	9	12.1273	12	14	0.248965	0.214286	0.384615	0.00976484	0	0.142857	0.289119	0.287682	0.405465	0.0128593	0	0.200671
564	0.0023	0	1	0.0798	0	2	1.0035	1	2	10.9965	10	11	12.0821	12	14	0.0832753	0.0714286	0.166667	0.0063044	0	0.142857	0.087345	0.0870114	0.182322	0.0069382	0	0.167054
564.1	0.0008	0	1	0.0408	0	2	0.0012	0	1	11.9988	11	12	12.0416	12	14	0.000161538	0	0.0833333	0.0031967	0	0.142857	0.000104414	0	0.0870114	0.00326396	0	0.154151
564.2	0	0	0	0	0	0	6	6	6	12	12	12	18	18	18	0.333333	0.333333	0.333333	0	0	0	0.405465	0.405465	0.405465	0	0	0
564.3	0	0	0	0	0	0	6	6	6	12	12	12	18	18	18	0.333333	0.333333	0.333333	0	0	0	0.405465	0.405465	0.405465	0	0	0
564.4	0	0	0	0	0	0	6	6	6	12	12	12	18	18	18	0.333333	0.333333	0.333333	0	0	0	0.405465	0.405465	0.405465	0	0	0
564.5	0	0	0	0	0	0	9	9	9	12	12	12	21	21	21	0.428571	0.428571	0.428571	0	0	0	0.559616	0.559616	0.559616	0	0	0
564.6	3	3	3	0	0	0	10	10	10	12	12	12	25	25	25	0.52	0.52	0.52	0.12	0.12	0.12	0.606136	0.606136	0.606136	0	0	0
564.7	3	3	3	0	0	0	10	10	10	12	12	12	25	25	25	0.52	0.52	0.52	0.12	0.12	0.12	0.606136	0.606136	0.606136	0	0	0
564.8	4	4	4	0	0	0	9	9	9	12	12	12	25	25	25	0.52	0.52	0.52	0.16	0.16	0.16	0.559616	0.559616	0.559616	0	0	0
564.9	4	4	4	0	0	0	9	9	9	12	12	12	25	25	25	0.52	0.52	0.52	0.16	0.16	0.16	0.559616	0.559616	0.559616	0	0	0
565	4	4	4	0.0056	0	1	9	9	9	11.9944	11	12	25	25	25	0.52	0.52	0.52	0.160224	0.16	0.2	0.55983	0.559616	0.597837	0.000487264	0	0.0870114
565.1	4	4	4	0.0324	0	1	9	9	9	11.9676	11	12	25	25	25	0.52	0.52	0.52	0.161296	0.16	0.2	0.560854	0.559616	0.597837	0.00281917	0	0.0870114
565.2	2	2	2	2.0631	2	3	5	5	5	15.9369	15	16	25	25	25	0.28	0.28	0.28	0.162524	0.16	0.2	0.272927	0.271934	0.287682	0.121855	0.117783	0.182322
565.3	2	2	2	2.0927	2	3	5	5	5	15.9073	15	16	25	25	25	0.28	0.28	0.28	0.163708	0.16	0.2	0.273394	0.271934	0.287682	0.123766	0.117783	0.182322
565.4	2	2	2	2.123	2	3	5	5	5	15.877	15	16	25	25	25	0.28	0.28	0.28	0.16492	0.16	0.2	0.273871	0.271934	0.287682	0.125721	0.117783	0.182322
565.5	2	2	2	2.1503	2	3	2	2	2	18.8497	18	19	25	25	25	0.16	0.16	0.16	0.166012	0.16	0.2	0.100877	0.100083	0.105361	0.10821	0.100083	0.154151
565.6	0	0	0	1.1811	1	2	0	0	0	20.8189	20	21	22	22	22	0	0	0	0.0536864	0.0454545	0.0909091	0	0	0	0.0553559	0.04652	0.0953102
565.7	0	0	0	1.2138	1	2	0	0	0	20.7862	20	21	22	22	22	0	0	0	0.0551727	0.0454545	0.0909091	0	0	0	0.0569514	0.04652	0.0953102
565.8	0	0	0	2.2454	2	3	0	0	0	18.7546	18	19	21	21	21	0	0	0	0.106924	0.0952381	0.142857	0	0	0	0.113352	0.100083	0.154151
565.9	0	0	0	2.2749	2	3	0	0	0	18.7251	18	19	21	21	21	0	0	0	0.108329	0.0952381	0.142857	0	0	0	0.114947	0.100083	0.154151
566	0	0	0	2.2983	2	3	0	0	0	18.6961	18	19	20.9944	20	21	0	0	0	0.10947	0.0952381	0.142857	0	0	0	0.116241	0.100083	0.154151
566.1	0	0	0	2.3022	2	3	0	0	0	18.6654	18	19	20.9676	20	21	0	0	0	0.109783	0.0952381	0.142857	0	0	0	0.116594	0.100083	0.154151
566.2	0	0	0	2.3014	2	3	0	0	0	18.6355	18	19	20.9369	20	21	0	0	0	0.109891	0.0952381	0.142857	0	0	0	0.116712	0.100083	0.154151
566.3	0	0	0	2.3007	2	3	0	0	0	18.6066	18	19	20.9073	20	21	0	0	0	0.109999	0.0952381	0.142857	0	0	0	0.116831	0.100083	0.154151
566.4	0	0	0	2.2986	2	3	0	0	0	18.5784	18	19	20.877	20	21	0	0	0	0.110043	0.0952381	0.142857	0	0	0	0.116877	0.100083	0.154151
566.5	0	0	0	2.3009	2	3	0	0	0	18.5488	18	19	20.8497	20	21	0	0	0	0.110282	0.0952381	0.142857	0	0	0	0.117145	0.100083	0.154151
566.6	0	0	0	2.3015	2	3	0	0	0	18.5174	18	19	20.8189	20	21	0	0	0	0.110458	0.0952381	0.142857	0	0	0	0.11734	0.100083	0.154151
566.7	0	0	0	4.2959	4	5	0	0	0	16.4903	16	17	20.7862	20	21	0	0	0	0.206603	0.190476	0.238095	0	0	0	0.231778	0.211309	0.271934
566.8	0	0	0	2.2938	2	3	0	0	0	16.4608	16	17	18.7546	18	19	0	0	0	0.122161	0.105263	0.157895	0	0	0	0.130646	0.111226	0.17185
566.9	0	0	0	2.2949	2	3	0	0	0	16.4302	16	17	18.7251	18	19	0	0	0	0.122392	0.105263	0.157895	0	0	0	0.130906	0.111226	0.17185
567	0	0	0	2.2947	2	3	0	0	0	16.4014	16	17	18.6961	18	19	0	0	0	0.122551	0.105263	0.157895	0	0	0	0.131085	0.111226	0.17185
567.1	0	0	0	2.2942	2	3	0	0	0	16.3712	16	17	18.6654	18	19	0	0	0	0.122704	0.105263	0.157895	0	0	0	0.131256	0.111226	0.17185
567.2	0	0	0	2.294	2	3	0	0	0	16.3415	16	17	18.6355	18	19	0	0	0	0.122868	0.105263	0.157895	0	0	0	0.131439	0.111226	0.17185
567.3	0	0	0	2.2969	2	3	0	0	0	16.3097	16	17	18.6066	18	19	0	0	0	0.12319	0.105263	0.157895	0	0	0	0.131805	0.111226	0.17185
567.4	0	0	0	5.297	5	6	0	0	0	13.2814	13	14	18.5784	18	19	0	0	0	0.284953	0.263158	0.315789	0	0	0	0.335841	0.305382	0.37949
567.5	0	0	0	5.2971	5	6	0	0	0	13.2517	13	14	18.5488	18	19	0	0	0	0.285391	0.263158	0.315789	0	0	0	0.336442	0.305382	0.37949
567.6	0	0	0	5.2957	5	6	0	0	0	13.2217	13	14	18.5174	18	19	0	0	0	0.285777	0.263158	0.315789	0	0	0	0.336967	0.305382	0.37949
567.7	0	0	0	3.2969	3	4	0	0	0	13.1934	13	14	16.4903	16	17	0	0	0	0.199557	0.176471	0.235294	0	0	0	0.223031	0.194156	0.268264
567.8	0	0	0	4.2987	4	5	0	0	0	12.1621	12	13	16.4608	16	17	0	0	0	0.260794	0.235294	0.294118	0	0	0	0.302643	0.268264	0.348307
567.9	0	0	0	4.2951	4	5	0	0	0	12.1351	12	13	16.4302	16	17	0	0	0	0.261032	0.235294	0.294118	0	0	0	0.302949	0.268264	0.348307
568	0	0	0	4.2978	4	5	0	0	0	12.1036	12	13	16.4014	16	17	0	0	0	0.261615	0.235294	0.294118	0	0	0	0.303724	0.268264	0.348307
568.1	0	0	0	4.2957	4	5	0	0	0	12.0755	12	13	16.3712	16	17	0	0	0	0.261935	0.235294	0.294118	0	0	0	0.304143	0.268264	0.348307
568.2	0	0	0	4.2976	4	5	0	0	0	12.0439	12	13	16.3415	16	17	0	0	0	0.262484	0.235294	0.294118	0	0	0	0.304872	0.268264	0.348307
568.3	0	0	0	4.2951	4	5	0	0	0	12.0146	12	13	16.3097	16	17	0	0	0	0.262804	0.235294	0.294118	0	0	0	0.305289	0.268264	0.348307
568.4	0	0	0	1.2814	1	2	0	0	0	12	12	12	13.2814	13	14	0	0	0	0.0954769	0.0769231	0.142857	0	0	0	0.100897	0.0800427	0.154151
568.5	0	0	0	1.2517	1	2	0	0	0	12	12	12	13.2517	13	14	0	0	0	0.0935187	0.0769231	0.142857	0	0	0	0.0986957	0.0800427	0.154151
568.6	0	0	0	1.2217	1	2	0	0	0	12	12	12	13.2217	13	14	0	0	0	0.0915407	0.0769231	0.142857	0	0	0	0.0964724	0.0800427	0.154151
568.7	0	0	0	1.1934	1	2	0	0	0	12	12	12	13.1934	13	14	0	0	0	0.0896747	0.0769231	0.142857	0	0	0	0.0943752	0.0800427	0.154151
568.8	0	0	0	0.1621	0	1	0	0	0	12	12	12	12.1621	12	13	0	0	0	0.0124692	0	0.0769231	0	0	0	0.0129749	0	0.0800427
568.9	0	0	0	0.1351	0	1	0	0	0	12	12	12	12.1351	12	13	0	0	0	0.0103923	0	0.0769231	0	0	0	0.0108138	0	0.0800427
569	0	0	0	0.1036	0	1	0	0	0	12	12	12	12.1036	12	13	0	0	0	0.00796923	0	0.0769231	0	0	0	0.00829242	0	0.0800427
569.1	0	0	0	0.0755	0	1	0	0	0	12	12	12	12.0755	12	13	0	0	0	0.00580769	0	0.0769231	0	0	0	0.00604322	0	0.0800427
569.2	0	0	0	0.0439	0	1	0	0	0	12	12	12	12.0439	12	13	0	0	0	0.00337692	0	0.0769231	0	0	0	0.00351387	0	0.0800427
569.3	0	0	0	0.0146	0	1	0	0	0	12	12	12	12.0146	12	13	0	0	0	0.00112308	0	0.0769231	0	0	0	0.00116862	0	0.0800427
569.4	0	0	0	0	0	0	0	0	0	12	12	12	12	12	12	0	0	0	0	0	0	0	0	0	0	0	0
569.5	0	0	0	0	0	0	0	0	0	12	12	12	12	12	12	0	0	0	0	0	0	0	0	0	0	0	0
569.6	0	0	0	0	0	0	0	0	0	12	12	12	12	12	12	0	0	0	0	0	0	0	0	0	0	0	0
569.7	0	0	0	0	0	0	0	0	0	12	12	12	12	12	12	0	0	0	0	0	0	0	0	0	0	0	0
569.8	0	0	0	0	0	0	0	0	0	12	12	12	12	12	12	0	0	0	0	0	0	0	0	0	0	0	0
569.9	0	0	0	0	0	0	0	0	0	12	12	12	12	12	12	0	0	0	0	0	0	0	0	0	0	0	0
570	0	0	0	0	0	0	0	0	0	12	12	12	12	12	12	0	0	0	0	0	0	0	0	0	0	0	0
570.1	0	0	0	0	0	0	0	0	0	12	12	12	12	12	12	0	0	0	0	0	0	0	0	0	0	0	0
570.2	0	0	0	0	0	0	0	0	0	12	12	12	12	12	12	0	0	0	0	0	0	0	0	0	0	0	0
570.3	0	0	0	0	0	0	0	0	0	12	12	12	12	12	12	0	0	0	0	0	0	0	0	0	0	0	0
570.4	0	0	0	1	1	1	0	0	0	11	11	11	12	12	12	0	0	0	0.0833333	0.0833333	0.0833333	0	0	0	0.0870114	0.0870114	0.0870114
570.5	0	0	0	1	1	1	0	0	0	11	11	11	12	12	12	0	0	0	0.0833333	0.0833333	0.0833333	0	0	0	0.0870114	0.0870114	0.0870114
570.6	0	0	0	1	1	1	0	0	0	11	11	11	12	12	12	0	0	0	0.0833333	0.0833333	0.0833333	0	0	0	0.0870114	0.0870114	0.0870114
570.7	0	0	0	1	1	1	0	0	0	11	11	11	12	12	12	0	0	0	0.0833333	0.0833333	0.0833333	0	0	0	0.0870114	0.0870114	0.0870114
570.8	0	0	0	1	1	1	0	0	0	11	11	11	12	12	12	0	0	0	0.0833333	0.0833333	0.0833333	0	0	0	0.0870114	0.0870114	0.0870114
570.9	0	0	0	1	1	1	0	0	0	11	11	11	12	12	12	0	0	0	0.0833333	0.0833333	0.0833333	0	0	0	0.0870114	0.0870114	0.0870114
571	0	0	0	1	1	1	0	0	0	11	11	11	12	12	12	0	0	0	0.0833333	0.0833333	0.0833333	0	0	0	0.0870114	0.0870114	0.0870114
571.1	0	0	0	1	1	1	0	0	0	11	11	11	12	12	12	0	0	0	0.0833333	0.0833333	0.0833333	0	0	0	0.0870114	0.0870114	0.0870114
571.2	0	0	0	1	1	1	0	0	0	11	11	11	12	12	12	0	0	0	0.0833333	0.0833333	0.0833333	0	0	0	0.0870114	0.0870114	0.0870114
571.3	0	0	0	1	1	1	0	0	0	11	11	11	12	12	12	0	0	0	0.0833333	0.0833333	0.0833333	0	0	0	0.0870114	0.0870114	0.0870114
571.4	0	0	0	0	0	0	0	0	0	11	11	11	11	11	11	0	0	0	0	0	0	0	0	0	0	0	0
571.5	0	0	0	0	0	0	0	0	0	11	11	11	11	11	11	0	0	0	0	0	0	0	0	0	0	0	0
571.6	0	0	0	0	0	0	0	0	0	11	11	11	11	11	11	0	0	0	0	0	0	0	0	0	0	0	0
571.7	0	0	0	0	0	0	0	0	0	11	11	11	11	11	11	0	0	0	0	0	0	0	0	0	0	0	0
571.8	0	0	0	0	0	0	0	0	0	11	11	11	11	11	11	0	0	0	0	0	0	0	0	0	0	0	0
571.9	0	0	0	0	0	0	0	0	0	11	11	11	11	11	11	0	0	0	0	0	0	0	0	0	0	0	0
572	0	0	0	0	0	0	0	0	0	11	11	11	11	11	11	0	0	0	0	0	0	0	0	0	0	0	0
572.1	0	0	0	0	0	0	0	0	0	11	11	11	11	11	11	0	0	0	0	0	0	0	0	0	0	0	0
572.2	0	0	0	0	0	0	0	0	0	11	11	11	11	11	11	0	0	0	0	0	0	0	0	0	0	0	0
572.3	0	0	0	0	0	0	0	0	0	11	11	11	11	11	11	0	0	0	0	0	0	0	0	0	0	0	0
572.4	0	0	0	0	0	0	0	0	0	11	11	11	11	11	11	0	0	0	0	0	0	0	0	0	0	0	0
572.5	0	0	0	0	0	0	0	0	0	11	11	11	11	11	11	0	0	0	0	0	0	0	0	0	0	0	0
572.6	0	0	0	0	0	0	0	0	0	11	11	11	11	11	11	0	0	0	0	0	0	0	0	0	0	0	0
572.7	0	0	0	1	1	1	0	0	0	10	10	10	11	11	11	0	0	0	0.0909091	0.0909091	0.0909091	0	0	0	0.0953102	0.0953102	0.0953102
572.8	0	0	0	1	1	1	0	0	0	10	10	10	11	11	11	0	0	0	0.0909091	0.0909091	0.0909091	0	0	0	0.0953102	0.0953102	0.0953102
572.9	0	0	0	1	1	1	0	0	0	10	10	10	11	11	11	0	0	0	0.0909091	0.0909091	0.0909091	0	0	0	0.0953102	0.0953102	0.0953102
573	0	0	0	1	1	1	0	0	0	10	10	10	11	11	11	0	0	0	0.0909091	0.0909091	0.0909091	0	0	0	0.0953102	0.0953102	0.0953102
573.1	0	0	0	1	1	1	0	0	0	10	10	10	11	11	11	0	0	0	0.0909091	0.0909091	0.0909091	0	0	0	0.0953102	0.0953102	0.0953102
573.2	0	0	0	1	1	1	0	0	0	10	10	10	11	11	11	0	0	0	0.0909091	0.0909091	0.0909091	0	0	0	0.0953102	0.0953102	0.0953102
573.3	0	0	0	1	1	1	0	0	0	10	10	10	11	11	11	0	0	0	0.0909091	0.0909091	0.0909091	0	0	0	0.0953102	0.0953102	0.0953102
573.4	0	0	0	1	1	1	0	0	0	10	10	10	11	11	11	0	0	0	0.0909091	0.0909091	0.0909091	0	0	0	0.0953102	0.0953102	0.0953102
573.5	0	0	0	1	1	1	0	0	0	10	10	10	11	11	11	0	0	0	0.0909091	0.0909091	0.0909091	0	0	0	0.0953102	0.0953102	0.0953102
573.6	0	0	0	2	2	2	0	0	0	9	9	9	11	11	11	0	0	0	0.181818	0.181818	0.181818	0	0	0	0.200671	0.200671	0.200671
573.7	0	0	0	1	1	1	0	0	0	9	9	9	10	10	10	0	0	0	0.1	0.1	0.1	0	0	0	0.105361	0.105361	0.105361
573.8	0	0	0	1	1	1	0	0	0	9	9	9	10	10	10	0	0	0	0.1	0.1	0.1	0	0	0	0.105361	0.105361	0.105361
573.9	0	0	0	3	3	3	0	0	0	7	7	7	10	10	10	0	0	0	0.3	0.3	0.3	0	0	0	0.356675	0.356675	0.356675
574	0	0	0	3	3	3	0	0	0	7	7	7	10	10	10	0	0	0	0.3	0.3	0.3	0	0	0	0.356675	0.356675	0.356675
574.1	0	0	0	4	4	4	0	0	0	6	6	6	10	10	10	0	0	0	0.4	0.4	0.4	0	0	0	0.510826	0.510826	0.510826
574.2	0	0	0	4	4	4	0	0	0	6	6	6	10	10	10	0	0	0	0.4	0.4	0.4	0	0	0	0.510826	0.510826	0.510826
574.3	0	0	0	4	4	4	0	0	0	6	6	6	10	10	10	0	0	0	0.4	0.4	0.4	0	0	0	0.510826	0.510826	0.510826
574.4	0	0	0	4	4	4	0	0	0	6	6	6	10	10	10	0	0	0	0.4	0.4	0.4	0	0	0	0.510826	0.510826	0.510826
574.5	0	0	0	4	4	4	0	0	0	6	6	6	10	10	10	0	0	0	0.4	0.4	0.4	0	0	0	0.510826	0.510826	0.510826
574.6	0	0	0	4	4	4	0	0	0	5	5	5	9	9	9	0	0	0	0.444444	0.444444	0.444444	0	0	0	0.587787	0.587787	0.587787
574.7	0	0	0	4	4	4	0	0	0	5	5	5	9	9	9	0	0	0	0.444444	0.444444	0.444444	0	0	0	0.587787	0.587787	0.587787
574.8	0	0	0	4	4	4	0	0	0	5	5	5	9	9	9	0	0	0	0.444444	0.444444	0.444444	0	0	0	0.587787	0.587787	0.587787
574.9	0	0	0	2	2	2	0	0	0	5	5	5	7	7	7	0	0	0	0.285714	0.285714	0.285714	0	0	0	0.336472	0.336472	0.336472
575	0	0	0	2.3086	2	5	0	0	0	4.6914	2	5	7	7	7	0	0	0	0.3298	0.285714	0.714286	0	0	0	0.408023	0.336472	1.25276
575.1	0	0	0	1.6283	1	5	0	0	0	4.3717	1	5	6	6	6	0	0	0	0.271383	0.166667	0.833333	0	0	0	0.334043	0.182322	1.79176
575.2	0	0	0	1.9383	1	6	0	0	0	4.0617	0	5	6	6	6	0	0	0	0.32305	0.166667	1	0	0	0	0.418298	0.182322	1.79176
575.3	0	0	0	2.2521	1	6	0	0	0	3.7479	0	5	6	6	6	0	0	0	0.37535	0.166667	1	0	0	0	0.510325	0.182322	1.79176
575.4	0	0	0	2.5605	1	6	0	0	0	3.4395	0	5	6	6	6	0	0	0	0.42675	0.166667	1	0	0	0	0.609593	0.182322	1.79176
575.5	0	0	0	2.8769	1	6	0	0	0	3.1231	0	5	6	6	6	0	0	0	0.479483	0.166667	1	0	0	0	0.716336	0.182322	1.79176
575.6	0	0	0	2.182	0	5	0	0	0	2.818	0	5	5	5	5	0	0	0	0.4364	0	1	0	0	0	0.639197	0	1.60944
575.7	0	0	0	2.4991	0	5	0	0	0	2.5009	0	5	5	5	5	0	0	0	0.49982	0	1	0	0	0	0.757602	0	1.60944
575.8	0	0	0	2.8056	0	5	0	0	0	2.1944	0	5	5	5	5	0	0	0	0.56112	0	1	0	0	0	0.871484	0	1.60944
575.9	0	0	0	3.126	0	5	0	0	0	1.874	0	5	5	5	5	0	0	0	0.6252	0	1	0	0	0	0.98651	0	1.60944
576	0	0	0	3.1335	0	5	0	0	0	1.5579	0	5	4.6914	2	5	0	0	0	0.668315	0	1	0	0	0	1.03638	0	1.60944
576.1	0	0	0	3.1213	0	5	0	0	0	1.2504	0	5	4.3717	1	5	0	0	0	0.7141	0	1	0	0	0	1.07668	0	1.60944
576.2	0	0	0	3.1269	0	5	0	0	0	0.9348	0	4	4.0617	0	5	0	0	0	0.769507	0	1	0	0	0	1.11811	0	1.60944
576.3	0	0	0	3.1208	0	5	0	0	0	0.6271	0	4	3.7479	0	5	0	0	0	0.832446	0	1	0	0	0	1.149	0	1.60944
576.4	0	0	0	3.1226	0	5	0	0	0	0.3169	0	3	3.4395	0	5	0	0	0	0.907844	0	1	0	0	0	1.18304	0	1.60944
576.5	0	0	0	3.1231	0	5	0	0	0	0	0	0	3.1231	0	5	0	0	0	1	1	1	NA	Inf	-Inf	NA	Inf	-Inf
576.6	0	0	0	2.818	0	5	0	0	0	0	0	0	2.818	0	5	0	0	0	1	1	1	NA	Inf	-Inf	NA	Inf	-Inf
576.7	0	0	0	2.5009	0	5	0	0	0	0	0	0	2.5009	0	5	0	0	0	1	1	1	NA	Inf	-Inf	NA	Inf	-Inf
576.8	0	0	0	2.1944	0	5	0	0	0	0	0	0	2.1944	0	5	0	0	0	1	1	1	NA	Inf	-Inf	NA	Inf	-Inf
576.9	0	0	0	1.874	0	5	0	0	0	0	0	0	1.874	0	5	0	0	0	1	1	1	NA	Inf	-Inf	NA	Inf	-Inf
577	0	0	0	1.5579	0	5	0	0	0	0	0	0	1.5579	0	5	0	0	0	1	1	1	NA	Inf	-Inf	NA	Inf	-Inf
577.1	0	0	0	1.2504	0	5	0	0	0	0	0	0	1.2504	0	5	0	0	0	1	1	1	NA	Inf	-Inf	NA	Inf	-Inf
577.2	0	0	0	0.9348	0	4	0	0	0	0	0	0	0.9348	0	4	0	0	0	1	1	1	NA	Inf	-Inf	NA	Inf	-Inf
577.3	0	0	0	0.6271	0	4	0	0	0	0	0	0	0.6271	0	4	0	0	0	1	1	1	NA	Inf	-Inf	NA	Inf	-Inf
577.4	0	0	0	0.3169	0	3	0	0	0	0	0	0	0.3169	0	3	0	0	0	1	1	1	NA	Inf	-Inf	NA	Inf	-Inf
577.5	0	0	0	0	0	0	0	0	0	0	0	0	0	0	0	NA	Inf	-Inf	NA	Inf	-Inf	NA	Inf	-Inf	NA	Inf	-Inf
577.6	0	0	0	0	0	0	0	0	0	0	0	0	0	0	0	NA	Inf	-Inf	NA	Inf	-Inf	NA	Inf	-Inf	NA	Inf	-Inf
577.7	0	0	0	0	0	0	0	0	0	0	0	0	0	0	0	NA	Inf	-Inf	NA	Inf	-Inf	NA	Inf	-Inf	NA	Inf	-Inf
577.8	0	0	0	0	0	0	0	0	0	0	0	0	0	0	0	NA	Inf	-Inf	NA	Inf	-Inf	NA	Inf	-Inf	NA	Inf	-Inf
577.9	0	0	0	0	0	0	0	0	0	0	0	0	0	0	0	NA	Inf	-Inf	NA	Inf	-Inf	NA	Inf	-Inf	NA	Inf	-Inf
578	0	0	0	0	0	0	0	0	0	0	0	0	0	0	0	NA	Inf	-Inf	NA	Inf	-Inf	NA	Inf	-Inf	NA	Inf	-Inf
578.1	0	0	0	0	0	0	0	0	0	0	0	0	0	0	0	NA	Inf	-Inf	NA	Inf	-Inf	NA	Inf	-Inf	NA	Inf	-Inf
578.2	0	0	0	0	0	0	0	0	0	0	0	0	0	0	0	NA	Inf	-Inf	NA	Inf	-Inf	NA	Inf	-Inf	NA	Inf	-Inf
578.3	0	0	0	0	0	0	0	0	0	0	0	0	0	0	0	NA	Inf	-Inf	NA	Inf	-Inf	NA	Inf	-Inf	NA	Inf	-Inf
578.4	0	0	0	0	0	0	0	0	0	0	0	0	0	0	0	NA	Inf	-Inf	NA	Inf	-Inf	NA	Inf	-Inf	NA	Inf	-Inf
578.5	0	0	0	0	0	0	0	0	0	0	0	0	0	0	0	NA	Inf	-Inf	NA	Inf	-Inf	NA	Inf	-Inf	NA	Inf	-Inf
578.6	0	0	0	0	0	0	NA	Inf	-Inf	NA	Inf	-Inf	0	0	0	NA	Inf	-Inf	NA	Inf	-Inf	NA	Inf	-Inf	NA	Inf	-Inf
578.7	0	0	0	0	0	0	NA	Inf	-Inf	NA	Inf	-Inf	0	0	0	NA	Inf	-Inf	NA	Inf	-Inf	NA	Inf	-Inf	NA	Inf	-Inf
578.8	0	0	0	0	0	0	NA	Inf	-Inf	NA	Inf	-Inf	0	0	0	NA	Inf	-Inf	NA	Inf	-Inf	NA	Inf	-Inf	NA	Inf	-Inf
578.9	0	0	0	0	0	0	NA	Inf	-Inf	NA	Inf	-Inf	0	0	0	NA	Inf	-Inf	NA	Inf	-Inf	NA	Inf	-Inf	NA	Inf	-Inf
579	0	0	0	0	0	0	NA	Inf	-Inf	NA	Inf	-Inf	0	0	0	NA	Inf	-Inf	NA	Inf	-Inf	NA	Inf	-Inf	NA	Inf	-Inf
579.1	0	0	0	0	0	0	NA	Inf	-Inf	NA	Inf	-Inf	0	0	0	NA	Inf	-Inf	NA	Inf	-Inf	NA	Inf	-Inf	NA	Inf	-Inf
579.2	0	0	0	0	0	0	NA	Inf	-Inf	NA	Inf	-Inf	0	0	0	NA	Inf	-Inf	NA	Inf	-Inf	NA	Inf	-Inf	NA	Inf	-Inf
579.3	0	0	0	0	0	0	NA	Inf	-Inf	NA	Inf	-Inf	0	0	0	NA	Inf	-Inf	NA	Inf	-Inf	NA	Inf	-Inf	NA	Inf	-Inf
579.4	0	0	0	0	0	0	NA	Inf	-Inf	NA	Inf	-Inf	0	0	0	NA	Inf	-Inf	NA	Inf	-Inf	NA	Inf	-Inf	NA	Inf	-Inf
579.5	0	0	0	0	0	0	NA	Inf	-Inf	NA	Inf	-Inf	0	0	0	NA	Inf	-Inf	NA	Inf	-Inf	NA	Inf	-Inf	NA	Inf	-Inf

## Sheet: Div_metrics_groups_(mean_10k)
Group	Categories	gen.occurrence	tSing_mean	tSing_min	tSing_max	tOri_mean	tOri_min	tOri_max	tExt_mean	tExt_min	tExt_max	tThrough_mean	tThrough_min	tThrough_max	divRT_mean	divRT_min	divRT_max	extProp_mean	extProp_min	extProp_max	oriProp_mean	oriProp_min	oriProp_max	extPC_mean	extPC_min	extPC_max	oriPC_mean	oriPC_min	oriPC_max
Biota	Avalon	544.8	0.0447259	0	1	NA	Inf	-Inf	1.25866	0	4	NA	Inf	-Inf	1.30338	1	4	1	1	1	0.0345999	0	1	NA	Inf	-Inf	NA	Inf	-Inf
Biota	Avalon	544.9	0.0504	0	1	NA	Inf	-Inf	1.9727	1	6	NA	Inf	-Inf	2.0231	1	6	1	1	1	0.0192267	0	0.5	NA	Inf	-Inf	NA	Inf	-Inf
Biota	Avalon	545	0.0787	0	1	NA	Inf	-Inf	2.3364	1	6	NA	Inf	-Inf	2.4151	1	6	1	1	1	0.0273217	0	0.5	NA	Inf	-Inf	NA	Inf	-Inf
Biota	Avalon	545.1	0.107	0	1	NA	Inf	-Inf	2.6512	1	6	NA	Inf	-Inf	2.7582	1	6	1	1	1	0.0341283	0	0.5	NA	Inf	-Inf	NA	Inf	-Inf
Biota	Avalon	545.2	0.1378	0	1	NA	Inf	-Inf	2.9231	1	6	NA	Inf	-Inf	3.0609	1	6	1	1	1	0.0404717	0	0.5	NA	Inf	-Inf	NA	Inf	-Inf
Biota	Avalon	545.3	0.1663	0	1	NA	Inf	-Inf	3.1699	1	6	NA	Inf	-Inf	3.3362	1	6	1	1	1	0.0458283	0	0.5	NA	Inf	-Inf	NA	Inf	-Inf
Biota	Avalon	545.4	0.1952	0	1	NA	Inf	-Inf	3.3825	1	6	NA	Inf	-Inf	3.5777	1	6	1	1	1	0.0511767	0	0.5	NA	Inf	-Inf	NA	Inf	-Inf
Biota	Avalon	545.5	0.2253	0	1	NA	Inf	-Inf	3.5771	1	6	NA	Inf	-Inf	3.8024	1	6	1	1	1	0.056105	0	0.5	NA	Inf	-Inf	NA	Inf	-Inf
Biota	Avalon	545.6	0.2562	0	1	NA	Inf	-Inf	3.7547	1	6	NA	Inf	-Inf	4.0109	1	6	1	1	1	0.0610867	0	0.5	NA	Inf	-Inf	NA	Inf	-Inf
Biota	Avalon	545.7	0.2845	0	1	NA	Inf	-Inf	3.9176	1	6	NA	Inf	-Inf	4.2021	1	6	1	1	1	0.0655717	0	0.5	NA	Inf	-Inf	NA	Inf	-Inf
Biota	Avalon	545.8	0.2293	0	1	0.120522	0	1	3.4894	0	6	1.13814	0	4	4.3547	1	6	0.854733	0	1	0.0646917	0	0.5	1.25784	0	1.79176	0.0414261	0	0.693147
Biota	Avalon	545.9	0.1995	0	1	0.094	0	1	2.3092	0	5	1.8787	1	5	4.4814	1	6	0.548267	0	0.833333	0.0634367	0	0.5	0.865373	0	1.79176	0.0454088	0	0.693147
Biota	Avalon	546	0.1746	0	1	0.1227	0	1	2.098	0	5	2.2137	1	6	4.609	1	6	0.484542	0	0.833333	0.0624833	0	0.5	0.732002	0	1.79176	0.0528257	0	0.693147
Biota	Avalon	546.1	0.1531	0	1	0.1438	0	1	1.915	0	5	2.5074	1	6	4.7193	1	6	0.431322	0	0.833333	0.06072	0	0.5	0.628584	0	1.79176	0.055574	0	0.693147
Biota	Avalon	546.2	0.1359	0	1	0.1576	0	1	1.7556	0	5	2.7655	1	6	4.8146	1	6	0.387237	0	0.833333	0.0584617	0	0.5	0.546877	0	1.79176	0.056786	0	0.693147
Biota	Avalon	546.3	0.1259	0	1	0.1677	0	1	1.6034	0	5	3.0022	1	6	4.8992	1	6	0.348618	0	0.833333	0.057265	0	0.5	0.477081	0	1.79176	0.055447	0	0.693147
Biota	Avalon	546.4	0.1166	0	1	0.1778	0	1	1.4804	0	5	3.2047	1	6	4.9795	1	6	0.316815	0	0.833333	0.0562717	0	0.333333	0.424112	0	1.79176	0.0554372	0	0.693147
Biota	Avalon	546.5	0.1081	0	1	0.1853	0	1	1.3626	0	5	3.3918	1	6	5.0478	2	6	0.287893	0	0.833333	0.0552317	0	0.333333	0.376167	0	1.79176	0.0540145	0	0.693147
Biota	Avalon	546.6	0.0988	0	1	0.1912	0	1	1.2587	0	5	3.5635	1	6	5.1122	2	6	0.262458	0	0.833333	0.0538083	0	0.333333	0.335986	0	1.79176	0.0530344	0	0.693147
Biota	Avalon	546.7	0.0893	0	1	0.1987	0	1	1.163	0	5	3.7189	1	6	5.1699	2	6	0.239837	0	0.833333	0.0526683	0	0.333333	0.302009	0	1.79176	0.0524124	0	0.693147
Biota	Avalon	546.8	0.0827	0	1	0.205	0	1	1.0718	0	5	3.8595	1	6	5.219	2	6	0.219138	0	0.833333	0.05185	0	0.333333	0.271685	0	1.79176	0.0517427	0	0.693147
Biota	Avalon	546.9	0.0794	0	1	0.2086	0	1	0.9868	0	4	3.9793	1	6	5.2541	2	6	0.200867	0	0.833333	0.0513367	0	0.333333	0.245115	0	1.60944	0.0507591	0	0.693147
Biota	Avalon	547	0.0759	0	1	0.2093	0	1	0.8977	0	4	4.1024	1	6	5.2853	2	6	0.1823	0	0.833333	0.0501883	0	0.333333	0.219002	0	1.60944	0.0491911	0	0.693147
Biota	Avalon	547.1	0.0726	0	1	0.2117	0	1	0.818	0	4	4.2107	1	6	5.313	2	6	0.165723	0	0.833333	0.04951	0	0.25	0.195923	0	1.60944	0.0481216	0	0.693147
Biota	Avalon	547.2	0.0711	0	1	0.2164	0	1	0.7432	0	5	4.3047	1	6	5.3354	2	6	0.15082	0	0.833333	0.0496683	0	0.25	0.175714	0	1.79176	0.0481178	0	0.405465
Biota	Avalon	547.3	0.0701	0	1	0.2182	0	1	0.6798	0	5	4.3874	1	6	5.3555	3	6	0.138212	0	0.833333	0.0494083	0	0.25	0.15876	0	1.79176	0.0475055	0	0.693147
Biota	Avalon	547.4	0.0665	0	1	0.2203	0	1	0.618	0	5	4.4648	1	6	5.3696	3	6	0.12577	0	0.833333	0.04889	0	0.25	0.142673	0	1.79176	0.046911	0	0.693147
Biota	Avalon	547.5	0.0628	0	1	0.2234	0	1	0.5611	0	4	4.531	1	6	5.3783	3	6	0.114558	0	0.666667	0.0485367	0	0.25	0.128385	0	1.60944	0.0466067	0	0.693147
Biota	Avalon	547.6	0.0604	0	1	0.228	0	1	0.4965	0	4	4.5942	2	6	5.3791	3	6	0.102283	0	0.666667	0.0487	0	0.25	0.113025	0	1.09861	0.0466861	0	0.405465
Biota	Avalon	547.7	0.0543	0	1	0.2353	0	1	0.4423	0	4	4.6466	2	6	5.3785	4	6	0.0912167	0	0.666667	0.04871	0	0.25	0.100239	0	1.09861	0.0474998	0	0.405465
Biota	Avalon	547.8	0.052	0	1	0.2359	0	1	0.3851	0	4	4.6954	2	6	5.3684	3	6	0.08037	0	0.666667	0.048285	0	0.25	0.0869469	0	1.09861	0.0468381	0	0.405465
Biota	Avalon	547.9	0.0479	0	1	0.2342	0	1	0.3383	0	4	4.7319	2	6	5.3523	4	6	0.0711883	0	0.666667	0.0471533	0	0.2	0.076304	0	1.09861	0.0459886	0	0.405465
Biota	Avalon	548	0.0479	0	1	0.237	0	1	0.2849	0	3	4.7631	2	6	5.3329	4	6	0.0613833	0	0.6	0.0475367	0	0.2	0.0643236	0	0.916291	0.0460959	0	0.405465
Biota	Avalon	548.1	0.0498	0	1	0.2385	0	1	0.2324	0	3	4.7902	2	6	5.3109	4	6	0.0521917	0	0.6	0.04806	0	0.2	0.0526152	0	0.916291	0.0458724	0	0.287682
Biota	Avalon	548.2	0.0479	0	1	0.2333	0	1	0.1854	0	3	4.8146	2	5	5.2812	5	6	0.04329	0	0.6	0.0468667	0	0.166667	0.0422076	0	0.916291	0.0444128	0	0.287682
Biota	Avalon	548.3	0.0376	0	1	0.2142	0	1	0.147	0	2	4.853	3	5	5.2518	5	6	0.03439	0	0.5	0.0419667	0	0.166667	0.0332732	0	0.510826	0.0404499	0	0.287682
Biota	Avalon	548.4	0.0293	0	1	0.1943	0	1	0.1115	0	2	4.8885	3	5	5.2236	5	6	0.0263433	0	0.5	0.0372667	0	0.166667	0.025229	0	0.510826	0.0363568	0	0.287682
Biota	Avalon	548.5	0.021	0	1	0.1741	0	1	0.082	0	2	4.918	3	5	5.1951	5	6	0.01937	0	0.5	0.0325167	0	0.166667	0.0184785	0	0.510826	0.0323242	0	0.287682
Biota	Avalon	548.6	0.0161	0	1	0.1493	0	1	0.0586	0	2	4.9414	3	5	5.1654	5	6	0.0140833	0	0.5	0.0275667	0	0.166667	0.0131924	0	0.510826	0.0275659	0	0.287682
Biota	Avalon	548.7	0.01	0	1	0.1279	0	1	0.039	0	2	4.961	3	5	5.1379	5	6	0.0093	0	0.4	0.0229833	0	0.166667	0.00874132	0	0.510826	0.0234985	0	0.223144
Biota	Avalon	548.8	0.0062	0	1	0.1054	0	1	0.0249	0	2	4.9751	3	5	5.1116	5	6	0.00592667	0	0.4	0.0186	0	0.166667	0.00557564	0	0.510826	0.0193065	0	0.223144
Biota	Avalon	548.9	0.0032	0	1	0.0828	0	1	0.0126	0	1	4.9874	4	5	5.086	5	6	0.00302	0	0.333333	0.0143333	0	0.166667	0.00281161	0	0.223144	0.0151248	0	0.223144
Biota	Avalon	549	0.001	0	1	0.0529	0	1	0.0049	0	1	4.9951	4	5	5.0539	5	6	0.00114	0	0.2	0.00898333	0	0.166667	0.0010934	0	0.223144	0.00965297	0	0.223144
Biota	Avalon	549.1	0.0001	0	1	0.0234	0	1	0.0008	0	1	4.9992	4	5	5.0235	5	6	0.000176667	0	0.2	0.00391667	0	0.166667	0.000178515	0	0.223144	0.00426632	0	0.182322
Biota	Avalon	549.2	0	0	0	0	0	0	0	0	0	5	5	5	5	5	5	0	0	0	0	0	0	0	0	0	0	0	0
Biota	Avalon	549.3	0	0	0	0	0	0	0	0	0	5	5	5	5	5	5	0	0	0	0	0	0	0	0	0	0	0	0
Biota	Avalon	549.4	0	0	0	0	0	0	0	0	0	5	5	5	5	5	5	0	0	0	0	0	0	0	0	0	0	0	0
Biota	Avalon	549.5	0	0	0	0	0	0	0	0	0	5	5	5	5	5	5	0	0	0	0	0	0	0	0	0	0	0	0
Biota	Avalon	549.6	0	0	0	0	0	0	0	0	0	5	5	5	5	5	5	0	0	0	0	0	0	0	0	0	0	0	0
Biota	Avalon	549.7	0	0	0	0	0	0	0	0	0	5	5	5	5	5	5	0	0	0	0	0	0	0	0	0	0	0	0
Biota	Avalon	549.8	0	0	0	0	0	0	0	0	0	5	5	5	5	5	5	0	0	0	0	0	0	0	0	0	0	0	0
Biota	Avalon	549.9	0	0	0	0	0	0	0	0	0	5	5	5	5	5	5	0	0	0	0	0	0	0	0	0	0	0	0
Biota	Avalon	550	0	0	0	0	0	0	0	0	0	5	5	5	5	5	5	0	0	0	0	0	0	0	0	0	0	0	0
Biota	Avalon	550.1	0	0	0	0	0	0	0	0	0	5	5	5	5	5	5	0	0	0	0	0	0	0	0	0	0	0	0
Biota	Avalon	550.2	0	0	0	0	0	0	0	0	0	5	5	5	5	5	5	0	0	0	0	0	0	0	0	0	0	0	0
Biota	Avalon	550.3	0	0	0	0	0	0	0	0	0	5	5	5	5	5	5	0	0	0	0	0	0	0	0	0	0	0	0
Biota	Avalon	550.4	0	0	0	0	0	0	0	0	0	5	5	5	5	5	5	0	0	0	0	0	0	0	0	0	0	0	0
Biota	Avalon	550.5	0	0	0	0	0	0	0	0	0	5	5	5	5	5	5	0	0	0	0	0	0	0	0	0	0	0	0
Biota	Avalon	550.6	0	0	0	0	0	0	0	0	0	5	5	5	5	5	5	0	0	0	0	0	0	0	0	0	0	0	0
Biota	Avalon	550.7	0	0	0	0	0	0	0	0	0	5	5	5	5	5	5	0	0	0	0	0	0	0	0	0	0	0	0
Biota	Avalon	550.8	0	0	0	0	0	0	0	0	0	5	5	5	5	5	5	0	0	0	0	0	0	0	0	0	0	0	0
Biota	Avalon	550.9	0	0	0	0	0	0	0	0	0	5	5	5	5	5	5	0	0	0	0	0	0	0	0	0	0	0	0
Biota	Avalon	551	0	0	0	0	0	0	0	0	0	5	5	5	5	5	5	0	0	0	0	0	0	0	0	0	0	0	0
Biota	Avalon	551.1	0	0	0	0	0	0	0	0	0	5	5	5	5	5	5	0	0	0	0	0	0	0	0	0	0	0	0
Biota	Avalon	551.2	0	0	0	0	0	0	0	0	0	5	5	5	5	5	5	0	0	0	0	0	0	0	0	0	0	0	0
Biota	Avalon	551.3	0	0	0	0	0	0	0	0	0	5	5	5	5	5	5	0	0	0	0	0	0	0	0	0	0	0	0
Biota	Avalon	551.4	0	0	0	0	0	0	0	0	0	5	5	5	5	5	5	0	0	0	0	0	0	0	0	0	0	0	0
Biota	Avalon	551.5	0	0	0	0	0	0	0	0	0	5	5	5	5	5	5	0	0	0	0	0	0	0	0	0	0	0	0
Biota	Avalon	551.6	0	0	0	0	0	0	0	0	0	5	5	5	5	5	5	0	0	0	0	0	0	0	0	0	0	0	0
Biota	Avalon	551.7	0	0	0	0	0	0	0	0	0	5	5	5	5	5	5	0	0	0	0	0	0	0	0	0	0	0	0
Biota	Avalon	551.8	0	0	0	0	0	0	0	0	0	5	5	5	5	5	5	0	0	0	0	0	0	0	0	0	0	0	0
Biota	Avalon	551.9	0	0	0	0	0	0	0	0	0	5	5	5	5	5	5	0	0	0	0	0	0	0	0	0	0	0	0
Biota	Avalon	552	0	0	0	0	0	0	0	0	0	5	5	5	5	5	5	0	0	0	0	0	0	0	0	0	0	0	0
Biota	Avalon	552.1	0	0	0	0	0	0	0	0	0	5	5	5	5	5	5	0	0	0	0	0	0	0	0	0	0	0	0
Biota	Avalon	552.2	0	0	0	0	0	0	0	0	0	5	5	5	5	5	5	0	0	0	0	0	0	0	0	0	0	0	0
Biota	Avalon	552.3	0	0	0	0	0	0	0	0	0	5	5	5	5	5	5	0	0	0	0	0	0	0	0	0	0	0	0
Biota	Avalon	552.4	0	0	0	0	0	0	0	0	0	5	5	5	5	5	5	0	0	0	0	0	0	0	0	0	0	0	0
Biota	Avalon	552.5	0	0	0	0	0	0	0	0	0	5	5	5	5	5	5	0	0	0	0	0	0	0	0	0	0	0	0
Biota	Avalon	552.6	0	0	0	0	0	0	0	0	0	5	5	5	5	5	5	0	0	0	0	0	0	0	0	0	0	0	0
Biota	Avalon	552.7	0	0	0	0	0	0	0	0	0	5	5	5	5	5	5	0	0	0	0	0	0	0	0	0	0	0	0
Biota	Avalon	552.8	0	0	0	0	0	0	0	0	0	5	5	5	5	5	5	0	0	0	0	0	0	0	0	0	0	0	0
Biota	Avalon	552.9	0	0	0	0	0	0	0	0	0	5	5	5	5	5	5	0	0	0	0	0	0	0	0	0	0	0	0
Biota	Avalon	553	0	0	0	0	0	0	0	0	0	5	5	5	5	5	5	0	0	0	0	0	0	0	0	0	0	0	0
Biota	Avalon	553.1	0	0	0	0	0	0	0	0	0	5	5	5	5	5	5	0	0	0	0	0	0	0	0	0	0	0	0
Biota	Avalon	553.2	0	0	0	0	0	0	0	0	0	5	5	5	5	5	5	0	0	0	0	0	0	0	0	0	0	0	0
Biota	Avalon	553.3	0	0	0	0	0	0	0	0	0	5	5	5	5	5	5	0	0	0	0	0	0	0	0	0	0	0	0
Biota	Avalon	553.4	0	0	0	0	0	0	0	0	0	5	5	5	5	5	5	0	0	0	0	0	0	0	0	0	0	0	0
Biota	Avalon	553.5	0	0	0	0	0	0	0	0	0	5	5	5	5	5	5	0	0	0	0	0	0	0	0	0	0	0	0
Biota	Avalon	553.6	0	0	0	0	0	0	0	0	0	5	5	5	5	5	5	0	0	0	0	0	0	0	0	0	0	0	0
Biota	Avalon	553.7	0	0	0	0	0	0	0	0	0	5	5	5	5	5	5	0	0	0	0	0	0	0	0	0	0	0	0
Biota	Avalon	553.8	0	0	0	0	0	0	0	0	0	5	5	5	5	5	5	0	0	0	0	0	0	0	0	0	0	0	0
Biota	Avalon	553.9	0	0	0	0	0	0	0	0	0	5	5	5	5	5	5	0	0	0	0	0	0	0	0	0	0	0	0
Biota	Avalon	554	0	0	0	0	0	0	0	0	0	5	5	5	5	5	5	0	0	0	0	0	0	0	0	0	0	0	0
Biota	Avalon	554.1	0	0	0	0	0	0	0	0	0	5	5	5	5	5	5	0	0	0	0	0	0	0	0	0	0	0	0
Biota	Avalon	554.2	0	0	0	0	0	0	0	0	0	5	5	5	5	5	5	0	0	0	0	0	0	0	0	0	0	0	0
Biota	Avalon	554.3	0	0	0	0	0	0	0	0	0	5	5	5	5	5	5	0	0	0	0	0	0	0	0	0	0	0	0
Biota	Avalon	554.4	0	0	0	0	0	0	0	0	0	5	5	5	5	5	5	0	0	0	0	0	0	0	0	0	0	0	0
Biota	Avalon	554.5	0	0	0	0	0	0	0	0	0	5	5	5	5	5	5	0	0	0	0	0	0	0	0	0	0	0	0
Biota	Avalon	554.6	0	0	0	0	0	0	0	0	0	5	5	5	5	5	5	0	0	0	0	0	0	0	0	0	0	0	0
Biota	Avalon	554.7	0	0	0	0	0	0	0	0	0	5	5	5	5	5	5	0	0	0	0	0	0	0	0	0	0	0	0
Biota	Avalon	554.8	0	0	0	0	0	0	0	0	0	5	5	5	5	5	5	0	0	0	0	0	0	0	0	0	0	0	0
Biota	Avalon	554.9	0	0	0	0	0	0	0	0	0	5	5	5	5	5	5	0	0	0	0	0	0	0	0	0	0	0	0
Biota	Avalon	555	0	0	0	0	0	0	0	0	0	5	5	5	5	5	5	0	0	0	0	0	0	0	0	0	0	0	0
Biota	Avalon	555.1	0	0	0	0	0	0	0	0	0	5	5	5	5	5	5	0	0	0	0	0	0	0	0	0	0	0	0
Biota	Avalon	555.2	0	0	0	0	0	0	0	0	0	5	5	5	5	5	5	0	0	0	0	0	0	0	0	0	0	0	0
Biota	Avalon	555.3	0	0	0	0	0	0	0	0	0	5	5	5	5	5	5	0	0	0	0	0	0	0	0	0	0	0	0
Biota	Avalon	555.4	0	0	0	0	0	0	0	0	0	5	5	5	5	5	5	0	0	0	0	0	0	0	0	0	0	0	0
Biota	Avalon	555.5	0	0	0	0	0	0	0	0	0	5	5	5	5	5	5	0	0	0	0	0	0	0	0	0	0	0	0
Biota	Avalon	555.6	0	0	0	0	0	0	0	0	0	5	5	5	5	5	5	0	0	0	0	0	0	0	0	0	0	0	0
Biota	Avalon	555.7	0	0	0	0	0	0	0	0	0	5	5	5	5	5	5	0	0	0	0	0	0	0	0	0	0	0	0
Biota	Avalon	555.8	0	0	0	0	0	0	0	0	0	5	5	5	5	5	5	0	0	0	0	0	0	0	0	0	0	0	0
Biota	Avalon	555.9	0	0	0	0	0	0	0	0	0	5	5	5	5	5	5	0	0	0	0	0	0	0	0	0	0	0	0
Biota	Avalon	556	0	0	0	0	0	0	0	0	0	5	5	5	5	5	5	0	0	0	0	0	0	0	0	0	0	0	0
Biota	Avalon	556.1	0	0	0	0	0	0	0	0	0	5	5	5	5	5	5	0	0	0	0	0	0	0	0	0	0	0	0
Biota	Avalon	556.2	0	0	0	0	0	0	0	0	0	5	5	5	5	5	5	0	0	0	0	0	0	0	0	0	0	0	0
Biota	Avalon	556.3	0	0	0	0	0	0	0	0	0	5	5	5	5	5	5	0	0	0	0	0	0	0	0	0	0	0	0
Biota	Avalon	556.4	0	0	0	0	0	0	0	0	0	5	5	5	5	5	5	0	0	0	0	0	0	0	0	0	0	0	0
Biota	Avalon	556.5	0	0	0	0	0	0	0	0	0	5	5	5	5	5	5	0	0	0	0	0	0	0	0	0	0	0	0
Biota	Avalon	556.6	0	0	0	0	0	0	0	0	0	5	5	5	5	5	5	0	0	0	0	0	0	0	0	0	0	0	0
Biota	Avalon	556.7	0	0	0	0	0	0	0	0	0	5	5	5	5	5	5	0	0	0	0	0	0	0	0	0	0	0	0
Biota	Avalon	556.8	0	0	0	0	0	0	0	0	0	5	5	5	5	5	5	0	0	0	0	0	0	0	0	0	0	0	0
Biota	Avalon	556.9	0	0	0	1	1	1	0	0	0	4	4	4	5	5	5	0	0	0	0.2	0.2	0.2	0	0	0	0.223144	0.223144	0.223144
Biota	Avalon	557	0	0	0	1	1	1	0	0	0	4	4	4	5	5	5	0	0	0	0.2	0.2	0.2	0	0	0	0.223144	0.223144	0.223144
Biota	Avalon	557.1	0	0	0	1	1	1	0	0	0	4	4	4	5	5	5	0	0	0	0.2	0.2	0.2	0	0	0	0.223144	0.223144	0.223144
Biota	Avalon	557.2	0	0	0	1	1	1	0	0	0	4	4	4	5	5	5	0	0	0	0.2	0.2	0.2	0	0	0	0.223144	0.223144	0.223144
Biota	Avalon	557.3	0	0	0	1	1	1	0	0	0	4	4	4	5	5	5	0	0	0	0.2	0.2	0.2	0	0	0	0.223144	0.223144	0.223144
Biota	Avalon	557.4	0	0	0	1	1	1	0	0	0	4	4	4	5	5	5	0	0	0	0.2	0.2	0.2	0	0	0	0.223144	0.223144	0.223144
Biota	Avalon	557.5	0	0	0	1	1	1	0	0	0	4	4	4	5	5	5	0	0	0	0.2	0.2	0.2	0	0	0	0.223144	0.223144	0.223144
Biota	Avalon	557.6	0	0	0	1	1	1	0	0	0	4	4	4	5	5	5	0	0	0	0.2	0.2	0.2	0	0	0	0.223144	0.223144	0.223144
Biota	Avalon	557.7	0	0	0	1	1	1	0	0	0	4	4	4	5	5	5	0	0	0	0.2	0.2	0.2	0	0	0	0.223144	0.223144	0.223144
Biota	Avalon	557.8	0	0	0	1	1	1	0	0	0	4	4	4	5	5	5	0	0	0	0.2	0.2	0.2	0	0	0	0.223144	0.223144	0.223144
Biota	Avalon	557.9	0	0	0	0	0	0	0	0	0	4	4	4	4	4	4	0	0	0	0	0	0	0	0	0	0	0	0
Biota	Avalon	558	0	0	0	0	0	0	0	0	0	4	4	4	4	4	4	0	0	0	0	0	0	0	0	0	0	0	0
Biota	Avalon	558.1	0	0	0	0	0	0	0	0	0	4	4	4	4	4	4	0	0	0	0	0	0	0	0	0	0	0	0
Biota	Avalon	558.2	0	0	0	0	0	0	0	0	0	4	4	4	4	4	4	0	0	0	0	0	0	0	0	0	0	0	0
Biota	Avalon	558.3	0	0	0	0	0	0	0	0	0	4	4	4	4	4	4	0	0	0	0	0	0	0	0	0	0	0	0
Biota	Avalon	558.4	0	0	0	0	0	0	0	0	0	4	4	4	4	4	4	0	0	0	0	0	0	0	0	0	0	0	0
Biota	Avalon	558.5	0	0	0	0	0	0	0	0	0	4	4	4	4	4	4	0	0	0	0	0	0	0	0	0	0	0	0
Biota	Avalon	558.6	0	0	0	0	0	0	0	0	0	4	4	4	4	4	4	0	0	0	0	0	0	0	0	0	0	0	0
Biota	Avalon	558.7	0	0	0	0	0	0	0	0	0	4	4	4	4	4	4	0	0	0	0	0	0	0	0	0	0	0	0
Biota	Avalon	558.8	0	0	0	0	0	0	0	0	0	4	4	4	4	4	4	0	0	0	0	0	0	0	0	0	0	0	0
Biota	Avalon	558.9	0	0	0	0	0	0	0	0	0	4	4	4	4	4	4	0	0	0	0	0	0	0	0	0	0	0	0
Biota	Avalon	559	0	0	0	0	0	0	0	0	0	4	4	4	4	4	4	0	0	0	0	0	0	0	0	0	0	0	0
Biota	Avalon	559.1	0	0	0	0	0	0	0	0	0	4	4	4	4	4	4	0	0	0	0	0	0	0	0	0	0	0	0
Biota	Avalon	559.2	0	0	0	0	0	0	0	0	0	4	4	4	4	4	4	0	0	0	0	0	0	0	0	0	0	0	0
Biota	Avalon	559.3	0	0	0	0	0	0	0	0	0	4	4	4	4	4	4	0	0	0	0	0	0	0	0	0	0	0	0
Biota	Avalon	559.4	0	0	0	0	0	0	0	0	0	4	4	4	4	4	4	0	0	0	0	0	0	0	0	0	0	0	0
Biota	Avalon	559.5	0	0	0	0	0	0	0	0	0	4	4	4	4	4	4	0	0	0	0	0	0	0	0	0	0	0	0
Biota	Avalon	559.6	0.0264	0	1	0	0	0	0.5941	0	4	4	4	4	4.6205	4	8	0.114348	0	0.5	0.00482369	0	0.2	0.127075	0	0.693147	0	0	0
Biota	Avalon	559.7	0.0534	0	1	0	0	0	0.9985	0	5	4	4	4	5.0519	4	9	0.183389	0	0.555556	0.00931238	0	0.2	0.207542	0	0.81093	0	0	0
Biota	Avalon	559.8	0.0775	0	1	0	0	0	1.3462	0	5	4	4	4	5.4237	4	9	0.237003	0	0.555556	0.012911	0	0.2	0.27333	0	0.81093	0	0	0
Biota	Avalon	559.9	0.1067	0	1	0	0	0	1.6418	0	5	4	4	4	5.7485	4	9	0.279626	0	0.555556	0.0171338	0	0.2	0.326751	0	0.81093	0	0	0
Biota	Avalon	560	0.1326	0	1	0	0	0	1.9032	0	5	4	4	4	6.0358	4	9	0.314206	0	0.555556	0.0205775	0	0.2	0.372165	0	0.81093	0	0	0
Biota	Avalon	560.1	0.1602	0	1	0	0	0	2.1353	0	5	4	4	4	6.2955	4	9	0.343486	0	0.555556	0.0240742	0	0.2	0.411384	0	0.81093	0	0	0
Biota	Avalon	560.2	0.1883	0	1	0	0	0	2.3415	0	5	4	4	4	6.5298	4	9	0.367963	0	0.555556	0.0274549	0	0.2	0.445125	0	0.81093	0	0	0
Biota	Avalon	560.3	0.2157	0	1	0	0	0	2.5339	0	5	4	4	4	6.7496	4	9	0.389645	0	0.555556	0.0305626	0	0.2	0.475871	0	0.81093	0	0	0
Biota	Avalon	560.4	0.2455	0	1	0	0	0	2.6996	0	5	4	4	4	6.9451	4	9	0.408172	0	0.555556	0.0339691	0	0.2	0.50196	0	0.81093	0	0	0
Biota	Avalon	560.5	0.2721	0	1	0	0	0	2.8596	0	5	4	4	4	7.1317	4	9	0.424833	0	0.555556	0.0368914	0	0.2	0.526397	0	0.81093	0	0	0
Biota	Avalon	560.6	0.2083	0	1	0.0662	0	1	2.4686	0	5	4.5279	4	8	7.271	4	9	0.357573	0	0.555556	0.0365415	0	0.2	0.433632	0	0.81093	0.0135563	0	0.223144
Biota	Avalon	560.7	0.1752	0	1	0.0987	0	1	2.2292	0	5	4.8998	4	8	7.4029	4	9	0.316507	0	0.555556	0.035859	0	0.2	0.378052	0	0.81093	0.0189362	0	0.223144
Biota	Avalon	560.8	0.1518	0	1	0.1231	0	1	2.0243	0	5	5.2231	4	9	7.5223	4	9	0.282585	0	0.555556	0.0354304	0	0.2	0.333067	0	0.81093	0.0225061	0	0.223144
Biota	Avalon	560.9	0.1325	0	1	0.1388	0	1	1.8543	0	5	5.503	4	9	7.6286	4	9	0.255155	0	0.555556	0.0343728	0	0.2	0.297275	0	0.81093	0.024184	0	0.223144
Biota	Avalon	561	0.1202	0	1	0.153	0	1	1.7057	0	5	5.7502	4	9	7.7291	4	9	0.231944	0	0.555556	0.0341685	0	0.2	0.267472	0	0.81093	0.0257468	0	0.223144
Biota	Avalon	561.1	0.109	0	1	0.1614	0	1	1.5767	0	5	5.9739	4	9	7.821	4	9	0.211862	0	0.555556	0.0333798	0	0.2	0.242088	0	0.81093	0.0262291	0	0.223144
Biota	Avalon	561.2	0.0993	0	1	0.1684	0	1	1.4613	0	5	6.1731	4	9	7.9021	4	9	0.194389	0	0.555556	0.0326736	0	0.2	0.220467	0	0.81093	0.0266031	0	0.223144
Biota	Avalon	561.3	0.0915	0	1	0.1758	0	1	1.3533	0	5	6.3581	4	9	7.9787	4	9	0.178417	0	0.555556	0.0322302	0	0.166667	0.200809	0	0.81093	0.0269774	0	0.223144
Biota	Avalon	561.4	0.0864	0	1	0.1764	0	1	1.2554	0	5	6.5232	4	9	8.0414	4	9	0.16443	0	0.555556	0.0313558	0	0.166667	0.18338	0	0.81093	0.0263563	0	0.223144
Biota	Avalon	561.5	0.0796	0	1	0.1854	0	1	1.1604	0	5	6.6742	4	9	8.0996	4	9	0.150988	0	0.555556	0.0313452	0	0.166667	0.167343	0	0.81093	0.0270986	0	0.223144
Biota	Avalon	561.6	0.0761	0	1	0.187	0	1	1.0793	0	5	6.8095	4	9	8.1519	4	9	0.139799	0	0.555556	0.0308486	0	0.166667	0.15374	0	0.81093	0.0267818	0	0.223144
Biota	Avalon	561.7	0.071	0	1	0.1928	0	1	1.0002	0	4	6.9362	4	9	8.2002	4	9	0.129085	0	0.555556	0.0306915	0	0.166667	0.140972	0	0.693147	0.0270049	0	0.223144
Biota	Avalon	561.8	0.0685	0	1	0.1957	0	1	0.9238	0	5	7.0517	4	9	8.2397	4	9	0.11899	0	0.555556	0.0305089	0	0.166667	0.129102	0	0.81093	0.0269987	0	0.223144
Biota	Avalon	561.9	0.0658	0	1	0.1999	0	1	0.8515	0	4	7.1574	4	9	8.2746	4	9	0.109585	0	0.555556	0.0305581	0	0.166667	0.117877	0	0.693147	0.027174	0	0.223144
Biota	Avalon	562	0.0622	0	1	0.2003	0	1	0.7844	0	4	7.2556	4	9	8.3025	4	9	0.100862	0	0.555556	0.0300516	0	0.166667	0.107788	0	0.693147	0.026866	0	0.223144
Biota	Avalon	562.1	0.0583	0	1	0.2056	0	1	0.7188	0	4	7.345	4	9	8.3277	4	9	0.0923577	0	0.555556	0.0300399	0	0.166667	0.0981104	0	0.693147	0.0271766	0	0.182322
Biota	Avalon	562.2	0.0561	0	1	0.2113	0	1	0.6585	0	4	7.4231	4	9	8.349	4	9	0.0846373	0	0.555556	0.0302839	0	0.142857	0.0892866	0	0.693147	0.0275392	0	0.223144
Biota	Avalon	562.3	0.0548	0	1	0.2129	0	1	0.5931	0	4	7.4985	4	9	8.3593	5	9	0.0766176	0	0.444444	0.0302101	0	0.142857	0.080098	0	0.587787	0.0275123	0	0.182322
Biota	Avalon	562.4	0.0544	0	1	0.2164	0	1	0.534	0	4	7.5622	4	9	8.367	6	9	0.0694849	0	0.5	0.0304645	0	0.142857	0.0718035	0	0.693147	0.0276465	0	0.182322
Biota	Avalon	562.5	0.0538	0	1	0.2153	0	1	0.4799	0	4	7.6193	4	9	8.3683	6	9	0.063052	0	0.444444	0.0301687	0	0.142857	0.0643755	0	0.587787	0.0272065	0	0.182322
Biota	Avalon	562.6	0.0519	0	1	0.2156	0	1	0.4257	0	4	7.6732	4	9	8.3664	6	9	0.056421	0	0.444444	0.0299351	0	0.142857	0.0568867	0	0.587787	0.0269524	0	0.182322
Biota	Avalon	562.7	0.05	0	1	0.2162	0	1	0.3747	0	4	7.7202	4	9	8.3611	6	9	0.0501813	0	0.444444	0.0297208	0	0.125	0.0499854	0	0.587787	0.0268173	0	0.182322
Biota	Avalon	562.8	0.0481	0	1	0.2202	0	1	0.3299	0	4	7.7553	4	9	8.3535	6	9	0.0446585	0	0.5	0.0299028	0	0.125	0.0440023	0	0.693147	0.0271545	0	0.182322
Biota	Avalon	562.9	0.0473	0	1	0.2241	0	1	0.2841	0	4	7.7848	4	9	8.3403	7	9	0.0392296	0	0.5	0.0301944	0	0.125	0.0379689	0	0.693147	0.0274265	0	0.182322
Biota	Avalon	563	0.0442	0	1	0.2331	0	1	2.2422	2	6	7.8069	4	9	10.3264	9	11	0.2215	0.181818	0.6	0.0252145	0	0.1	0.254478	0.200671	0.916291	0.0283539	0	0.182322
Biota	Avalon	563.1	0.0424	0	1	0.2353	0	1	3.1976	3	7	7.8285	4	9	11.3038	10	12	0.286812	0.25	0.636364	0.0231424	0	0.0909091	0.344171	0.287682	1.0116	0.0284855	0	0.182322
Biota	Avalon	563.2	0.04	0	1	0.2366	0	1	3.155	3	7	7.845	4	8	11.2766	11	12	0.283527	0.25	0.636364	0.02305	0	0.0833333	0.339356	0.318454	1.0116	0.0284912	0	0.182322
Biota	Avalon	563.3	0.0315	0	1	0.2178	0	1	3.1262	3	6	7.8738	5	8	11.2493	11	12	0.280911	0.25	0.545455	0.020775	0	0.0833333	0.335425	0.318454	0.788457	0.0261119	0	0.182322
Biota	Avalon	563.4	0.0238	0	1	0.1971	0	1	3.1009	3	6	7.8991	5	8	11.2209	11	12	0.278686	0.25	0.5	0.0184083	0	0.0833333	0.332008	0.318454	0.788457	0.0235477	0	0.182322
Biota	Avalon	563.5	0.0186	0	1	0.1752	0	1	3.076	3	5	7.924	6	8	11.1938	11	12	0.276666	0.25	0.5	0.01615	0	0.0833333	0.328647	0.318454	0.606136	0.0208569	0	0.154151
Biota	Avalon	563.6	0.0133	0	1	0.1552	0	1	3.0563	3	5	7.9437	6	8	11.1685	11	12	0.275047	0.25	0.454545	0.0140417	0	0.0833333	0.325992	0.318454	0.606136	0.0184335	0	0.154151
Biota	Avalon	563.7	0.0087	0	1	0.134	0	1	3.0391	3	5	7.9609	6	8	11.1427	11	12	0.273717	0.25	0.454545	0.0118917	0	0.0833333	0.323685	0.318454	0.606136	0.0158768	0	0.154151
Biota	Avalon	563.8	0.0059	0	1	0.1092	0	1	3.024	3	5	7.976	6	8	11.1151	11	12	0.272764	0.25	0.454545	0.00959167	0	0.0833333	0.321663	0.318454	0.606136	0.0129029	0	0.133531
Biota	Avalon	563.9	0.0038	0	1	0.0811	0	1	3.0122	3	4	7.9878	7	8	11.0849	11	12	0.272214	0.25	0.416667	0.007075	0	0.0833333	0.320083	0.318454	0.451985	0.00956953	0	0.133531
Biota	Avalon	564	0.0018	0	1	0.0526	0	1	1.0035	1	2	9.9965	9	10	11.0544	11	12	0.0909636	0.0833333	0.181818	0.00453333	0	0.0833333	0.0956789	0.0953102	0.200671	0.00501533	0	0.105361
Biota	Avalon	564.1	0.0005	0	1	0.0273	0	1	0.0012	0	1	10.9988	10	11	11.0278	11	12	0.000150758	0	0.0909091	0.00231667	0	0.0833333	0.000114372	0	0.0953102	0.00237541	0	0.0870114
Biota	Avalon	564.2	0	0	0	0	0	0	6	6	6	11	11	11	17	17	17	0.352941	0.352941	0.352941	0	0	0	0.435318	0.435318	0.435318	0	0	0
Biota	Avalon	564.3	0	0	0	0	0	0	6	6	6	11	11	11	17	17	17	0.352941	0.352941	0.352941	0	0	0	0.435318	0.435318	0.435318	0	0	0
Biota	Avalon	564.4	0	0	0	0	0	0	6	6	6	11	11	11	17	17	17	0.352941	0.352941	0.352941	0	0	0	0.435318	0.435318	0.435318	0	0	0
Biota	Avalon	564.5	0	0	0	0	0	0	9	9	9	11	11	11	20	20	20	0.45	0.45	0.45	0	0	0	0.597837	0.597837	0.597837	0	0	0
Biota	Avalon	564.6	3	3	3	0	0	0	10	10	10	11	11	11	24	24	24	0.541667	0.541667	0.541667	0.125	0.125	0.125	0.646627	0.646627	0.646627	0	0	0
Biota	Avalon	564.7	3	3	3	0	0	0	10	10	10	11	11	11	24	24	24	0.541667	0.541667	0.541667	0.125	0.125	0.125	0.646627	0.646627	0.646627	0	0	0
Biota	Avalon	564.8	4	4	4	0	0	0	9	9	9	11	11	11	24	24	24	0.541667	0.541667	0.541667	0.166667	0.166667	0.166667	0.597837	0.597837	0.597837	0	0	0
Biota	Avalon	564.9	4	4	4	0	0	0	9	9	9	11	11	11	24	24	24	0.541667	0.541667	0.541667	0.166667	0.166667	0.166667	0.597837	0.597837	0.597837	0	0	0
Biota	Avalon	565	4	4	4	0	0	0	9	9	9	11	11	11	24	24	24	0.541667	0.541667	0.541667	0.166667	0.166667	0.166667	0.597837	0.597837	0.597837	0	0	0
Biota	Avalon	565.1	4	4	4	0	0	0	9	9	9	11	11	11	24	24	24	0.541667	0.541667	0.541667	0.166667	0.166667	0.166667	0.597837	0.597837	0.597837	0	0	0
Biota	Avalon	565.2	2	2	2	2	2	2	5	5	5	15	15	15	24	24	24	0.291667	0.291667	0.291667	0.166667	0.166667	0.166667	0.287682	0.287682	0.287682	0.125163	0.125163	0.125163
Biota	Avalon	565.3	2	2	2	2	2	2	5	5	5	15	15	15	24	24	24	0.291667	0.291667	0.291667	0.166667	0.166667	0.166667	0.287682	0.287682	0.287682	0.125163	0.125163	0.125163
Biota	Avalon	565.4	2	2	2	2	2	2	5	5	5	15	15	15	24	24	24	0.291667	0.291667	0.291667	0.166667	0.166667	0.166667	0.287682	0.287682	0.287682	0.125163	0.125163	0.125163
Biota	Avalon	565.5	2	2	2	2	2	2	2	2	2	18	18	18	24	24	24	0.166667	0.166667	0.166667	0.166667	0.166667	0.166667	0.105361	0.105361	0.105361	0.105361	0.105361	0.105361
Biota	Avalon	565.6	0	0	0	1	1	1	0	0	0	20	20	20	21	21	21	0	0	0	0.047619	0.047619	0.047619	0	0	0	0.0487902	0.0487902	0.0487902
Biota	Avalon	565.7	0	0	0	1	1	1	0	0	0	20	20	20	21	21	21	0	0	0	0.047619	0.047619	0.047619	0	0	0	0.0487902	0.0487902	0.0487902
Biota	Avalon	565.8	0	0	0	2	2	2	0	0	0	18	18	18	20	20	20	0	0	0	0.1	0.1	0.1	0	0	0	0.105361	0.105361	0.105361
Biota	Avalon	565.9	0	0	0	2	2	2	0	0	0	18	18	18	20	20	20	0	0	0	0.1	0.1	0.1	0	0	0	0.105361	0.105361	0.105361
Biota	Avalon	566	0	0	0	2	2	2	0	0	0	18	18	18	20	20	20	0	0	0	0.1	0.1	0.1	0	0	0	0.105361	0.105361	0.105361
Biota	Avalon	566.1	0	0	0	2	2	2	0	0	0	18	18	18	20	20	20	0	0	0	0.1	0.1	0.1	0	0	0	0.105361	0.105361	0.105361
Biota	Avalon	566.2	0	0	0	2	2	2	0	0	0	18	18	18	20	20	20	0	0	0	0.1	0.1	0.1	0	0	0	0.105361	0.105361	0.105361
Biota	Avalon	566.3	0	0	0	2	2	2	0	0	0	18	18	18	20	20	20	0	0	0	0.1	0.1	0.1	0	0	0	0.105361	0.105361	0.105361
Biota	Avalon	566.4	0	0	0	2	2	2	0	0	0	18	18	18	20	20	20	0	0	0	0.1	0.1	0.1	0	0	0	0.105361	0.105361	0.105361
Biota	Avalon	566.5	0	0	0	2	2	2	0	0	0	18	18	18	20	20	20	0	0	0	0.1	0.1	0.1	0	0	0	0.105361	0.105361	0.105361
Biota	Avalon	566.6	0	0	0	2	2	2	0	0	0	18	18	18	20	20	20	0	0	0	0.1	0.1	0.1	0	0	0	0.105361	0.105361	0.105361
Biota	Avalon	566.7	0	0	0	4	4	4	0	0	0	16	16	16	20	20	20	0	0	0	0.2	0.2	0.2	0	0	0	0.223144	0.223144	0.223144
Biota	Avalon	566.8	0	0	0	2	2	2	0	0	0	16	16	16	18	18	18	0	0	0	0.111111	0.111111	0.111111	0	0	0	0.117783	0.117783	0.117783
Biota	Avalon	566.9	0	0	0	2	2	2	0	0	0	16	16	16	18	18	18	0	0	0	0.111111	0.111111	0.111111	0	0	0	0.117783	0.117783	0.117783
Biota	Avalon	567	0	0	0	2	2	2	0	0	0	16	16	16	18	18	18	0	0	0	0.111111	0.111111	0.111111	0	0	0	0.117783	0.117783	0.117783
Biota	Avalon	567.1	0	0	0	2	2	2	0	0	0	16	16	16	18	18	18	0	0	0	0.111111	0.111111	0.111111	0	0	0	0.117783	0.117783	0.117783
Biota	Avalon	567.2	0	0	0	2	2	2	0	0	0	16	16	16	18	18	18	0	0	0	0.111111	0.111111	0.111111	0	0	0	0.117783	0.117783	0.117783
Biota	Avalon	567.3	0	0	0	2	2	2	0	0	0	16	16	16	18	18	18	0	0	0	0.111111	0.111111	0.111111	0	0	0	0.117783	0.117783	0.117783
Biota	Avalon	567.4	0	0	0	5	5	5	0	0	0	13	13	13	18	18	18	0	0	0	0.277778	0.277778	0.277778	0	0	0	0.325422	0.325422	0.325422
Biota	Avalon	567.5	0	0	0	5	5	5	0	0	0	13	13	13	18	18	18	0	0	0	0.277778	0.277778	0.277778	0	0	0	0.325422	0.325422	0.325422
Biota	Avalon	567.6	0	0	0	5	5	5	0	0	0	13	13	13	18	18	18	0	0	0	0.277778	0.277778	0.277778	0	0	0	0.325422	0.325422	0.325422
Biota	Avalon	567.7	0	0	0	3	3	3	0	0	0	13	13	13	16	16	16	0	0	0	0.1875	0.1875	0.1875	0	0	0	0.207639	0.207639	0.207639
Biota	Avalon	567.8	0	0	0	4	4	4	0	0	0	12	12	12	16	16	16	0	0	0	0.25	0.25	0.25	0	0	0	0.287682	0.287682	0.287682
Biota	Avalon	567.9	0	0	0	4	4	4	0	0	0	12	12	12	16	16	16	0	0	0	0.25	0.25	0.25	0	0	0	0.287682	0.287682	0.287682
Biota	Avalon	568	0	0	0	4	4	4	0	0	0	12	12	12	16	16	16	0	0	0	0.25	0.25	0.25	0	0	0	0.287682	0.287682	0.287682
Biota	Avalon	568.1	0	0	0	4	4	4	0	0	0	12	12	12	16	16	16	0	0	0	0.25	0.25	0.25	0	0	0	0.287682	0.287682	0.287682
Biota	Avalon	568.2	0	0	0	4	4	4	0	0	0	12	12	12	16	16	16	0	0	0	0.25	0.25	0.25	0	0	0	0.287682	0.287682	0.287682
Biota	Avalon	568.3	0	0	0	4	4	4	0	0	0	12	12	12	16	16	16	0	0	0	0.25	0.25	0.25	0	0	0	0.287682	0.287682	0.287682
Biota	Avalon	568.4	0	0	0	1	1	1	0	0	0	12	12	12	13	13	13	0	0	0	0.0769231	0.0769231	0.0769231	0	0	0	0.0800427	0.0800427	0.0800427
Biota	Avalon	568.5	0	0	0	1	1	1	0	0	0	12	12	12	13	13	13	0	0	0	0.0769231	0.0769231	0.0769231	0	0	0	0.0800427	0.0800427	0.0800427
Biota	Avalon	568.6	0	0	0	1	1	1	0	0	0	12	12	12	13	13	13	0	0	0	0.0769231	0.0769231	0.0769231	0	0	0	0.0800427	0.0800427	0.0800427
Biota	Avalon	568.7	0	0	0	1	1	1	0	0	0	12	12	12	13	13	13	0	0	0	0.0769231	0.0769231	0.0769231	0	0	0	0.0800427	0.0800427	0.0800427
Biota	Avalon	568.8	0	0	0	0	0	0	0	0	0	12	12	12	12	12	12	0	0	0	0	0	0	0	0	0	0	0	0
Biota	Avalon	568.9	0	0	0	0	0	0	0	0	0	12	12	12	12	12	12	0	0	0	0	0	0	0	0	0	0	0	0
Biota	Avalon	569	0	0	0	0	0	0	0	0	0	12	12	12	12	12	12	0	0	0	0	0	0	0	0	0	0	0	0
Biota	Avalon	569.1	0	0	0	0	0	0	0	0	0	12	12	12	12	12	12	0	0	0	0	0	0	0	0	0	0	0	0
Biota	Avalon	569.2	0	0	0	0	0	0	0	0	0	12	12	12	12	12	12	0	0	0	0	0	0	0	0	0	0	0	0
Biota	Avalon	569.3	0	0	0	0	0	0	0	0	0	12	12	12	12	12	12	0	0	0	0	0	0	0	0	0	0	0	0
Biota	Avalon	569.4	0	0	0	0	0	0	0	0	0	12	12	12	12	12	12	0	0	0	0	0	0	0	0	0	0	0	0
Biota	Avalon	569.5	0	0	0	0	0	0	0	0	0	12	12	12	12	12	12	0	0	0	0	0	0	0	0	0	0	0	0
Biota	Avalon	569.6	0	0	0	0	0	0	0	0	0	12	12	12	12	12	12	0	0	0	0	0	0	0	0	0	0	0	0
Biota	Avalon	569.7	0	0	0	0	0	0	0	0	0	12	12	12	12	12	12	0	0	0	0	0	0	0	0	0	0	0	0
Biota	Avalon	569.8	0	0	0	0	0	0	0	0	0	12	12	12	12	12	12	0	0	0	0	0	0	0	0	0	0	0	0
Biota	Avalon	569.9	0	0	0	0	0	0	0	0	0	12	12	12	12	12	12	0	0	0	0	0	0	0	0	0	0	0	0
Biota	Avalon	570	0	0	0	0	0	0	0	0	0	12	12	12	12	12	12	0	0	0	0	0	0	0	0	0	0	0	0
Biota	Avalon	570.1	0	0	0	0	0	0	0	0	0	12	12	12	12	12	12	0	0	0	0	0	0	0	0	0	0	0	0
Biota	Avalon	570.2	0	0	0	0	0	0	0	0	0	12	12	12	12	12	12	0	0	0	0	0	0	0	0	0	0	0	0
Biota	Avalon	570.3	0	0	0	0	0	0	0	0	0	12	12	12	12	12	12	0	0	0	0	0	0	0	0	0	0	0	0
Biota	Avalon	570.4	0	0	0	1	1	1	0	0	0	11	11	11	12	12	12	0	0	0	0.0833333	0.0833333	0.0833333	0	0	0	0.0870114	0.0870114	0.0870114
Biota	Avalon	570.5	0	0	0	1	1	1	0	0	0	11	11	11	12	12	12	0	0	0	0.0833333	0.0833333	0.0833333	0	0	0	0.0870114	0.0870114	0.0870114
Biota	Avalon	570.6	0	0	0	1	1	1	0	0	0	11	11	11	12	12	12	0	0	0	0.0833333	0.0833333	0.0833333	0	0	0	0.0870114	0.0870114	0.0870114
Biota	Avalon	570.7	0	0	0	1	1	1	0	0	0	11	11	11	12	12	12	0	0	0	0.0833333	0.0833333	0.0833333	0	0	0	0.0870114	0.0870114	0.0870114
Biota	Avalon	570.8	0	0	0	1	1	1	0	0	0	11	11	11	12	12	12	0	0	0	0.0833333	0.0833333	0.0833333	0	0	0	0.0870114	0.0870114	0.0870114
Biota	Avalon	570.9	0	0	0	1	1	1	0	0	0	11	11	11	12	12	12	0	0	0	0.0833333	0.0833333	0.0833333	0	0	0	0.0870114	0.0870114	0.0870114
Biota	Avalon	571	0	0	0	1	1	1	0	0	0	11	11	11	12	12	12	0	0	0	0.0833333	0.0833333	0.0833333	0	0	0	0.0870114	0.0870114	0.0870114
Biota	Avalon	571.1	0	0	0	1	1	1	0	0	0	11	11	11	12	12	12	0	0	0	0.0833333	0.0833333	0.0833333	0	0	0	0.0870114	0.0870114	0.0870114
Biota	Avalon	571.2	0	0	0	1	1	1	0	0	0	11	11	11	12	12	12	0	0	0	0.0833333	0.0833333	0.0833333	0	0	0	0.0870114	0.0870114	0.0870114
Biota	Avalon	571.3	0	0	0	1	1	1	0	0	0	11	11	11	12	12	12	0	0	0	0.0833333	0.0833333	0.0833333	0	0	0	0.0870114	0.0870114	0.0870114
Biota	Avalon	571.4	0	0	0	0	0	0	0	0	0	11	11	11	11	11	11	0	0	0	0	0	0	0	0	0	0	0	0
Biota	Avalon	571.5	0	0	0	0	0	0	0	0	0	11	11	11	11	11	11	0	0	0	0	0	0	0	0	0	0	0	0
Biota	Avalon	571.6	0	0	0	0	0	0	0	0	0	11	11	11	11	11	11	0	0	0	0	0	0	0	0	0	0	0	0
Biota	Avalon	571.7	0	0	0	0	0	0	0	0	0	11	11	11	11	11	11	0	0	0	0	0	0	0	0	0	0	0	0
Biota	Avalon	571.8	0	0	0	0	0	0	0	0	0	11	11	11	11	11	11	0	0	0	0	0	0	0	0	0	0	0	0
Biota	Avalon	571.9	0	0	0	0	0	0	0	0	0	11	11	11	11	11	11	0	0	0	0	0	0	0	0	0	0	0	0
Biota	Avalon	572	0	0	0	0	0	0	0	0	0	11	11	11	11	11	11	0	0	0	0	0	0	0	0	0	0	0	0
Biota	Avalon	572.1	0	0	0	0	0	0	0	0	0	11	11	11	11	11	11	0	0	0	0	0	0	0	0	0	0	0	0
Biota	Avalon	572.2	0	0	0	0	0	0	0	0	0	11	11	11	11	11	11	0	0	0	0	0	0	0	0	0	0	0	0
Biota	Avalon	572.3	0	0	0	0	0	0	0	0	0	11	11	11	11	11	11	0	0	0	0	0	0	0	0	0	0	0	0
Biota	Avalon	572.4	0	0	0	0	0	0	0	0	0	11	11	11	11	11	11	0	0	0	0	0	0	0	0	0	0	0	0
Biota	Avalon	572.5	0	0	0	0	0	0	0	0	0	11	11	11	11	11	11	0	0	0	0	0	0	0	0	0	0	0	0
Biota	Avalon	572.6	0	0	0	0	0	0	0	0	0	11	11	11	11	11	11	0	0	0	0	0	0	0	0	0	0	0	0
Biota	Avalon	572.7	0	0	0	1	1	1	0	0	0	10	10	10	11	11	11	0	0	0	0.0909091	0.0909091	0.0909091	0	0	0	0.0953102	0.0953102	0.0953102
Biota	Avalon	572.8	0	0	0	1	1	1	0	0	0	10	10	10	11	11	11	0	0	0	0.0909091	0.0909091	0.0909091	0	0	0	0.0953102	0.0953102	0.0953102
Biota	Avalon	572.9	0	0	0	1	1	1	0	0	0	10	10	10	11	11	11	0	0	0	0.0909091	0.0909091	0.0909091	0	0	0	0.0953102	0.0953102	0.0953102
Biota	Avalon	573	0	0	0	1	1	1	0	0	0	10	10	10	11	11	11	0	0	0	0.0909091	0.0909091	0.0909091	0	0	0	0.0953102	0.0953102	0.0953102
Biota	Avalon	573.1	0	0	0	1	1	1	0	0	0	10	10	10	11	11	11	0	0	0	0.0909091	0.0909091	0.0909091	0	0	0	0.0953102	0.0953102	0.0953102
Biota	Avalon	573.2	0	0	0	1	1	1	0	0	0	10	10	10	11	11	11	0	0	0	0.0909091	0.0909091	0.0909091	0	0	0	0.0953102	0.0953102	0.0953102
Biota	Avalon	573.3	0	0	0	1	1	1	0	0	0	10	10	10	11	11	11	0	0	0	0.0909091	0.0909091	0.0909091	0	0	0	0.0953102	0.0953102	0.0953102
Biota	Avalon	573.4	0	0	0	1	1	1	0	0	0	10	10	10	11	11	11	0	0	0	0.0909091	0.0909091	0.0909091	0	0	0	0.0953102	0.0953102	0.0953102
Biota	Avalon	573.5	0	0	0	1	1	1	0	0	0	10	10	10	11	11	11	0	0	0	0.0909091	0.0909091	0.0909091	0	0	0	0.0953102	0.0953102	0.0953102
Biota	Avalon	573.6	0	0	0	2	2	2	0	0	0	9	9	9	11	11	11	0	0	0	0.181818	0.181818	0.181818	0	0	0	0.200671	0.200671	0.200671
Biota	Avalon	573.7	0	0	0	1	1	1	0	0	0	9	9	9	10	10	10	0	0	0	0.1	0.1	0.1	0	0	0	0.105361	0.105361	0.105361
Biota	Avalon	573.8	0	0	0	1	1	1	0	0	0	9	9	9	10	10	10	0	0	0	0.1	0.1	0.1	0	0	0	0.105361	0.105361	0.105361
Biota	Avalon	573.9	0	0	0	3	3	3	0	0	0	7	7	7	10	10	10	0	0	0	0.3	0.3	0.3	0	0	0	0.356675	0.356675	0.356675
Biota	Avalon	574	0	0	0	3	3	3	0	0	0	7	7	7	10	10	10	0	0	0	0.3	0.3	0.3	0	0	0	0.356675	0.356675	0.356675
Biota	Avalon	574.1	0	0	0	4	4	4	0	0	0	6	6	6	10	10	10	0	0	0	0.4	0.4	0.4	0	0	0	0.510826	0.510826	0.510826
Biota	Avalon	574.2	0	0	0	4	4	4	0	0	0	6	6	6	10	10	10	0	0	0	0.4	0.4	0.4	0	0	0	0.510826	0.510826	0.510826
Biota	Avalon	574.3	0	0	0	4	4	4	0	0	0	6	6	6	10	10	10	0	0	0	0.4	0.4	0.4	0	0	0	0.510826	0.510826	0.510826
Biota	Avalon	574.4	0	0	0	4	4	4	0	0	0	6	6	6	10	10	10	0	0	0	0.4	0.4	0.4	0	0	0	0.510826	0.510826	0.510826
Biota	Avalon	574.5	0	0	0	4	4	4	0	0	0	6	6	6	10	10	10	0	0	0	0.4	0.4	0.4	0	0	0	0.510826	0.510826	0.510826
Biota	Avalon	574.6	0	0	0	4	4	4	0	0	0	5	5	5	9	9	9	0	0	0	0.444444	0.444444	0.444444	0	0	0	0.587787	0.587787	0.587787
Biota	Avalon	574.7	0	0	0	4	4	4	0	0	0	5	5	5	9	9	9	0	0	0	0.444444	0.444444	0.444444	0	0	0	0.587787	0.587787	0.587787
Biota	Avalon	574.8	0	0	0	4	4	4	0	0	0	5	5	5	9	9	9	0	0	0	0.444444	0.444444	0.444444	0	0	0	0.587787	0.587787	0.587787
Biota	Avalon	574.9	0	0	0	2	2	2	0	0	0	5	5	5	7	7	7	0	0	0	0.285714	0.285714	0.285714	0	0	0	0.336472	0.336472	0.336472
Biota	Avalon	575	0	0	0	2.3086	2	5	0	0	0	4.6914	2	5	7	7	7	0	0	0	0.3298	0.285714	0.714286	0	0	0	0.408023	0.336472	1.25276
Biota	Avalon	575.1	0	0	0	1.6283	1	5	0	0	0	4.3717	1	5	6	6	6	0	0	0	0.271383	0.166667	0.833333	0	0	0	0.334043	0.182322	1.79176
Biota	Avalon	575.2	0	0	0	1.9383	1	6	0	0	0	4.0617	0	5	6	6	6	0	0	0	0.32305	0.166667	1	0	0	0	0.418298	0.182322	1.79176
Biota	Avalon	575.3	0	0	0	2.2521	1	6	0	0	0	3.7479	0	5	6	6	6	0	0	0	0.37535	0.166667	1	0	0	0	0.510325	0.182322	1.79176
Biota	Avalon	575.4	0	0	0	2.5605	1	6	0	0	0	3.4395	0	5	6	6	6	0	0	0	0.42675	0.166667	1	0	0	0	0.609593	0.182322	1.79176
Biota	Avalon	575.5	0	0	0	2.8769	1	6	0	0	0	3.1231	0	5	6	6	6	0	0	0	0.479483	0.166667	1	0	0	0	0.716336	0.182322	1.79176
Biota	Avalon	575.6	0	0	0	2.182	0	5	0	0	0	2.818	0	5	5	5	5	0	0	0	0.4364	0	1	0	0	0	0.639197	0	1.60944
Biota	Avalon	575.7	0	0	0	2.4991	0	5	0	0	0	2.5009	0	5	5	5	5	0	0	0	0.49982	0	1	0	0	0	0.757602	0	1.60944
Biota	Avalon	575.8	0	0	0	2.8056	0	5	0	0	0	2.1944	0	5	5	5	5	0	0	0	0.56112	0	1	0	0	0	0.871484	0	1.60944
Biota	Avalon	575.9	0	0	0	3.126	0	5	0	0	0	1.874	0	5	5	5	5	0	0	0	0.6252	0	1	0	0	0	0.98651	0	1.60944
Biota	Avalon	576	0	0	0	3.1335	0	5	0	0	0	1.5579	0	5	4.6914	2	5	0	0	0	0.668315	0	1	0	0	0	1.03638	0	1.60944
Biota	Avalon	576.1	0	0	0	3.1213	0	5	0	0	0	1.2504	0	5	4.3717	1	5	0	0	0	0.7141	0	1	0	0	0	1.07668	0	1.60944
Biota	Avalon	576.2	0	0	0	3.1269	0	5	0	0	0	0.9348	0	4	4.0617	0	5	0	0	0	0.769507	0	1	0	0	0	1.11811	0	1.60944
Biota	Avalon	576.3	0	0	0	3.1208	0	5	0	0	0	0.6271	0	4	3.7479	0	5	0	0	0	0.832446	0	1	0	0	0	1.149	0	1.60944
Biota	Avalon	576.4	0	0	0	3.1226	0	5	0	0	0	0.3169	0	3	3.4395	0	5	0	0	0	0.907844	0	1	0	0	0	1.18304	0	1.60944
Biota	Avalon	576.5	0	0	0	3.1231	0	5	0	0	0	0	0	0	3.1231	0	5	0	0	0	1	1	1	NA	Inf	-Inf	NA	Inf	-Inf
Biota	Avalon	576.6	0	0	0	2.818	0	5	0	0	0	0	0	0	2.818	0	5	0	0	0	1	1	1	NA	Inf	-Inf	NA	Inf	-Inf
Biota	Avalon	576.7	0	0	0	2.5009	0	5	0	0	0	0	0	0	2.5009	0	5	0	0	0	1	1	1	NA	Inf	-Inf	NA	Inf	-Inf
Biota	Avalon	576.8	0	0	0	2.1944	0	5	0	0	0	0	0	0	2.1944	0	5	0	0	0	1	1	1	NA	Inf	-Inf	NA	Inf	-Inf
Biota	Avalon	576.9	0	0	0	1.874	0	5	0	0	0	0	0	0	1.874	0	5	0	0	0	1	1	1	NA	Inf	-Inf	NA	Inf	-Inf
Biota	Avalon	577	0	0	0	1.5579	0	5	0	0	0	0	0	0	1.5579	0	5	0	0	0	1	1	1	NA	Inf	-Inf	NA	Inf	-Inf
Biota	Avalon	577.1	0	0	0	1.2504	0	5	0	0	0	0	0	0	1.2504	0	5	0	0	0	1	1	1	NA	Inf	-Inf	NA	Inf	-Inf
Biota	Avalon	577.2	0	0	0	0.9348	0	4	0	0	0	0	0	0	0.9348	0	4	0	0	0	1	1	1	NA	Inf	-Inf	NA	Inf	-Inf
Biota	Avalon	577.3	0	0	0	0.6271	0	4	0	0	0	0	0	0	0.6271	0	4	0	0	0	1	1	1	NA	Inf	-Inf	NA	Inf	-Inf
Biota	Avalon	577.4	0	0	0	0.3169	0	3	0	0	0	0	0	0	0.3169	0	3	0	0	0	1	1	1	NA	Inf	-Inf	NA	Inf	-Inf
Biota	Avalon	577.5	0	0	0	0	0	0	0	0	0	0	0	0	0	0	0	NA	Inf	-Inf	NA	Inf	-Inf	NA	Inf	-Inf	NA	Inf	-Inf
Biota	Avalon	577.6	0	0	0	0	0	0	0	0	0	0	0	0	0	0	0	NA	Inf	-Inf	NA	Inf	-Inf	NA	Inf	-Inf	NA	Inf	-Inf
Biota	Avalon	577.7	0	0	0	0	0	0	0	0	0	0	0	0	0	0	0	NA	Inf	-Inf	NA	Inf	-Inf	NA	Inf	-Inf	NA	Inf	-Inf
Biota	Avalon	577.8	0	0	0	0	0	0	0	0	0	0	0	0	0	0	0	NA	Inf	-Inf	NA	Inf	-Inf	NA	Inf	-Inf	NA	Inf	-Inf
Biota	Avalon	577.9	0	0	0	0	0	0	0	0	0	0	0	0	0	0	0	NA	Inf	-Inf	NA	Inf	-Inf	NA	Inf	-Inf	NA	Inf	-Inf
Biota	Avalon	578	0	0	0	0	0	0	0	0	0	0	0	0	0	0	0	NA	Inf	-Inf	NA	Inf	-Inf	NA	Inf	-Inf	NA	Inf	-Inf
Biota	Avalon	578.1	0	0	0	0	0	0	0	0	0	0	0	0	0	0	0	NA	Inf	-Inf	NA	Inf	-Inf	NA	Inf	-Inf	NA	Inf	-Inf
Biota	Avalon	578.2	0	0	0	0	0	0	0	0	0	0	0	0	0	0	0	NA	Inf	-Inf	NA	Inf	-Inf	NA	Inf	-Inf	NA	Inf	-Inf
Biota	Avalon	578.3	0	0	0	0	0	0	0	0	0	0	0	0	0	0	0	NA	Inf	-Inf	NA	Inf	-Inf	NA	Inf	-Inf	NA	Inf	-Inf
Biota	Avalon	578.4	0	0	0	0	0	0	0	0	0	0	0	0	0	0	0	NA	Inf	-Inf	NA	Inf	-Inf	NA	Inf	-Inf	NA	Inf	-Inf
Biota	Avalon	578.5	0	0	0	0	0	0	0	0	0	0	0	0	0	0	0	NA	Inf	-Inf	NA	Inf	-Inf	NA	Inf	-Inf	NA	Inf	-Inf
Biota	Avalon	578.6	0	0	0	0	0	0	NA	Inf	-Inf	NA	Inf	-Inf	0	0	0	NA	Inf	-Inf	NA	Inf	-Inf	NA	Inf	-Inf	NA	Inf	-Inf
Biota	Avalon	578.7	0	0	0	0	0	0	NA	Inf	-Inf	NA	Inf	-Inf	0	0	0	NA	Inf	-Inf	NA	Inf	-Inf	NA	Inf	-Inf	NA	Inf	-Inf
Biota	Avalon	578.8	0	0	0	0	0	0	NA	Inf	-Inf	NA	Inf	-Inf	0	0	0	NA	Inf	-Inf	NA	Inf	-Inf	NA	Inf	-Inf	NA	Inf	-Inf
Biota	Avalon	578.9	0	0	0	0	0	0	NA	Inf	-Inf	NA	Inf	-Inf	0	0	0	NA	Inf	-Inf	NA	Inf	-Inf	NA	Inf	-Inf	NA	Inf	-Inf
Biota	Avalon	579	0	0	0	0	0	0	NA	Inf	-Inf	NA	Inf	-Inf	0	0	0	NA	Inf	-Inf	NA	Inf	-Inf	NA	Inf	-Inf	NA	Inf	-Inf
Biota	Avalon	579.1	0	0	0	0	0	0	NA	Inf	-Inf	NA	Inf	-Inf	0	0	0	NA	Inf	-Inf	NA	Inf	-Inf	NA	Inf	-Inf	NA	Inf	-Inf
Biota	Avalon	579.2	0	0	0	0	0	0	NA	Inf	-Inf	NA	Inf	-Inf	0	0	0	NA	Inf	-Inf	NA	Inf	-Inf	NA	Inf	-Inf	NA	Inf	-Inf
Biota	Avalon	579.3	0	0	0	0	0	0	NA	Inf	-Inf	NA	Inf	-Inf	0	0	0	NA	Inf	-Inf	NA	Inf	-Inf	NA	Inf	-Inf	NA	Inf	-Inf
Biota	Avalon	579.4	0	0	0	0	0	0	NA	Inf	-Inf	NA	Inf	-Inf	0	0	0	NA	Inf	-Inf	NA	Inf	-Inf	NA	Inf	-Inf	NA	Inf	-Inf
Biota	Avalon	579.5	0	0	0	0	0	0	NA	Inf	-Inf	NA	Inf	-Inf	0	0	0	NA	Inf	-Inf	NA	Inf	-Inf	NA	Inf	-Inf	NA	Inf	-Inf
Biota	Cambrian	516.8	0	0	0	NA	Inf	-Inf	3	3	3	NA	Inf	-Inf	3	3	3	1	1	1	0	0	0	NA	Inf	-Inf	NA	Inf	-Inf
Biota	Cambrian	516.9	0	0	0	NA	Inf	-Inf	3	3	3	NA	Inf	-Inf	3	3	3	1	1	1	0	0	0	NA	Inf	-Inf	NA	Inf	-Inf
Biota	Cambrian	517	0	0	0	NA	Inf	-Inf	3	3	3	NA	Inf	-Inf	3	3	3	1	1	1	0	0	0	NA	Inf	-Inf	NA	Inf	-Inf
Biota	Cambrian	517.1	0	0	0	NA	Inf	-Inf	7	7	7	NA	Inf	-Inf	7	7	7	1	1	1	0	0	0	NA	Inf	-Inf	NA	Inf	-Inf
Biota	Cambrian	517.2	0	0	0	NA	Inf	-Inf	8	8	8	NA	Inf	-Inf	8	8	8	1	1	1	0	0	0	NA	Inf	-Inf	NA	Inf	-Inf
Biota	Cambrian	517.3	0	0	0	NA	Inf	-Inf	8	8	8	NA	Inf	-Inf	8	8	8	1	1	1	0	0	0	NA	Inf	-Inf	NA	Inf	-Inf
Biota	Cambrian	517.4	0	0	0	NA	Inf	-Inf	8	8	8	NA	Inf	-Inf	8	8	8	1	1	1	0	0	0	NA	Inf	-Inf	NA	Inf	-Inf
Biota	Cambrian	517.5	0	0	0	NA	Inf	-Inf	8	8	8	NA	Inf	-Inf	8	8	8	1	1	1	0	0	0	NA	Inf	-Inf	NA	Inf	-Inf
Biota	Cambrian	517.6	0	0	0	NA	Inf	-Inf	8	8	8	NA	Inf	-Inf	8	8	8	1	1	1	0	0	0	NA	Inf	-Inf	NA	Inf	-Inf
Biota	Cambrian	517.7	1	1	1	NA	Inf	-Inf	7	7	7	NA	Inf	-Inf	8	8	8	1	1	1	0.125	0.125	0.125	NA	Inf	-Inf	NA	Inf	-Inf
Biota	Cambrian	517.8	4	4	4	1	1	1	7	7	7	2	2	2	14	14	14	0.785714	0.785714	0.785714	0.357143	0.357143	0.357143	NA	Inf	-Inf	0.405465	0.405465	0.405465
Biota	Cambrian	517.9	4	4	4	1	1	1	7	7	7	2	2	2	14	14	14	0.785714	0.785714	0.785714	0.357143	0.357143	0.357143	NA	Inf	-Inf	0.405465	0.405465	0.405465
Biota	Cambrian	518	4	4	4	1	1	1	7	7	7	2	2	2	14	14	14	0.785714	0.785714	0.785714	0.357143	0.357143	0.357143	NA	Inf	-Inf	0.405465	0.405465	0.405465
Biota	Cambrian	518.1	4	4	4	1	1	1	3	3	3	6	6	6	14	14	14	0.5	0.5	0.5	0.357143	0.357143	0.357143	NA	Inf	-Inf	0.154151	0.154151	0.154151
Biota	Cambrian	518.2	4	4	4	1	1	1	2	2	2	7	7	7	14	14	14	0.428571	0.428571	0.428571	0.357143	0.357143	0.357143	NA	Inf	-Inf	0.133531	0.133531	0.133531
Biota	Cambrian	518.3	4	4	4	1	1	1	2	2	2	7	7	7	14	14	14	0.428571	0.428571	0.428571	0.357143	0.357143	0.357143	NA	Inf	-Inf	0.133531	0.133531	0.133531
Biota	Cambrian	518.4	4	4	4	1	1	1	2	2	2	7	7	7	14	14	14	0.428571	0.428571	0.428571	0.357143	0.357143	0.357143	NA	Inf	-Inf	0.133531	0.133531	0.133531
Biota	Cambrian	518.5	4	4	4	2	2	2	2	2	2	6	6	6	14	14	14	0.428571	0.428571	0.428571	0.428571	0.428571	0.428571	NA	Inf	-Inf	0.287682	0.287682	0.287682
Biota	Cambrian	518.6	4	4	4	2	2	2	2	2	2	6	6	6	14	14	14	0.428571	0.428571	0.428571	0.428571	0.428571	0.428571	NA	Inf	-Inf	0.287682	0.287682	0.287682
Biota	Cambrian	518.7	4	4	4	1	1	1	5	5	5	6	6	6	16	16	16	0.5625	0.5625	0.5625	0.3125	0.3125	0.3125	NA	Inf	-Inf	0.154151	0.154151	0.154151
Biota	Cambrian	518.8	0	0	0	1	1	1	3	3	3	8	8	8	12	12	12	0.25	0.25	0.25	0.0833333	0.0833333	0.0833333	NA	Inf	-Inf	0.117783	0.117783	0.117783
Biota	Cambrian	518.9	0	0	0	1	1	1	3	3	3	8	8	8	12	12	12	0.25	0.25	0.25	0.0833333	0.0833333	0.0833333	NA	Inf	-Inf	0.117783	0.117783	0.117783
Biota	Cambrian	519	0	0	0	1	1	1	3	3	3	8	8	8	12	12	12	0.25	0.25	0.25	0.0833333	0.0833333	0.0833333	NA	Inf	-Inf	0.117783	0.117783	0.117783
Biota	Cambrian	519.1	0	0	0	1	1	1	7	7	7	8	8	8	16	16	16	0.4375	0.4375	0.4375	0.0625	0.0625	0.0625	NA	Inf	-Inf	0.117783	0.117783	0.117783
Biota	Cambrian	519.2	0	0	0	1	1	1	9	9	9	8	8	8	18	18	18	0.5	0.5	0.5	0.0555556	0.0555556	0.0555556	NA	Inf	-Inf	0.117783	0.117783	0.117783
Biota	Cambrian	519.3	0	0	0	1	1	1	9	9	9	8	8	8	18	18	18	0.5	0.5	0.5	0.0555556	0.0555556	0.0555556	NA	Inf	-Inf	0.117783	0.117783	0.117783
Biota	Cambrian	519.4	1	1	1	1	1	1	10	10	10	8	8	8	20	20	20	0.55	0.55	0.55	0.1	0.1	0.1	NA	Inf	-Inf	0.117783	0.117783	0.117783
Biota	Cambrian	519.5	1	1	1	0	0	0	10	10	10	8	8	8	19	19	19	0.578947	0.578947	0.578947	0.0526316	0.0526316	0.0526316	NA	Inf	-Inf	0	0	0
Biota	Cambrian	519.6	2	2	2	0	0	0	11	11	11	8	8	8	21	21	21	0.619048	0.619048	0.619048	0.0952381	0.0952381	0.0952381	NA	Inf	-Inf	0	0	0
Biota	Cambrian	519.7	2	2	2	0	0	0	8	8	8	11	11	11	21	21	21	0.47619	0.47619	0.47619	0.0952381	0.0952381	0.0952381	NA	Inf	-Inf	0	0	0
Biota	Cambrian	519.8	2	2	2	0	0	0	8	8	8	11	11	11	21	21	21	0.47619	0.47619	0.47619	0.0952381	0.0952381	0.0952381	NA	Inf	-Inf	0	0	0
Biota	Cambrian	519.9	2	2	2	0	0	0	14	14	14	11	11	11	27	27	27	0.592593	0.592593	0.592593	0.0740741	0.0740741	0.0740741	NA	Inf	-Inf	0	0	0
Biota	Cambrian	520	2	2	2	0	0	0	14	14	14	11	11	11	27	27	27	0.592593	0.592593	0.592593	0.0740741	0.0740741	0.0740741	NA	Inf	-Inf	0	0	0
Biota	Cambrian	520.1	2	2	2	0	0	0	13	13	13	15	15	15	30	30	30	0.5	0.5	0.5	0.0666667	0.0666667	0.0666667	NA	Inf	-Inf	0	0	0
Biota	Cambrian	520.2	2	2	2	0	0	0	13	13	13	17	17	17	32	32	32	0.46875	0.46875	0.46875	0.0625	0.0625	0.0625	NA	Inf	-Inf	0	0	0
Biota	Cambrian	520.3	11	11	11	0	0	0	29	29	29	17	17	17	57	57	57	0.701754	0.701754	0.701754	0.192982	0.192982	0.192982	NA	Inf	-Inf	0	0	0
Biota	Cambrian	520.4	11	11	11	0	0	0	34	34	34	18	18	18	63	63	63	0.714286	0.714286	0.714286	0.174603	0.174603	0.174603	NA	Inf	-Inf	0	0	0
Biota	Cambrian	520.5	11	11	11	0	0	0	35	35	35	18	18	18	64	64	64	0.71875	0.71875	0.71875	0.171875	0.171875	0.171875	NA	Inf	-Inf	0	0	0
Biota	Cambrian	520.6	11	11	11	0	0	0	35	35	35	19	19	19	65	65	65	0.707692	0.707692	0.707692	0.169231	0.169231	0.169231	NA	Inf	-Inf	0	0	0
Biota	Cambrian	520.7	11	11	11	0	0	0	36	36	36	19	19	19	66	66	66	0.712121	0.712121	0.712121	0.166667	0.166667	0.166667	NA	Inf	-Inf	0	0	0
Biota	Cambrian	520.8	12	12	12	0	0	0	38	38	38	19	19	19	69	69	69	0.724638	0.724638	0.724638	0.173913	0.173913	0.173913	NA	Inf	-Inf	0	0	0
Biota	Cambrian	520.9	12	12	12	0	0	0	32	32	32	25	25	25	69	69	69	0.637681	0.637681	0.637681	0.173913	0.173913	0.173913	NA	Inf	-Inf	0	0	0
Biota	Cambrian	521	12	12	12	0	0	0	32	32	32	25	25	25	69	69	69	0.637681	0.637681	0.637681	0.173913	0.173913	0.173913	NA	Inf	-Inf	0	0	0
Biota	Cambrian	521.1	24	24	24	3	3	3	40	40	40	25	25	25	92	92	92	0.695652	0.695652	0.695652	0.293478	0.293478	0.293478	NA	Inf	-Inf	0.113329	0.113329	0.113329
Biota	Cambrian	521.2	24	24	24	4	4	4	38	38	38	26	26	26	92	92	92	0.673913	0.673913	0.673913	0.304348	0.304348	0.304348	NA	Inf	-Inf	0.143101	0.143101	0.143101
Biota	Cambrian	521.3	16	16	16	8	8	8	24	24	24	38	38	38	86	86	86	0.465116	0.465116	0.465116	0.27907	0.27907	0.27907	NA	Inf	-Inf	0.191055	0.191055	0.191055
Biota	Cambrian	521.4	17	17	17	9	9	9	20	20	20	43	43	43	89	89	89	0.41573	0.41573	0.41573	0.292135	0.292135	0.292135	NA	Inf	-Inf	0.190044	0.190044	0.190044
Biota	Cambrian	521.5	16	16	16	11	11	11	22	22	22	42	42	42	91	91	91	0.417582	0.417582	0.417582	0.296703	0.296703	0.296703	NA	Inf	-Inf	0.232622	0.232622	0.232622
Biota	Cambrian	521.6	18	18	18	13	13	13	26	26	26	41	41	41	98	98	98	0.44898	0.44898	0.44898	0.316327	0.316327	0.316327	NA	Inf	-Inf	0.275412	0.275412	0.275412
Biota	Cambrian	521.7	20	20	20	16	16	16	29	29	29	39	39	39	104	104	104	0.471154	0.471154	0.471154	0.346154	0.346154	0.346154	NA	Inf	-Inf	0.343772	0.343772	0.343772
Biota	Cambrian	521.8	19	19	19	16	16	16	27	27	27	41	41	41	103	103	103	0.446602	0.446602	0.446602	0.339806	0.339806	0.339806	NA	Inf	-Inf	0.329479	0.329479	0.329479
Biota	Cambrian	521.9	20	20	20	16	16	16	27	27	27	41	41	41	104	104	104	0.451923	0.451923	0.451923	0.346154	0.346154	0.346154	NA	Inf	-Inf	0.329479	0.329479	0.329479
Biota	Cambrian	522	20	20	20	18	18	18	27	27	27	39	39	39	104	104	104	0.451923	0.451923	0.451923	0.365385	0.365385	0.365385	NA	Inf	-Inf	0.37949	0.37949	0.37949
Biota	Cambrian	522.1	7	7	7	18	18	18	18	18	18	47	47	47	90	90	90	0.277778	0.277778	0.277778	0.277778	0.277778	0.277778	NA	Inf	-Inf	0.32424	0.32424	0.32424
Biota	Cambrian	522.2	8	8	8	18	18	18	17	17	17	46	46	46	89	89	89	0.280899	0.280899	0.280899	0.292135	0.292135	0.292135	NA	Inf	-Inf	0.330242	0.330242	0.330242
Biota	Cambrian	522.3	6	6	6	15	15	15	16	16	16	47	47	47	84	84	84	0.261905	0.261905	0.261905	0.25	0.25	0.25	NA	Inf	-Inf	0.276987	0.276987	0.276987
Biota	Cambrian	522.4	5	5	5	13	13	13	18	18	18	50	50	50	86	86	86	0.267442	0.267442	0.267442	0.209302	0.209302	0.209302	NA	Inf	-Inf	0.231112	0.231112	0.231112
Biota	Cambrian	522.5	3	3	3	15	15	15	18	18	18	49	49	49	85	85	85	0.247059	0.247059	0.247059	0.211765	0.211765	0.211765	NA	Inf	-Inf	0.267063	0.267063	0.267063
Biota	Cambrian	522.6	1	1	1	12	12	12	13	13	13	55	55	55	81	81	81	0.17284	0.17284	0.17284	0.160494	0.160494	0.160494	NA	Inf	-Inf	0.197359	0.197359	0.197359
Biota	Cambrian	522.7	1	1	1	9	9	9	8	8	8	59	59	59	77	77	77	0.116883	0.116883	0.116883	0.12987	0.12987	0.12987	NA	Inf	-Inf	0.14197	0.14197	0.14197
Biota	Cambrian	522.8	1	1	1	13	13	13	19	19	19	55	55	55	88	88	88	0.227273	0.227273	0.227273	0.159091	0.159091	0.159091	NA	Inf	-Inf	0.212175	0.212175	0.212175
Biota	Cambrian	522.9	5	5	5	15	15	15	17	17	17	53	53	53	90	90	90	0.244444	0.244444	0.244444	0.222222	0.222222	0.222222	NA	Inf	-Inf	0.249216	0.249216	0.249216
Biota	Cambrian	523	6	6	6	13	13	13	24	24	24	53	53	53	96	96	96	0.3125	0.3125	0.3125	0.197917	0.197917	0.197917	NA	Inf	-Inf	0.219363	0.219363	0.219363
Biota	Cambrian	523.1	11	11	11	20	20	20	23	23	23	45	45	45	99	99	99	0.343434	0.343434	0.343434	0.313131	0.313131	0.313131	NA	Inf	-Inf	0.367725	0.367725	0.367725
Biota	Cambrian	523.2	11	11	11	19	19	19	23	23	23	44	44	44	97	97	97	0.350515	0.350515	0.350515	0.309278	0.309278	0.309278	NA	Inf	-Inf	0.358945	0.358945	0.358945
Biota	Cambrian	523.3	11	11	11	19	19	19	23	23	23	44	44	44	97	97	97	0.350515	0.350515	0.350515	0.309278	0.309278	0.309278	NA	Inf	-Inf	0.358945	0.358945	0.358945
Biota	Cambrian	523.4	10	10	10	20	20	20	20	20	20	48	48	48	98	98	98	0.306122	0.306122	0.306122	0.306122	0.306122	0.306122	NA	Inf	-Inf	0.348307	0.348307	0.348307
Biota	Cambrian	523.5	10	10	10	19	19	19	20	20	20	48	48	48	97	97	97	0.309278	0.309278	0.309278	0.298969	0.298969	0.298969	NA	Inf	-Inf	0.333492	0.333492	0.333492
Biota	Cambrian	523.6	10	10	10	19	19	19	19	19	19	49	49	49	97	97	97	0.298969	0.298969	0.298969	0.298969	0.298969	0.298969	NA	Inf	-Inf	0.327687	0.327687	0.327687
Biota	Cambrian	523.7	9	9	9	18	18	18	19	19	19	49	49	49	95	95	95	0.294737	0.294737	0.294737	0.284211	0.284211	0.284211	NA	Inf	-Inf	0.312872	0.312872	0.312872
Biota	Cambrian	523.8	9	9	9	14	14	14	8	8	8	60	60	60	91	91	91	0.186813	0.186813	0.186813	0.252747	0.252747	0.252747	NA	Inf	-Inf	0.209721	0.209721	0.209721
Biota	Cambrian	523.9	6	6	6	10	10	10	8	8	8	60	60	60	84	84	84	0.166667	0.166667	0.166667	0.190476	0.190476	0.190476	NA	Inf	-Inf	0.154151	0.154151	0.154151
Biota	Cambrian	524	2	2	2	13	13	13	4	4	4	64	64	64	83	83	83	0.0722892	0.0722892	0.0722892	0.180723	0.180723	0.180723	NA	Inf	-Inf	0.184922	0.184922	0.184922
Biota	Cambrian	524.1	0	0	0	1	1	1	1	1	1	67	67	67	69	69	69	0.0144928	0.0144928	0.0144928	0.0144928	0.0144928	0.0144928	NA	Inf	-Inf	0.0148151	0.0148151	0.0148151
Biota	Cambrian	524.2	0	0	0	0	0	0	1	1	1	67	67	67	68	68	68	0.0147059	0.0147059	0.0147059	0	0	0	NA	Inf	-Inf	0	0	0
Biota	Cambrian	524.3	0	0	0	7	7	7	1	1	1	60	60	60	68	68	68	0.0147059	0.0147059	0.0147059	0.102941	0.102941	0.102941	NA	Inf	-Inf	0.110348	0.110348	0.110348
Biota	Cambrian	524.4	0	0	0	15	15	15	1	1	1	53	53	53	69	69	69	0.0144928	0.0144928	0.0144928	0.217391	0.217391	0.217391	NA	Inf	-Inf	0.249216	0.249216	0.249216
Biota	Cambrian	524.5	0	0	0	16	16	16	2	2	2	52	52	52	70	70	70	0.0285714	0.0285714	0.0285714	0.228571	0.228571	0.228571	NA	Inf	-Inf	0.268264	0.268264	0.268264
Biota	Cambrian	524.6	0	0	0	16	16	16	3	3	3	52	52	52	71	71	71	0.0422535	0.0422535	0.0422535	0.225352	0.225352	0.225352	NA	Inf	-Inf	0.268264	0.268264	0.268264
Biota	Cambrian	524.7	0	0	0	16	16	16	3	3	3	52	52	52	71	71	71	0.0422535	0.0422535	0.0422535	0.225352	0.225352	0.225352	NA	Inf	-Inf	0.268264	0.268264	0.268264
Biota	Cambrian	524.8	0	0	0	16	16	16	3	3	3	52	52	52	71	71	71	0.0422535	0.0422535	0.0422535	0.225352	0.225352	0.225352	NA	Inf	-Inf	0.268264	0.268264	0.268264
Biota	Cambrian	524.9	0	0	0	17	17	17	4	4	4	51	51	51	72	72	72	0.0555556	0.0555556	0.0555556	0.236111	0.236111	0.236111	NA	Inf	-Inf	0.287682	0.287682	0.287682
Biota	Cambrian	525	0	0	0	17	17	17	4	4	4	51	51	51	72	72	72	0.0555556	0.0555556	0.0555556	0.236111	0.236111	0.236111	NA	Inf	-Inf	0.287682	0.287682	0.287682
Biota	Cambrian	525.1	0	0	0	17	17	17	4	4	4	51	51	51	72	72	72	0.0555556	0.0555556	0.0555556	0.236111	0.236111	0.236111	NA	Inf	-Inf	0.287682	0.287682	0.287682
Biota	Cambrian	525.2	0	0	0	17	17	17	4	4	4	51	51	51	72	72	72	0.0555556	0.0555556	0.0555556	0.236111	0.236111	0.236111	NA	Inf	-Inf	0.287682	0.287682	0.287682
Biota	Cambrian	525.3	0	0	0	10	10	10	4	4	4	51	51	51	65	65	65	0.0615385	0.0615385	0.0615385	0.153846	0.153846	0.153846	NA	Inf	-Inf	0.179048	0.179048	0.179048
Biota	Cambrian	525.4	0	0	0	2	2	2	3	3	3	52	52	52	57	57	57	0.0526316	0.0526316	0.0526316	0.0350877	0.0350877	0.0350877	NA	Inf	-Inf	0.0377403	0.0377403	0.0377403
Biota	Cambrian	525.5	0	0	0	3	3	3	3	3	3	51	51	51	57	57	57	0.0526316	0.0526316	0.0526316	0.0526316	0.0526316	0.0526316	NA	Inf	-Inf	0.0571584	0.0571584	0.0571584
Biota	Cambrian	525.6	0	0	0	3	3	3	2	2	2	52	52	52	57	57	57	0.0350877	0.0350877	0.0350877	0.0526316	0.0526316	0.0526316	NA	Inf	-Inf	0.0560895	0.0560895	0.0560895
Biota	Cambrian	525.7	0	0	0	4	4	4	2	2	2	51	51	51	57	57	57	0.0350877	0.0350877	0.0350877	0.0701754	0.0701754	0.0701754	NA	Inf	-Inf	0.0755076	0.0755076	0.0755076
Biota	Cambrian	525.8	0	0	0	4	4	4	2	2	2	51	51	51	57	57	57	0.0350877	0.0350877	0.0350877	0.0701754	0.0701754	0.0701754	NA	Inf	-Inf	0.0755076	0.0755076	0.0755076
Biota	Cambrian	525.9	0	0	0	3	3	3	1	1	1	52	52	52	56	56	56	0.0178571	0.0178571	0.0178571	0.0535714	0.0535714	0.0535714	NA	Inf	-Inf	0.0560895	0.0560895	0.0560895
Biota	Cambrian	526	1	1	1	3	3	3	0	0	0	52	52	52	56	56	56	0.0178571	0.0178571	0.0178571	0.0714286	0.0714286	0.0714286	NA	Inf	-Inf	0.0560895	0.0560895	0.0560895
Biota	Cambrian	526.1	1	1	1	5	5	5	3	3	3	50	50	50	59	59	59	0.0677966	0.0677966	0.0677966	0.101695	0.101695	0.101695	NA	Inf	-Inf	0.0953102	0.0953102	0.0953102
Biota	Cambrian	526.2	3	3	3	6	6	6	6	6	6	49	49	49	64	64	64	0.140625	0.140625	0.140625	0.140625	0.140625	0.140625	NA	Inf	-Inf	0.115513	0.115513	0.115513
Biota	Cambrian	526.3	3	3	3	6	6	6	7	7	7	49	49	49	65	65	65	0.153846	0.153846	0.153846	0.138462	0.138462	0.138462	NA	Inf	-Inf	0.115513	0.115513	0.115513
Biota	Cambrian	526.4	4	4	4	10	10	10	11	11	11	45	45	45	70	70	70	0.214286	0.214286	0.214286	0.2	0.2	0.2	NA	Inf	-Inf	0.200671	0.200671	0.200671
Biota	Cambrian	526.5	4	4	4	11	11	11	12	12	12	43	43	43	70	70	70	0.228571	0.228571	0.228571	0.214286	0.214286	0.214286	NA	Inf	-Inf	0.227784	0.227784	0.227784
Biota	Cambrian	526.6	6	6	6	12	12	12	12	12	12	42	42	42	72	72	72	0.25	0.25	0.25	0.25	0.25	0.25	NA	Inf	-Inf	0.251314	0.251314	0.251314
Biota	Cambrian	526.7	6	6	6	12	12	12	12	12	12	41	41	41	71	71	71	0.253521	0.253521	0.253521	0.253521	0.253521	0.253521	NA	Inf	-Inf	0.25672	0.25672	0.25672
Biota	Cambrian	526.8	6	6	6	12	12	12	15	15	15	41	41	41	74	74	74	0.283784	0.283784	0.283784	0.243243	0.243243	0.243243	NA	Inf	-Inf	0.25672	0.25672	0.25672
Biota	Cambrian	526.9	6	6	6	12	12	12	16	16	16	41	41	41	75	75	75	0.293333	0.293333	0.293333	0.24	0.24	0.24	NA	Inf	-Inf	0.25672	0.25672	0.25672
Biota	Cambrian	527	6	6	6	11	11	11	16	16	16	41	41	41	74	74	74	0.297297	0.297297	0.297297	0.22973	0.22973	0.22973	NA	Inf	-Inf	0.237672	0.237672	0.237672
Biota	Cambrian	527.1	6	6	6	10	10	10	13	13	13	43	43	43	72	72	72	0.263889	0.263889	0.263889	0.222222	0.222222	0.222222	NA	Inf	-Inf	0.209092	0.209092	0.209092
Biota	Cambrian	527.2	3	3	3	11	11	11	11	11	11	44	44	44	69	69	69	0.202899	0.202899	0.202899	0.202899	0.202899	0.202899	NA	Inf	-Inf	0.223144	0.223144	0.223144
Biota	Cambrian	527.3	6	6	6	15	15	15	10	10	10	41	41	41	72	72	72	0.222222	0.222222	0.222222	0.291667	0.291667	0.291667	NA	Inf	-Inf	0.31178	0.31178	0.31178
Biota	Cambrian	527.4	11	11	11	18	18	18	10	10	10	38	38	38	77	77	77	0.272727	0.272727	0.272727	0.376623	0.376623	0.376623	NA	Inf	-Inf	0.387766	0.387766	0.387766
Biota	Cambrian	527.5	9	9	9	17	17	17	11	11	11	38	38	38	75	75	75	0.266667	0.266667	0.266667	0.346667	0.346667	0.346667	NA	Inf	-Inf	0.369747	0.369747	0.369747
Biota	Cambrian	527.6	8	8	8	15	15	15	10	10	10	39	39	39	72	72	72	0.25	0.25	0.25	0.319444	0.319444	0.319444	NA	Inf	-Inf	0.325422	0.325422	0.325422
Biota	Cambrian	527.7	8	8	8	14	14	14	10	10	10	39	39	39	71	71	71	0.253521	0.253521	0.253521	0.309859	0.309859	0.309859	NA	Inf	-Inf	0.30673	0.30673	0.30673
Biota	Cambrian	527.8	6	6	6	16	16	16	9	9	9	40	40	40	71	71	71	0.211268	0.211268	0.211268	0.309859	0.309859	0.309859	NA	Inf	-Inf	0.336472	0.336472	0.336472
Biota	Cambrian	527.9	6	6	6	16	16	16	8	8	8	41	41	41	71	71	71	0.197183	0.197183	0.197183	0.309859	0.309859	0.309859	NA	Inf	-Inf	0.329479	0.329479	0.329479
Biota	Cambrian	528	9	9	9	16	16	16	6	6	6	41	41	41	72	72	72	0.208333	0.208333	0.208333	0.347222	0.347222	0.347222	NA	Inf	-Inf	0.329479	0.329479	0.329479
Biota	Cambrian	528.1	9	9	9	17	17	17	7	7	7	39	39	39	72	72	72	0.222222	0.222222	0.222222	0.361111	0.361111	0.361111	NA	Inf	-Inf	0.36179	0.36179	0.36179
Biota	Cambrian	528.2	11	11	11	17	17	17	12	12	12	38	38	38	78	78	78	0.294872	0.294872	0.294872	0.358974	0.358974	0.358974	NA	Inf	-Inf	0.369747	0.369747	0.369747
Biota	Cambrian	528.3	9	9	9	12	12	12	11	11	11	39	39	39	71	71	71	0.28169	0.28169	0.28169	0.295775	0.295775	0.295775	NA	Inf	-Inf	0.268264	0.268264	0.268264
Biota	Cambrian	528.4	3	3	3	5	5	5	7	7	7	43	43	43	58	58	58	0.172414	0.172414	0.172414	0.137931	0.137931	0.137931	NA	Inf	-Inf	0.110001	0.110001	0.110001
Biota	Cambrian	528.5	3	3	3	5	5	5	6	6	6	44	44	44	58	58	58	0.155172	0.155172	0.155172	0.137931	0.137931	0.137931	NA	Inf	-Inf	0.107631	0.107631	0.107631
Biota	Cambrian	528.6	3	3	3	9	9	9	7	7	7	40	40	40	59	59	59	0.169492	0.169492	0.169492	0.20339	0.20339	0.20339	NA	Inf	-Inf	0.202941	0.202941	0.202941
Biota	Cambrian	528.7	4	4	4	9	9	9	11	11	11	40	40	40	64	64	64	0.234375	0.234375	0.234375	0.203125	0.203125	0.203125	NA	Inf	-Inf	0.202941	0.202941	0.202941
Biota	Cambrian	528.8	4	4	4	9	9	9	11	11	11	40	40	40	64	64	64	0.234375	0.234375	0.234375	0.203125	0.203125	0.203125	NA	Inf	-Inf	0.202941	0.202941	0.202941
Biota	Cambrian	528.9	4	4	4	9	9	9	11	11	11	40	40	40	64	64	64	0.234375	0.234375	0.234375	0.203125	0.203125	0.203125	NA	Inf	-Inf	0.202941	0.202941	0.202941
Biota	Cambrian	529	3	3	3	7	7	7	11	11	11	40	40	40	61	61	61	0.229508	0.229508	0.229508	0.163934	0.163934	0.163934	NA	Inf	-Inf	0.161268	0.161268	0.161268
Biota	Cambrian	529.1	3	3	3	5	5	5	10	10	10	41	41	41	59	59	59	0.220339	0.220339	0.220339	0.135593	0.135593	0.135593	NA	Inf	-Inf	0.115069	0.115069	0.115069
Biota	Cambrian	529.2	1	1	1	4	4	4	5	5	5	46	46	46	56	56	56	0.107143	0.107143	0.107143	0.0892857	0.0892857	0.0892857	NA	Inf	-Inf	0.0833816	0.0833816	0.0833816
Biota	Cambrian	529.3	3	3	3	6	6	6	4	4	4	44	44	44	57	57	57	0.122807	0.122807	0.122807	0.157895	0.157895	0.157895	NA	Inf	-Inf	0.127833	0.127833	0.127833
Biota	Cambrian	529.4	3	3	3	6	6	6	4	4	4	44	44	44	57	57	57	0.122807	0.122807	0.122807	0.157895	0.157895	0.157895	NA	Inf	-Inf	0.127833	0.127833	0.127833
Biota	Cambrian	529.5	3	3	3	6	6	6	4	4	4	44	44	44	57	57	57	0.122807	0.122807	0.122807	0.157895	0.157895	0.157895	NA	Inf	-Inf	0.127833	0.127833	0.127833
Biota	Cambrian	529.6	3	3	3	2	2	2	3	3	3	45	45	45	53	53	53	0.113208	0.113208	0.113208	0.0943396	0.0943396	0.0943396	NA	Inf	-Inf	0.0434851	0.0434851	0.0434851
Biota	Cambrian	529.7	1	1	1	3	3	3	0	0	0	48	48	48	52	52	52	0.0192308	0.0192308	0.0192308	0.0769231	0.0769231	0.0769231	NA	Inf	-Inf	0.0606246	0.0606246	0.0606246
Biota	Cambrian	529.8	9	9	9	22	22	22	2	2	2	29	29	29	62	62	62	0.177419	0.177419	0.177419	0.5	0.5	0.5	NA	Inf	-Inf	0.56453	0.56453	0.56453
Biota	Cambrian	529.9	9	9	9	23	23	23	2	2	2	28	28	28	62	62	62	0.177419	0.177419	0.177419	0.516129	0.516129	0.516129	NA	Inf	-Inf	0.599621	0.599621	0.599621
Biota	Cambrian	530	9	9	9	23	23	23	2	2	2	28	28	28	62	62	62	0.177419	0.177419	0.177419	0.516129	0.516129	0.516129	0.0689929	0.0689929	0.0689929	0.599621	0.599621	0.599621
Biota	Cambrian	530.1	9	9	9	23	23	23	2	2	2	28	28	28	62	62	62	0.177419	0.177419	0.177419	0.516129	0.516129	0.516129	0.0689929	0.0689929	0.0689929	0.599621	0.599621	0.599621
Biota	Cambrian	530.2	9	9	9	23	23	23	2	2	2	28	28	28	62	62	62	0.177419	0.177419	0.177419	0.516129	0.516129	0.516129	0.0689929	0.0689929	0.0689929	0.599621	0.599621	0.599621
Biota	Cambrian	530.3	9	9	9	21	21	21	2	2	2	27	27	27	59	59	59	0.186441	0.186441	0.186441	0.508475	0.508475	0.508475	0.071459	0.071459	0.071459	0.575364	0.575364	0.575364
Biota	Cambrian	530.4	9	9	9	21	21	21	2	2	2	27	27	27	59	59	59	0.186441	0.186441	0.186441	0.508475	0.508475	0.508475	0.071459	0.071459	0.071459	0.575364	0.575364	0.575364
Biota	Cambrian	530.5	10	10	10	22	22	22	2	2	2	26	26	26	60	60	60	0.2	0.2	0.2	0.533333	0.533333	0.533333	0.074108	0.074108	0.074108	0.613104	0.613104	0.613104
Biota	Cambrian	530.6	11	11	11	23	23	23	2	2	2	25	25	25	61	61	61	0.213115	0.213115	0.213115	0.557377	0.557377	0.557377	0.076961	0.076961	0.076961	0.652325	0.652325	0.652325
Biota	Cambrian	530.7	13	13	13	26	26	26	2	2	2	22	22	22	63	63	63	0.238095	0.238095	0.238095	0.619048	0.619048	0.619048	0.0870114	0.0870114	0.0870114	0.780159	0.780159	0.780159
Biota	Cambrian	530.8	4	4	4	8	8	8	1	1	1	23	23	23	36	36	36	0.138889	0.138889	0.138889	0.333333	0.333333	0.333333	0.0425596	0.0425596	0.0425596	0.298493	0.298493	0.298493
Biota	Cambrian	530.9	4	4	4	7	7	7	1	1	1	23	23	23	35	35	35	0.142857	0.142857	0.142857	0.314286	0.314286	0.314286	0.0425596	0.0425596	0.0425596	0.265703	0.265703	0.265703
Biota	Cambrian	531	4	4	4	7	7	7	1	1	1	23	23	23	35	35	35	0.142857	0.142857	0.142857	0.314286	0.314286	0.314286	0.0425596	0.0425596	0.0425596	0.265703	0.265703	0.265703
Biota	Cambrian	531.1	4	4	4	9	9	9	1	1	1	21	21	21	35	35	35	0.142857	0.142857	0.142857	0.371429	0.371429	0.371429	0.04652	0.04652	0.04652	0.356675	0.356675	0.356675
Biota	Cambrian	531.2	4	4	4	9	9	9	1	1	1	21	21	21	35	35	35	0.142857	0.142857	0.142857	0.371429	0.371429	0.371429	0.04652	0.04652	0.04652	0.356675	0.356675	0.356675
Biota	Cambrian	531.3	4	4	4	8	8	8	4	4	4	21	21	21	37	37	37	0.216216	0.216216	0.216216	0.324324	0.324324	0.324324	0.174353	0.174353	0.174353	0.322773	0.322773	0.322773
Biota	Cambrian	531.4	6	6	6	8	8	8	4	4	4	21	21	21	39	39	39	0.25641	0.25641	0.25641	0.358974	0.358974	0.358974	0.174353	0.174353	0.174353	0.322773	0.322773	0.322773
Biota	Cambrian	531.5	5	5	5	7	7	7	4	4	4	21	21	21	37	37	37	0.243243	0.243243	0.243243	0.324324	0.324324	0.324324	0.174353	0.174353	0.174353	0.287682	0.287682	0.287682
Biota	Cambrian	531.6	4	4	4	6	6	6	4	4	4	21	21	21	35	35	35	0.228571	0.228571	0.228571	0.285714	0.285714	0.285714	0.174353	0.174353	0.174353	0.251314	0.251314	0.251314
Biota	Cambrian	531.7	2	2	2	3	3	3	4	4	4	21	21	21	30	30	30	0.2	0.2	0.2	0.166667	0.166667	0.166667	0.174353	0.174353	0.174353	0.133531	0.133531	0.133531
Biota	Cambrian	531.8	2	2	2	3	3	3	4	4	4	21	21	21	30	30	30	0.2	0.2	0.2	0.166667	0.166667	0.166667	0.174353	0.174353	0.174353	0.133531	0.133531	0.133531
Biota	Cambrian	531.9	2	2	2	8	8	8	4	4	4	16	16	16	30	30	30	0.2	0.2	0.2	0.333333	0.333333	0.333333	0.223144	0.223144	0.223144	0.405465	0.405465	0.405465
Biota	Cambrian	532	6	6	6	11	11	11	4	4	4	13	13	13	34	34	34	0.294118	0.294118	0.294118	0.5	0.5	0.5	0.268264	0.268264	0.268264	0.613104	0.613104	0.613104
Biota	Cambrian	532.1	8	8	8	13	13	13	2	2	2	9	9	9	32	32	32	0.3125	0.3125	0.3125	0.65625	0.65625	0.65625	0.200671	0.200671	0.200671	0.893818	0.893818	0.893818
Biota	Cambrian	532.2	10	10	10	17	17	17	0	0	0	5	5	5	32	32	32	0.3125	0.3125	0.3125	0.84375	0.84375	0.84375	0	0	0	1.4816	1.4816	1.4816
Biota	Cambrian	532.3	6	6	6	20	20	20	0	0	0	5	5	5	31	31	31	0.193548	0.193548	0.193548	0.83871	0.83871	0.83871	0	0	0	1.60944	1.60944	1.60944
Biota	Cambrian	532.4	4	4	4	21	21	21	0	0	0	4	4	4	29	29	29	0.137931	0.137931	0.137931	0.862069	0.862069	0.862069	0	0	0	1.83258	1.83258	1.83258
Biota	Cambrian	532.5	4	4	4	21	21	21	0	0	0	4	4	4	29	29	29	0.137931	0.137931	0.137931	0.862069	0.862069	0.862069	0	0	0	1.83258	1.83258	1.83258
Biota	Cambrian	532.6	4	4	4	21	21	21	0	0	0	4	4	4	29	29	29	0.137931	0.137931	0.137931	0.862069	0.862069	0.862069	0	0	0	1.83258	1.83258	1.83258
Biota	Cambrian	532.7	4	4	4	21	21	21	0	0	0	4	4	4	29	29	29	0.137931	0.137931	0.137931	0.862069	0.862069	0.862069	0	0	0	1.83258	1.83258	1.83258
Biota	Cambrian	532.8	4	4	4	22	22	22	0	0	0	3	3	3	29	29	29	0.137931	0.137931	0.137931	0.896552	0.896552	0.896552	0	0	0	2.12026	2.12026	2.12026
Biota	Cambrian	532.9	4	4	4	17	17	17	0	0	0	3	3	3	24	24	24	0.166667	0.166667	0.166667	0.875	0.875	0.875	0	0	0	1.89712	1.89712	1.89712
Biota	Cambrian	533	0	0	0	14	14	14	0	0	0	3	3	3	17	17	17	0	0	0	0.823529	0.823529	0.823529	0	0	0	1.7346	1.7346	1.7346
Biota	Cambrian	533.1	0	0	0	8	8	8	0	0	0	3	3	3	11	11	11	0	0	0	0.727273	0.727273	0.727273	0	0	0	1.29928	1.29928	1.29928
Biota	Cambrian	533.2	0	0	0	2	2	2	0	0	0	3	3	3	5	5	5	0	0	0	0.4	0.4	0.4	0	0	0	0.510826	0.510826	0.510826
Biota	Cambrian	533.3	0	0	0	2	2	2	0	0	0	3	3	3	5	5	5	0	0	0	0.4	0.4	0.4	0	0	0	0.510826	0.510826	0.510826
Biota	Cambrian	533.4	0	0	0	1	1	1	0	0	0	3	3	3	4	4	4	0	0	0	0.25	0.25	0.25	0	0	0	0.287682	0.287682	0.287682
Biota	Cambrian	533.5	0	0	0	2	2	2	0	0	0	2	2	2	4	4	4	0	0	0	0.5	0.5	0.5	0	0	0	0.693147	0.693147	0.693147
Biota	Cambrian	533.6	0	0	0	2	2	2	0	0	0	2	2	2	4	4	4	0	0	0	0.5	0.5	0.5	0	0	0	0.693147	0.693147	0.693147
Biota	Cambrian	533.7	0	0	0	2	2	2	0	0	0	2	2	2	4	4	4	0	0	0	0.5	0.5	0.5	0	0	0	0.693147	0.693147	0.693147
Biota	Cambrian	533.8	0	0	0	1	1	1	0	0	0	2	2	2	3	3	3	0	0	0	0.333333	0.333333	0.333333	0	0	0	0.405465	0.405465	0.405465
Biota	Cambrian	533.9	0	0	0	1	1	1	0	0	0	2	2	2	3	3	3	0	0	0	0.333333	0.333333	0.333333	0	0	0	0.405465	0.405465	0.405465
Biota	Cambrian	534	0	0	0	2	2	2	0	0	0	1	1	1	3	3	3	0	0	0	0.666667	0.666667	0.666667	0	0	0	1.09861	1.09861	1.09861
Biota	Cambrian	534.1	0	0	0	2	2	2	0	0	0	1	1	1	3	3	3	0	0	0	0.666667	0.666667	0.666667	0	0	0	1.09861	1.09861	1.09861
Biota	Cambrian	534.2	0	0	0	2	2	2	0	0	0	1	1	1	3	3	3	0	0	0	0.666667	0.666667	0.666667	0	0	0	1.09861	1.09861	1.09861
Biota	Cambrian	534.3	0	0	0	2	2	2	0	0	0	1	1	1	3	3	3	0	0	0	0.666667	0.666667	0.666667	0	0	0	1.09861	1.09861	1.09861
Biota	Cambrian	534.4	0	0	0	2	2	2	0	0	0	1	1	1	3	3	3	0	0	0	0.666667	0.666667	0.666667	0	0	0	1.09861	1.09861	1.09861
Biota	Cambrian	534.5	0	0	0	1	1	1	0	0	0	1	1	1	2	2	2	0	0	0	0.5	0.5	0.5	0	0	0	0.693147	0.693147	0.693147
Biota	Cambrian	534.6	0	0	0	1	1	1	0	0	0	1	1	1	2	2	2	0	0	0	0.5	0.5	0.5	0	0	0	0.693147	0.693147	0.693147
Biota	Cambrian	534.7	0	0	0	1	1	1	0	0	0	1	1	1	2	2	2	0	0	0	0.5	0.5	0.5	0	0	0	0.693147	0.693147	0.693147
Biota	Cambrian	534.8	0	0	0	2	2	2	0	0	0	0	0	0	2	2	2	0	0	0	1	1	1	NA	Inf	-Inf	NA	Inf	-Inf
Biota	Cambrian	534.9	0	0	0	2	2	2	0	0	0	0	0	0	2	2	2	0	0	0	1	1	1	NA	Inf	-Inf	NA	Inf	-Inf
Biota	Cambrian	535	0	0	0	1	1	1	0	0	0	0	0	0	1	1	1	0	0	0	1	1	1	NA	Inf	-Inf	NA	Inf	-Inf
Biota	Cambrian	535.1	0	0	0	1	1	1	0	0	0	0	0	0	1	1	1	0	0	0	1	1	1	NA	Inf	-Inf	NA	Inf	-Inf
Biota	Cambrian	535.2	0	0	0	1	1	1	0	0	0	0	0	0	1	1	1	0	0	0	1	1	1	NA	Inf	-Inf	NA	Inf	-Inf
Biota	Cambrian	535.3	0	0	0	1	1	1	0	0	0	0	0	0	1	1	1	0	0	0	1	1	1	NA	Inf	-Inf	NA	Inf	-Inf
Biota	Cambrian	535.4	0	0	0	1	1	1	0	0	0	0	0	0	1	1	1	0	0	0	1	1	1	NA	Inf	-Inf	NA	Inf	-Inf
Biota	Cambrian	535.5	0	0	0	1	1	1	0	0	0	0	0	0	1	1	1	0	0	0	1	1	1	NA	Inf	-Inf	NA	Inf	-Inf
Biota	Cambrian	535.6	0	0	0	1	1	1	0	0	0	0	0	0	1	1	1	0	0	0	1	1	1	NA	Inf	-Inf	NA	Inf	-Inf
Biota	Cambrian	535.7	0	0	0	1	1	1	0	0	0	0	0	0	1	1	1	0	0	0	1	1	1	NA	Inf	-Inf	NA	Inf	-Inf
Biota	Cambrian	535.8	0	0	0	0	0	0	0	0	0	0	0	0	0	0	0	NA	Inf	-Inf	NA	Inf	-Inf	NA	Inf	-Inf	NA	Inf	-Inf
Biota	Cambrian	535.9	0	0	0	0	0	0	0	0	0	0	0	0	0	0	0	NA	Inf	-Inf	NA	Inf	-Inf	NA	Inf	-Inf	NA	Inf	-Inf
Biota	Cambrian	536	0	0	0	0	0	0	0	0	0	0	0	0	0	0	0	NA	Inf	-Inf	NA	Inf	-Inf	NA	Inf	-Inf	NA	Inf	-Inf
Biota	Cambrian	536.1	0	0	0	0	0	0	0	0	0	0	0	0	0	0	0	NA	Inf	-Inf	NA	Inf	-Inf	NA	Inf	-Inf	NA	Inf	-Inf
Biota	Cambrian	536.2	0	0	0	0	0	0	0	0	0	0	0	0	0	0	0	NA	Inf	-Inf	NA	Inf	-Inf	NA	Inf	-Inf	NA	Inf	-Inf
Biota	Cambrian	536.3	0	0	0	0	0	0	0	0	0	0	0	0	0	0	0	NA	Inf	-Inf	NA	Inf	-Inf	NA	Inf	-Inf	NA	Inf	-Inf
Biota	Cambrian	536.4	0	0	0	0	0	0	0	0	0	0	0	0	0	0	0	NA	Inf	-Inf	NA	Inf	-Inf	NA	Inf	-Inf	NA	Inf	-Inf
Biota	Cambrian	536.5	0	0	0	0	0	0	0	0	0	0	0	0	0	0	0	NA	Inf	-Inf	NA	Inf	-Inf	NA	Inf	-Inf	NA	Inf	-Inf
Biota	Cambrian	536.6	0	0	0	0	0	0	0	0	0	0	0	0	0	0	0	NA	Inf	-Inf	NA	Inf	-Inf	NA	Inf	-Inf	NA	Inf	-Inf
Biota	Cambrian	536.7	0	0	0	0	0	0	0	0	0	0	0	0	0	0	0	NA	Inf	-Inf	NA	Inf	-Inf	NA	Inf	-Inf	NA	Inf	-Inf
Biota	Cambrian	536.8	0	0	0	0	0	0	0	0	0	0	0	0	0	0	0	NA	Inf	-Inf	NA	Inf	-Inf	NA	Inf	-Inf	NA	Inf	-Inf
Biota	Cambrian	536.9	0	0	0	0	0	0	0	0	0	0	0	0	0	0	0	NA	Inf	-Inf	NA	Inf	-Inf	NA	Inf	-Inf	NA	Inf	-Inf
Biota	Cambrian	537	0	0	0	0	0	0	0	0	0	0	0	0	0	0	0	NA	Inf	-Inf	NA	Inf	-Inf	NA	Inf	-Inf	NA	Inf	-Inf
Biota	Cambrian	537.1	0	0	0	0	0	0	0	0	0	0	0	0	0	0	0	NA	Inf	-Inf	NA	Inf	-Inf	NA	Inf	-Inf	NA	Inf	-Inf
Biota	Cambrian	537.2	0	0	0	0	0	0	0	0	0	0	0	0	0	0	0	NA	Inf	-Inf	NA	Inf	-Inf	NA	Inf	-Inf	NA	Inf	-Inf
Biota	Cambrian	537.3	0	0	0	0	0	0	0	0	0	0	0	0	0	0	0	NA	Inf	-Inf	NA	Inf	-Inf	NA	Inf	-Inf	NA	Inf	-Inf
Biota	Cambrian	537.4	0	0	0	0	0	0	0	0	0	0	0	0	0	0	0	NA	Inf	-Inf	NA	Inf	-Inf	NA	Inf	-Inf	NA	Inf	-Inf
Biota	Cambrian	537.5	0	0	0	0	0	0	0	0	0	0	0	0	0	0	0	NA	Inf	-Inf	NA	Inf	-Inf	NA	Inf	-Inf	NA	Inf	-Inf
Biota	Cambrian	537.6	0	0	0	0	0	0	0	0	0	0	0	0	0	0	0	NA	Inf	-Inf	NA	Inf	-Inf	NA	Inf	-Inf	NA	Inf	-Inf
Biota	Cambrian	537.7	0	0	0	0	0	0	0	0	0	0	0	0	0	0	0	NA	Inf	-Inf	NA	Inf	-Inf	NA	Inf	-Inf	NA	Inf	-Inf
Biota	Cambrian	537.8	0	0	0	0	0	0	0	0	0	0	0	0	0	0	0	NA	Inf	-Inf	NA	Inf	-Inf	NA	Inf	-Inf	NA	Inf	-Inf
Biota	Cambrian	537.9	0	0	0	0	0	0	0	0	0	0	0	0	0	0	0	NA	Inf	-Inf	NA	Inf	-Inf	NA	Inf	-Inf	NA	Inf	-Inf
Biota	Cambrian	538	0	0	0	0	0	0	0	0	0	0	0	0	0	0	0	NA	Inf	-Inf	NA	Inf	-Inf	NA	Inf	-Inf	NA	Inf	-Inf
Biota	Cambrian	538.1	0	0	0	0	0	0	0	0	0	0	0	0	0	0	0	NA	Inf	-Inf	NA	Inf	-Inf	NA	Inf	-Inf	NA	Inf	-Inf
Biota	Cambrian	538.2	0	0	0	0	0	0	0	0	0	0	0	0	0	0	0	NA	Inf	-Inf	NA	Inf	-Inf	NA	Inf	-Inf	NA	Inf	-Inf
Biota	Cambrian	538.3	0	0	0	0	0	0	0	0	0	0	0	0	0	0	0	NA	Inf	-Inf	NA	Inf	-Inf	NA	Inf	-Inf	NA	Inf	-Inf
Biota	Cambrian	538.4	0	0	0	0	0	0	0	0	0	0	0	0	0	0	0	NA	Inf	-Inf	NA	Inf	-Inf	NA	Inf	-Inf	NA	Inf	-Inf
Biota	Cambrian	538.5	0	0	0	0	0	0	0	0	0	0	0	0	0	0	0	NA	Inf	-Inf	NA	Inf	-Inf	NA	Inf	-Inf	NA	Inf	-Inf
Biota	Cambrian	538.6	0	0	0	0	0	0	0	0	0	0	0	0	0	0	0	NA	Inf	-Inf	NA	Inf	-Inf	NA	Inf	-Inf	NA	Inf	-Inf
Biota	Cambrian	538.7	0	0	0	0	0	0	0	0	0	0	0	0	0	0	0	NA	Inf	-Inf	NA	Inf	-Inf	NA	Inf	-Inf	NA	Inf	-Inf
Biota	Cambrian	538.8	0	0	0	0	0	0	0	0	0	0	0	0	0	0	0	NA	Inf	-Inf	NA	Inf	-Inf	NA	Inf	-Inf	NA	Inf	-Inf
Biota	Cambrian	538.9	0	0	0	0	0	0	0	0	0	0	0	0	0	0	0	NA	Inf	-Inf	NA	Inf	-Inf	NA	Inf	-Inf	NA	Inf	-Inf
Biota	Cambrian	539	0	0	0	0	0	0	0	0	0	0	0	0	0	0	0	NA	Inf	-Inf	NA	Inf	-Inf	NA	Inf	-Inf	NA	Inf	-Inf
Biota	Cambrian	539.1	0	0	0	0	0	0	0	0	0	0	0	0	0	0	0	NA	Inf	-Inf	NA	Inf	-Inf	NA	Inf	-Inf	NA	Inf	-Inf
Biota	Cambrian	539.2	0	0	0	0	0	0	0	0	0	0	0	0	0	0	0	NA	Inf	-Inf	NA	Inf	-Inf	NA	Inf	-Inf	NA	Inf	-Inf
Biota	Cambrian	539.3	0	0	0	0	0	0	0	0	0	0	0	0	0	0	0	NA	Inf	-Inf	NA	Inf	-Inf	NA	Inf	-Inf	NA	Inf	-Inf
Biota	Cambrian	539.4	0	0	0	0	0	0	0	0	0	0	0	0	0	0	0	NA	Inf	-Inf	NA	Inf	-Inf	NA	Inf	-Inf	NA	Inf	-Inf
Biota	Cambrian	539.5	0	0	0	0	0	0	0	0	0	0	0	0	0	0	0	NA	Inf	-Inf	NA	Inf	-Inf	NA	Inf	-Inf	NA	Inf	-Inf
Biota	Cambrian	539.6	0	0	0	0	0	0	0	0	0	0	0	0	0	0	0	NA	Inf	-Inf	NA	Inf	-Inf	NA	Inf	-Inf	NA	Inf	-Inf
Biota	Cambrian	539.7	0	0	0	0	0	0	0	0	0	0	0	0	0	0	0	NA	Inf	-Inf	NA	Inf	-Inf	NA	Inf	-Inf	NA	Inf	-Inf
Biota	Cambrian	539.8	0	0	0	0	0	0	0	0	0	0	0	0	0	0	0	NA	Inf	-Inf	NA	Inf	-Inf	NA	Inf	-Inf	NA	Inf	-Inf
Biota	Cambrian	539.9	0	0	0	0	0	0	0	0	0	0	0	0	0	0	0	NA	Inf	-Inf	NA	Inf	-Inf	NA	Inf	-Inf	NA	Inf	-Inf
Biota	Cambrian	540	0	0	0	0	0	0	0	0	0	0	0	0	0	0	0	NA	Inf	-Inf	NA	Inf	-Inf	NA	Inf	-Inf	NA	Inf	-Inf
Biota	Cambrian	540.1	0	0	0	0	0	0	0	0	0	0	0	0	0	0	0	NA	Inf	-Inf	NA	Inf	-Inf	NA	Inf	-Inf	NA	Inf	-Inf
Biota	Cambrian	540.2	0	0	0	0	0	0	0	0	0	0	0	0	0	0	0	NA	Inf	-Inf	NA	Inf	-Inf	NA	Inf	-Inf	NA	Inf	-Inf
Biota	Cambrian	540.3	0	0	0	0	0	0	0	0	0	0	0	0	0	0	0	NA	Inf	-Inf	NA	Inf	-Inf	NA	Inf	-Inf	NA	Inf	-Inf
Biota	Cambrian	540.4	0	0	0	0	0	0	0	0	0	0	0	0	0	0	0	NA	Inf	-Inf	NA	Inf	-Inf	NA	Inf	-Inf	NA	Inf	-Inf
Biota	Cambrian	540.5	0	0	0	0	0	0	0	0	0	0	0	0	0	0	0	NA	Inf	-Inf	NA	Inf	-Inf	NA	Inf	-Inf	NA	Inf	-Inf
Biota	Cambrian	540.6	0	0	0	0	0	0	0	0	0	0	0	0	0	0	0	NA	Inf	-Inf	NA	Inf	-Inf	NA	Inf	-Inf	NA	Inf	-Inf
Biota	Cambrian	540.7	0	0	0	0	0	0	0	0	0	0	0	0	0	0	0	NA	Inf	-Inf	NA	Inf	-Inf	NA	Inf	-Inf	NA	Inf	-Inf
Biota	Cambrian	540.8	0	0	0	0	0	0	0	0	0	0	0	0	0	0	0	NA	Inf	-Inf	NA	Inf	-Inf	NA	Inf	-Inf	NA	Inf	-Inf
Biota	Cambrian	540.9	0	0	0	0	0	0	0	0	0	0	0	0	0	0	0	NA	Inf	-Inf	NA	Inf	-Inf	NA	Inf	-Inf	NA	Inf	-Inf
Biota	Cambrian	541	0	0	0	0	0	0	0	0	0	0	0	0	0	0	0	NA	Inf	-Inf	NA	Inf	-Inf	NA	Inf	-Inf	NA	Inf	-Inf
Biota	Cambrian	541.1	0	0	0	0	0	0	0	0	0	0	0	0	0	0	0	NA	Inf	-Inf	NA	Inf	-Inf	NA	Inf	-Inf	NA	Inf	-Inf
Biota	Cambrian	541.2	0	0	0	0	0	0	0	0	0	0	0	0	0	0	0	NA	Inf	-Inf	NA	Inf	-Inf	NA	Inf	-Inf	NA	Inf	-Inf
Biota	Cambrian	541.3	0	0	0	0	0	0	0	0	0	0	0	0	0	0	0	NA	Inf	-Inf	NA	Inf	-Inf	NA	Inf	-Inf	NA	Inf	-Inf
Biota	Cambrian	541.4	0	0	0	0	0	0	0	0	0	0	0	0	0	0	0	NA	Inf	-Inf	NA	Inf	-Inf	NA	Inf	-Inf	NA	Inf	-Inf
Biota	Cambrian	541.5	0	0	0	0	0	0	0	0	0	0	0	0	0	0	0	NA	Inf	-Inf	NA	Inf	-Inf	NA	Inf	-Inf	NA	Inf	-Inf
Biota	Cambrian	541.6	0	0	0	0	0	0	0	0	0	0	0	0	0	0	0	NA	Inf	-Inf	NA	Inf	-Inf	NA	Inf	-Inf	NA	Inf	-Inf
Biota	Cambrian	541.7	0	0	0	0	0	0	0	0	0	0	0	0	0	0	0	NA	Inf	-Inf	NA	Inf	-Inf	NA	Inf	-Inf	NA	Inf	-Inf
Biota	Cambrian	541.8	0	0	0	0	0	0	0	0	0	0	0	0	0	0	0	NA	Inf	-Inf	NA	Inf	-Inf	NA	Inf	-Inf	NA	Inf	-Inf
Biota	Cambrian	541.9	0	0	0	0	0	0	0	0	0	0	0	0	0	0	0	NA	Inf	-Inf	NA	Inf	-Inf	NA	Inf	-Inf	NA	Inf	-Inf
Biota	Cambrian	542	0	0	0	0	0	0	0	0	0	0	0	0	0	0	0	NA	Inf	-Inf	NA	Inf	-Inf	NA	Inf	-Inf	NA	Inf	-Inf
Biota	Cambrian	542.1	0	0	0	0	0	0	0	0	0	0	0	0	0	0	0	NA	Inf	-Inf	NA	Inf	-Inf	NA	Inf	-Inf	NA	Inf	-Inf
Biota	Cambrian	542.2	0	0	0	0	0	0	0	0	0	0	0	0	0	0	0	NA	Inf	-Inf	NA	Inf	-Inf	NA	Inf	-Inf	NA	Inf	-Inf
Biota	Cambrian	542.3	0	0	0	0	0	0	0	0	0	0	0	0	0	0	0	NA	Inf	-Inf	NA	Inf	-Inf	NA	Inf	-Inf	NA	Inf	-Inf
Biota	Cambrian	542.4	0	0	0	0	0	0	0	0	0	0	0	0	0	0	0	NA	Inf	-Inf	NA	Inf	-Inf	NA	Inf	-Inf	NA	Inf	-Inf
Biota	Cambrian	542.5	0	0	0	0	0	0	0	0	0	0	0	0	0	0	0	NA	Inf	-Inf	NA	Inf	-Inf	NA	Inf	-Inf	NA	Inf	-Inf
Biota	Cambrian	542.6	0	0	0	0	0	0	0	0	0	0	0	0	0	0	0	NA	Inf	-Inf	NA	Inf	-Inf	NA	Inf	-Inf	NA	Inf	-Inf
Biota	Cambrian	542.7	0	0	0	0	0	0	0	0	0	0	0	0	0	0	0	NA	Inf	-Inf	NA	Inf	-Inf	NA	Inf	-Inf	NA	Inf	-Inf
Biota	Cambrian	542.8	0	0	0	0	0	0	0	0	0	0	0	0	0	0	0	NA	Inf	-Inf	NA	Inf	-Inf	NA	Inf	-Inf	NA	Inf	-Inf
Biota	Cambrian	542.9	0	0	0	0	0	0	0	0	0	0	0	0	0	0	0	NA	Inf	-Inf	NA	Inf	-Inf	NA	Inf	-Inf	NA	Inf	-Inf
Biota	Cambrian	543	0	0	0	0	0	0	0	0	0	0	0	0	0	0	0	NA	Inf	-Inf	NA	Inf	-Inf	NA	Inf	-Inf	NA	Inf	-Inf
Biota	Cambrian	543.1	0	0	0	0	0	0	0	0	0	0	0	0	0	0	0	NA	Inf	-Inf	NA	Inf	-Inf	NA	Inf	-Inf	NA	Inf	-Inf
Biota	Cambrian	543.2	0	0	0	0	0	0	0	0	0	0	0	0	0	0	0	NA	Inf	-Inf	NA	Inf	-Inf	NA	Inf	-Inf	NA	Inf	-Inf
Biota	Cambrian	543.3	0	0	0	0	0	0	0	0	0	0	0	0	0	0	0	NA	Inf	-Inf	NA	Inf	-Inf	NA	Inf	-Inf	NA	Inf	-Inf
Biota	Cambrian	543.4	0	0	0	0	0	0	0	0	0	0	0	0	0	0	0	NA	Inf	-Inf	NA	Inf	-Inf	NA	Inf	-Inf	NA	Inf	-Inf
Biota	Cambrian	543.5	0	0	0	0	0	0	0	0	0	0	0	0	0	0	0	NA	Inf	-Inf	NA	Inf	-Inf	NA	Inf	-Inf	NA	Inf	-Inf
Biota	Cambrian	543.6	0	0	0	0	0	0	0	0	0	0	0	0	0	0	0	NA	Inf	-Inf	NA	Inf	-Inf	NA	Inf	-Inf	NA	Inf	-Inf
Biota	Cambrian	543.7	0	0	0	0	0	0	0	0	0	0	0	0	0	0	0	NA	Inf	-Inf	NA	Inf	-Inf	NA	Inf	-Inf	NA	Inf	-Inf
Biota	Cambrian	543.8	0	0	0	0	0	0	0	0	0	0	0	0	0	0	0	NA	Inf	-Inf	NA	Inf	-Inf	NA	Inf	-Inf	NA	Inf	-Inf
Biota	Cambrian	543.9	0	0	0	0	0	0	0	0	0	0	0	0	0	0	0	NA	Inf	-Inf	NA	Inf	-Inf	NA	Inf	-Inf	NA	Inf	-Inf
Biota	Cambrian	544	0	0	0	0	0	0	0	0	0	0	0	0	0	0	0	NA	Inf	-Inf	NA	Inf	-Inf	NA	Inf	-Inf	NA	Inf	-Inf
Biota	Cambrian	544.1	0	0	0	0	0	0	0	0	0	0	0	0	0	0	0	NA	Inf	-Inf	NA	Inf	-Inf	NA	Inf	-Inf	NA	Inf	-Inf
Biota	Cambrian	544.2	0	0	0	0	0	0	0	0	0	0	0	0	0	0	0	NA	Inf	-Inf	NA	Inf	-Inf	NA	Inf	-Inf	NA	Inf	-Inf
Biota	Cambrian	544.3	0	0	0	0	0	0	0	0	0	0	0	0	0	0	0	NA	Inf	-Inf	NA	Inf	-Inf	NA	Inf	-Inf	NA	Inf	-Inf
Biota	Cambrian	544.4	0	0	0	0	0	0	0	0	0	0	0	0	0	0	0	NA	Inf	-Inf	NA	Inf	-Inf	NA	Inf	-Inf	NA	Inf	-Inf
Biota	Cambrian	544.5	0	0	0	0	0	0	0	0	0	0	0	0	0	0	0	NA	Inf	-Inf	NA	Inf	-Inf	NA	Inf	-Inf	NA	Inf	-Inf
Biota	Cambrian	544.6	0	0	0	0	0	0	0	0	0	0	0	0	0	0	0	NA	Inf	-Inf	NA	Inf	-Inf	NA	Inf	-Inf	NA	Inf	-Inf
Biota	Cambrian	544.7	0	0	0	0	0	0	0	0	0	0	0	0	0	0	0	NA	Inf	-Inf	NA	Inf	-Inf	NA	Inf	-Inf	NA	Inf	-Inf
Biota	Cambrian	544.8	0	0	0	0	0	0	0	0	0	0	0	0	0	0	0	NA	Inf	-Inf	NA	Inf	-Inf	NA	Inf	-Inf	NA	Inf	-Inf
Biota	Cambrian	544.9	0	0	0	0	0	0	0	0	0	0	0	0	0	0	0	NA	Inf	-Inf	NA	Inf	-Inf	NA	Inf	-Inf	NA	Inf	-Inf
Biota	Cambrian	545	0	0	0	0	0	0	0	0	0	0	0	0	0	0	0	NA	Inf	-Inf	NA	Inf	-Inf	NA	Inf	-Inf	NA	Inf	-Inf
Biota	Cambrian	545.1	0	0	0	0	0	0	0	0	0	0	0	0	0	0	0	NA	Inf	-Inf	NA	Inf	-Inf	NA	Inf	-Inf	NA	Inf	-Inf
Biota	Cambrian	545.2	0	0	0	0	0	0	0	0	0	0	0	0	0	0	0	NA	Inf	-Inf	NA	Inf	-Inf	NA	Inf	-Inf	NA	Inf	-Inf
Biota	Cambrian	545.3	0	0	0	0	0	0	0	0	0	0	0	0	0	0	0	NA	Inf	-Inf	NA	Inf	-Inf	NA	Inf	-Inf	NA	Inf	-Inf
Biota	Cambrian	545.4	0	0	0	0	0	0	0	0	0	0	0	0	0	0	0	NA	Inf	-Inf	NA	Inf	-Inf	NA	Inf	-Inf	NA	Inf	-Inf
Biota	Cambrian	545.5	0	0	0	0	0	0	0	0	0	0	0	0	0	0	0	NA	Inf	-Inf	NA	Inf	-Inf	NA	Inf	-Inf	NA	Inf	-Inf
Biota	Cambrian	545.6	0	0	0	0	0	0	0	0	0	0	0	0	0	0	0	NA	Inf	-Inf	NA	Inf	-Inf	NA	Inf	-Inf	NA	Inf	-Inf
Biota	Cambrian	545.7	0	0	0	0	0	0	0	0	0	0	0	0	0	0	0	NA	Inf	-Inf	NA	Inf	-Inf	NA	Inf	-Inf	NA	Inf	-Inf
Biota	Cambrian	545.8	0	0	0	0	0	0	0	0	0	0	0	0	0	0	0	NA	Inf	-Inf	NA	Inf	-Inf	NA	Inf	-Inf	NA	Inf	-Inf
Biota	Cambrian	545.9	0	0	0	0	0	0	0	0	0	0	0	0	0	0	0	NA	Inf	-Inf	NA	Inf	-Inf	NA	Inf	-Inf	NA	Inf	-Inf
Biota	Cambrian	546	0	0	0	0	0	0	0	0	0	0	0	0	0	0	0	NA	Inf	-Inf	NA	Inf	-Inf	NA	Inf	-Inf	NA	Inf	-Inf
Biota	Cambrian	546.1	0	0	0	0	0	0	0	0	0	0	0	0	0	0	0	NA	Inf	-Inf	NA	Inf	-Inf	NA	Inf	-Inf	NA	Inf	-Inf
Biota	Cambrian	546.2	0	0	0	0	0	0	0	0	0	0	0	0	0	0	0	NA	Inf	-Inf	NA	Inf	-Inf	NA	Inf	-Inf	NA	Inf	-Inf
Biota	Cambrian	546.3	0	0	0	0	0	0	0	0	0	0	0	0	0	0	0	NA	Inf	-Inf	NA	Inf	-Inf	NA	Inf	-Inf	NA	Inf	-Inf
Biota	Cambrian	546.4	0	0	0	0	0	0	0	0	0	0	0	0	0	0	0	NA	Inf	-Inf	NA	Inf	-Inf	NA	Inf	-Inf	NA	Inf	-Inf
Biota	Cambrian	546.5	0	0	0	0	0	0	0	0	0	0	0	0	0	0	0	NA	Inf	-Inf	NA	Inf	-Inf	NA	Inf	-Inf	NA	Inf	-Inf
Biota	Cambrian	546.6	0	0	0	0	0	0	0	0	0	0	0	0	0	0	0	NA	Inf	-Inf	NA	Inf	-Inf	NA	Inf	-Inf	NA	Inf	-Inf
Biota	Cambrian	546.7	0	0	0	0	0	0	0	0	0	0	0	0	0	0	0	NA	Inf	-Inf	NA	Inf	-Inf	NA	Inf	-Inf	NA	Inf	-Inf
Biota	Cambrian	546.8	0	0	0	0	0	0	0	0	0	0	0	0	0	0	0	NA	Inf	-Inf	NA	Inf	-Inf	NA	Inf	-Inf	NA	Inf	-Inf
Biota	Cambrian	546.9	0	0	0	0	0	0	0	0	0	0	0	0	0	0	0	NA	Inf	-Inf	NA	Inf	-Inf	NA	Inf	-Inf	NA	Inf	-Inf
Biota	Cambrian	547	0	0	0	0	0	0	0	0	0	0	0	0	0	0	0	NA	Inf	-Inf	NA	Inf	-Inf	NA	Inf	-Inf	NA	Inf	-Inf
Biota	Cambrian	547.1	0	0	0	0	0	0	0	0	0	0	0	0	0	0	0	NA	Inf	-Inf	NA	Inf	-Inf	NA	Inf	-Inf	NA	Inf	-Inf
Biota	Cambrian	547.2	0	0	0	0	0	0	0	0	0	0	0	0	0	0	0	NA	Inf	-Inf	NA	Inf	-Inf	NA	Inf	-Inf	NA	Inf	-Inf
Biota	Cambrian	547.3	0	0	0	0	0	0	0	0	0	0	0	0	0	0	0	NA	Inf	-Inf	NA	Inf	-Inf	NA	Inf	-Inf	NA	Inf	-Inf
Biota	Cambrian	547.4	0	0	0	0	0	0	0	0	0	0	0	0	0	0	0	NA	Inf	-Inf	NA	Inf	-Inf	NA	Inf	-Inf	NA	Inf	-Inf
Biota	Cambrian	547.5	0	0	0	0	0	0	0	0	0	0	0	0	0	0	0	NA	Inf	-Inf	NA	Inf	-Inf	NA	Inf	-Inf	NA	Inf	-Inf
Biota	Cambrian	547.6	0	0	0	0	0	0	0	0	0	0	0	0	0	0	0	NA	Inf	-Inf	NA	Inf	-Inf	NA	Inf	-Inf	NA	Inf	-Inf
Biota	Cambrian	547.7	0	0	0	0	0	0	0	0	0	0	0	0	0	0	0	NA	Inf	-Inf	NA	Inf	-Inf	NA	Inf	-Inf	NA	Inf	-Inf
Biota	Cambrian	547.8	0	0	0	0	0	0	0	0	0	0	0	0	0	0	0	NA	Inf	-Inf	NA	Inf	-Inf	NA	Inf	-Inf	NA	Inf	-Inf
Biota	Cambrian	547.9	0	0	0	0	0	0	0	0	0	0	0	0	0	0	0	NA	Inf	-Inf	NA	Inf	-Inf	NA	Inf	-Inf	NA	Inf	-Inf
Biota	Cambrian	548	0	0	0	0	0	0	0	0	0	0	0	0	0	0	0	NA	Inf	-Inf	NA	Inf	-Inf	NA	Inf	-Inf	NA	Inf	-Inf
Biota	Cambrian	548.1	0	0	0	0	0	0	0	0	0	0	0	0	0	0	0	NA	Inf	-Inf	NA	Inf	-Inf	NA	Inf	-Inf	NA	Inf	-Inf
Biota	Cambrian	548.2	0	0	0	0	0	0	0	0	0	0	0	0	0	0	0	NA	Inf	-Inf	NA	Inf	-Inf	NA	Inf	-Inf	NA	Inf	-Inf
Biota	Cambrian	548.3	0	0	0	0	0	0	0	0	0	0	0	0	0	0	0	NA	Inf	-Inf	NA	Inf	-Inf	NA	Inf	-Inf	NA	Inf	-Inf
Biota	Cambrian	548.4	0	0	0	0	0	0	0	0	0	0	0	0	0	0	0	NA	Inf	-Inf	NA	Inf	-Inf	NA	Inf	-Inf	NA	Inf	-Inf
Biota	Cambrian	548.5	0	0	0	0	0	0	0	0	0	0	0	0	0	0	0	NA	Inf	-Inf	NA	Inf	-Inf	NA	Inf	-Inf	NA	Inf	-Inf
Biota	Cambrian	548.6	0	0	0	0	0	0	0	0	0	0	0	0	0	0	0	NA	Inf	-Inf	NA	Inf	-Inf	NA	Inf	-Inf	NA	Inf	-Inf
Biota	Cambrian	548.7	0	0	0	0	0	0	0	0	0	0	0	0	0	0	0	NA	Inf	-Inf	NA	Inf	-Inf	NA	Inf	-Inf	NA	Inf	-Inf
Biota	Cambrian	548.8	0	0	0	0	0	0	0	0	0	0	0	0	0	0	0	NA	Inf	-Inf	NA	Inf	-Inf	NA	Inf	-Inf	NA	Inf	-Inf
Biota	Cambrian	548.9	0	0	0	0	0	0	0	0	0	0	0	0	0	0	0	NA	Inf	-Inf	NA	Inf	-Inf	NA	Inf	-Inf	NA	Inf	-Inf
Biota	Cambrian	549	0	0	0	0	0	0	0	0	0	0	0	0	0	0	0	NA	Inf	-Inf	NA	Inf	-Inf	NA	Inf	-Inf	NA	Inf	-Inf
Biota	Cambrian	549.1	0	0	0	0	0	0	0	0	0	0	0	0	0	0	0	NA	Inf	-Inf	NA	Inf	-Inf	NA	Inf	-Inf	NA	Inf	-Inf
Biota	Cambrian	549.2	0	0	0	0	0	0	0	0	0	0	0	0	0	0	0	NA	Inf	-Inf	NA	Inf	-Inf	NA	Inf	-Inf	NA	Inf	-Inf
Biota	Cambrian	549.3	0	0	0	0	0	0	0	0	0	0	0	0	0	0	0	NA	Inf	-Inf	NA	Inf	-Inf	NA	Inf	-Inf	NA	Inf	-Inf
Biota	Cambrian	549.4	0	0	0	0	0	0	0	0	0	0	0	0	0	0	0	NA	Inf	-Inf	NA	Inf	-Inf	NA	Inf	-Inf	NA	Inf	-Inf
Biota	Cambrian	549.5	0	0	0	0	0	0	0	0	0	0	0	0	0	0	0	NA	Inf	-Inf	NA	Inf	-Inf	NA	Inf	-Inf	NA	Inf	-Inf
Biota	Cambrian	549.6	0	0	0	0	0	0	0	0	0	0	0	0	0	0	0	NA	Inf	-Inf	NA	Inf	-Inf	NA	Inf	-Inf	NA	Inf	-Inf
Biota	Cambrian	549.7	0	0	0	0	0	0	0	0	0	0	0	0	0	0	0	NA	Inf	-Inf	NA	Inf	-Inf	NA	Inf	-Inf	NA	Inf	-Inf
Biota	Cambrian	549.8	0	0	0	0	0	0	0	0	0	0	0	0	0	0	0	NA	Inf	-Inf	NA	Inf	-Inf	NA	Inf	-Inf	NA	Inf	-Inf
Biota	Cambrian	549.9	0	0	0	0	0	0	0	0	0	0	0	0	0	0	0	NA	Inf	-Inf	NA	Inf	-Inf	NA	Inf	-Inf	NA	Inf	-Inf
Biota	Cambrian	550	0	0	0	0	0	0	0	0	0	0	0	0	0	0	0	NA	Inf	-Inf	NA	Inf	-Inf	NA	Inf	-Inf	NA	Inf	-Inf
Biota	Cambrian	550.1	0	0	0	0	0	0	0	0	0	0	0	0	0	0	0	NA	Inf	-Inf	NA	Inf	-Inf	NA	Inf	-Inf	NA	Inf	-Inf
Biota	Cambrian	550.2	0	0	0	0	0	0	0	0	0	0	0	0	0	0	0	NA	Inf	-Inf	NA	Inf	-Inf	NA	Inf	-Inf	NA	Inf	-Inf
Biota	Cambrian	550.3	0	0	0	0	0	0	0	0	0	0	0	0	0	0	0	NA	Inf	-Inf	NA	Inf	-Inf	NA	Inf	-Inf	NA	Inf	-Inf
Biota	Cambrian	550.4	0	0	0	0	0	0	0	0	0	0	0	0	0	0	0	NA	Inf	-Inf	NA	Inf	-Inf	NA	Inf	-Inf	NA	Inf	-Inf
Biota	Cambrian	550.5	0	0	0	0	0	0	0	0	0	0	0	0	0	0	0	NA	Inf	-Inf	NA	Inf	-Inf	NA	Inf	-Inf	NA	Inf	-Inf
Biota	Cambrian	550.6	0	0	0	0	0	0	0	0	0	0	0	0	0	0	0	NA	Inf	-Inf	NA	Inf	-Inf	NA	Inf	-Inf	NA	Inf	-Inf
Biota	Cambrian	550.7	0	0	0	0	0	0	0	0	0	0	0	0	0	0	0	NA	Inf	-Inf	NA	Inf	-Inf	NA	Inf	-Inf	NA	Inf	-Inf
Biota	Cambrian	550.8	0	0	0	0	0	0	0	0	0	0	0	0	0	0	0	NA	Inf	-Inf	NA	Inf	-Inf	NA	Inf	-Inf	NA	Inf	-Inf
Biota	Cambrian	550.9	0	0	0	0	0	0	0	0	0	0	0	0	0	0	0	NA	Inf	-Inf	NA	Inf	-Inf	NA	Inf	-Inf	NA	Inf	-Inf
Biota	Cambrian	551	0	0	0	0	0	0	0	0	0	0	0	0	0	0	0	NA	Inf	-Inf	NA	Inf	-Inf	NA	Inf	-Inf	NA	Inf	-Inf
Biota	Cambrian	551.1	0	0	0	0	0	0	0	0	0	0	0	0	0	0	0	NA	Inf	-Inf	NA	Inf	-Inf	NA	Inf	-Inf	NA	Inf	-Inf
Biota	Cambrian	551.2	0	0	0	0	0	0	0	0	0	0	0	0	0	0	0	NA	Inf	-Inf	NA	Inf	-Inf	NA	Inf	-Inf	NA	Inf	-Inf
Biota	Cambrian	551.3	0	0	0	0	0	0	0	0	0	0	0	0	0	0	0	NA	Inf	-Inf	NA	Inf	-Inf	NA	Inf	-Inf	NA	Inf	-Inf
Biota	Cambrian	551.4	0	0	0	0	0	0	0	0	0	0	0	0	0	0	0	NA	Inf	-Inf	NA	Inf	-Inf	NA	Inf	-Inf	NA	Inf	-Inf
Biota	Cambrian	551.5	0	0	0	0	0	0	0	0	0	0	0	0	0	0	0	NA	Inf	-Inf	NA	Inf	-Inf	NA	Inf	-Inf	NA	Inf	-Inf
Biota	Cambrian	551.6	0	0	0	0	0	0	0	0	0	0	0	0	0	0	0	NA	Inf	-Inf	NA	Inf	-Inf	NA	Inf	-Inf	NA	Inf	-Inf
Biota	Cambrian	551.7	0	0	0	0	0	0	0	0	0	0	0	0	0	0	0	NA	Inf	-Inf	NA	Inf	-Inf	NA	Inf	-Inf	NA	Inf	-Inf
Biota	Cambrian	551.8	0	0	0	0	0	0	0	0	0	0	0	0	0	0	0	NA	Inf	-Inf	NA	Inf	-Inf	NA	Inf	-Inf	NA	Inf	-Inf
Biota	Cambrian	551.9	0	0	0	0	0	0	0	0	0	0	0	0	0	0	0	NA	Inf	-Inf	NA	Inf	-Inf	NA	Inf	-Inf	NA	Inf	-Inf
Biota	Cambrian	552	0	0	0	0	0	0	0	0	0	0	0	0	0	0	0	NA	Inf	-Inf	NA	Inf	-Inf	NA	Inf	-Inf	NA	Inf	-Inf
Biota	Cambrian	552.1	0	0	0	0	0	0	0	0	0	0	0	0	0	0	0	NA	Inf	-Inf	NA	Inf	-Inf	NA	Inf	-Inf	NA	Inf	-Inf
Biota	Cambrian	552.2	0	0	0	0	0	0	0	0	0	0	0	0	0	0	0	NA	Inf	-Inf	NA	Inf	-Inf	NA	Inf	-Inf	NA	Inf	-Inf
Biota	Cambrian	552.3	0	0	0	0	0	0	0	0	0	0	0	0	0	0	0	NA	Inf	-Inf	NA	Inf	-Inf	NA	Inf	-Inf	NA	Inf	-Inf
Biota	Cambrian	552.4	0	0	0	0	0	0	0	0	0	0	0	0	0	0	0	NA	Inf	-Inf	NA	Inf	-Inf	NA	Inf	-Inf	NA	Inf	-Inf
Biota	Cambrian	552.5	0	0	0	0	0	0	0	0	0	0	0	0	0	0	0	NA	Inf	-Inf	NA	Inf	-Inf	NA	Inf	-Inf	NA	Inf	-Inf
Biota	Cambrian	552.6	0	0	0	0	0	0	0	0	0	0	0	0	0	0	0	NA	Inf	-Inf	NA	Inf	-Inf	NA	Inf	-Inf	NA	Inf	-Inf
Biota	Cambrian	552.7	0	0	0	0	0	0	0	0	0	0	0	0	0	0	0	NA	Inf	-Inf	NA	Inf	-Inf	NA	Inf	-Inf	NA	Inf	-Inf
Biota	Cambrian	552.8	0	0	0	0	0	0	0	0	0	0	0	0	0	0	0	NA	Inf	-Inf	NA	Inf	-Inf	NA	Inf	-Inf	NA	Inf	-Inf
Biota	Cambrian	552.9	0	0	0	0	0	0	0	0	0	0	0	0	0	0	0	NA	Inf	-Inf	NA	Inf	-Inf	NA	Inf	-Inf	NA	Inf	-Inf
Biota	Cambrian	553	0	0	0	0	0	0	0	0	0	0	0	0	0	0	0	NA	Inf	-Inf	NA	Inf	-Inf	NA	Inf	-Inf	NA	Inf	-Inf
Biota	Cambrian	553.1	0	0	0	0	0	0	0	0	0	0	0	0	0	0	0	NA	Inf	-Inf	NA	Inf	-Inf	NA	Inf	-Inf	NA	Inf	-Inf
Biota	Cambrian	553.2	0	0	0	0	0	0	0	0	0	0	0	0	0	0	0	NA	Inf	-Inf	NA	Inf	-Inf	NA	Inf	-Inf	NA	Inf	-Inf
Biota	Cambrian	553.3	0	0	0	0	0	0	0	0	0	0	0	0	0	0	0	NA	Inf	-Inf	NA	Inf	-Inf	NA	Inf	-Inf	NA	Inf	-Inf
Biota	Cambrian	553.4	0	0	0	0	0	0	0	0	0	0	0	0	0	0	0	NA	Inf	-Inf	NA	Inf	-Inf	NA	Inf	-Inf	NA	Inf	-Inf
Biota	Cambrian	553.5	0	0	0	0	0	0	0	0	0	0	0	0	0	0	0	NA	Inf	-Inf	NA	Inf	-Inf	NA	Inf	-Inf	NA	Inf	-Inf
Biota	Cambrian	553.6	0	0	0	0	0	0	0	0	0	0	0	0	0	0	0	NA	Inf	-Inf	NA	Inf	-Inf	NA	Inf	-Inf	NA	Inf	-Inf
Biota	Cambrian	553.7	0	0	0	0	0	0	0	0	0	0	0	0	0	0	0	NA	Inf	-Inf	NA	Inf	-Inf	NA	Inf	-Inf	NA	Inf	-Inf
Biota	Cambrian	553.8	0	0	0	0	0	0	0	0	0	0	0	0	0	0	0	NA	Inf	-Inf	NA	Inf	-Inf	NA	Inf	-Inf	NA	Inf	-Inf
Biota	Cambrian	553.9	0	0	0	0	0	0	0	0	0	0	0	0	0	0	0	NA	Inf	-Inf	NA	Inf	-Inf	NA	Inf	-Inf	NA	Inf	-Inf
Biota	Cambrian	554	0	0	0	0	0	0	0	0	0	0	0	0	0	0	0	NA	Inf	-Inf	NA	Inf	-Inf	NA	Inf	-Inf	NA	Inf	-Inf
Biota	Cambrian	554.1	0	0	0	0	0	0	0	0	0	0	0	0	0	0	0	NA	Inf	-Inf	NA	Inf	-Inf	NA	Inf	-Inf	NA	Inf	-Inf
Biota	Cambrian	554.2	0	0	0	0	0	0	0	0	0	0	0	0	0	0	0	NA	Inf	-Inf	NA	Inf	-Inf	NA	Inf	-Inf	NA	Inf	-Inf
Biota	Cambrian	554.3	0	0	0	0	0	0	0	0	0	0	0	0	0	0	0	NA	Inf	-Inf	NA	Inf	-Inf	NA	Inf	-Inf	NA	Inf	-Inf
Biota	Cambrian	554.4	0	0	0	0	0	0	0	0	0	0	0	0	0	0	0	NA	Inf	-Inf	NA	Inf	-Inf	NA	Inf	-Inf	NA	Inf	-Inf
Biota	Cambrian	554.5	0	0	0	0	0	0	0	0	0	0	0	0	0	0	0	NA	Inf	-Inf	NA	Inf	-Inf	NA	Inf	-Inf	NA	Inf	-Inf
Biota	Cambrian	554.6	0	0	0	0	0	0	0	0	0	0	0	0	0	0	0	NA	Inf	-Inf	NA	Inf	-Inf	NA	Inf	-Inf	NA	Inf	-Inf
Biota	Cambrian	554.7	0	0	0	0	0	0	0	0	0	0	0	0	0	0	0	NA	Inf	-Inf	NA	Inf	-Inf	NA	Inf	-Inf	NA	Inf	-Inf
Biota	Cambrian	554.8	0	0	0	0	0	0	0	0	0	0	0	0	0	0	0	NA	Inf	-Inf	NA	Inf	-Inf	NA	Inf	-Inf	NA	Inf	-Inf
Biota	Cambrian	554.9	0	0	0	0	0	0	0	0	0	0	0	0	0	0	0	NA	Inf	-Inf	NA	Inf	-Inf	NA	Inf	-Inf	NA	Inf	-Inf
Biota	Cambrian	555	0	0	0	0	0	0	0	0	0	0	0	0	0	0	0	NA	Inf	-Inf	NA	Inf	-Inf	NA	Inf	-Inf	NA	Inf	-Inf
Biota	Cambrian	555.1	0	0	0	0	0	0	0	0	0	0	0	0	0	0	0	NA	Inf	-Inf	NA	Inf	-Inf	NA	Inf	-Inf	NA	Inf	-Inf
Biota	Cambrian	555.2	0	0	0	0	0	0	0	0	0	0	0	0	0	0	0	NA	Inf	-Inf	NA	Inf	-Inf	NA	Inf	-Inf	NA	Inf	-Inf
Biota	Cambrian	555.3	0	0	0	0	0	0	0	0	0	0	0	0	0	0	0	NA	Inf	-Inf	NA	Inf	-Inf	NA	Inf	-Inf	NA	Inf	-Inf
Biota	Cambrian	555.4	0	0	0	0	0	0	0	0	0	0	0	0	0	0	0	NA	Inf	-Inf	NA	Inf	-Inf	NA	Inf	-Inf	NA	Inf	-Inf
Biota	Cambrian	555.5	0	0	0	0	0	0	0	0	0	0	0	0	0	0	0	NA	Inf	-Inf	NA	Inf	-Inf	NA	Inf	-Inf	NA	Inf	-Inf
Biota	Cambrian	555.6	0	0	0	0	0	0	0	0	0	0	0	0	0	0	0	NA	Inf	-Inf	NA	Inf	-Inf	NA	Inf	-Inf	NA	Inf	-Inf
Biota	Cambrian	555.7	0	0	0	0	0	0	0	0	0	0	0	0	0	0	0	NA	Inf	-Inf	NA	Inf	-Inf	NA	Inf	-Inf	NA	Inf	-Inf
Biota	Cambrian	555.8	0	0	0	0	0	0	0	0	0	0	0	0	0	0	0	NA	Inf	-Inf	NA	Inf	-Inf	NA	Inf	-Inf	NA	Inf	-Inf
Biota	Cambrian	555.9	0	0	0	0	0	0	0	0	0	0	0	0	0	0	0	NA	Inf	-Inf	NA	Inf	-Inf	NA	Inf	-Inf	NA	Inf	-Inf
Biota	Cambrian	556	0	0	0	0	0	0	0	0	0	0	0	0	0	0	0	NA	Inf	-Inf	NA	Inf	-Inf	NA	Inf	-Inf	NA	Inf	-Inf
Biota	Cambrian	556.1	0	0	0	0	0	0	0	0	0	0	0	0	0	0	0	NA	Inf	-Inf	NA	Inf	-Inf	NA	Inf	-Inf	NA	Inf	-Inf
Biota	Cambrian	556.2	0	0	0	0	0	0	0	0	0	0	0	0	0	0	0	NA	Inf	-Inf	NA	Inf	-Inf	NA	Inf	-Inf	NA	Inf	-Inf
Biota	Cambrian	556.3	0	0	0	0	0	0	0	0	0	0	0	0	0	0	0	NA	Inf	-Inf	NA	Inf	-Inf	NA	Inf	-Inf	NA	Inf	-Inf
Biota	Cambrian	556.4	0	0	0	0	0	0	0	0	0	0	0	0	0	0	0	NA	Inf	-Inf	NA	Inf	-Inf	NA	Inf	-Inf	NA	Inf	-Inf
Biota	Cambrian	556.5	0	0	0	0	0	0	0	0	0	0	0	0	0	0	0	NA	Inf	-Inf	NA	Inf	-Inf	NA	Inf	-Inf	NA	Inf	-Inf
Biota	Cambrian	556.6	0	0	0	0	0	0	0	0	0	0	0	0	0	0	0	NA	Inf	-Inf	NA	Inf	-Inf	NA	Inf	-Inf	NA	Inf	-Inf
Biota	Cambrian	556.7	0	0	0	0	0	0	0	0	0	0	0	0	0	0	0	NA	Inf	-Inf	NA	Inf	-Inf	NA	Inf	-Inf	NA	Inf	-Inf
Biota	Cambrian	556.8	0	0	0	0	0	0	0	0	0	0	0	0	0	0	0	NA	Inf	-Inf	NA	Inf	-Inf	NA	Inf	-Inf	NA	Inf	-Inf
Biota	Cambrian	556.9	0	0	0	0	0	0	0	0	0	0	0	0	0	0	0	NA	Inf	-Inf	NA	Inf	-Inf	NA	Inf	-Inf	NA	Inf	-Inf
Biota	Cambrian	557	0	0	0	0	0	0	0	0	0	0	0	0	0	0	0	NA	Inf	-Inf	NA	Inf	-Inf	NA	Inf	-Inf	NA	Inf	-Inf
Biota	Cambrian	557.1	0	0	0	0	0	0	0	0	0	0	0	0	0	0	0	NA	Inf	-Inf	NA	Inf	-Inf	NA	Inf	-Inf	NA	Inf	-Inf
Biota	Cambrian	557.2	0	0	0	0	0	0	0	0	0	0	0	0	0	0	0	NA	Inf	-Inf	NA	Inf	-Inf	NA	Inf	-Inf	NA	Inf	-Inf
Biota	Cambrian	557.3	0	0	0	0	0	0	0	0	0	0	0	0	0	0	0	NA	Inf	-Inf	NA	Inf	-Inf	NA	Inf	-Inf	NA	Inf	-Inf
Biota	Cambrian	557.4	0	0	0	0	0	0	0	0	0	0	0	0	0	0	0	NA	Inf	-Inf	NA	Inf	-Inf	NA	Inf	-Inf	NA	Inf	-Inf
Biota	Cambrian	557.5	0	0	0	0	0	0	0	0	0	0	0	0	0	0	0	NA	Inf	-Inf	NA	Inf	-Inf	NA	Inf	-Inf	NA	Inf	-Inf
Biota	Cambrian	557.6	0	0	0	0	0	0	0	0	0	0	0	0	0	0	0	NA	Inf	-Inf	NA	Inf	-Inf	NA	Inf	-Inf	NA	Inf	-Inf
Biota	Cambrian	557.7	0	0	0	0	0	0	0	0	0	0	0	0	0	0	0	NA	Inf	-Inf	NA	Inf	-Inf	NA	Inf	-Inf	NA	Inf	-Inf
Biota	Cambrian	557.8	0	0	0	0	0	0	0	0	0	0	0	0	0	0	0	NA	Inf	-Inf	NA	Inf	-Inf	NA	Inf	-Inf	NA	Inf	-Inf
Biota	Cambrian	557.9	0	0	0	0	0	0	0	0	0	0	0	0	0	0	0	NA	Inf	-Inf	NA	Inf	-Inf	NA	Inf	-Inf	NA	Inf	-Inf
Biota	Cambrian	558	0	0	0	0	0	0	0	0	0	0	0	0	0	0	0	NA	Inf	-Inf	NA	Inf	-Inf	NA	Inf	-Inf	NA	Inf	-Inf
Biota	Cambrian	558.1	0	0	0	0	0	0	0	0	0	0	0	0	0	0	0	NA	Inf	-Inf	NA	Inf	-Inf	NA	Inf	-Inf	NA	Inf	-Inf
Biota	Cambrian	558.2	0	0	0	0	0	0	0	0	0	0	0	0	0	0	0	NA	Inf	-Inf	NA	Inf	-Inf	NA	Inf	-Inf	NA	Inf	-Inf
Biota	Cambrian	558.3	0	0	0	0	0	0	0	0	0	0	0	0	0	0	0	NA	Inf	-Inf	NA	Inf	-Inf	NA	Inf	-Inf	NA	Inf	-Inf
Biota	Cambrian	558.4	0	0	0	0	0	0	0	0	0	0	0	0	0	0	0	NA	Inf	-Inf	NA	Inf	-Inf	NA	Inf	-Inf	NA	Inf	-Inf
Biota	Cambrian	558.5	0	0	0	0	0	0	0	0	0	0	0	0	0	0	0	NA	Inf	-Inf	NA	Inf	-Inf	NA	Inf	-Inf	NA	Inf	-Inf
Biota	Cambrian	558.6	0	0	0	0	0	0	0	0	0	0	0	0	0	0	0	NA	Inf	-Inf	NA	Inf	-Inf	NA	Inf	-Inf	NA	Inf	-Inf
Biota	Cambrian	558.7	0	0	0	0	0	0	0	0	0	0	0	0	0	0	0	NA	Inf	-Inf	NA	Inf	-Inf	NA	Inf	-Inf	NA	Inf	-Inf
Biota	Cambrian	558.8	0	0	0	0	0	0	0	0	0	0	0	0	0	0	0	NA	Inf	-Inf	NA	Inf	-Inf	NA	Inf	-Inf	NA	Inf	-Inf
Biota	Cambrian	558.9	0	0	0	0	0	0	0	0	0	0	0	0	0	0	0	NA	Inf	-Inf	NA	Inf	-Inf	NA	Inf	-Inf	NA	Inf	-Inf
Biota	Cambrian	559	0	0	0	0	0	0	0	0	0	0	0	0	0	0	0	NA	Inf	-Inf	NA	Inf	-Inf	NA	Inf	-Inf	NA	Inf	-Inf
Biota	Cambrian	559.1	0	0	0	0	0	0	0	0	0	0	0	0	0	0	0	NA	Inf	-Inf	NA	Inf	-Inf	NA	Inf	-Inf	NA	Inf	-Inf
Biota	Cambrian	559.2	0	0	0	0	0	0	0	0	0	0	0	0	0	0	0	NA	Inf	-Inf	NA	Inf	-Inf	NA	Inf	-Inf	NA	Inf	-Inf
Biota	Cambrian	559.3	0	0	0	0	0	0	0	0	0	0	0	0	0	0	0	NA	Inf	-Inf	NA	Inf	-Inf	NA	Inf	-Inf	NA	Inf	-Inf
Biota	Cambrian	559.4	0	0	0	0	0	0	0	0	0	0	0	0	0	0	0	NA	Inf	-Inf	NA	Inf	-Inf	NA	Inf	-Inf	NA	Inf	-Inf
Biota	Cambrian	559.5	0	0	0	0	0	0	0	0	0	0	0	0	0	0	0	NA	Inf	-Inf	NA	Inf	-Inf	NA	Inf	-Inf	NA	Inf	-Inf
Biota	Cambrian	559.6	0	0	0	0	0	0	0	0	0	0	0	0	0	0	0	NA	Inf	-Inf	NA	Inf	-Inf	NA	Inf	-Inf	NA	Inf	-Inf
Biota	Cambrian	559.7	0	0	0	0	0	0	0	0	0	0	0	0	0	0	0	NA	Inf	-Inf	NA	Inf	-Inf	NA	Inf	-Inf	NA	Inf	-Inf
Biota	Cambrian	559.8	0	0	0	0	0	0	0	0	0	0	0	0	0	0	0	NA	Inf	-Inf	NA	Inf	-Inf	NA	Inf	-Inf	NA	Inf	-Inf
Biota	Cambrian	559.9	0	0	0	0	0	0	0	0	0	0	0	0	0	0	0	NA	Inf	-Inf	NA	Inf	-Inf	NA	Inf	-Inf	NA	Inf	-Inf
Biota	Cambrian	560	0	0	0	0	0	0	0	0	0	0	0	0	0	0	0	NA	Inf	-Inf	NA	Inf	-Inf	NA	Inf	-Inf	NA	Inf	-Inf
Biota	Cambrian	560.1	0	0	0	0	0	0	0	0	0	0	0	0	0	0	0	NA	Inf	-Inf	NA	Inf	-Inf	NA	Inf	-Inf	NA	Inf	-Inf
Biota	Cambrian	560.2	0	0	0	0	0	0	0	0	0	0	0	0	0	0	0	NA	Inf	-Inf	NA	Inf	-Inf	NA	Inf	-Inf	NA	Inf	-Inf
Biota	Cambrian	560.3	0	0	0	0	0	0	0	0	0	0	0	0	0	0	0	NA	Inf	-Inf	NA	Inf	-Inf	NA	Inf	-Inf	NA	Inf	-Inf
Biota	Cambrian	560.4	0	0	0	0	0	0	0	0	0	0	0	0	0	0	0	NA	Inf	-Inf	NA	Inf	-Inf	NA	Inf	-Inf	NA	Inf	-Inf
Biota	Cambrian	560.5	0	0	0	0	0	0	0	0	0	0	0	0	0	0	0	NA	Inf	-Inf	NA	Inf	-Inf	NA	Inf	-Inf	NA	Inf	-Inf
Biota	Cambrian	560.6	0	0	0	0	0	0	0	0	0	0	0	0	0	0	0	NA	Inf	-Inf	NA	Inf	-Inf	NA	Inf	-Inf	NA	Inf	-Inf
Biota	Cambrian	560.7	0	0	0	0	0	0	0	0	0	0	0	0	0	0	0	NA	Inf	-Inf	NA	Inf	-Inf	NA	Inf	-Inf	NA	Inf	-Inf
Biota	Cambrian	560.8	0	0	0	0	0	0	0	0	0	0	0	0	0	0	0	NA	Inf	-Inf	NA	Inf	-Inf	NA	Inf	-Inf	NA	Inf	-Inf
Biota	Cambrian	560.9	0	0	0	0	0	0	0	0	0	0	0	0	0	0	0	NA	Inf	-Inf	NA	Inf	-Inf	NA	Inf	-Inf	NA	Inf	-Inf
Biota	Cambrian	561	0	0	0	0	0	0	0	0	0	0	0	0	0	0	0	NA	Inf	-Inf	NA	Inf	-Inf	NA	Inf	-Inf	NA	Inf	-Inf
Biota	Cambrian	561.1	0	0	0	0	0	0	0	0	0	0	0	0	0	0	0	NA	Inf	-Inf	NA	Inf	-Inf	NA	Inf	-Inf	NA	Inf	-Inf
Biota	Cambrian	561.2	0	0	0	0	0	0	0	0	0	0	0	0	0	0	0	NA	Inf	-Inf	NA	Inf	-Inf	NA	Inf	-Inf	NA	Inf	-Inf
Biota	Cambrian	561.3	0	0	0	0	0	0	0	0	0	0	0	0	0	0	0	NA	Inf	-Inf	NA	Inf	-Inf	NA	Inf	-Inf	NA	Inf	-Inf
Biota	Cambrian	561.4	0	0	0	0	0	0	0	0	0	0	0	0	0	0	0	NA	Inf	-Inf	NA	Inf	-Inf	NA	Inf	-Inf	NA	Inf	-Inf
Biota	Cambrian	561.5	0	0	0	0	0	0	0	0	0	0	0	0	0	0	0	NA	Inf	-Inf	NA	Inf	-Inf	NA	Inf	-Inf	NA	Inf	-Inf
Biota	Cambrian	561.6	0	0	0	0	0	0	0	0	0	0	0	0	0	0	0	NA	Inf	-Inf	NA	Inf	-Inf	NA	Inf	-Inf	NA	Inf	-Inf
Biota	Cambrian	561.7	0	0	0	0	0	0	0	0	0	0	0	0	0	0	0	NA	Inf	-Inf	NA	Inf	-Inf	NA	Inf	-Inf	NA	Inf	-Inf
Biota	Cambrian	561.8	0	0	0	0	0	0	0	0	0	0	0	0	0	0	0	NA	Inf	-Inf	NA	Inf	-Inf	NA	Inf	-Inf	NA	Inf	-Inf
Biota	Cambrian	561.9	0	0	0	0	0	0	0	0	0	0	0	0	0	0	0	NA	Inf	-Inf	NA	Inf	-Inf	NA	Inf	-Inf	NA	Inf	-Inf
Biota	Cambrian	562	0	0	0	0	0	0	0	0	0	0	0	0	0	0	0	NA	Inf	-Inf	NA	Inf	-Inf	NA	Inf	-Inf	NA	Inf	-Inf
Biota	Cambrian	562.1	0	0	0	0	0	0	0	0	0	0	0	0	0	0	0	NA	Inf	-Inf	NA	Inf	-Inf	NA	Inf	-Inf	NA	Inf	-Inf
Biota	Cambrian	562.2	0	0	0	0	0	0	0	0	0	0	0	0	0	0	0	NA	Inf	-Inf	NA	Inf	-Inf	NA	Inf	-Inf	NA	Inf	-Inf
Biota	Cambrian	562.3	0	0	0	0	0	0	0	0	0	0	0	0	0	0	0	NA	Inf	-Inf	NA	Inf	-Inf	NA	Inf	-Inf	NA	Inf	-Inf
Biota	Cambrian	562.4	0	0	0	0	0	0	0	0	0	0	0	0	0	0	0	NA	Inf	-Inf	NA	Inf	-Inf	NA	Inf	-Inf	NA	Inf	-Inf
Biota	Cambrian	562.5	0	0	0	0	0	0	0	0	0	0	0	0	0	0	0	NA	Inf	-Inf	NA	Inf	-Inf	NA	Inf	-Inf	NA	Inf	-Inf
Biota	Cambrian	562.6	0	0	0	0	0	0	0	0	0	0	0	0	0	0	0	NA	Inf	-Inf	NA	Inf	-Inf	NA	Inf	-Inf	NA	Inf	-Inf
Biota	Cambrian	562.7	0	0	0	0	0	0	0	0	0	0	0	0	0	0	0	NA	Inf	-Inf	NA	Inf	-Inf	NA	Inf	-Inf	NA	Inf	-Inf
Biota	Cambrian	562.8	0	0	0	0	0	0	0	0	0	0	0	0	0	0	0	NA	Inf	-Inf	NA	Inf	-Inf	NA	Inf	-Inf	NA	Inf	-Inf
Biota	Cambrian	562.9	0	0	0	0	0	0	0	0	0	0	0	0	0	0	0	NA	Inf	-Inf	NA	Inf	-Inf	NA	Inf	-Inf	NA	Inf	-Inf
Biota	Cambrian	563	0	0	0	0	0	0	0	0	0	0	0	0	0	0	0	NA	Inf	-Inf	NA	Inf	-Inf	NA	Inf	-Inf	NA	Inf	-Inf
Biota	Cambrian	563.1	0	0	0	0	0	0	0	0	0	0	0	0	0	0	0	NA	Inf	-Inf	NA	Inf	-Inf	NA	Inf	-Inf	NA	Inf	-Inf
Biota	Cambrian	563.2	0	0	0	0	0	0	0	0	0	0	0	0	0	0	0	NA	Inf	-Inf	NA	Inf	-Inf	NA	Inf	-Inf	NA	Inf	-Inf
Biota	Cambrian	563.3	0	0	0	0	0	0	0	0	0	0	0	0	0	0	0	NA	Inf	-Inf	NA	Inf	-Inf	NA	Inf	-Inf	NA	Inf	-Inf
Biota	Cambrian	563.4	0	0	0	0	0	0	0	0	0	0	0	0	0	0	0	NA	Inf	-Inf	NA	Inf	-Inf	NA	Inf	-Inf	NA	Inf	-Inf
Biota	Cambrian	563.5	0	0	0	0	0	0	0	0	0	0	0	0	0	0	0	NA	Inf	-Inf	NA	Inf	-Inf	NA	Inf	-Inf	NA	Inf	-Inf
Biota	Cambrian	563.6	0	0	0	0	0	0	0	0	0	0	0	0	0	0	0	NA	Inf	-Inf	NA	Inf	-Inf	NA	Inf	-Inf	NA	Inf	-Inf
Biota	Cambrian	563.7	0	0	0	0	0	0	0	0	0	0	0	0	0	0	0	NA	Inf	-Inf	NA	Inf	-Inf	NA	Inf	-Inf	NA	Inf	-Inf
Biota	Cambrian	563.8	0	0	0	0	0	0	0	0	0	0	0	0	0	0	0	NA	Inf	-Inf	NA	Inf	-Inf	NA	Inf	-Inf	NA	Inf	-Inf
Biota	Cambrian	563.9	0	0	0	0	0	0	0	0	0	0	0	0	0	0	0	NA	Inf	-Inf	NA	Inf	-Inf	NA	Inf	-Inf	NA	Inf	-Inf
Biota	Cambrian	564	0	0	0	0	0	0	0	0	0	0	0	0	0	0	0	NA	Inf	-Inf	NA	Inf	-Inf	NA	Inf	-Inf	NA	Inf	-Inf
Biota	Cambrian	564.1	0	0	0	0	0	0	0	0	0	0	0	0	0	0	0	NA	Inf	-Inf	NA	Inf	-Inf	NA	Inf	-Inf	NA	Inf	-Inf
Biota	Cambrian	564.2	0	0	0	0	0	0	0	0	0	0	0	0	0	0	0	NA	Inf	-Inf	NA	Inf	-Inf	NA	Inf	-Inf	NA	Inf	-Inf
Biota	Cambrian	564.3	0	0	0	0	0	0	0	0	0	0	0	0	0	0	0	NA	Inf	-Inf	NA	Inf	-Inf	NA	Inf	-Inf	NA	Inf	-Inf
Biota	Cambrian	564.4	0	0	0	0	0	0	0	0	0	0	0	0	0	0	0	NA	Inf	-Inf	NA	Inf	-Inf	NA	Inf	-Inf	NA	Inf	-Inf
Biota	Cambrian	564.5	0	0	0	0	0	0	0	0	0	0	0	0	0	0	0	NA	Inf	-Inf	NA	Inf	-Inf	NA	Inf	-Inf	NA	Inf	-Inf
Biota	Cambrian	564.6	0	0	0	0	0	0	0	0	0	0	0	0	0	0	0	NA	Inf	-Inf	NA	Inf	-Inf	NA	Inf	-Inf	NA	Inf	-Inf
Biota	Cambrian	564.7	0	0	0	0	0	0	0	0	0	0	0	0	0	0	0	NA	Inf	-Inf	NA	Inf	-Inf	NA	Inf	-Inf	NA	Inf	-Inf
Biota	Cambrian	564.8	0	0	0	0	0	0	0	0	0	0	0	0	0	0	0	NA	Inf	-Inf	NA	Inf	-Inf	NA	Inf	-Inf	NA	Inf	-Inf
Biota	Cambrian	564.9	0	0	0	0	0	0	0	0	0	0	0	0	0	0	0	NA	Inf	-Inf	NA	Inf	-Inf	NA	Inf	-Inf	NA	Inf	-Inf
Biota	Cambrian	565	0	0	0	0	0	0	0	0	0	0	0	0	0	0	0	NA	Inf	-Inf	NA	Inf	-Inf	NA	Inf	-Inf	NA	Inf	-Inf
Biota	Cambrian	565.1	0	0	0	0	0	0	0	0	0	0	0	0	0	0	0	NA	Inf	-Inf	NA	Inf	-Inf	NA	Inf	-Inf	NA	Inf	-Inf
Biota	Cambrian	565.2	0	0	0	0	0	0	0	0	0	0	0	0	0	0	0	NA	Inf	-Inf	NA	Inf	-Inf	NA	Inf	-Inf	NA	Inf	-Inf
Biota	Cambrian	565.3	0	0	0	0	0	0	0	0	0	0	0	0	0	0	0	NA	Inf	-Inf	NA	Inf	-Inf	NA	Inf	-Inf	NA	Inf	-Inf
Biota	Cambrian	565.4	0	0	0	0	0	0	0	0	0	0	0	0	0	0	0	NA	Inf	-Inf	NA	Inf	-Inf	NA	Inf	-Inf	NA	Inf	-Inf
Biota	Cambrian	565.5	0	0	0	0	0	0	0	0	0	0	0	0	0	0	0	NA	Inf	-Inf	NA	Inf	-Inf	NA	Inf	-Inf	NA	Inf	-Inf
Biota	Cambrian	565.6	0	0	0	0	0	0	0	0	0	0	0	0	0	0	0	NA	Inf	-Inf	NA	Inf	-Inf	NA	Inf	-Inf	NA	Inf	-Inf
Biota	Cambrian	565.7	0	0	0	0	0	0	0	0	0	0	0	0	0	0	0	NA	Inf	-Inf	NA	Inf	-Inf	NA	Inf	-Inf	NA	Inf	-Inf
Biota	Cambrian	565.8	0	0	0	0	0	0	0	0	0	0	0	0	0	0	0	NA	Inf	-Inf	NA	Inf	-Inf	NA	Inf	-Inf	NA	Inf	-Inf
Biota	Cambrian	565.9	0	0	0	0	0	0	0	0	0	0	0	0	0	0	0	NA	Inf	-Inf	NA	Inf	-Inf	NA	Inf	-Inf	NA	Inf	-Inf
Biota	Cambrian	566	0	0	0	0	0	0	0	0	0	0	0	0	0	0	0	NA	Inf	-Inf	NA	Inf	-Inf	NA	Inf	-Inf	NA	Inf	-Inf
Biota	Cambrian	566.1	0	0	0	0	0	0	0	0	0	0	0	0	0	0	0	NA	Inf	-Inf	NA	Inf	-Inf	NA	Inf	-Inf	NA	Inf	-Inf
Biota	Cambrian	566.2	0	0	0	0	0	0	0	0	0	0	0	0	0	0	0	NA	Inf	-Inf	NA	Inf	-Inf	NA	Inf	-Inf	NA	Inf	-Inf
Biota	Cambrian	566.3	0	0	0	0	0	0	0	0	0	0	0	0	0	0	0	NA	Inf	-Inf	NA	Inf	-Inf	NA	Inf	-Inf	NA	Inf	-Inf
Biota	Cambrian	566.4	0	0	0	0	0	0	0	0	0	0	0	0	0	0	0	NA	Inf	-Inf	NA	Inf	-Inf	NA	Inf	-Inf	NA	Inf	-Inf
Biota	Cambrian	566.5	0	0	0	0	0	0	0	0	0	0	0	0	0	0	0	NA	Inf	-Inf	NA	Inf	-Inf	NA	Inf	-Inf	NA	Inf	-Inf
Biota	Cambrian	566.6	0	0	0	0	0	0	0	0	0	0	0	0	0	0	0	NA	Inf	-Inf	NA	Inf	-Inf	NA	Inf	-Inf	NA	Inf	-Inf
Biota	Cambrian	566.7	0	0	0	0	0	0	0	0	0	0	0	0	0	0	0	NA	Inf	-Inf	NA	Inf	-Inf	NA	Inf	-Inf	NA	Inf	-Inf
Biota	Cambrian	566.8	0	0	0	0	0	0	0	0	0	0	0	0	0	0	0	NA	Inf	-Inf	NA	Inf	-Inf	NA	Inf	-Inf	NA	Inf	-Inf
Biota	Cambrian	566.9	0	0	0	0	0	0	0	0	0	0	0	0	0	0	0	NA	Inf	-Inf	NA	Inf	-Inf	NA	Inf	-Inf	NA	Inf	-Inf
Biota	Cambrian	567	0	0	0	0	0	0	0	0	0	0	0	0	0	0	0	NA	Inf	-Inf	NA	Inf	-Inf	NA	Inf	-Inf	NA	Inf	-Inf
Biota	Cambrian	567.1	0	0	0	0	0	0	0	0	0	0	0	0	0	0	0	NA	Inf	-Inf	NA	Inf	-Inf	NA	Inf	-Inf	NA	Inf	-Inf
Biota	Cambrian	567.2	0	0	0	0	0	0	0	0	0	0	0	0	0	0	0	NA	Inf	-Inf	NA	Inf	-Inf	NA	Inf	-Inf	NA	Inf	-Inf
Biota	Cambrian	567.3	0	0	0	0	0	0	0	0	0	0	0	0	0	0	0	NA	Inf	-Inf	NA	Inf	-Inf	NA	Inf	-Inf	NA	Inf	-Inf
Biota	Cambrian	567.4	0	0	0	0	0	0	0	0	0	0	0	0	0	0	0	NA	Inf	-Inf	NA	Inf	-Inf	NA	Inf	-Inf	NA	Inf	-Inf
Biota	Cambrian	567.5	0	0	0	0	0	0	0	0	0	0	0	0	0	0	0	NA	Inf	-Inf	NA	Inf	-Inf	NA	Inf	-Inf	NA	Inf	-Inf
Biota	Cambrian	567.6	0	0	0	0	0	0	0	0	0	0	0	0	0	0	0	NA	Inf	-Inf	NA	Inf	-Inf	NA	Inf	-Inf	NA	Inf	-Inf
Biota	Cambrian	567.7	0	0	0	0	0	0	0	0	0	0	0	0	0	0	0	NA	Inf	-Inf	NA	Inf	-Inf	NA	Inf	-Inf	NA	Inf	-Inf
Biota	Cambrian	567.8	0	0	0	0	0	0	0	0	0	0	0	0	0	0	0	NA	Inf	-Inf	NA	Inf	-Inf	NA	Inf	-Inf	NA	Inf	-Inf
Biota	Cambrian	567.9	0	0	0	0	0	0	0	0	0	0	0	0	0	0	0	NA	Inf	-Inf	NA	Inf	-Inf	NA	Inf	-Inf	NA	Inf	-Inf
Biota	Cambrian	568	0	0	0	0	0	0	0	0	0	0	0	0	0	0	0	NA	Inf	-Inf	NA	Inf	-Inf	NA	Inf	-Inf	NA	Inf	-Inf
Biota	Cambrian	568.1	0	0	0	0	0	0	0	0	0	0	0	0	0	0	0	NA	Inf	-Inf	NA	Inf	-Inf	NA	Inf	-Inf	NA	Inf	-Inf
Biota	Cambrian	568.2	0	0	0	0	0	0	0	0	0	0	0	0	0	0	0	NA	Inf	-Inf	NA	Inf	-Inf	NA	Inf	-Inf	NA	Inf	-Inf
Biota	Cambrian	568.3	0	0	0	0	0	0	0	0	0	0	0	0	0	0	0	NA	Inf	-Inf	NA	Inf	-Inf	NA	Inf	-Inf	NA	Inf	-Inf
Biota	Cambrian	568.4	0	0	0	0	0	0	0	0	0	0	0	0	0	0	0	NA	Inf	-Inf	NA	Inf	-Inf	NA	Inf	-Inf	NA	Inf	-Inf
Biota	Cambrian	568.5	0	0	0	0	0	0	0	0	0	0	0	0	0	0	0	NA	Inf	-Inf	NA	Inf	-Inf	NA	Inf	-Inf	NA	Inf	-Inf
Biota	Cambrian	568.6	0	0	0	0	0	0	0	0	0	0	0	0	0	0	0	NA	Inf	-Inf	NA	Inf	-Inf	NA	Inf	-Inf	NA	Inf	-Inf
Biota	Cambrian	568.7	0	0	0	0	0	0	0	0	0	0	0	0	0	0	0	NA	Inf	-Inf	NA	Inf	-Inf	NA	Inf	-Inf	NA	Inf	-Inf
Biota	Cambrian	568.8	0	0	0	0	0	0	0	0	0	0	0	0	0	0	0	NA	Inf	-Inf	NA	Inf	-Inf	NA	Inf	-Inf	NA	Inf	-Inf
Biota	Cambrian	568.9	0	0	0	0	0	0	0	0	0	0	0	0	0	0	0	NA	Inf	-Inf	NA	Inf	-Inf	NA	Inf	-Inf	NA	Inf	-Inf
Biota	Cambrian	569	0	0	0	0	0	0	0	0	0	0	0	0	0	0	0	NA	Inf	-Inf	NA	Inf	-Inf	NA	Inf	-Inf	NA	Inf	-Inf
Biota	Cambrian	569.1	0	0	0	0	0	0	0	0	0	0	0	0	0	0	0	NA	Inf	-Inf	NA	Inf	-Inf	NA	Inf	-Inf	NA	Inf	-Inf
Biota	Cambrian	569.2	0	0	0	0	0	0	0	0	0	0	0	0	0	0	0	NA	Inf	-Inf	NA	Inf	-Inf	NA	Inf	-Inf	NA	Inf	-Inf
Biota	Cambrian	569.3	0	0	0	0	0	0	0	0	0	0	0	0	0	0	0	NA	Inf	-Inf	NA	Inf	-Inf	NA	Inf	-Inf	NA	Inf	-Inf
Biota	Cambrian	569.4	0	0	0	0	0	0	0	0	0	0	0	0	0	0	0	NA	Inf	-Inf	NA	Inf	-Inf	NA	Inf	-Inf	NA	Inf	-Inf
Biota	Cambrian	569.5	0	0	0	0	0	0	0	0	0	0	0	0	0	0	0	NA	Inf	-Inf	NA	Inf	-Inf	NA	Inf	-Inf	NA	Inf	-Inf
Biota	Cambrian	569.6	0	0	0	0	0	0	0	0	0	0	0	0	0	0	0	NA	Inf	-Inf	NA	Inf	-Inf	NA	Inf	-Inf	NA	Inf	-Inf
Biota	Cambrian	569.7	0	0	0	0	0	0	0	0	0	0	0	0	0	0	0	NA	Inf	-Inf	NA	Inf	-Inf	NA	Inf	-Inf	NA	Inf	-Inf
Biota	Cambrian	569.8	0	0	0	0	0	0	0	0	0	0	0	0	0	0	0	NA	Inf	-Inf	NA	Inf	-Inf	NA	Inf	-Inf	NA	Inf	-Inf
Biota	Cambrian	569.9	0	0	0	0	0	0	0	0	0	0	0	0	0	0	0	NA	Inf	-Inf	NA	Inf	-Inf	NA	Inf	-Inf	NA	Inf	-Inf
Biota	Cambrian	570	0	0	0	0	0	0	0	0	0	0	0	0	0	0	0	NA	Inf	-Inf	NA	Inf	-Inf	NA	Inf	-Inf	NA	Inf	-Inf
Biota	Cambrian	570.1	0	0	0	0	0	0	0	0	0	0	0	0	0	0	0	NA	Inf	-Inf	NA	Inf	-Inf	NA	Inf	-Inf	NA	Inf	-Inf
Biota	Cambrian	570.2	0	0	0	0	0	0	0	0	0	0	0	0	0	0	0	NA	Inf	-Inf	NA	Inf	-Inf	NA	Inf	-Inf	NA	Inf	-Inf
Biota	Cambrian	570.3	0	0	0	0	0	0	0	0	0	0	0	0	0	0	0	NA	Inf	-Inf	NA	Inf	-Inf	NA	Inf	-Inf	NA	Inf	-Inf
Biota	Cambrian	570.4	0	0	0	0	0	0	0	0	0	0	0	0	0	0	0	NA	Inf	-Inf	NA	Inf	-Inf	NA	Inf	-Inf	NA	Inf	-Inf
Biota	Cambrian	570.5	0	0	0	0	0	0	0	0	0	0	0	0	0	0	0	NA	Inf	-Inf	NA	Inf	-Inf	NA	Inf	-Inf	NA	Inf	-Inf
Biota	Cambrian	570.6	0	0	0	0	0	0	0	0	0	0	0	0	0	0	0	NA	Inf	-Inf	NA	Inf	-Inf	NA	Inf	-Inf	NA	Inf	-Inf
Biota	Cambrian	570.7	0	0	0	0	0	0	0	0	0	0	0	0	0	0	0	NA	Inf	-Inf	NA	Inf	-Inf	NA	Inf	-Inf	NA	Inf	-Inf
Biota	Cambrian	570.8	0	0	0	0	0	0	0	0	0	0	0	0	0	0	0	NA	Inf	-Inf	NA	Inf	-Inf	NA	Inf	-Inf	NA	Inf	-Inf
Biota	Cambrian	570.9	0	0	0	0	0	0	0	0	0	0	0	0	0	0	0	NA	Inf	-Inf	NA	Inf	-Inf	NA	Inf	-Inf	NA	Inf	-Inf
Biota	Cambrian	571	0	0	0	0	0	0	0	0	0	0	0	0	0	0	0	NA	Inf	-Inf	NA	Inf	-Inf	NA	Inf	-Inf	NA	Inf	-Inf
Biota	Cambrian	571.1	0	0	0	0	0	0	0	0	0	0	0	0	0	0	0	NA	Inf	-Inf	NA	Inf	-Inf	NA	Inf	-Inf	NA	Inf	-Inf
Biota	Cambrian	571.2	0	0	0	0	0	0	0	0	0	0	0	0	0	0	0	NA	Inf	-Inf	NA	Inf	-Inf	NA	Inf	-Inf	NA	Inf	-Inf
Biota	Cambrian	571.3	0	0	0	0	0	0	0	0	0	0	0	0	0	0	0	NA	Inf	-Inf	NA	Inf	-Inf	NA	Inf	-Inf	NA	Inf	-Inf
Biota	Cambrian	571.4	0	0	0	0	0	0	0	0	0	0	0	0	0	0	0	NA	Inf	-Inf	NA	Inf	-Inf	NA	Inf	-Inf	NA	Inf	-Inf
Biota	Cambrian	571.5	0	0	0	0	0	0	0	0	0	0	0	0	0	0	0	NA	Inf	-Inf	NA	Inf	-Inf	NA	Inf	-Inf	NA	Inf	-Inf
Biota	Cambrian	571.6	0	0	0	0	0	0	0	0	0	0	0	0	0	0	0	NA	Inf	-Inf	NA	Inf	-Inf	NA	Inf	-Inf	NA	Inf	-Inf
Biota	Cambrian	571.7	0	0	0	0	0	0	0	0	0	0	0	0	0	0	0	NA	Inf	-Inf	NA	Inf	-Inf	NA	Inf	-Inf	NA	Inf	-Inf
Biota	Cambrian	571.8	0	0	0	0	0	0	0	0	0	0	0	0	0	0	0	NA	Inf	-Inf	NA	Inf	-Inf	NA	Inf	-Inf	NA	Inf	-Inf
Biota	Cambrian	571.9	0	0	0	0	0	0	0	0	0	0	0	0	0	0	0	NA	Inf	-Inf	NA	Inf	-Inf	NA	Inf	-Inf	NA	Inf	-Inf
Biota	Cambrian	572	0	0	0	0	0	0	0	0	0	0	0	0	0	0	0	NA	Inf	-Inf	NA	Inf	-Inf	NA	Inf	-Inf	NA	Inf	-Inf
Biota	Cambrian	572.1	0	0	0	0	0	0	0	0	0	0	0	0	0	0	0	NA	Inf	-Inf	NA	Inf	-Inf	NA	Inf	-Inf	NA	Inf	-Inf
Biota	Cambrian	572.2	0	0	0	0	0	0	0	0	0	0	0	0	0	0	0	NA	Inf	-Inf	NA	Inf	-Inf	NA	Inf	-Inf	NA	Inf	-Inf
Biota	Cambrian	572.3	0	0	0	0	0	0	0	0	0	0	0	0	0	0	0	NA	Inf	-Inf	NA	Inf	-Inf	NA	Inf	-Inf	NA	Inf	-Inf
Biota	Cambrian	572.4	0	0	0	0	0	0	0	0	0	0	0	0	0	0	0	NA	Inf	-Inf	NA	Inf	-Inf	NA	Inf	-Inf	NA	Inf	-Inf
Biota	Cambrian	572.5	0	0	0	0	0	0	0	0	0	0	0	0	0	0	0	NA	Inf	-Inf	NA	Inf	-Inf	NA	Inf	-Inf	NA	Inf	-Inf
Biota	Cambrian	572.6	0	0	0	0	0	0	0	0	0	0	0	0	0	0	0	NA	Inf	-Inf	NA	Inf	-Inf	NA	Inf	-Inf	NA	Inf	-Inf
Biota	Cambrian	572.7	0	0	0	0	0	0	0	0	0	0	0	0	0	0	0	NA	Inf	-Inf	NA	Inf	-Inf	NA	Inf	-Inf	NA	Inf	-Inf
Biota	Cambrian	572.8	0	0	0	0	0	0	0	0	0	0	0	0	0	0	0	NA	Inf	-Inf	NA	Inf	-Inf	NA	Inf	-Inf	NA	Inf	-Inf
Biota	Cambrian	572.9	0	0	0	0	0	0	0	0	0	0	0	0	0	0	0	NA	Inf	-Inf	NA	Inf	-Inf	NA	Inf	-Inf	NA	Inf	-Inf
Biota	Cambrian	573	0	0	0	0	0	0	0	0	0	0	0	0	0	0	0	NA	Inf	-Inf	NA	Inf	-Inf	NA	Inf	-Inf	NA	Inf	-Inf
Biota	Cambrian	573.1	0	0	0	0	0	0	0	0	0	0	0	0	0	0	0	NA	Inf	-Inf	NA	Inf	-Inf	NA	Inf	-Inf	NA	Inf	-Inf
Biota	Cambrian	573.2	0	0	0	0	0	0	0	0	0	0	0	0	0	0	0	NA	Inf	-Inf	NA	Inf	-Inf	NA	Inf	-Inf	NA	Inf	-Inf
Biota	Cambrian	573.3	0	0	0	0	0	0	0	0	0	0	0	0	0	0	0	NA	Inf	-Inf	NA	Inf	-Inf	NA	Inf	-Inf	NA	Inf	-Inf
Biota	Cambrian	573.4	0	0	0	0	0	0	0	0	0	0	0	0	0	0	0	NA	Inf	-Inf	NA	Inf	-Inf	NA	Inf	-Inf	NA	Inf	-Inf
Biota	Cambrian	573.5	0	0	0	0	0	0	0	0	0	0	0	0	0	0	0	NA	Inf	-Inf	NA	Inf	-Inf	NA	Inf	-Inf	NA	Inf	-Inf
Biota	Cambrian	573.6	0	0	0	0	0	0	0	0	0	0	0	0	0	0	0	NA	Inf	-Inf	NA	Inf	-Inf	NA	Inf	-Inf	NA	Inf	-Inf
Biota	Cambrian	573.7	0	0	0	0	0	0	0	0	0	0	0	0	0	0	0	NA	Inf	-Inf	NA	Inf	-Inf	NA	Inf	-Inf	NA	Inf	-Inf
Biota	Cambrian	573.8	0	0	0	0	0	0	0	0	0	0	0	0	0	0	0	NA	Inf	-Inf	NA	Inf	-Inf	NA	Inf	-Inf	NA	Inf	-Inf
Biota	Cambrian	573.9	0	0	0	0	0	0	0	0	0	0	0	0	0	0	0	NA	Inf	-Inf	NA	Inf	-Inf	NA	Inf	-Inf	NA	Inf	-Inf
Biota	Cambrian	574	0	0	0	0	0	0	0	0	0	0	0	0	0	0	0	NA	Inf	-Inf	NA	Inf	-Inf	NA	Inf	-Inf	NA	Inf	-Inf
Biota	Cambrian	574.1	0	0	0	0	0	0	0	0	0	0	0	0	0	0	0	NA	Inf	-Inf	NA	Inf	-Inf	NA	Inf	-Inf	NA	Inf	-Inf
Biota	Cambrian	574.2	0	0	0	0	0	0	0	0	0	0	0	0	0	0	0	NA	Inf	-Inf	NA	Inf	-Inf	NA	Inf	-Inf	NA	Inf	-Inf
Biota	Cambrian	574.3	0	0	0	0	0	0	0	0	0	0	0	0	0	0	0	NA	Inf	-Inf	NA	Inf	-Inf	NA	Inf	-Inf	NA	Inf	-Inf
Biota	Cambrian	574.4	0	0	0	0	0	0	0	0	0	0	0	0	0	0	0	NA	Inf	-Inf	NA	Inf	-Inf	NA	Inf	-Inf	NA	Inf	-Inf
Biota	Cambrian	574.5	0	0	0	0	0	0	0	0	0	0	0	0	0	0	0	NA	Inf	-Inf	NA	Inf	-Inf	NA	Inf	-Inf	NA	Inf	-Inf
Biota	Cambrian	574.6	0	0	0	0	0	0	0	0	0	0	0	0	0	0	0	NA	Inf	-Inf	NA	Inf	-Inf	NA	Inf	-Inf	NA	Inf	-Inf
Biota	Cambrian	574.7	0	0	0	0	0	0	0	0	0	0	0	0	0	0	0	NA	Inf	-Inf	NA	Inf	-Inf	NA	Inf	-Inf	NA	Inf	-Inf
Biota	Cambrian	574.8	0	0	0	0	0	0	0	0	0	0	0	0	0	0	0	NA	Inf	-Inf	NA	Inf	-Inf	NA	Inf	-Inf	NA	Inf	-Inf
Biota	Cambrian	574.9	0	0	0	0	0	0	0	0	0	0	0	0	0	0	0	NA	Inf	-Inf	NA	Inf	-Inf	NA	Inf	-Inf	NA	Inf	-Inf
Biota	Cambrian	575	0	0	0	0	0	0	0	0	0	0	0	0	0	0	0	NA	Inf	-Inf	NA	Inf	-Inf	NA	Inf	-Inf	NA	Inf	-Inf
Biota	Cambrian	575.1	0	0	0	0	0	0	0	0	0	0	0	0	0	0	0	NA	Inf	-Inf	NA	Inf	-Inf	NA	Inf	-Inf	NA	Inf	-Inf
Biota	Cambrian	575.2	0	0	0	0	0	0	0	0	0	0	0	0	0	0	0	NA	Inf	-Inf	NA	Inf	-Inf	NA	Inf	-Inf	NA	Inf	-Inf
Biota	Cambrian	575.3	0	0	0	0	0	0	0	0	0	0	0	0	0	0	0	NA	Inf	-Inf	NA	Inf	-Inf	NA	Inf	-Inf	NA	Inf	-Inf
Biota	Cambrian	575.4	0	0	0	0	0	0	0	0	0	0	0	0	0	0	0	NA	Inf	-Inf	NA	Inf	-Inf	NA	Inf	-Inf	NA	Inf	-Inf
Biota	Cambrian	575.5	0	0	0	0	0	0	0	0	0	0	0	0	0	0	0	NA	Inf	-Inf	NA	Inf	-Inf	NA	Inf	-Inf	NA	Inf	-Inf
Biota	Cambrian	575.6	0	0	0	0	0	0	0	0	0	0	0	0	0	0	0	NA	Inf	-Inf	NA	Inf	-Inf	NA	Inf	-Inf	NA	Inf	-Inf
Biota	Cambrian	575.7	0	0	0	0	0	0	0	0	0	0	0	0	0	0	0	NA	Inf	-Inf	NA	Inf	-Inf	NA	Inf	-Inf	NA	Inf	-Inf
Biota	Cambrian	575.8	0	0	0	0	0	0	0	0	0	0	0	0	0	0	0	NA	Inf	-Inf	NA	Inf	-Inf	NA	Inf	-Inf	NA	Inf	-Inf
Biota	Cambrian	575.9	0	0	0	0	0	0	0	0	0	0	0	0	0	0	0	NA	Inf	-Inf	NA	Inf	-Inf	NA	Inf	-Inf	NA	Inf	-Inf
Biota	Cambrian	576	0	0	0	0	0	0	0	0	0	0	0	0	0	0	0	NA	Inf	-Inf	NA	Inf	-Inf	NA	Inf	-Inf	NA	Inf	-Inf
Biota	Cambrian	576.1	0	0	0	0	0	0	0	0	0	0	0	0	0	0	0	NA	Inf	-Inf	NA	Inf	-Inf	NA	Inf	-Inf	NA	Inf	-Inf
Biota	Cambrian	576.2	0	0	0	0	0	0	0	0	0	0	0	0	0	0	0	NA	Inf	-Inf	NA	Inf	-Inf	NA	Inf	-Inf	NA	Inf	-Inf
Biota	Cambrian	576.3	0	0	0	0	0	0	0	0	0	0	0	0	0	0	0	NA	Inf	-Inf	NA	Inf	-Inf	NA	Inf	-Inf	NA	Inf	-Inf
Biota	Cambrian	576.4	0	0	0	0	0	0	0	0	0	0	0	0	0	0	0	NA	Inf	-Inf	NA	Inf	-Inf	NA	Inf	-Inf	NA	Inf	-Inf
Biota	Cambrian	576.5	0	0	0	0	0	0	0	0	0	0	0	0	0	0	0	NA	Inf	-Inf	NA	Inf	-Inf	NA	Inf	-Inf	NA	Inf	-Inf
Biota	Cambrian	576.6	0	0	0	0	0	0	0	0	0	0	0	0	0	0	0	NA	Inf	-Inf	NA	Inf	-Inf	NA	Inf	-Inf	NA	Inf	-Inf
Biota	Cambrian	576.7	0	0	0	0	0	0	0	0	0	0	0	0	0	0	0	NA	Inf	-Inf	NA	Inf	-Inf	NA	Inf	-Inf	NA	Inf	-Inf
Biota	Cambrian	576.8	0	0	0	0	0	0	0	0	0	0	0	0	0	0	0	NA	Inf	-Inf	NA	Inf	-Inf	NA	Inf	-Inf	NA	Inf	-Inf
Biota	Cambrian	576.9	0	0	0	0	0	0	0	0	0	0	0	0	0	0	0	NA	Inf	-Inf	NA	Inf	-Inf	NA	Inf	-Inf	NA	Inf	-Inf
Biota	Cambrian	577	0	0	0	0	0	0	0	0	0	0	0	0	0	0	0	NA	Inf	-Inf	NA	Inf	-Inf	NA	Inf	-Inf	NA	Inf	-Inf
Biota	Cambrian	577.1	0	0	0	0	0	0	0	0	0	0	0	0	0	0	0	NA	Inf	-Inf	NA	Inf	-Inf	NA	Inf	-Inf	NA	Inf	-Inf
Biota	Cambrian	577.2	0	0	0	0	0	0	0	0	0	0	0	0	0	0	0	NA	Inf	-Inf	NA	Inf	-Inf	NA	Inf	-Inf	NA	Inf	-Inf
Biota	Cambrian	577.3	0	0	0	0	0	0	0	0	0	0	0	0	0	0	0	NA	Inf	-Inf	NA	Inf	-Inf	NA	Inf	-Inf	NA	Inf	-Inf
Biota	Cambrian	577.4	0	0	0	0	0	0	0	0	0	0	0	0	0	0	0	NA	Inf	-Inf	NA	Inf	-Inf	NA	Inf	-Inf	NA	Inf	-Inf
Biota	Cambrian	577.5	0	0	0	0	0	0	0	0	0	0	0	0	0	0	0	NA	Inf	-Inf	NA	Inf	-Inf	NA	Inf	-Inf	NA	Inf	-Inf
Biota	Cambrian	577.6	0	0	0	0	0	0	0	0	0	0	0	0	0	0	0	NA	Inf	-Inf	NA	Inf	-Inf	NA	Inf	-Inf	NA	Inf	-Inf
Biota	Cambrian	577.7	0	0	0	0	0	0	0	0	0	0	0	0	0	0	0	NA	Inf	-Inf	NA	Inf	-Inf	NA	Inf	-Inf	NA	Inf	-Inf
Biota	Cambrian	577.8	0	0	0	0	0	0	0	0	0	0	0	0	0	0	0	NA	Inf	-Inf	NA	Inf	-Inf	NA	Inf	-Inf	NA	Inf	-Inf
Biota	Cambrian	577.9	0	0	0	0	0	0	0	0	0	0	0	0	0	0	0	NA	Inf	-Inf	NA	Inf	-Inf	NA	Inf	-Inf	NA	Inf	-Inf
Biota	Cambrian	578	0	0	0	0	0	0	0	0	0	0	0	0	0	0	0	NA	Inf	-Inf	NA	Inf	-Inf	NA	Inf	-Inf	NA	Inf	-Inf
Biota	Cambrian	578.1	0	0	0	0	0	0	0	0	0	0	0	0	0	0	0	NA	Inf	-Inf	NA	Inf	-Inf	NA	Inf	-Inf	NA	Inf	-Inf
Biota	Cambrian	578.2	0	0	0	0	0	0	0	0	0	0	0	0	0	0	0	NA	Inf	-Inf	NA	Inf	-Inf	NA	Inf	-Inf	NA	Inf	-Inf
Biota	Cambrian	578.3	0	0	0	0	0	0	0	0	0	0	0	0	0	0	0	NA	Inf	-Inf	NA	Inf	-Inf	NA	Inf	-Inf	NA	Inf	-Inf
Biota	Cambrian	578.4	0	0	0	0	0	0	0	0	0	0	0	0	0	0	0	NA	Inf	-Inf	NA	Inf	-Inf	NA	Inf	-Inf	NA	Inf	-Inf
Biota	Cambrian	578.5	0	0	0	0	0	0	0	0	0	0	0	0	0	0	0	NA	Inf	-Inf	NA	Inf	-Inf	NA	Inf	-Inf	NA	Inf	-Inf
Biota	Cambrian	578.6	0	0	0	0	0	0	NA	Inf	-Inf	NA	Inf	-Inf	0	0	0	NA	Inf	-Inf	NA	Inf	-Inf	NA	Inf	-Inf	NA	Inf	-Inf
Biota	Cambrian	578.7	0	0	0	0	0	0	NA	Inf	-Inf	NA	Inf	-Inf	0	0	0	NA	Inf	-Inf	NA	Inf	-Inf	NA	Inf	-Inf	NA	Inf	-Inf
Biota	Cambrian	578.8	0	0	0	0	0	0	NA	Inf	-Inf	NA	Inf	-Inf	0	0	0	NA	Inf	-Inf	NA	Inf	-Inf	NA	Inf	-Inf	NA	Inf	-Inf
Biota	Cambrian	578.9	0	0	0	0	0	0	NA	Inf	-Inf	NA	Inf	-Inf	0	0	0	NA	Inf	-Inf	NA	Inf	-Inf	NA	Inf	-Inf	NA	Inf	-Inf
Biota	Cambrian	579	0	0	0	0	0	0	NA	Inf	-Inf	NA	Inf	-Inf	0	0	0	NA	Inf	-Inf	NA	Inf	-Inf	NA	Inf	-Inf	NA	Inf	-Inf
Biota	Cambrian	579.1	0	0	0	0	0	0	NA	Inf	-Inf	NA	Inf	-Inf	0	0	0	NA	Inf	-Inf	NA	Inf	-Inf	NA	Inf	-Inf	NA	Inf	-Inf
Biota	Cambrian	579.2	0	0	0	0	0	0	NA	Inf	-Inf	NA	Inf	-Inf	0	0	0	NA	Inf	-Inf	NA	Inf	-Inf	NA	Inf	-Inf	NA	Inf	-Inf
Biota	Cambrian	579.3	0	0	0	0	0	0	NA	Inf	-Inf	NA	Inf	-Inf	0	0	0	NA	Inf	-Inf	NA	Inf	-Inf	NA	Inf	-Inf	NA	Inf	-Inf
Biota	Cambrian	579.4	0	0	0	0	0	0	NA	Inf	-Inf	NA	Inf	-Inf	0	0	0	NA	Inf	-Inf	NA	Inf	-Inf	NA	Inf	-Inf	NA	Inf	-Inf
Biota	Cambrian	579.5	0	0	0	0	0	0	NA	Inf	-Inf	NA	Inf	-Inf	0	0	0	NA	Inf	-Inf	NA	Inf	-Inf	NA	Inf	-Inf	NA	Inf	-Inf
Biota	Nama	528.7	0	0	0	NA	Inf	-Inf	1	1	1	NA	Inf	-Inf	1	1	1	1	1	1	0	0	0	NA	Inf	-Inf	NA	Inf	-Inf
Biota	Nama	528.8	0	0	0	NA	Inf	-Inf	1	1	1	NA	Inf	-Inf	1	1	1	1	1	1	0	0	0	NA	Inf	-Inf	NA	Inf	-Inf
Biota	Nama	528.9	0	0	0	NA	Inf	-Inf	1	1	1	NA	Inf	-Inf	1	1	1	1	1	1	0	0	0	NA	Inf	-Inf	NA	Inf	-Inf
Biota	Nama	529	0	0	0	NA	Inf	-Inf	1	1	1	NA	Inf	-Inf	1	1	1	1	1	1	0	0	0	NA	Inf	-Inf	NA	Inf	-Inf
Biota	Nama	529.1	0	0	0	NA	Inf	-Inf	1	1	1	NA	Inf	-Inf	1	1	1	1	1	1	0	0	0	NA	Inf	-Inf	NA	Inf	-Inf
Biota	Nama	529.2	0	0	0	NA	Inf	-Inf	1	1	1	NA	Inf	-Inf	1	1	1	1	1	1	0	0	0	NA	Inf	-Inf	NA	Inf	-Inf
Biota	Nama	529.3	0	0	0	NA	Inf	-Inf	1	1	1	NA	Inf	-Inf	1	1	1	1	1	1	0	0	0	NA	Inf	-Inf	NA	Inf	-Inf
Biota	Nama	529.4	0	0	0	NA	Inf	-Inf	1	1	1	NA	Inf	-Inf	1	1	1	1	1	1	0	0	0	NA	Inf	-Inf	NA	Inf	-Inf
Biota	Nama	529.5	0	0	0	NA	Inf	-Inf	1	1	1	NA	Inf	-Inf	1	1	1	1	1	1	0	0	0	NA	Inf	-Inf	NA	Inf	-Inf
Biota	Nama	529.6	0	0	0	NA	Inf	-Inf	1	1	1	NA	Inf	-Inf	1	1	1	1	1	1	0	0	0	NA	Inf	-Inf	NA	Inf	-Inf
Biota	Nama	529.7	0	0	0	0	0	0	0	0	0	1	1	1	1	1	1	0	0	0	0	0	0	NA	Inf	-Inf	0	0	0
Biota	Nama	529.8	0	0	0	0	0	0	0	0	0	1	1	1	1	1	1	0	0	0	0	0	0	NA	Inf	-Inf	0	0	0
Biota	Nama	529.9	0	0	0	0	0	0	0	0	0	1	1	1	1	1	1	0	0	0	0	0	0	NA	Inf	-Inf	0	0	0
Biota	Nama	530	0	0	0	0	0	0	0	0	0	1	1	1	1	1	1	0	0	0	0	0	0	0	0	0	0	0	0
Biota	Nama	530.1	0	0	0	0	0	0	0	0	0	1	1	1	1	1	1	0	0	0	0	0	0	0	0	0	0	0	0
Biota	Nama	530.2	0	0	0	0	0	0	0	0	0	1	1	1	1	1	1	0	0	0	0	0	0	0	0	0	0	0	0
Biota	Nama	530.3	0	0	0	0	0	0	0	0	0	1	1	1	1	1	1	0	0	0	0	0	0	0	0	0	0	0	0
Biota	Nama	530.4	0	0	0	0	0	0	0	0	0	1	1	1	1	1	1	0	0	0	0	0	0	0	0	0	0	0	0
Biota	Nama	530.5	0	0	0	0	0	0	0	0	0	1	1	1	1	1	1	0	0	0	0	0	0	0	0	0	0	0	0
Biota	Nama	530.6	0	0	0	0	0	0	0	0	0	1	1	1	1	1	1	0	0	0	0	0	0	0	0	0	0	0	0
Biota	Nama	530.7	0	0	0	0	0	0	0	0	0	1	1	1	1	1	1	0	0	0	0	0	0	0	0	0	0	0	0
Biota	Nama	530.8	0	0	0	0	0	0	0	0	0	1	1	1	1	1	1	0	0	0	0	0	0	0	0	0	0	0	0
Biota	Nama	530.9	0	0	0	0	0	0	0	0	0	1	1	1	1	1	1	0	0	0	0	0	0	0	0	0	0	0	0
Biota	Nama	531	0	0	0	0	0	0	0	0	0	1	1	1	1	1	1	0	0	0	0	0	0	0	0	0	0	0	0
Biota	Nama	531.1	0	0	0	0	0	0	0	0	0	1	1	1	1	1	1	0	0	0	0	0	0	0	0	0	0	0	0
Biota	Nama	531.2	0	0	0	0	0	0	0	0	0	1	1	1	1	1	1	0	0	0	0	0	0	0	0	0	0	0	0
Biota	Nama	531.3	0	0	0	0	0	0	0	0	0	1	1	1	1	1	1	0	0	0	0	0	0	0	0	0	0	0	0
Biota	Nama	531.4	0	0	0	0	0	0	0	0	0	1	1	1	1	1	1	0	0	0	0	0	0	0	0	0	0	0	0
Biota	Nama	531.5	0	0	0	0	0	0	0	0	0	1	1	1	1	1	1	0	0	0	0	0	0	0	0	0	0	0	0
Biota	Nama	531.6	0	0	0	0	0	0	0	0	0	1	1	1	1	1	1	0	0	0	0	0	0	0	0	0	0	0	0
Biota	Nama	531.7	0	0	0	0	0	0	0	0	0	1	1	1	1	1	1	0	0	0	0	0	0	0	0	0	0	0	0
Biota	Nama	531.8	0	0	0	0	0	0	0	0	0	1	1	1	1	1	1	0	0	0	0	0	0	0	0	0	0	0	0
Biota	Nama	531.9	0	0	0	0	0	0	0	0	0	1	1	1	1	1	1	0	0	0	0	0	0	0	0	0	0	0	0
Biota	Nama	532	0	0	0	0	0	0	0	0	0	1	1	1	1	1	1	0	0	0	0	0	0	0	0	0	0	0	0
Biota	Nama	532.1	0	0	0	0	0	0	0	0	0	1	1	1	1	1	1	0	0	0	0	0	0	0	0	0	0	0	0
Biota	Nama	532.2	0	0	0	0	0	0	0	0	0	1	1	1	1	1	1	0	0	0	0	0	0	0	0	0	0	0	0
Biota	Nama	532.3	0	0	0	0	0	0	1	1	1	1	1	1	2	2	2	0.5	0.5	0.5	0	0	0	0.693147	0.693147	0.693147	0	0	0
Biota	Nama	532.4	0	0	0	0	0	0	1	1	1	1	1	1	2	2	2	0.5	0.5	0.5	0	0	0	0.693147	0.693147	0.693147	0	0	0
Biota	Nama	532.5	0	0	0	0	0	0	1	1	1	1	1	1	2	2	2	0.5	0.5	0.5	0	0	0	0.693147	0.693147	0.693147	0	0	0
Biota	Nama	532.6	0	0	0	0	0	0	1	1	1	1	1	1	2	2	2	0.5	0.5	0.5	0	0	0	0.693147	0.693147	0.693147	0	0	0
Biota	Nama	532.7	0	0	0	0	0	0	1	1	1	1	1	1	2	2	2	0.5	0.5	0.5	0	0	0	0.693147	0.693147	0.693147	0	0	0
Biota	Nama	532.8	0	0	0	0	0	0	1	1	1	1	1	1	2	2	2	0.5	0.5	0.5	0	0	0	0.693147	0.693147	0.693147	0	0	0
Biota	Nama	532.9	0	0	0	0	0	0	1	1	1	1	1	1	2	2	2	0.5	0.5	0.5	0	0	0	0.693147	0.693147	0.693147	0	0	0
Biota	Nama	533	0	0	0	0	0	0	1	1	1	1	1	1	2	2	2	0.5	0.5	0.5	0	0	0	0.693147	0.693147	0.693147	0	0	0
Biota	Nama	533.1	2	2	2	0	0	0	1	1	1	1	1	1	4	4	4	0.75	0.75	0.75	0.5	0.5	0.5	0.693147	0.693147	0.693147	0	0	0
Biota	Nama	533.2	2	2	2	0	0	0	1	1	1	1	1	1	4	4	4	0.75	0.75	0.75	0.5	0.5	0.5	0.693147	0.693147	0.693147	0	0	0
Biota	Nama	533.3	2	2	2	0	0	0	0	0	0	2	2	2	4	4	4	0.5	0.5	0.5	0.5	0.5	0.5	0	0	0	0	0	0
Biota	Nama	533.4	2	2	2	0	0	0	0	0	0	2	2	2	4	4	4	0.5	0.5	0.5	0.5	0.5	0.5	0	0	0	0	0	0
Biota	Nama	533.5	2	2	2	0	0	0	0	0	0	2	2	2	4	4	4	0.5	0.5	0.5	0.5	0.5	0.5	0	0	0	0	0	0
Biota	Nama	533.6	2	2	2	0	0	0	0	0	0	2	2	2	4	4	4	0.5	0.5	0.5	0.5	0.5	0.5	0	0	0	0	0	0
Biota	Nama	533.7	2	2	2	0	0	0	0	0	0	2	2	2	4	4	4	0.5	0.5	0.5	0.5	0.5	0.5	0	0	0	0	0	0
Biota	Nama	533.8	2	2	2	0	0	0	0	0	0	2	2	2	4	4	4	0.5	0.5	0.5	0.5	0.5	0.5	0	0	0	0	0	0
Biota	Nama	533.9	2	2	2	0	0	0	0	0	0	2	2	2	4	4	4	0.5	0.5	0.5	0.5	0.5	0.5	0	0	0	0	0	0
Biota	Nama	534	2	2	2	0	0	0	0	0	0	2	2	2	4	4	4	0.5	0.5	0.5	0.5	0.5	0.5	0	0	0	0	0	0
Biota	Nama	534.1	0	0	0	0	0	0	0	0	0	2	2	2	2	2	2	0	0	0	0	0	0	0	0	0	0	0	0
Biota	Nama	534.2	0	0	0	0	0	0	0.0531	0	1	2	2	2	2.0531	2	3	0.0177	0	0.333333	0	0	0	0.0215302	0	0.405465	0	0	0
Biota	Nama	534.3	0.0029	0	1	0	0	0	0.1141	0	2	2	2	2	2.117	2	4	0.0387333	0	0.5	0.00095	0	0.333333	0.0460987	0	0.693147	0	0	0
Biota	Nama	534.4	0.0096	0	1	0	0	0	1.1766	1	3	2	2	2	3.1862	3	5	0.363867	0.333333	0.6	0.002345	0	0.25	0.455857	0.405465	0.916291	0	0	0
Biota	Nama	534.5	0.0166	0	1	0	0	0	1.2294	1	3	2	2	2	3.246	3	5	0.373393	0.333333	0.6	0.004015	0	0.25	0.470724	0.405465	0.916291	0	0	0
Biota	Nama	534.6	0.0219	0	1	0	0	0	1.277	1	3	2	2	2	3.2989	3	5	0.381823	0.333333	0.6	0.005255	0	0.25	0.484153	0.405465	0.916291	0	0	0
Biota	Nama	534.7	0.029	0	1	0	0	0	1.3232	1	3	2	2	2	3.3522	3	5	0.390173	0.333333	0.6	0.006905	0	0.25	0.497089	0.405465	0.916291	0	0	0
Biota	Nama	534.8	0.0346	0	1	0	0	0	2.1176	2	3	2	2	2	4.1522	4	5	0.51522	0.5	0.6	0.00692	0	0.2	0.719389	0.693147	0.916291	0	0	0
Biota	Nama	534.9	0.0398	0	1	0	0	0	4.1334	4	5	2	2	2	6.1732	6	7	0.674914	0.666667	0.714286	0.00568571	0	0.142857	1.11918	1.09861	1.25276	0	0	0
Biota	Nama	535	0.0464	0	1	0	0	0	4.1459	4	5	2	2	2	6.1923	6	7	0.675824	0.666667	0.714286	0.00662857	0	0.142857	1.1211	1.09861	1.25276	0	0	0
Biota	Nama	535.1	0.0532	0	1	0	0	0	4.159	4	5	2	2	2	6.2122	6	7	0.676771	0.666667	0.714286	0.0076	0	0.142857	1.12312	1.09861	1.25276	0	0	0
Biota	Nama	535.2	0.0599	0	1	0	0	0	4.1193	3	5	2.0531	2	3	6.2323	6	7	0.669162	0.5	0.714286	0.00855714	0	0.142857	1.10366	0.693147	1.25276	0	0	0
Biota	Nama	535.3	0.0554	0	1	1.0089	1	2	5.079	4	6	1.1052	1	3	7.2485	7	8	0.707566	0.5	0.75	0.146457	0.125	0.25	1.74735	0.847298	1.94591	0.666442	0.287682	1.09861
Biota	Nama	535.4	0.0438	0	1	1.0202	1	2	4.0389	3	5	2.1564	2	4	7.2593	7	8	0.561496	0.375	0.625	0.146227	0.125	0.25	1.06572	0.559616	1.25276	0.392854	0.223144	0.693147
Biota	Nama	535.5	0.0381	0	1	1.0256	1	2	3.9996	3	5	2.2038	2	4	7.2671	7	8	0.554921	0.375	0.625	0.14605	0.125	0.25	1.04813	0.559616	1.25276	0.388891	0.223144	0.693147
Biota	Nama	535.6	0.035	0	1	1.0305	1	2	3.9673	3	5	2.2465	2	4	7.2793	7	8	0.549277	0.375	0.625	0.146057	0.125	0.25	1.03275	0.559616	1.25276	0.385336	0.223144	0.693147
Biota	Nama	535.7	0.031	0	1	1.0345	1	2	3.9339	3	5	2.2887	2	4	7.2881	7	8	0.543643	0.375	0.625	0.1459	0.125	0.25	1.01748	0.559616	1.25276	0.381644	0.223144	0.693147
Biota	Nama	535.8	0.0304	0	1	1.0376	1	2	3.1502	3	4	3.08	3	4	7.2982	7	8	0.435171	0.375	0.5	0.146032	0.125	0.25	0.705618	0.559616	0.847298	0.290909	0.223144	0.510826
Biota	Nama	535.9	0.028	0	1	1.0406	1	2	1.1449	1	2	5.0928	5	6	7.3063	7	8	0.159	0.125	0.25	0.145962	0.125	0.25	0.202044	0.154151	0.336472	0.185966	0.154151	0.336472
Biota	Nama	536	0.0249	0	1	1.0427	1	2	1.1441	1	2	5.1032	5	6	7.3149	7	8	0.158359	0.125	0.25	0.145684	0.125	0.25	0.201627	0.154151	0.336472	0.185997	0.154151	0.336472
Biota	Nama	536.1	0.0231	0	1	1.0444	1	2	1.1423	1	2	5.1146	5	6	7.3244	7	8	0.157739	0.125	0.25	0.145502	0.125	0.25	0.201029	0.154151	0.336472	0.185937	0.154151	0.336472
Biota	Nama	536.2	0.021	0	1	1.0466	1	2	1.1369	1	2	5.1258	5	6	7.3303	7	8	0.156696	0.125	0.25	0.145409	0.125	0.25	0.199881	0.154151	0.336472	0.185961	0.154151	0.336472
Biota	Nama	536.3	0.0195	0	1	0.048	0	1	0.1317	0	1	6.1362	6	7	6.3354	6	7	0.0216	0	0.142857	0.00964286	0	0.142857	0.0203016	0	0.154151	0.00739923	0	0.154151
Biota	Nama	536.4	0.0182	0	1	0.0484	0	1	0.1278	0	1	6.1469	6	7	6.3413	6	7	0.0208571	0	0.142857	0.00951429	0	0.142857	0.0197005	0	0.154151	0.00746089	0	0.154151
Biota	Nama	536.5	0.0167	0	1	0.0483	0	1	0.1285	0	1	6.1551	6	7	6.3486	6	7	0.0207429	0	0.142857	0.00928571	0	0.142857	0.0198084	0	0.154151	0.00744548	0	0.154151
Biota	Nama	536.6	0.0165	0	1	0.0481	0	1	0.1216	0	1	6.1657	6	7	6.3519	6	7	0.0197286	0	0.142857	0.00922857	0	0.142857	0.0187447	0	0.154151	0.00741465	0	0.154151
Biota	Nama	536.7	0.016	0	1	0.0483	0	1	0.1193	0	1	6.1743	6	7	6.3579	6	7	0.0193286	0	0.142857	0.00918571	0	0.142857	0.0183902	0	0.154151	0.00744548	0	0.154151
Biota	Nama	536.8	0.0146	0	1	0.0491	0	1	0.1189	0	1	6.1811	6	7	6.3637	6	7	0.0190714	0	0.142857	0.0091	0	0.142857	0.0183285	0	0.154151	0.0075688	0	0.154151
Biota	Nama	536.9	0.0145	0	1	0.0496	0	1	0.1178	0	1	6.1881	6	7	6.37	6	7	0.0189	0	0.142857	0.00915714	0	0.142857	0.018159	0	0.154151	0.00764587	0	0.154151
Biota	Nama	537	0.0135	0	1	0.0501	0	1	0.1172	0	1	6.1972	6	7	6.378	6	7	0.0186714	0	0.142857	0.00908571	0	0.142857	0.0180665	0	0.154151	0.00772295	0	0.154151
Biota	Nama	537.1	0.0134	0	1	0.0511	0	1	0.1112	0	1	6.2058	6	7	6.3815	6	7	0.0178	0	0.142857	0.00921429	0	0.142857	0.0171416	0	0.154151	0.0078771	0	0.154151
Biota	Nama	537.2	0.0132	0	1	0.0509	0	1	0.1115	0	1	6.2118	6	7	6.3874	6	7	0.0178143	0	0.142857	0.00915714	0	0.142857	0.0171878	0	0.154151	0.00784627	0	0.154151
Biota	Nama	537.3	0.0115	0	1	0.0511	0	1	0.1108	0	1	6.2168	6	7	6.3902	6	7	0.0174714	0	0.142857	0.00894286	0	0.142857	0.0170799	0	0.154151	0.0078771	0	0.154151
Biota	Nama	537.4	0.0119	0	1	0.0527	0	1	0.1101	0	1	6.222	6	7	6.3967	6	7	0.0174286	0	0.142857	0.00922857	0	0.142857	0.016972	0	0.154151	0.00812374	0	0.154151
Biota	Nama	537.5	0.0118	0	1	0.0552	0	1	0.1059	0	1	6.2284	6	7	6.4013	6	7	0.0168143	0	0.142857	0.00957143	0	0.142857	0.0163246	0	0.154151	0.00850912	0	0.154151
Biota	Nama	537.6	0.0116	0	1	0.056	0	1	0.1055	0	1	6.2313	6	7	6.4044	6	7	0.0167286	0	0.142857	0.00965714	0	0.142857	0.0162629	0	0.154151	0.00863244	0	0.154151
Biota	Nama	537.7	0.0109	0	1	0.0571	0	1	0.1039	0	1	6.2365	6	7	6.4084	6	7	0.0164	0	0.142857	0.00971429	0	0.142857	0.0160163	0	0.154151	0.008802	0	0.154151
Biota	Nama	537.8	0.01	0	1	0.0574	0	1	0.1019	0	1	6.2426	6	7	6.4119	6	7	0.0159857	0	0.142857	0.00962857	0	0.142857	0.015708	0	0.154151	0.00884825	0	0.154151
Biota	Nama	537.9	0.0096	0	1	0.0581	0	1	0.0996	0	1	6.2478	6	7	6.4151	6	7	0.0156	0	0.142857	0.00967143	0	0.142857	0.0153534	0	0.154151	0.00895615	0	0.154151
Biota	Nama	538	0.0087	0	1	0.0599	0	1	0.0965	0	1	6.2545	6	7	6.4196	6	7	0.0150286	0	0.142857	0.0098	0	0.142857	0.0148755	0	0.154151	0.00923363	0	0.154151
Biota	Nama	538.1	0.0082	0	1	0.0596	0	1	0.0951	0	1	6.2574	6	7	6.4203	6	7	0.0147571	0	0.142857	0.00968571	0	0.142857	0.0146597	0	0.154151	0.00918738	0	0.154151
Biota	Nama	538.2	0.0098	0	1	0.0591	0	1	1.0891	1	2	6.2642	6	7	7.4222	7	8	0.14768	0.125	0.25	0.0086125	0	0.125	0.160601	0.133531	0.287682	0.00911031	0	0.154151
Biota	Nama	538.3	0.0098	0	1	0.0589	0	1	1.0885	1	2	6.2687	6	7	7.4259	7	8	0.147539	0.125	0.25	0.0085875	0	0.125	0.160428	0.133531	0.287682	0.00907948	0	0.154151
Biota	Nama	538.4	0.0086	0	1	0.0605	0	1	1.0861	1	2	6.2716	6	7	7.4268	7	8	0.147073	0.125	0.25	0.0086375	0	0.125	0.160048	0.133531	0.287682	0.00932612	0	0.154151
Biota	Nama	538.5	0.008	0	1	0.0608	0	1	1.0859	1	2	6.2735	6	7	7.4282	7	8	0.146948	0.125	0.25	0.0086	0	0.125	0.159982	0.133531	0.287682	0.00937236	0	0.154151
Biota	Nama	538.6	0.0073	0	1	0.0601	0	1	1.0841	1	2	6.2767	6	7	7.4282	7	8	0.146636	0.125	0.25	0.008425	0	0.125	0.159675	0.133531	0.287682	0.00926446	0	0.154151
Biota	Nama	538.7	0.0073	0	1	0.0591	0	1	1.0802	1	2	6.2813	6	7	7.4279	7	8	0.146154	0.125	0.25	0.0083	0	0.125	0.15906	0.133531	0.287682	0.00911031	0	0.154151
Biota	Nama	538.8	0.0067	0	1	0.06	0	1	1.0778	1	2	6.2845	6	7	7.429	7	8	0.145759	0.125	0.25	0.0083375	0	0.125	0.158673	0.133531	0.287682	0.00924904	0	0.154151
Biota	Nama	538.9	0.0062	0	1	0.0613	0	1	1.0776	1	2	6.2861	6	7	7.4312	7	8	0.145632	0.125	0.25	0.0084375	0	0.125	0.158614	0.133531	0.287682	0.00944944	0	0.154151
Biota	Nama	539	0.0057	0	1	0.0614	0	1	1.0755	1	2	6.2896	6	7	7.4322	7	8	0.145289	0.125	0.25	0.0083875	0	0.125	0.158261	0.133531	0.287682	0.00946485	0	0.154151
Biota	Nama	539.1	0.006	0	1	0.0607	0	1	1.0753	1	2	6.2918	6	7	7.4338	7	8	0.145273	0.125	0.25	0.0083375	0	0.125	0.158189	0.133531	0.287682	0.00935695	0	0.154151
Biota	Nama	539.2	0.0053	0	1	0.0594	0	1	0.0756	0	1	7.2939	7	8	7.4342	7	8	0.0101125	0	0.125	0.0080875	0	0.125	0.010095	0	0.133531	0.00793176	0	0.133531
Biota	Nama	539.3	0.0056	0	1	0.0599	0	1	0.0728	0	1	7.2973	7	8	7.4356	7	8	0.0098	0	0.125	0.0081875	0	0.125	0.00972109	0	0.133531	0.00799853	0	0.133531
Biota	Nama	539.4	0.0055	0	1	0.0574	0	1	0.071	0	1	7.3003	7	8	7.4342	7	8	0.0095625	0	0.125	0.0078625	0	0.125	0.00948073	0	0.133531	0.0076647	0	0.133531
Biota	Nama	539.5	0.0052	0	1	0.0562	0	1	0.069	0	1	7.3032	7	8	7.4336	7	8	0.009275	0	0.125	0.007675	0	0.125	0.00921367	0	0.133531	0.00750446	0	0.133531
Biota	Nama	539.6	0.0057	0	1	0.057	0	1	0.069	0	1	7.3038	7	8	7.4355	7	8	0.0093375	0	0.125	0.0078375	0	0.125	0.00921367	0	0.133531	0.00761129	0	0.133531
Biota	Nama	539.7	0.0062	0	1	0.0582	0	1	0.0681	0	1	7.3033	7	8	7.4358	7	8	0.0092875	0	0.125	0.00805	0	0.125	0.00909349	0	0.133531	0.00777153	0	0.133531
Biota	Nama	539.8	0.0065	0	1	0.0577	0	1	0.0652	0	1	7.3046	7	8	7.434	7	8	0.0089625	0	0.125	0.008025	0	0.125	0.00870625	0	0.133531	0.00770476	0	0.133531
Biota	Nama	539.9	0.0065	0	1	0.0578	0	1	0.0642	0	1	7.3059	7	8	7.4344	7	8	0.0088375	0	0.125	0.0080375	0	0.125	0.00857272	0	0.133531	0.00771811	0	0.133531
Biota	Nama	540	0.0061	0	1	0.059	0	1	0.0649	0	1	7.3061	7	8	7.4361	7	8	0.008875	0	0.125	0.0081375	0	0.125	0.00866619	0	0.133531	0.00787835	0	0.133531
Biota	Nama	540.1	0.006	0	1	0.059	0	1	0.0629	0	1	7.3081	7	8	7.436	7	8	0.0086125	0	0.125	0.008125	0	0.125	0.00839912	0	0.133531	0.00787835	0	0.133531
Biota	Nama	540.2	0.0059	0	1	0.0601	0	1	0.0619	0	1	7.3094	7	8	7.4373	7	8	0.008475	0	0.125	0.00825	0	0.125	0.00826559	0	0.133531	0.00802524	0	0.133531
Biota	Nama	540.3	0.0059	0	1	0.0598	0	1	0.0606	0	1	7.3103	7	8	7.4366	7	8	0.0083125	0	0.125	0.0082125	0	0.125	0.008092	0	0.133531	0.00798518	0	0.133531
Biota	Nama	540.4	0.0055	0	1	0.0602	0	1	0.0605	0	1	7.3111	7	8	7.4373	7	8	0.00825	0	0.125	0.0082125	0	0.125	0.00807865	0	0.133531	0.00803859	0	0.133531
Biota	Nama	540.5	0.0057	0	1	0.0603	0	1	0.0604	0	1	7.3119	7	8	7.4383	7	8	0.0082625	0	0.125	0.00825	0	0.125	0.0080653	0	0.133531	0.00805194	0	0.133531
Biota	Nama	540.6	0.0059	0	1	0.0593	0	1	0.059	0	1	7.3135	7	8	7.4377	7	8	0.0081125	0	0.125	0.00815	0	0.125	0.00787835	0	0.133531	0.00791841	0	0.133531
Biota	Nama	540.7	0.0052	0	1	0.0595	0	1	0.0584	0	1	7.3119	7	8	7.435	7	8	0.00795	0	0.125	0.0080875	0	0.125	0.00779823	0	0.133531	0.00794512	0	0.133531
Biota	Nama	540.8	0.0054	0	1	0.0589	0	1	0.0579	0	1	7.3109	7	8	7.4331	7	8	0.0079125	0	0.125	0.0080375	0	0.125	0.00773147	0	0.133531	0.007865	0	0.133531
Biota	Nama	540.9	0.0051	0	1	0.0592	0	1	0.0554	0	1	7.3109	7	8	7.4306	7	8	0.0075625	0	0.125	0.0080375	0	0.125	0.00739764	0	0.133531	0.00790506	0	0.133531
Biota	Nama	541	0.0046	0	1	0.0584	0	1	0.0532	0	1	7.3126	7	8	7.4288	7	8	0.007225	0	0.125	0.007875	0	0.125	0.00710387	0	0.133531	0.00779823	0	0.133531
Biota	Nama	541.1	0.0046	0	1	0.0584	0	1	0.0521	0	1	7.3126	7	8	7.4277	7	8	0.0070875	0	0.125	0.007875	0	0.125	0.00695699	0	0.133531	0.00779823	0	0.133531
Biota	Nama	541.2	0.0044	0	1	0.0573	0	1	0.0507	0	1	7.314	7	8	7.4264	7	8	0.0068875	0	0.125	0.0077125	0	0.125	0.00677004	0	0.133531	0.00765135	0	0.133531
Biota	Nama	541.3	0.0037	0	1	0.0589	0	1	0.0501	0	1	7.312	7	8	7.4247	7	8	0.006725	0	0.125	0.007825	0	0.125	0.00668992	0	0.133531	0.007865	0	0.133531
Biota	Nama	541.4	0.0036	0	1	0.0593	0	1	0.0491	0	1	7.3123	7	8	7.4243	7	8	0.0065875	0	0.125	0.0078625	0	0.125	0.00655639	0	0.133531	0.00791841	0	0.133531
Biota	Nama	541.5	0.0034	0	1	0.0596	0	1	0.0473	0	1	7.3127	7	8	7.423	7	8	0.0063375	0	0.125	0.007875	0	0.125	0.00631603	0	0.133531	0.00795847	0	0.133531
Biota	Nama	541.6	0.0038	0	1	0.0603	0	1	0.0457	0	1	7.3122	7	8	7.422	7	8	0.0061875	0	0.125	0.0080125	0	0.125	0.00610238	0	0.133531	0.00805194	0	0.133531
Biota	Nama	541.7	0.0044	0	1	0.0594	0	1	0.045	0	1	7.3109	7	8	7.4197	7	8	0.006175	0	0.125	0.007975	0	0.125	0.00600891	0	0.133531	0.00793176	0	0.133531
Biota	Nama	541.8	0.0044	0	1	0.06	0	1	0.0445	0	1	7.3088	7	8	7.4177	7	8	0.0061125	0	0.125	0.00805	0	0.125	0.00594215	0	0.133531	0.00801188	0	0.133531
Biota	Nama	541.9	0.0043	0	1	0.0576	0	1	0.0428	0	1	7.3087	7	8	7.4134	7	8	0.0058875	0	0.125	0.0077375	0	0.125	0.00571514	0	0.133531	0.00769141	0	0.133531
Biota	Nama	542	0.0043	0	1	0.0588	0	1	0.0423	0	1	7.307	7	8	7.4124	7	8	0.005825	0	0.125	0.0078875	0	0.125	0.00564838	0	0.133531	0.00785165	0	0.133531
Biota	Nama	542.1	0.0044	0	1	0.0579	0	1	0.0412	0	1	7.3068	7	8	7.4103	7	8	0.0057	0	0.125	0.0077875	0	0.125	0.00550149	0	0.133531	0.00773147	0	0.133531
Biota	Nama	542.2	0.0044	0	1	0.0589	0	1	0.0401	0	1	7.3058	7	8	7.4092	7	8	0.0055625	0	0.125	0.0079125	0	0.125	0.00535461	0	0.133531	0.007865	0	0.133531
Biota	Nama	542.3	0.0042	0	1	0.0579	0	1	0.0396	0	1	7.3042	7	8	7.4059	7	8	0.005475	0	0.125	0.0077625	0	0.125	0.00528784	0	0.133531	0.00773147	0	0.133531
Biota	Nama	542.4	0.0035	0	1	0.0584	0	1	0.0397	0	1	7.303	7	8	7.4046	7	8	0.0054	0	0.125	0.0077375	0	0.125	0.0053012	0	0.133531	0.00779823	0	0.133531
Biota	Nama	542.5	0.0042	0	1	0.0589	0	1	0.0385	0	1	7.3011	7	8	7.4027	7	8	0.0053375	0	0.125	0.0078875	0	0.125	0.00514096	0	0.133531	0.007865	0	0.133531
Biota	Nama	542.6	0.0041	0	1	0.0586	0	1	0.0383	0	1	7.2993	7	8	7.4003	7	8	0.0053	0	0.125	0.0078375	0	0.125	0.00511425	0	0.133531	0.00782494	0	0.133531
Biota	Nama	542.7	0.0036	0	1	0.0594	0	1	0.0368	0	1	7.2965	7	8	7.3963	7	8	0.00505	0	0.125	0.007875	0	0.125	0.00491396	0	0.133531	0.00793176	0	0.133531
Biota	Nama	542.8	0.0033	0	1	0.0591	0	1	0.0367	0	1	7.2942	7	8	7.3933	7	8	0.005	0	0.125	0.0078	0	0.125	0.0049006	0	0.133531	0.00789171	0	0.133531
Biota	Nama	542.9	0.0039	0	1	1.061	1	2	0.0368	0	1	6.2905	6	7	7.3922	7	8	0.0050875	0	0.125	0.143966	0.125	0.25	0.00567275	0	0.154151	0.156306	0.133531	0.287682
Biota	Nama	543	0.0035	0	1	1.0629	1	2	0.0363	0	1	6.2864	6	7	7.3891	7	8	0.004975	0	0.125	0.144209	0.125	0.25	0.00559567	0	0.154151	0.156644	0.133531	0.287682
Biota	Nama	543.1	0.0038	0	1	1.0643	1	2	0.0362	0	1	6.2837	6	7	7.388	7	8	0.005	0	0.125	0.144441	0.125	0.25	0.00558025	0	0.154151	0.156887	0.133531	0.287682
Biota	Nama	543.2	0.0044	0	1	1.0643	1	2	0.0349	0	1	6.2816	6	7	7.3852	7	8	0.0049125	0	0.125	0.144566	0.125	0.25	0.00537986	0	0.154151	0.15693	0.133531	0.287682
Biota	Nama	543.3	0.0043	0	1	1.0659	1	2	0.0345	0	1	6.2779	6	7	7.3826	7	8	0.00485	0	0.125	0.1448	0.125	0.25	0.0053182	0	0.154151	0.15722	0.133531	0.287682
Biota	Nama	543.4	0.0039	0	1	1.0676	1	2	0.0337	0	1	6.2751	6	7	7.3803	7	8	0.0047	0	0.125	0.145004	0.125	0.25	0.00519488	0	0.154151	0.157505	0.133531	0.287682
Biota	Nama	543.5	0.0036	0	1	1.0667	1	2	0.0333	0	1	6.2729	6	7	7.3765	7	8	0.0046125	0	0.125	0.144921	0.125	0.25	0.00513322	0	0.154151	0.15743	0.133531	0.287682
Biota	Nama	543.6	0.0031	0	1	1.066	1	2	0.0318	0	1	6.2716	6	7	7.3725	7	8	0.0043625	0	0.125	0.144843	0.125	0.25	0.00490199	0	0.154151	0.157364	0.133531	0.287682
Biota	Nama	543.7	0.0033	0	1	1.0661	1	2	0.0305	0	1	6.2672	6	7	7.3671	7	8	0.004225	0	0.125	0.144977	0.125	0.25	0.0047016	0	0.154151	0.157468	0.133531	0.287682
Biota	Nama	543.8	0.004	0	1	1.0659	1	2	0.0279	0	1	6.265	6	7	7.3628	7	8	0.0039875	0	0.125	0.145116	0.125	0.25	0.0043008	0	0.154151	0.157486	0.133531	0.287682
Biota	Nama	543.9	0.0034	0	1	0.065	0	1	0.027	0	1	6.2623	6	7	6.3577	6	7	0.00434286	0	0.142857	0.00977143	0	0.142857	0.00416207	0	0.154151	0.0100198	0	0.154151
Biota	Nama	544	0.0034	0	1	0.0641	0	1	0.0265	0	1	6.2586	6	7	6.3526	6	7	0.00427143	0	0.142857	0.00964286	0	0.142857	0.00408499	0	0.154151	0.00988106	0	0.154151
Biota	Nama	544.1	0.0033	0	1	0.0633	0	1	0.0249	0	1	6.2566	6	7	6.3481	6	7	0.00402857	0	0.142857	0.00951429	0	0.142857	0.00383835	0	0.154151	0.00975774	0	0.154151
Biota	Nama	544.2	0.0031	0	1	0.0638	0	1	0.0256	0	1	6.2527	6	7	6.3452	6	7	0.0041	0	0.142857	0.00955714	0	0.142857	0.00394626	0	0.154151	0.00983481	0	0.154151
Biota	Nama	544.3	0.0028	0	1	0.0622	0	1	0.0263	0	1	6.2502	6	7	6.3415	6	7	0.00415714	0	0.142857	0.00928571	0	0.142857	0.00405416	0	0.154151	0.00958817	0	0.154151
Biota	Nama	544.4	0.0027	0	1	0.0617	0	1	0.0266	0	1	6.2471	6	7	6.3381	6	7	0.00418571	0	0.142857	0.0092	0	0.142857	0.00410041	0	0.154151	0.0095111	0	0.154151
Biota	Nama	544.5	0.003	0	1	0.0615	0	1	0.0248	0	1	6.2447	6	7	6.334	6	7	0.00397143	0	0.142857	0.00921429	0	0.142857	0.00382294	0	0.154151	0.00948027	0	0.154151
Biota	Nama	544.6	0.0027	0	1	0.0627	0	1	0.0235	0	1	6.2407	6	7	6.3296	6	7	0.00374286	0	0.142857	0.00934286	0	0.142857	0.00362254	0	0.154151	0.00966525	0	0.154151
Biota	Nama	544.7	0.0028	0	1	0.0622	0	1	0.0241	0	1	6.2355	6	7	6.3246	6	7	0.00384286	0	0.142857	0.00928571	0	0.142857	0.00371503	0	0.154151	0.00958817	0	0.154151
Biota	Nama	544.8	0.0032	0	1	0.0837	0	2	0.0236	0	1	6.2092	5	7	6.3197	6	7	0.00382857	0	0.142857	0.0128167	0	0.285714	0.00366331	0	0.182322	0.0134292	0	0.336472
Biota	Nama	544.9	0.0031	0	1	0.1139	0	2	0.0235	0	1	6.1754	5	7	6.3159	6	7	0.0038	0	0.142857	0.0176071	0	0.285714	0.00367043	0	0.182322	0.0187353	0	0.336472
Biota	Nama	545	0.003	0	1	0.1442	0	2	0.0234	0	1	6.1409	5	7	6.3115	6	7	0.00377143	0	0.142857	0.0224095	0	0.285714	0.00368037	0	0.182322	0.0240653	0	0.336472
Biota	Nama	545.1	0.0031	0	1	0.1706	0	2	0.0227	0	1	6.1109	5	7	6.3073	6	7	0.00368571	0	0.142857	0.0265952	0	0.285714	0.00358655	0	0.182322	0.0286757	0	0.336472
Biota	Nama	545.2	0.0027	0	1	0.1952	0	2	0.0209	0	1	6.0831	5	7	6.3019	6	7	0.00337143	0	0.142857	0.0304643	0	0.285714	0.00332598	0	0.182322	0.0330228	0	0.336472
Biota	Nama	545.3	0.0022	0	1	0.2267	0	2	0.0203	0	1	6.0498	5	7	6.299	6	7	0.00321429	0	0.142857	0.0354	0	0.285714	0.00324194	0	0.182322	0.0385434	0	0.336472
Biota	Nama	545.4	0.0021	0	1	0.2565	0	2	0.0189	0	1	6.0172	5	7	6.2947	6	7	0.003	0	0.142857	0.0401619	0	0.285714	0.00304022	0	0.182322	0.0438442	0	0.336472
Biota	Nama	545.5	0.0028	0	1	0.2847	0	2	0.0174	0	1	5.9848	5	7	6.2897	6	7	0.00288571	0	0.142857	0.0447667	0	0.285714	0.00281744	0	0.182322	0.0488363	0	0.336472
Biota	Nama	545.6	0.0029	0	1	0.3117	0	2	0.0171	0	1	5.9525	5	7	6.2842	6	7	0.00285714	0	0.142857	0.0491405	0	0.285714	0.00277965	0	0.182322	0.0536604	0	0.336472
Biota	Nama	545.7	0.0033	0	1	0.3364	0	2	0.0172	0	1	5.9232	5	7	6.2801	6	7	0.00292857	0	0.142857	0.0532238	0	0.285714	0.0028007	0	0.182322	0.0581018	0	0.336472
Biota	Nama	545.8	0.0032	0	1	0.3466	0	2	0.0164	0	1	5.8862	5	7	6.2524	5	7	0.00281667	0	0.166667	0.0548619	0	0.285714	0.00268301	0	0.182322	0.0599333	0	0.336472
Biota	Nama	545.9	0.0033	0	1	0.3433	0	2	0.0165	0	1	5.8556	5	7	6.2187	5	7	0.00286429	0	0.166667	0.0544643	0	0.285714	0.00270688	0	0.182322	0.0594359	0	0.336472
Biota	Nama	546	0.0028	0	1	0.3413	0	2	0.0158	0	1	5.823	5	7	6.1829	5	7	0.00270714	0	0.166667	0.0541667	0	0.285714	0.00261024	0	0.182322	0.0592177	0	0.336472
Biota	Nama	546.1	0.003	0	1	0.3466	0	2	0.0146	0	1	5.787	5	7	6.1512	5	7	0.00256429	0	0.166667	0.0551881	0	0.285714	0.00242244	0	0.182322	0.0602995	0	0.336472
Biota	Nama	546.2	0.0026	0	1	0.3535	0	2	0.0154	0	1	5.7505	5	7	6.122	5	7	0.00262143	0	0.166667	0.0563262	0	0.285714	0.00256267	0	0.182322	0.0615998	0	0.336472
Biota	Nama	546.3	0.0026	0	1	0.3526	0	2	0.0148	0	1	5.7175	5	7	6.0875	5	7	0.00254048	0	0.166667	0.0562357	0	0.285714	0.00246736	0	0.182322	0.0615117	0	0.336472
Biota	Nama	546.4	0.0026	0	1	0.3564	0	2	0.0149	0	1	5.6797	5	7	6.0536	5	7	0.00256429	0	0.166667	0.0569333	0	0.285714	0.00249686	0	0.182322	0.0622665	0	0.336472
Biota	Nama	546.5	0.003	0	1	0.3581	0	2	0.015	0	1	5.6441	5	7	6.0202	5	7	0.00265238	0	0.166667	0.0573738	0	0.285714	0.00253763	0	0.182322	0.0627004	0	0.336472
Biota	Nama	546.6	0.003	0	1	0.3717	0	3	0.0155	0	1	5.5979	4	7	5.9881	5	7	0.00274762	0	0.166667	0.0597152	0	0.428571	0.0026385	0	0.223144	0.0654437	0	0.559616
Biota	Nama	546.7	0.003	0	1	0.3864	0	3	0.0139	0	1	5.554	4	7	5.9573	5	7	0.00251667	0	0.166667	0.0622	0	0.428571	0.00238594	0	0.223144	0.0683575	0	0.559616
Biota	Nama	546.8	0.0031	0	1	0.3996	0	3	0.0138	0	1	5.503	4	7	5.9195	5	7	0.00252857	0	0.166667	0.0646619	0	0.428571	0.00238588	0	0.223144	0.0712524	0	0.559616
Biota	Nama	546.9	0.0038	0	1	0.4167	0	3	0.0123	0	1	5.4554	4	7	5.8882	5	7	0.00242143	0	0.166667	0.0677614	0	0.428571	0.00211268	0	0.223144	0.0747754	0	0.559616
Biota	Nama	547	0.004	0	1	0.4323	0	3	0.012	0	1	5.4065	4	7	5.8548	5	7	0.00242143	0	0.166667	0.0706419	0	0.428571	0.00210122	0	0.223144	0.0781658	0	0.559616
Biota	Nama	547.1	0.0038	0	1	0.4547	0	3	0.0126	0	1	5.3469	4	7	5.818	5	7	0.0025119	0	0.166667	0.0747176	0	0.428571	0.00223131	0	0.223144	0.083027	0	0.559616
Biota	Nama	547.2	0.0037	0	1	0.4721	0	3	0.0115	0	1	5.2938	4	7	5.7811	5	7	0.00232857	0	0.166667	0.0779695	0	0.428571	0.00205864	0	0.223144	0.0869468	0	0.559616
Biota	Nama	547.3	0.0032	0	1	0.4925	0	3	0.0114	0	1	5.2398	4	7	5.7469	5	7	0.00224286	0	0.166667	0.0817024	0	0.428571	0.00206927	0	0.223144	0.0915128	0	0.559616
Biota	Nama	547.4	0.0027	0	1	0.5355	0	4	0.0114	0	1	5.1591	3	7	5.7087	5	7	0.00219286	0	0.166667	0.089631	0	0.571429	0.00210785	0	0.223144	0.10127	0	0.847298
Biota	Nama	547.5	0.0032	0	1	0.6569	0	4	0.0109	0	1	5.0022	2	7	5.6732	5	7	0.00219762	0	0.166667	0.111592	0	0.6	0.00205801	0	0.287682	0.128395	0	0.916291
Biota	Nama	547.6	0.0033	0	1	0.7703	0	4	0.0097	0	1	4.8431	2	7	5.6264	4	7	0.00203429	0	0.2	0.132607	0	0.666667	0.00188255	0	0.287682	0.155201	0	1.09861
Biota	Nama	547.7	0.0031	0	1	0.8858	0	5	0.0094	0	1	4.6821	2	7	5.5804	4	7	0.00195333	0	0.2	0.154549	0	0.714286	0.00188446	0	0.287682	0.183491	0	1.25276
Biota	Nama	547.8	0.0033	0	1	1.0044	0	5	0.0088	0	1	4.5124	2	7	5.5289	4	7	0.00190333	0	0.2	0.177436	0	0.714286	0.00182906	0	0.405465	0.213556	0	1.25276
Biota	Nama	547.9	0.0036	0	1	1.1219	0	5	0.0074	0	1	4.3458	2	7	5.4787	4	7	0.00175762	0	0.2	0.200471	0	0.714286	0.0016126	0	0.405465	0.244252	0	1.25276
Biota	Nama	548	0.004	0	1	1.2468	0	5	0.0067	0	1	4.1717	2	7	5.4292	4	7	0.00170714	0	0.2	0.225152	0	0.714286	0.00150692	0	0.405465	0.278691	0	1.25276
Biota	Nama	548.1	0.0037	0	1	1.364	0	5	0.0065	0	1	3.9955	2	7	5.3697	4	7	0.00163857	0	0.2	0.24928	0	0.714286	0.00152893	0	0.405465	0.313329	0	1.25276
Biota	Nama	548.2	0.004	0	1	1.4874	0	5	0.006	0	1	3.8179	2	6	5.3153	4	7	0.00162476	0	0.2	0.274818	0	0.714286	0.00148449	0	0.405465	0.350903	0	1.25276
Biota	Nama	548.3	0.0037	0	1	1.5807	0	5	0.0054	0	1	3.6705	2	6	5.2603	4	7	0.00150048	0	0.2	0.295805	0	0.714286	0.00139741	0	0.405465	0.382231	0	1.25276
Biota	Nama	548.4	0.0035	0	1	1.6542	0	5	0.0049	0	1	3.5163	2	6	5.1789	3	7	0.00139429	0	0.2	0.314478	0	0.714286	0.0012982	0	0.405465	0.410315	0	1.25276
Biota	Nama	548.5	0.0027	0	1	1.6435	0	5	0.0044	0	1	3.3696	2	6	5.0202	2	7	0.00121667	0	0.25	0.321296	0	0.714286	0.00121473	0	0.405465	0.421278	0	1.25276
Biota	Nama	548.6	0.0028	0	1	1.6377	0	5	0.0037	0	1	3.2151	2	6	4.8593	2	7	0.00115024	0	0.25	0.329113	0	0.714286	0.0010667	0	0.405465	0.433782	0	1.25276
Biota	Nama	548.7	0.0026	0	1	1.6283	0	5	0.0028	0	1	3.0632	2	6	4.6969	2	7	0.000989048	0	0.25	0.33669	0	0.714286	0.000842894	0	0.405465	0.445704	0	1.25276
Biota	Nama	548.8	0.0025	0	1	1.6204	0	5	0.0025	0	1	2.9008	2	6	4.5262	2	7	0.00093619	0	0.25	0.34574	0	0.714286	0.000798265	0	0.405465	0.459332	0	1.25276
Biota	Nama	548.9	0.0024	0	1	1.6128	0	5	0.0024	0	1	2.7404	2	6	4.358	2	7	0.000935238	0	0.333333	0.355237	0	0.714286	0.000837101	0	0.405465	0.473738	0	1.25276
Biota	Nama	549	0.0021	0	1	1.5977	0	5	0.0021	0	1	2.5807	2	5	4.1826	2	7	0.000854286	0	0.333333	0.363406	0	0.714286	0.000745472	0	0.405465	0.485495	0	1.25276
Biota	Nama	549.1	0.0017	0	1	1.4987	0	4	0.0018	0	1	2.5033	2	5	4.0055	2	7	0.000724286	0	0.333333	0.351759	0	0.666667	0.000652714	0	0.405465	0.467714	0	1.09861
Biota	Nama	549.2	0.0016	0	1	1.3724	0	4	0.0013	0	1	2.4515	2	5	3.8268	2	6	0.000608333	0	0.333333	0.33294	0	0.666667	0.000449981	0	0.405465	0.439258	0	1.09861
Biota	Nama	549.3	0.0017	0	1	1.279	0	4	0.001	0	1	2.3969	2	5	3.6786	2	6	0.000588333	0	0.333333	0.318267	0	0.666667	0.00034012	0	0.405465	0.41791	0	1.09861
Biota	Nama	549.4	0.0018	0	1	1.1765	0	4	0.0003	0	1	2.3447	2	4	3.5233	2	6	0.000478333	0	0.333333	0.30139	0	0.666667	0.000109861	0	0.405465	0.393301	0	1.09861
Biota	Nama	549.5	0.0017	0	1	2.0815	1	5	0	0	0	1.2925	1	2	3.3757	2	6	0.0004	0	0.333333	0.602845	0.333333	0.833333	0	0	0	0.977975	0.405465	1.79176
Biota	Nama	549.6	0.0016	0	1	1.9488	1	5	0	0	0	1.27	1	2	3.2204	2	6	0.000383333	0	0.333333	0.590532	0.333333	0.833333	0	0	0	0.945617	0.405465	1.79176
Biota	Nama	549.7	0.0016	0	1	2.8199	2	6	0	0	0	0.2461	0	1	3.0676	2	6	0.000406667	0	0.333333	0.929207	0.666667	1	0	0	0	1.26053	1.09861	1.79176
Biota	Nama	549.8	0.0011	0	1	2.6833	2	5	0	0	0	0.22	0	1	2.9044	2	6	0.000293333	0	0.333333	0.934157	0.666667	1	0	0	0	1.21838	1.09861	1.79176
Biota	Nama	549.9	0.0009	0	1	2.5467	2	5	0	0	0	0.1961	0	1	2.7437	2	6	0.000256667	0	0.333333	0.9395	0.666667	1	0	0	0	1.18525	1.09861	1.79176
Biota	Nama	550	0.0006	0	1	2.411	2	5	0	0	0	0.1718	0	1	2.5834	2	5	0.00017	0	0.333333	0.945157	0.666667	1	0	0	0	1.14725	1.09861	1.60944
Biota	Nama	550.1	0.0003	0	1	2.3589	2	5	0	0	0	0.1462	0	1	2.5054	2	5	8.33333e-05	0	0.333333	0.95269	0.666667	1	0	0	0	1.13213	1.09861	1.60944
Biota	Nama	550.2	0.0002	0	1	2.3299	2	5	0	0	0	0.1229	0	1	2.453	2	5	5.83333e-05	0	0.333333	0.959913	0.666667	1	0	0	0	1.12337	1.09861	1.60944
Biota	Nama	550.3	0.0001	0	1	2.2994	2	5	0	0	0	0.0985	0	1	2.398	2	5	3.33333e-05	0	0.333333	0.967663	0.666667	1	0	0	0	1.11607	1.09861	1.60944
Biota	Nama	550.4	0	0	0	2.2689	2	4	0	0	0	0.0761	0	1	2.345	2	4	0	0	0	0.974792	0.666667	1	0	0	0	1.10579	1.09861	1.38629
Biota	Nama	550.5	0	0	0	1.2414	1	2	0	0	0	0.0511	0	1	1.2925	1	2	0	0	0	0.97445	0.5	1	0	0	0	0.693147	0.693147	0.693147
Biota	Nama	550.6	0	0	0	1.2438	1	2	0	0	0	0.0262	0	1	1.27	1	2	0	0	0	0.9869	0.5	1	0	0	0	0.693147	0.693147	0.693147
Biota	Nama	550.7	0	0	0	0.2461	0	1	0	0	0	0	0	0	0.2461	0	1	0	0	0	1	1	1	NA	Inf	-Inf	NA	Inf	-Inf
Biota	Nama	550.8	0	0	0	0.22	0	1	0	0	0	0	0	0	0.22	0	1	0	0	0	1	1	1	NA	Inf	-Inf	NA	Inf	-Inf
Biota	Nama	550.9	0	0	0	0.1961	0	1	0	0	0	0	0	0	0.1961	0	1	0	0	0	1	1	1	NA	Inf	-Inf	NA	Inf	-Inf
Biota	Nama	551	0	0	0	0.1718	0	1	0	0	0	0	0	0	0.1718	0	1	0	0	0	1	1	1	NA	Inf	-Inf	NA	Inf	-Inf
Biota	Nama	551.1	0	0	0	0.1462	0	1	0	0	0	0	0	0	0.1462	0	1	0	0	0	1	1	1	NA	Inf	-Inf	NA	Inf	-Inf
Biota	Nama	551.2	0	0	0	0.1229	0	1	0	0	0	0	0	0	0.1229	0	1	0	0	0	1	1	1	NA	Inf	-Inf	NA	Inf	-Inf
Biota	Nama	551.3	0	0	0	0.0985	0	1	0	0	0	0	0	0	0.0985	0	1	0	0	0	1	1	1	NA	Inf	-Inf	NA	Inf	-Inf
Biota	Nama	551.4	0	0	0	0.0761	0	1	0	0	0	0	0	0	0.0761	0	1	0	0	0	1	1	1	NA	Inf	-Inf	NA	Inf	-Inf
Biota	Nama	551.5	0	0	0	0.0511	0	1	0	0	0	0	0	0	0.0511	0	1	0	0	0	1	1	1	NA	Inf	-Inf	NA	Inf	-Inf
Biota	Nama	551.6	0	0	0	0.0262	0	1	0	0	0	0	0	0	0.0262	0	1	0	0	0	1	1	1	NA	Inf	-Inf	NA	Inf	-Inf
Biota	Nama	551.7	0	0	0	0	0	0	0	0	0	0	0	0	0	0	0	NA	Inf	-Inf	NA	Inf	-Inf	NA	Inf	-Inf	NA	Inf	-Inf
Biota	Nama	551.8	0	0	0	0	0	0	0	0	0	0	0	0	0	0	0	NA	Inf	-Inf	NA	Inf	-Inf	NA	Inf	-Inf	NA	Inf	-Inf
Biota	Nama	551.9	0	0	0	0	0	0	0	0	0	0	0	0	0	0	0	NA	Inf	-Inf	NA	Inf	-Inf	NA	Inf	-Inf	NA	Inf	-Inf
Biota	Nama	552	0	0	0	0	0	0	0	0	0	0	0	0	0	0	0	NA	Inf	-Inf	NA	Inf	-Inf	NA	Inf	-Inf	NA	Inf	-Inf
Biota	Nama	552.1	0	0	0	0	0	0	0	0	0	0	0	0	0	0	0	NA	Inf	-Inf	NA	Inf	-Inf	NA	Inf	-Inf	NA	Inf	-Inf
Biota	Nama	552.2	0	0	0	0	0	0	0	0	0	0	0	0	0	0	0	NA	Inf	-Inf	NA	Inf	-Inf	NA	Inf	-Inf	NA	Inf	-Inf
Biota	Nama	552.3	0	0	0	0	0	0	0	0	0	0	0	0	0	0	0	NA	Inf	-Inf	NA	Inf	-Inf	NA	Inf	-Inf	NA	Inf	-Inf
Biota	Nama	552.4	0	0	0	0	0	0	0	0	0	0	0	0	0	0	0	NA	Inf	-Inf	NA	Inf	-Inf	NA	Inf	-Inf	NA	Inf	-Inf
Biota	Nama	552.5	0	0	0	0	0	0	0	0	0	0	0	0	0	0	0	NA	Inf	-Inf	NA	Inf	-Inf	NA	Inf	-Inf	NA	Inf	-Inf
Biota	Nama	552.6	0	0	0	0	0	0	0	0	0	0	0	0	0	0	0	NA	Inf	-Inf	NA	Inf	-Inf	NA	Inf	-Inf	NA	Inf	-Inf
Biota	Nama	552.7	0	0	0	0	0	0	0	0	0	0	0	0	0	0	0	NA	Inf	-Inf	NA	Inf	-Inf	NA	Inf	-Inf	NA	Inf	-Inf
Biota	Nama	552.8	0	0	0	0	0	0	0	0	0	0	0	0	0	0	0	NA	Inf	-Inf	NA	Inf	-Inf	NA	Inf	-Inf	NA	Inf	-Inf
Biota	Nama	552.9	0	0	0	0	0	0	0	0	0	0	0	0	0	0	0	NA	Inf	-Inf	NA	Inf	-Inf	NA	Inf	-Inf	NA	Inf	-Inf
Biota	Nama	553	0	0	0	0	0	0	0	0	0	0	0	0	0	0	0	NA	Inf	-Inf	NA	Inf	-Inf	NA	Inf	-Inf	NA	Inf	-Inf
Biota	Nama	553.1	0	0	0	0	0	0	0	0	0	0	0	0	0	0	0	NA	Inf	-Inf	NA	Inf	-Inf	NA	Inf	-Inf	NA	Inf	-Inf
Biota	Nama	553.2	0	0	0	0	0	0	0	0	0	0	0	0	0	0	0	NA	Inf	-Inf	NA	Inf	-Inf	NA	Inf	-Inf	NA	Inf	-Inf
Biota	Nama	553.3	0	0	0	0	0	0	0	0	0	0	0	0	0	0	0	NA	Inf	-Inf	NA	Inf	-Inf	NA	Inf	-Inf	NA	Inf	-Inf
Biota	Nama	553.4	0	0	0	0	0	0	0	0	0	0	0	0	0	0	0	NA	Inf	-Inf	NA	Inf	-Inf	NA	Inf	-Inf	NA	Inf	-Inf
Biota	Nama	553.5	0	0	0	0	0	0	0	0	0	0	0	0	0	0	0	NA	Inf	-Inf	NA	Inf	-Inf	NA	Inf	-Inf	NA	Inf	-Inf
Biota	Nama	553.6	0	0	0	0	0	0	0	0	0	0	0	0	0	0	0	NA	Inf	-Inf	NA	Inf	-Inf	NA	Inf	-Inf	NA	Inf	-Inf
Biota	Nama	553.7	0	0	0	0	0	0	0	0	0	0	0	0	0	0	0	NA	Inf	-Inf	NA	Inf	-Inf	NA	Inf	-Inf	NA	Inf	-Inf
Biota	Nama	553.8	0	0	0	0	0	0	0	0	0	0	0	0	0	0	0	NA	Inf	-Inf	NA	Inf	-Inf	NA	Inf	-Inf	NA	Inf	-Inf
Biota	Nama	553.9	0	0	0	0	0	0	0	0	0	0	0	0	0	0	0	NA	Inf	-Inf	NA	Inf	-Inf	NA	Inf	-Inf	NA	Inf	-Inf
Biota	Nama	554	0	0	0	0	0	0	0	0	0	0	0	0	0	0	0	NA	Inf	-Inf	NA	Inf	-Inf	NA	Inf	-Inf	NA	Inf	-Inf
Biota	Nama	554.1	0	0	0	0	0	0	0	0	0	0	0	0	0	0	0	NA	Inf	-Inf	NA	Inf	-Inf	NA	Inf	-Inf	NA	Inf	-Inf
Biota	Nama	554.2	0	0	0	0	0	0	0	0	0	0	0	0	0	0	0	NA	Inf	-Inf	NA	Inf	-Inf	NA	Inf	-Inf	NA	Inf	-Inf
Biota	Nama	554.3	0	0	0	0	0	0	0	0	0	0	0	0	0	0	0	NA	Inf	-Inf	NA	Inf	-Inf	NA	Inf	-Inf	NA	Inf	-Inf
Biota	Nama	554.4	0	0	0	0	0	0	0	0	0	0	0	0	0	0	0	NA	Inf	-Inf	NA	Inf	-Inf	NA	Inf	-Inf	NA	Inf	-Inf
Biota	Nama	554.5	0	0	0	0	0	0	0	0	0	0	0	0	0	0	0	NA	Inf	-Inf	NA	Inf	-Inf	NA	Inf	-Inf	NA	Inf	-Inf
Biota	Nama	554.6	0	0	0	0	0	0	0	0	0	0	0	0	0	0	0	NA	Inf	-Inf	NA	Inf	-Inf	NA	Inf	-Inf	NA	Inf	-Inf
Biota	Nama	554.7	0	0	0	0	0	0	0	0	0	0	0	0	0	0	0	NA	Inf	-Inf	NA	Inf	-Inf	NA	Inf	-Inf	NA	Inf	-Inf
Biota	Nama	554.8	0	0	0	0	0	0	0	0	0	0	0	0	0	0	0	NA	Inf	-Inf	NA	Inf	-Inf	NA	Inf	-Inf	NA	Inf	-Inf
Biota	Nama	554.9	0	0	0	0	0	0	0	0	0	0	0	0	0	0	0	NA	Inf	-Inf	NA	Inf	-Inf	NA	Inf	-Inf	NA	Inf	-Inf
Biota	Nama	555	0	0	0	0	0	0	0	0	0	0	0	0	0	0	0	NA	Inf	-Inf	NA	Inf	-Inf	NA	Inf	-Inf	NA	Inf	-Inf
Biota	Nama	555.1	0	0	0	0	0	0	0	0	0	0	0	0	0	0	0	NA	Inf	-Inf	NA	Inf	-Inf	NA	Inf	-Inf	NA	Inf	-Inf
Biota	Nama	555.2	0	0	0	0	0	0	0	0	0	0	0	0	0	0	0	NA	Inf	-Inf	NA	Inf	-Inf	NA	Inf	-Inf	NA	Inf	-Inf
Biota	Nama	555.3	0	0	0	0	0	0	0	0	0	0	0	0	0	0	0	NA	Inf	-Inf	NA	Inf	-Inf	NA	Inf	-Inf	NA	Inf	-Inf
Biota	Nama	555.4	0	0	0	0	0	0	0	0	0	0	0	0	0	0	0	NA	Inf	-Inf	NA	Inf	-Inf	NA	Inf	-Inf	NA	Inf	-Inf
Biota	Nama	555.5	0	0	0	0	0	0	0	0	0	0	0	0	0	0	0	NA	Inf	-Inf	NA	Inf	-Inf	NA	Inf	-Inf	NA	Inf	-Inf
Biota	Nama	555.6	0	0	0	0	0	0	0	0	0	0	0	0	0	0	0	NA	Inf	-Inf	NA	Inf	-Inf	NA	Inf	-Inf	NA	Inf	-Inf
Biota	Nama	555.7	0	0	0	0	0	0	0	0	0	0	0	0	0	0	0	NA	Inf	-Inf	NA	Inf	-Inf	NA	Inf	-Inf	NA	Inf	-Inf
Biota	Nama	555.8	0	0	0	0	0	0	0	0	0	0	0	0	0	0	0	NA	Inf	-Inf	NA	Inf	-Inf	NA	Inf	-Inf	NA	Inf	-Inf
Biota	Nama	555.9	0	0	0	0	0	0	0	0	0	0	0	0	0	0	0	NA	Inf	-Inf	NA	Inf	-Inf	NA	Inf	-Inf	NA	Inf	-Inf
Biota	Nama	556	0	0	0	0	0	0	0	0	0	0	0	0	0	0	0	NA	Inf	-Inf	NA	Inf	-Inf	NA	Inf	-Inf	NA	Inf	-Inf
Biota	Nama	556.1	0	0	0	0	0	0	0	0	0	0	0	0	0	0	0	NA	Inf	-Inf	NA	Inf	-Inf	NA	Inf	-Inf	NA	Inf	-Inf
Biota	Nama	556.2	0	0	0	0	0	0	0	0	0	0	0	0	0	0	0	NA	Inf	-Inf	NA	Inf	-Inf	NA	Inf	-Inf	NA	Inf	-Inf
Biota	Nama	556.3	0	0	0	0	0	0	0	0	0	0	0	0	0	0	0	NA	Inf	-Inf	NA	Inf	-Inf	NA	Inf	-Inf	NA	Inf	-Inf
Biota	Nama	556.4	0	0	0	0	0	0	0	0	0	0	0	0	0	0	0	NA	Inf	-Inf	NA	Inf	-Inf	NA	Inf	-Inf	NA	Inf	-Inf
Biota	Nama	556.5	0	0	0	0	0	0	0	0	0	0	0	0	0	0	0	NA	Inf	-Inf	NA	Inf	-Inf	NA	Inf	-Inf	NA	Inf	-Inf
Biota	Nama	556.6	0	0	0	0	0	0	0	0	0	0	0	0	0	0	0	NA	Inf	-Inf	NA	Inf	-Inf	NA	Inf	-Inf	NA	Inf	-Inf
Biota	Nama	556.7	0	0	0	0	0	0	0	0	0	0	0	0	0	0	0	NA	Inf	-Inf	NA	Inf	-Inf	NA	Inf	-Inf	NA	Inf	-Inf
Biota	Nama	556.8	0	0	0	0	0	0	0	0	0	0	0	0	0	0	0	NA	Inf	-Inf	NA	Inf	-Inf	NA	Inf	-Inf	NA	Inf	-Inf
Biota	Nama	556.9	0	0	0	0	0	0	0	0	0	0	0	0	0	0	0	NA	Inf	-Inf	NA	Inf	-Inf	NA	Inf	-Inf	NA	Inf	-Inf
Biota	Nama	557	0	0	0	0	0	0	0	0	0	0	0	0	0	0	0	NA	Inf	-Inf	NA	Inf	-Inf	NA	Inf	-Inf	NA	Inf	-Inf
Biota	Nama	557.1	0	0	0	0	0	0	0	0	0	0	0	0	0	0	0	NA	Inf	-Inf	NA	Inf	-Inf	NA	Inf	-Inf	NA	Inf	-Inf
Biota	Nama	557.2	0	0	0	0	0	0	0	0	0	0	0	0	0	0	0	NA	Inf	-Inf	NA	Inf	-Inf	NA	Inf	-Inf	NA	Inf	-Inf
Biota	Nama	557.3	0	0	0	0	0	0	0	0	0	0	0	0	0	0	0	NA	Inf	-Inf	NA	Inf	-Inf	NA	Inf	-Inf	NA	Inf	-Inf
Biota	Nama	557.4	0	0	0	0	0	0	0	0	0	0	0	0	0	0	0	NA	Inf	-Inf	NA	Inf	-Inf	NA	Inf	-Inf	NA	Inf	-Inf
Biota	Nama	557.5	0	0	0	0	0	0	0	0	0	0	0	0	0	0	0	NA	Inf	-Inf	NA	Inf	-Inf	NA	Inf	-Inf	NA	Inf	-Inf
Biota	Nama	557.6	0	0	0	0	0	0	0	0	0	0	0	0	0	0	0	NA	Inf	-Inf	NA	Inf	-Inf	NA	Inf	-Inf	NA	Inf	-Inf
Biota	Nama	557.7	0	0	0	0	0	0	0	0	0	0	0	0	0	0	0	NA	Inf	-Inf	NA	Inf	-Inf	NA	Inf	-Inf	NA	Inf	-Inf
Biota	Nama	557.8	0	0	0	0	0	0	0	0	0	0	0	0	0	0	0	NA	Inf	-Inf	NA	Inf	-Inf	NA	Inf	-Inf	NA	Inf	-Inf
Biota	Nama	557.9	0	0	0	0	0	0	0	0	0	0	0	0	0	0	0	NA	Inf	-Inf	NA	Inf	-Inf	NA	Inf	-Inf	NA	Inf	-Inf
Biota	Nama	558	0	0	0	0	0	0	0	0	0	0	0	0	0	0	0	NA	Inf	-Inf	NA	Inf	-Inf	NA	Inf	-Inf	NA	Inf	-Inf
Biota	Nama	558.1	0	0	0	0	0	0	0	0	0	0	0	0	0	0	0	NA	Inf	-Inf	NA	Inf	-Inf	NA	Inf	-Inf	NA	Inf	-Inf
Biota	Nama	558.2	0	0	0	0	0	0	0	0	0	0	0	0	0	0	0	NA	Inf	-Inf	NA	Inf	-Inf	NA	Inf	-Inf	NA	Inf	-Inf
Biota	Nama	558.3	0	0	0	0	0	0	0	0	0	0	0	0	0	0	0	NA	Inf	-Inf	NA	Inf	-Inf	NA	Inf	-Inf	NA	Inf	-Inf
Biota	Nama	558.4	0	0	0	0	0	0	0	0	0	0	0	0	0	0	0	NA	Inf	-Inf	NA	Inf	-Inf	NA	Inf	-Inf	NA	Inf	-Inf
Biota	Nama	558.5	0	0	0	0	0	0	0	0	0	0	0	0	0	0	0	NA	Inf	-Inf	NA	Inf	-Inf	NA	Inf	-Inf	NA	Inf	-Inf
Biota	Nama	558.6	0	0	0	0	0	0	0	0	0	0	0	0	0	0	0	NA	Inf	-Inf	NA	Inf	-Inf	NA	Inf	-Inf	NA	Inf	-Inf
Biota	Nama	558.7	0	0	0	0	0	0	0	0	0	0	0	0	0	0	0	NA	Inf	-Inf	NA	Inf	-Inf	NA	Inf	-Inf	NA	Inf	-Inf
Biota	Nama	558.8	0	0	0	0	0	0	0	0	0	0	0	0	0	0	0	NA	Inf	-Inf	NA	Inf	-Inf	NA	Inf	-Inf	NA	Inf	-Inf
Biota	Nama	558.9	0	0	0	0	0	0	0	0	0	0	0	0	0	0	0	NA	Inf	-Inf	NA	Inf	-Inf	NA	Inf	-Inf	NA	Inf	-Inf
Biota	Nama	559	0	0	0	0	0	0	0	0	0	0	0	0	0	0	0	NA	Inf	-Inf	NA	Inf	-Inf	NA	Inf	-Inf	NA	Inf	-Inf
Biota	Nama	559.1	0	0	0	0	0	0	0	0	0	0	0	0	0	0	0	NA	Inf	-Inf	NA	Inf	-Inf	NA	Inf	-Inf	NA	Inf	-Inf
Biota	Nama	559.2	0	0	0	0	0	0	0	0	0	0	0	0	0	0	0	NA	Inf	-Inf	NA	Inf	-Inf	NA	Inf	-Inf	NA	Inf	-Inf
Biota	Nama	559.3	0	0	0	0	0	0	0	0	0	0	0	0	0	0	0	NA	Inf	-Inf	NA	Inf	-Inf	NA	Inf	-Inf	NA	Inf	-Inf
Biota	Nama	559.4	0	0	0	0	0	0	0	0	0	0	0	0	0	0	0	NA	Inf	-Inf	NA	Inf	-Inf	NA	Inf	-Inf	NA	Inf	-Inf
Biota	Nama	559.5	0	0	0	0	0	0	0	0	0	0	0	0	0	0	0	NA	Inf	-Inf	NA	Inf	-Inf	NA	Inf	-Inf	NA	Inf	-Inf
Biota	Nama	559.6	0	0	0	0	0	0	0	0	0	0	0	0	0	0	0	NA	Inf	-Inf	NA	Inf	-Inf	NA	Inf	-Inf	NA	Inf	-Inf
Biota	Nama	559.7	0	0	0	0	0	0	0	0	0	0	0	0	0	0	0	NA	Inf	-Inf	NA	Inf	-Inf	NA	Inf	-Inf	NA	Inf	-Inf
Biota	Nama	559.8	0	0	0	0	0	0	0	0	0	0	0	0	0	0	0	NA	Inf	-Inf	NA	Inf	-Inf	NA	Inf	-Inf	NA	Inf	-Inf
Biota	Nama	559.9	0	0	0	0	0	0	0	0	0	0	0	0	0	0	0	NA	Inf	-Inf	NA	Inf	-Inf	NA	Inf	-Inf	NA	Inf	-Inf
Biota	Nama	560	0	0	0	0	0	0	0	0	0	0	0	0	0	0	0	NA	Inf	-Inf	NA	Inf	-Inf	NA	Inf	-Inf	NA	Inf	-Inf
Biota	Nama	560.1	0	0	0	0	0	0	0	0	0	0	0	0	0	0	0	NA	Inf	-Inf	NA	Inf	-Inf	NA	Inf	-Inf	NA	Inf	-Inf
Biota	Nama	560.2	0	0	0	0	0	0	0	0	0	0	0	0	0	0	0	NA	Inf	-Inf	NA	Inf	-Inf	NA	Inf	-Inf	NA	Inf	-Inf
Biota	Nama	560.3	0	0	0	0	0	0	0	0	0	0	0	0	0	0	0	NA	Inf	-Inf	NA	Inf	-Inf	NA	Inf	-Inf	NA	Inf	-Inf
Biota	Nama	560.4	0	0	0	0	0	0	0	0	0	0	0	0	0	0	0	NA	Inf	-Inf	NA	Inf	-Inf	NA	Inf	-Inf	NA	Inf	-Inf
Biota	Nama	560.5	0	0	0	0	0	0	0	0	0	0	0	0	0	0	0	NA	Inf	-Inf	NA	Inf	-Inf	NA	Inf	-Inf	NA	Inf	-Inf
Biota	Nama	560.6	0	0	0	0	0	0	0	0	0	0	0	0	0	0	0	NA	Inf	-Inf	NA	Inf	-Inf	NA	Inf	-Inf	NA	Inf	-Inf
Biota	Nama	560.7	0	0	0	0	0	0	0	0	0	0	0	0	0	0	0	NA	Inf	-Inf	NA	Inf	-Inf	NA	Inf	-Inf	NA	Inf	-Inf
Biota	Nama	560.8	0	0	0	0	0	0	0	0	0	0	0	0	0	0	0	NA	Inf	-Inf	NA	Inf	-Inf	NA	Inf	-Inf	NA	Inf	-Inf
Biota	Nama	560.9	0	0	0	0	0	0	0	0	0	0	0	0	0	0	0	NA	Inf	-Inf	NA	Inf	-Inf	NA	Inf	-Inf	NA	Inf	-Inf
Biota	Nama	561	0	0	0	0	0	0	0	0	0	0	0	0	0	0	0	NA	Inf	-Inf	NA	Inf	-Inf	NA	Inf	-Inf	NA	Inf	-Inf
Biota	Nama	561.1	0	0	0	0	0	0	0	0	0	0	0	0	0	0	0	NA	Inf	-Inf	NA	Inf	-Inf	NA	Inf	-Inf	NA	Inf	-Inf
Biota	Nama	561.2	0	0	0	0	0	0	0	0	0	0	0	0	0	0	0	NA	Inf	-Inf	NA	Inf	-Inf	NA	Inf	-Inf	NA	Inf	-Inf
Biota	Nama	561.3	0	0	0	0	0	0	0	0	0	0	0	0	0	0	0	NA	Inf	-Inf	NA	Inf	-Inf	NA	Inf	-Inf	NA	Inf	-Inf
Biota	Nama	561.4	0	0	0	0	0	0	0	0	0	0	0	0	0	0	0	NA	Inf	-Inf	NA	Inf	-Inf	NA	Inf	-Inf	NA	Inf	-Inf
Biota	Nama	561.5	0	0	0	0	0	0	0	0	0	0	0	0	0	0	0	NA	Inf	-Inf	NA	Inf	-Inf	NA	Inf	-Inf	NA	Inf	-Inf
Biota	Nama	561.6	0	0	0	0	0	0	0	0	0	0	0	0	0	0	0	NA	Inf	-Inf	NA	Inf	-Inf	NA	Inf	-Inf	NA	Inf	-Inf
Biota	Nama	561.7	0	0	0	0	0	0	0	0	0	0	0	0	0	0	0	NA	Inf	-Inf	NA	Inf	-Inf	NA	Inf	-Inf	NA	Inf	-Inf
Biota	Nama	561.8	0	0	0	0	0	0	0	0	0	0	0	0	0	0	0	NA	Inf	-Inf	NA	Inf	-Inf	NA	Inf	-Inf	NA	Inf	-Inf
Biota	Nama	561.9	0	0	0	0	0	0	0	0	0	0	0	0	0	0	0	NA	Inf	-Inf	NA	Inf	-Inf	NA	Inf	-Inf	NA	Inf	-Inf
Biota	Nama	562	0	0	0	0	0	0	0	0	0	0	0	0	0	0	0	NA	Inf	-Inf	NA	Inf	-Inf	NA	Inf	-Inf	NA	Inf	-Inf
Biota	Nama	562.1	0	0	0	0	0	0	0	0	0	0	0	0	0	0	0	NA	Inf	-Inf	NA	Inf	-Inf	NA	Inf	-Inf	NA	Inf	-Inf
Biota	Nama	562.2	0	0	0	0	0	0	0	0	0	0	0	0	0	0	0	NA	Inf	-Inf	NA	Inf	-Inf	NA	Inf	-Inf	NA	Inf	-Inf
Biota	Nama	562.3	0	0	0	0	0	0	0	0	0	0	0	0	0	0	0	NA	Inf	-Inf	NA	Inf	-Inf	NA	Inf	-Inf	NA	Inf	-Inf
Biota	Nama	562.4	0	0	0	0	0	0	0	0	0	0	0	0	0	0	0	NA	Inf	-Inf	NA	Inf	-Inf	NA	Inf	-Inf	NA	Inf	-Inf
Biota	Nama	562.5	0	0	0	0	0	0	0	0	0	0	0	0	0	0	0	NA	Inf	-Inf	NA	Inf	-Inf	NA	Inf	-Inf	NA	Inf	-Inf
Biota	Nama	562.6	0	0	0	0	0	0	0	0	0	0	0	0	0	0	0	NA	Inf	-Inf	NA	Inf	-Inf	NA	Inf	-Inf	NA	Inf	-Inf
Biota	Nama	562.7	0	0	0	0	0	0	0	0	0	0	0	0	0	0	0	NA	Inf	-Inf	NA	Inf	-Inf	NA	Inf	-Inf	NA	Inf	-Inf
Biota	Nama	562.8	0	0	0	0	0	0	0	0	0	0	0	0	0	0	0	NA	Inf	-Inf	NA	Inf	-Inf	NA	Inf	-Inf	NA	Inf	-Inf
Biota	Nama	562.9	0	0	0	0	0	0	0	0	0	0	0	0	0	0	0	NA	Inf	-Inf	NA	Inf	-Inf	NA	Inf	-Inf	NA	Inf	-Inf
Biota	Nama	563	0	0	0	0	0	0	0	0	0	0	0	0	0	0	0	NA	Inf	-Inf	NA	Inf	-Inf	NA	Inf	-Inf	NA	Inf	-Inf
Biota	Nama	563.1	0	0	0	0	0	0	0	0	0	0	0	0	0	0	0	NA	Inf	-Inf	NA	Inf	-Inf	NA	Inf	-Inf	NA	Inf	-Inf
Biota	Nama	563.2	0	0	0	0	0	0	0	0	0	0	0	0	0	0	0	NA	Inf	-Inf	NA	Inf	-Inf	NA	Inf	-Inf	NA	Inf	-Inf
Biota	Nama	563.3	0	0	0	0	0	0	0	0	0	0	0	0	0	0	0	NA	Inf	-Inf	NA	Inf	-Inf	NA	Inf	-Inf	NA	Inf	-Inf
Biota	Nama	563.4	0	0	0	0	0	0	0	0	0	0	0	0	0	0	0	NA	Inf	-Inf	NA	Inf	-Inf	NA	Inf	-Inf	NA	Inf	-Inf
Biota	Nama	563.5	0	0	0	0	0	0	0	0	0	0	0	0	0	0	0	NA	Inf	-Inf	NA	Inf	-Inf	NA	Inf	-Inf	NA	Inf	-Inf
Biota	Nama	563.6	0	0	0	0	0	0	0	0	0	0	0	0	0	0	0	NA	Inf	-Inf	NA	Inf	-Inf	NA	Inf	-Inf	NA	Inf	-Inf
Biota	Nama	563.7	0	0	0	0	0	0	0	0	0	0	0	0	0	0	0	NA	Inf	-Inf	NA	Inf	-Inf	NA	Inf	-Inf	NA	Inf	-Inf
Biota	Nama	563.8	0	0	0	0	0	0	0	0	0	0	0	0	0	0	0	NA	Inf	-Inf	NA	Inf	-Inf	NA	Inf	-Inf	NA	Inf	-Inf
Biota	Nama	563.9	0	0	0	0	0	0	0	0	0	0	0	0	0	0	0	NA	Inf	-Inf	NA	Inf	-Inf	NA	Inf	-Inf	NA	Inf	-Inf
Biota	Nama	564	0	0	0	0	0	0	0	0	0	0	0	0	0	0	0	NA	Inf	-Inf	NA	Inf	-Inf	NA	Inf	-Inf	NA	Inf	-Inf
Biota	Nama	564.1	0	0	0	0	0	0	0	0	0	0	0	0	0	0	0	NA	Inf	-Inf	NA	Inf	-Inf	NA	Inf	-Inf	NA	Inf	-Inf
Biota	Nama	564.2	0	0	0	0	0	0	0	0	0	0	0	0	0	0	0	NA	Inf	-Inf	NA	Inf	-Inf	NA	Inf	-Inf	NA	Inf	-Inf
Biota	Nama	564.3	0	0	0	0	0	0	0	0	0	0	0	0	0	0	0	NA	Inf	-Inf	NA	Inf	-Inf	NA	Inf	-Inf	NA	Inf	-Inf
Biota	Nama	564.4	0	0	0	0	0	0	0	0	0	0	0	0	0	0	0	NA	Inf	-Inf	NA	Inf	-Inf	NA	Inf	-Inf	NA	Inf	-Inf
Biota	Nama	564.5	0	0	0	0	0	0	0	0	0	0	0	0	0	0	0	NA	Inf	-Inf	NA	Inf	-Inf	NA	Inf	-Inf	NA	Inf	-Inf
Biota	Nama	564.6	0	0	0	0	0	0	0	0	0	0	0	0	0	0	0	NA	Inf	-Inf	NA	Inf	-Inf	NA	Inf	-Inf	NA	Inf	-Inf
Biota	Nama	564.7	0	0	0	0	0	0	0	0	0	0	0	0	0	0	0	NA	Inf	-Inf	NA	Inf	-Inf	NA	Inf	-Inf	NA	Inf	-Inf
Biota	Nama	564.8	0	0	0	0	0	0	0	0	0	0	0	0	0	0	0	NA	Inf	-Inf	NA	Inf	-Inf	NA	Inf	-Inf	NA	Inf	-Inf
Biota	Nama	564.9	0	0	0	0	0	0	0	0	0	0	0	0	0	0	0	NA	Inf	-Inf	NA	Inf	-Inf	NA	Inf	-Inf	NA	Inf	-Inf
Biota	Nama	565	0	0	0	0	0	0	0	0	0	0	0	0	0	0	0	NA	Inf	-Inf	NA	Inf	-Inf	NA	Inf	-Inf	NA	Inf	-Inf
Biota	Nama	565.1	0	0	0	0	0	0	0	0	0	0	0	0	0	0	0	NA	Inf	-Inf	NA	Inf	-Inf	NA	Inf	-Inf	NA	Inf	-Inf
Biota	Nama	565.2	0	0	0	0	0	0	0	0	0	0	0	0	0	0	0	NA	Inf	-Inf	NA	Inf	-Inf	NA	Inf	-Inf	NA	Inf	-Inf
Biota	Nama	565.3	0	0	0	0	0	0	0	0	0	0	0	0	0	0	0	NA	Inf	-Inf	NA	Inf	-Inf	NA	Inf	-Inf	NA	Inf	-Inf
Biota	Nama	565.4	0	0	0	0	0	0	0	0	0	0	0	0	0	0	0	NA	Inf	-Inf	NA	Inf	-Inf	NA	Inf	-Inf	NA	Inf	-Inf
Biota	Nama	565.5	0	0	0	0	0	0	0	0	0	0	0	0	0	0	0	NA	Inf	-Inf	NA	Inf	-Inf	NA	Inf	-Inf	NA	Inf	-Inf
Biota	Nama	565.6	0	0	0	0	0	0	0	0	0	0	0	0	0	0	0	NA	Inf	-Inf	NA	Inf	-Inf	NA	Inf	-Inf	NA	Inf	-Inf
Biota	Nama	565.7	0	0	0	0	0	0	0	0	0	0	0	0	0	0	0	NA	Inf	-Inf	NA	Inf	-Inf	NA	Inf	-Inf	NA	Inf	-Inf
Biota	Nama	565.8	0	0	0	0	0	0	0	0	0	0	0	0	0	0	0	NA	Inf	-Inf	NA	Inf	-Inf	NA	Inf	-Inf	NA	Inf	-Inf
Biota	Nama	565.9	0	0	0	0	0	0	0	0	0	0	0	0	0	0	0	NA	Inf	-Inf	NA	Inf	-Inf	NA	Inf	-Inf	NA	Inf	-Inf
Biota	Nama	566	0	0	0	0	0	0	0	0	0	0	0	0	0	0	0	NA	Inf	-Inf	NA	Inf	-Inf	NA	Inf	-Inf	NA	Inf	-Inf
Biota	Nama	566.1	0	0	0	0	0	0	0	0	0	0	0	0	0	0	0	NA	Inf	-Inf	NA	Inf	-Inf	NA	Inf	-Inf	NA	Inf	-Inf
Biota	Nama	566.2	0	0	0	0	0	0	0	0	0	0	0	0	0	0	0	NA	Inf	-Inf	NA	Inf	-Inf	NA	Inf	-Inf	NA	Inf	-Inf
Biota	Nama	566.3	0	0	0	0	0	0	0	0	0	0	0	0	0	0	0	NA	Inf	-Inf	NA	Inf	-Inf	NA	Inf	-Inf	NA	Inf	-Inf
Biota	Nama	566.4	0	0	0	0	0	0	0	0	0	0	0	0	0	0	0	NA	Inf	-Inf	NA	Inf	-Inf	NA	Inf	-Inf	NA	Inf	-Inf
Biota	Nama	566.5	0	0	0	0	0	0	0	0	0	0	0	0	0	0	0	NA	Inf	-Inf	NA	Inf	-Inf	NA	Inf	-Inf	NA	Inf	-Inf
Biota	Nama	566.6	0	0	0	0	0	0	0	0	0	0	0	0	0	0	0	NA	Inf	-Inf	NA	Inf	-Inf	NA	Inf	-Inf	NA	Inf	-Inf
Biota	Nama	566.7	0	0	0	0	0	0	0	0	0	0	0	0	0	0	0	NA	Inf	-Inf	NA	Inf	-Inf	NA	Inf	-Inf	NA	Inf	-Inf
Biota	Nama	566.8	0	0	0	0	0	0	0	0	0	0	0	0	0	0	0	NA	Inf	-Inf	NA	Inf	-Inf	NA	Inf	-Inf	NA	Inf	-Inf
Biota	Nama	566.9	0	0	0	0	0	0	0	0	0	0	0	0	0	0	0	NA	Inf	-Inf	NA	Inf	-Inf	NA	Inf	-Inf	NA	Inf	-Inf
Biota	Nama	567	0	0	0	0	0	0	0	0	0	0	0	0	0	0	0	NA	Inf	-Inf	NA	Inf	-Inf	NA	Inf	-Inf	NA	Inf	-Inf
Biota	Nama	567.1	0	0	0	0	0	0	0	0	0	0	0	0	0	0	0	NA	Inf	-Inf	NA	Inf	-Inf	NA	Inf	-Inf	NA	Inf	-Inf
Biota	Nama	567.2	0	0	0	0	0	0	0	0	0	0	0	0	0	0	0	NA	Inf	-Inf	NA	Inf	-Inf	NA	Inf	-Inf	NA	Inf	-Inf
Biota	Nama	567.3	0	0	0	0	0	0	0	0	0	0	0	0	0	0	0	NA	Inf	-Inf	NA	Inf	-Inf	NA	Inf	-Inf	NA	Inf	-Inf
Biota	Nama	567.4	0	0	0	0	0	0	0	0	0	0	0	0	0	0	0	NA	Inf	-Inf	NA	Inf	-Inf	NA	Inf	-Inf	NA	Inf	-Inf
Biota	Nama	567.5	0	0	0	0	0	0	0	0	0	0	0	0	0	0	0	NA	Inf	-Inf	NA	Inf	-Inf	NA	Inf	-Inf	NA	Inf	-Inf
Biota	Nama	567.6	0	0	0	0	0	0	0	0	0	0	0	0	0	0	0	NA	Inf	-Inf	NA	Inf	-Inf	NA	Inf	-Inf	NA	Inf	-Inf
Biota	Nama	567.7	0	0	0	0	0	0	0	0	0	0	0	0	0	0	0	NA	Inf	-Inf	NA	Inf	-Inf	NA	Inf	-Inf	NA	Inf	-Inf
Biota	Nama	567.8	0	0	0	0	0	0	0	0	0	0	0	0	0	0	0	NA	Inf	-Inf	NA	Inf	-Inf	NA	Inf	-Inf	NA	Inf	-Inf
Biota	Nama	567.9	0	0	0	0	0	0	0	0	0	0	0	0	0	0	0	NA	Inf	-Inf	NA	Inf	-Inf	NA	Inf	-Inf	NA	Inf	-Inf
Biota	Nama	568	0	0	0	0	0	0	0	0	0	0	0	0	0	0	0	NA	Inf	-Inf	NA	Inf	-Inf	NA	Inf	-Inf	NA	Inf	-Inf
Biota	Nama	568.1	0	0	0	0	0	0	0	0	0	0	0	0	0	0	0	NA	Inf	-Inf	NA	Inf	-Inf	NA	Inf	-Inf	NA	Inf	-Inf
Biota	Nama	568.2	0	0	0	0	0	0	0	0	0	0	0	0	0	0	0	NA	Inf	-Inf	NA	Inf	-Inf	NA	Inf	-Inf	NA	Inf	-Inf
Biota	Nama	568.3	0	0	0	0	0	0	0	0	0	0	0	0	0	0	0	NA	Inf	-Inf	NA	Inf	-Inf	NA	Inf	-Inf	NA	Inf	-Inf
Biota	Nama	568.4	0	0	0	0	0	0	0	0	0	0	0	0	0	0	0	NA	Inf	-Inf	NA	Inf	-Inf	NA	Inf	-Inf	NA	Inf	-Inf
Biota	Nama	568.5	0	0	0	0	0	0	0	0	0	0	0	0	0	0	0	NA	Inf	-Inf	NA	Inf	-Inf	NA	Inf	-Inf	NA	Inf	-Inf
Biota	Nama	568.6	0	0	0	0	0	0	0	0	0	0	0	0	0	0	0	NA	Inf	-Inf	NA	Inf	-Inf	NA	Inf	-Inf	NA	Inf	-Inf
Biota	Nama	568.7	0	0	0	0	0	0	0	0	0	0	0	0	0	0	0	NA	Inf	-Inf	NA	Inf	-Inf	NA	Inf	-Inf	NA	Inf	-Inf
Biota	Nama	568.8	0	0	0	0	0	0	0	0	0	0	0	0	0	0	0	NA	Inf	-Inf	NA	Inf	-Inf	NA	Inf	-Inf	NA	Inf	-Inf
Biota	Nama	568.9	0	0	0	0	0	0	0	0	0	0	0	0	0	0	0	NA	Inf	-Inf	NA	Inf	-Inf	NA	Inf	-Inf	NA	Inf	-Inf
Biota	Nama	569	0	0	0	0	0	0	0	0	0	0	0	0	0	0	0	NA	Inf	-Inf	NA	Inf	-Inf	NA	Inf	-Inf	NA	Inf	-Inf
Biota	Nama	569.1	0	0	0	0	0	0	0	0	0	0	0	0	0	0	0	NA	Inf	-Inf	NA	Inf	-Inf	NA	Inf	-Inf	NA	Inf	-Inf
Biota	Nama	569.2	0	0	0	0	0	0	0	0	0	0	0	0	0	0	0	NA	Inf	-Inf	NA	Inf	-Inf	NA	Inf	-Inf	NA	Inf	-Inf
Biota	Nama	569.3	0	0	0	0	0	0	0	0	0	0	0	0	0	0	0	NA	Inf	-Inf	NA	Inf	-Inf	NA	Inf	-Inf	NA	Inf	-Inf
Biota	Nama	569.4	0	0	0	0	0	0	0	0	0	0	0	0	0	0	0	NA	Inf	-Inf	NA	Inf	-Inf	NA	Inf	-Inf	NA	Inf	-Inf
Biota	Nama	569.5	0	0	0	0	0	0	0	0	0	0	0	0	0	0	0	NA	Inf	-Inf	NA	Inf	-Inf	NA	Inf	-Inf	NA	Inf	-Inf
Biota	Nama	569.6	0	0	0	0	0	0	0	0	0	0	0	0	0	0	0	NA	Inf	-Inf	NA	Inf	-Inf	NA	Inf	-Inf	NA	Inf	-Inf
Biota	Nama	569.7	0	0	0	0	0	0	0	0	0	0	0	0	0	0	0	NA	Inf	-Inf	NA	Inf	-Inf	NA	Inf	-Inf	NA	Inf	-Inf
Biota	Nama	569.8	0	0	0	0	0	0	0	0	0	0	0	0	0	0	0	NA	Inf	-Inf	NA	Inf	-Inf	NA	Inf	-Inf	NA	Inf	-Inf
Biota	Nama	569.9	0	0	0	0	0	0	0	0	0	0	0	0	0	0	0	NA	Inf	-Inf	NA	Inf	-Inf	NA	Inf	-Inf	NA	Inf	-Inf
Biota	Nama	570	0	0	0	0	0	0	0	0	0	0	0	0	0	0	0	NA	Inf	-Inf	NA	Inf	-Inf	NA	Inf	-Inf	NA	Inf	-Inf
Biota	Nama	570.1	0	0	0	0	0	0	0	0	0	0	0	0	0	0	0	NA	Inf	-Inf	NA	Inf	-Inf	NA	Inf	-Inf	NA	Inf	-Inf
Biota	Nama	570.2	0	0	0	0	0	0	0	0	0	0	0	0	0	0	0	NA	Inf	-Inf	NA	Inf	-Inf	NA	Inf	-Inf	NA	Inf	-Inf
Biota	Nama	570.3	0	0	0	0	0	0	0	0	0	0	0	0	0	0	0	NA	Inf	-Inf	NA	Inf	-Inf	NA	Inf	-Inf	NA	Inf	-Inf
Biota	Nama	570.4	0	0	0	0	0	0	0	0	0	0	0	0	0	0	0	NA	Inf	-Inf	NA	Inf	-Inf	NA	Inf	-Inf	NA	Inf	-Inf
Biota	Nama	570.5	0	0	0	0	0	0	0	0	0	0	0	0	0	0	0	NA	Inf	-Inf	NA	Inf	-Inf	NA	Inf	-Inf	NA	Inf	-Inf
Biota	Nama	570.6	0	0	0	0	0	0	0	0	0	0	0	0	0	0	0	NA	Inf	-Inf	NA	Inf	-Inf	NA	Inf	-Inf	NA	Inf	-Inf
Biota	Nama	570.7	0	0	0	0	0	0	0	0	0	0	0	0	0	0	0	NA	Inf	-Inf	NA	Inf	-Inf	NA	Inf	-Inf	NA	Inf	-Inf
Biota	Nama	570.8	0	0	0	0	0	0	0	0	0	0	0	0	0	0	0	NA	Inf	-Inf	NA	Inf	-Inf	NA	Inf	-Inf	NA	Inf	-Inf
Biota	Nama	570.9	0	0	0	0	0	0	0	0	0	0	0	0	0	0	0	NA	Inf	-Inf	NA	Inf	-Inf	NA	Inf	-Inf	NA	Inf	-Inf
Biota	Nama	571	0	0	0	0	0	0	0	0	0	0	0	0	0	0	0	NA	Inf	-Inf	NA	Inf	-Inf	NA	Inf	-Inf	NA	Inf	-Inf
Biota	Nama	571.1	0	0	0	0	0	0	0	0	0	0	0	0	0	0	0	NA	Inf	-Inf	NA	Inf	-Inf	NA	Inf	-Inf	NA	Inf	-Inf
Biota	Nama	571.2	0	0	0	0	0	0	0	0	0	0	0	0	0	0	0	NA	Inf	-Inf	NA	Inf	-Inf	NA	Inf	-Inf	NA	Inf	-Inf
Biota	Nama	571.3	0	0	0	0	0	0	0	0	0	0	0	0	0	0	0	NA	Inf	-Inf	NA	Inf	-Inf	NA	Inf	-Inf	NA	Inf	-Inf
Biota	Nama	571.4	0	0	0	0	0	0	0	0	0	0	0	0	0	0	0	NA	Inf	-Inf	NA	Inf	-Inf	NA	Inf	-Inf	NA	Inf	-Inf
Biota	Nama	571.5	0	0	0	0	0	0	0	0	0	0	0	0	0	0	0	NA	Inf	-Inf	NA	Inf	-Inf	NA	Inf	-Inf	NA	Inf	-Inf
Biota	Nama	571.6	0	0	0	0	0	0	0	0	0	0	0	0	0	0	0	NA	Inf	-Inf	NA	Inf	-Inf	NA	Inf	-Inf	NA	Inf	-Inf
Biota	Nama	571.7	0	0	0	0	0	0	0	0	0	0	0	0	0	0	0	NA	Inf	-Inf	NA	Inf	-Inf	NA	Inf	-Inf	NA	Inf	-Inf
Biota	Nama	571.8	0	0	0	0	0	0	0	0	0	0	0	0	0	0	0	NA	Inf	-Inf	NA	Inf	-Inf	NA	Inf	-Inf	NA	Inf	-Inf
Biota	Nama	571.9	0	0	0	0	0	0	0	0	0	0	0	0	0	0	0	NA	Inf	-Inf	NA	Inf	-Inf	NA	Inf	-Inf	NA	Inf	-Inf
Biota	Nama	572	0	0	0	0	0	0	0	0	0	0	0	0	0	0	0	NA	Inf	-Inf	NA	Inf	-Inf	NA	Inf	-Inf	NA	Inf	-Inf
Biota	Nama	572.1	0	0	0	0	0	0	0	0	0	0	0	0	0	0	0	NA	Inf	-Inf	NA	Inf	-Inf	NA	Inf	-Inf	NA	Inf	-Inf
Biota	Nama	572.2	0	0	0	0	0	0	0	0	0	0	0	0	0	0	0	NA	Inf	-Inf	NA	Inf	-Inf	NA	Inf	-Inf	NA	Inf	-Inf
Biota	Nama	572.3	0	0	0	0	0	0	0	0	0	0	0	0	0	0	0	NA	Inf	-Inf	NA	Inf	-Inf	NA	Inf	-Inf	NA	Inf	-Inf
Biota	Nama	572.4	0	0	0	0	0	0	0	0	0	0	0	0	0	0	0	NA	Inf	-Inf	NA	Inf	-Inf	NA	Inf	-Inf	NA	Inf	-Inf
Biota	Nama	572.5	0	0	0	0	0	0	0	0	0	0	0	0	0	0	0	NA	Inf	-Inf	NA	Inf	-Inf	NA	Inf	-Inf	NA	Inf	-Inf
Biota	Nama	572.6	0	0	0	0	0	0	0	0	0	0	0	0	0	0	0	NA	Inf	-Inf	NA	Inf	-Inf	NA	Inf	-Inf	NA	Inf	-Inf
Biota	Nama	572.7	0	0	0	0	0	0	0	0	0	0	0	0	0	0	0	NA	Inf	-Inf	NA	Inf	-Inf	NA	Inf	-Inf	NA	Inf	-Inf
Biota	Nama	572.8	0	0	0	0	0	0	0	0	0	0	0	0	0	0	0	NA	Inf	-Inf	NA	Inf	-Inf	NA	Inf	-Inf	NA	Inf	-Inf
Biota	Nama	572.9	0	0	0	0	0	0	0	0	0	0	0	0	0	0	0	NA	Inf	-Inf	NA	Inf	-Inf	NA	Inf	-Inf	NA	Inf	-Inf
Biota	Nama	573	0	0	0	0	0	0	0	0	0	0	0	0	0	0	0	NA	Inf	-Inf	NA	Inf	-Inf	NA	Inf	-Inf	NA	Inf	-Inf
Biota	Nama	573.1	0	0	0	0	0	0	0	0	0	0	0	0	0	0	0	NA	Inf	-Inf	NA	Inf	-Inf	NA	Inf	-Inf	NA	Inf	-Inf
Biota	Nama	573.2	0	0	0	0	0	0	0	0	0	0	0	0	0	0	0	NA	Inf	-Inf	NA	Inf	-Inf	NA	Inf	-Inf	NA	Inf	-Inf
Biota	Nama	573.3	0	0	0	0	0	0	0	0	0	0	0	0	0	0	0	NA	Inf	-Inf	NA	Inf	-Inf	NA	Inf	-Inf	NA	Inf	-Inf
Biota	Nama	573.4	0	0	0	0	0	0	0	0	0	0	0	0	0	0	0	NA	Inf	-Inf	NA	Inf	-Inf	NA	Inf	-Inf	NA	Inf	-Inf
Biota	Nama	573.5	0	0	0	0	0	0	0	0	0	0	0	0	0	0	0	NA	Inf	-Inf	NA	Inf	-Inf	NA	Inf	-Inf	NA	Inf	-Inf
Biota	Nama	573.6	0	0	0	0	0	0	0	0	0	0	0	0	0	0	0	NA	Inf	-Inf	NA	Inf	-Inf	NA	Inf	-Inf	NA	Inf	-Inf
Biota	Nama	573.7	0	0	0	0	0	0	0	0	0	0	0	0	0	0	0	NA	Inf	-Inf	NA	Inf	-Inf	NA	Inf	-Inf	NA	Inf	-Inf
Biota	Nama	573.8	0	0	0	0	0	0	0	0	0	0	0	0	0	0	0	NA	Inf	-Inf	NA	Inf	-Inf	NA	Inf	-Inf	NA	Inf	-Inf
Biota	Nama	573.9	0	0	0	0	0	0	0	0	0	0	0	0	0	0	0	NA	Inf	-Inf	NA	Inf	-Inf	NA	Inf	-Inf	NA	Inf	-Inf
Biota	Nama	574	0	0	0	0	0	0	0	0	0	0	0	0	0	0	0	NA	Inf	-Inf	NA	Inf	-Inf	NA	Inf	-Inf	NA	Inf	-Inf
Biota	Nama	574.1	0	0	0	0	0	0	0	0	0	0	0	0	0	0	0	NA	Inf	-Inf	NA	Inf	-Inf	NA	Inf	-Inf	NA	Inf	-Inf
Biota	Nama	574.2	0	0	0	0	0	0	0	0	0	0	0	0	0	0	0	NA	Inf	-Inf	NA	Inf	-Inf	NA	Inf	-Inf	NA	Inf	-Inf
Biota	Nama	574.3	0	0	0	0	0	0	0	0	0	0	0	0	0	0	0	NA	Inf	-Inf	NA	Inf	-Inf	NA	Inf	-Inf	NA	Inf	-Inf
Biota	Nama	574.4	0	0	0	0	0	0	0	0	0	0	0	0	0	0	0	NA	Inf	-Inf	NA	Inf	-Inf	NA	Inf	-Inf	NA	Inf	-Inf
Biota	Nama	574.5	0	0	0	0	0	0	0	0	0	0	0	0	0	0	0	NA	Inf	-Inf	NA	Inf	-Inf	NA	Inf	-Inf	NA	Inf	-Inf
Biota	Nama	574.6	0	0	0	0	0	0	0	0	0	0	0	0	0	0	0	NA	Inf	-Inf	NA	Inf	-Inf	NA	Inf	-Inf	NA	Inf	-Inf
Biota	Nama	574.7	0	0	0	0	0	0	0	0	0	0	0	0	0	0	0	NA	Inf	-Inf	NA	Inf	-Inf	NA	Inf	-Inf	NA	Inf	-Inf
Biota	Nama	574.8	0	0	0	0	0	0	0	0	0	0	0	0	0	0	0	NA	Inf	-Inf	NA	Inf	-Inf	NA	Inf	-Inf	NA	Inf	-Inf
Biota	Nama	574.9	0	0	0	0	0	0	0	0	0	0	0	0	0	0	0	NA	Inf	-Inf	NA	Inf	-Inf	NA	Inf	-Inf	NA	Inf	-Inf
Biota	Nama	575	0	0	0	0	0	0	0	0	0	0	0	0	0	0	0	NA	Inf	-Inf	NA	Inf	-Inf	NA	Inf	-Inf	NA	Inf	-Inf
Biota	Nama	575.1	0	0	0	0	0	0	0	0	0	0	0	0	0	0	0	NA	Inf	-Inf	NA	Inf	-Inf	NA	Inf	-Inf	NA	Inf	-Inf
Biota	Nama	575.2	0	0	0	0	0	0	0	0	0	0	0	0	0	0	0	NA	Inf	-Inf	NA	Inf	-Inf	NA	Inf	-Inf	NA	Inf	-Inf
Biota	Nama	575.3	0	0	0	0	0	0	0	0	0	0	0	0	0	0	0	NA	Inf	-Inf	NA	Inf	-Inf	NA	Inf	-Inf	NA	Inf	-Inf
Biota	Nama	575.4	0	0	0	0	0	0	0	0	0	0	0	0	0	0	0	NA	Inf	-Inf	NA	Inf	-Inf	NA	Inf	-Inf	NA	Inf	-Inf
Biota	Nama	575.5	0	0	0	0	0	0	0	0	0	0	0	0	0	0	0	NA	Inf	-Inf	NA	Inf	-Inf	NA	Inf	-Inf	NA	Inf	-Inf
Biota	Nama	575.6	0	0	0	0	0	0	0	0	0	0	0	0	0	0	0	NA	Inf	-Inf	NA	Inf	-Inf	NA	Inf	-Inf	NA	Inf	-Inf
Biota	Nama	575.7	0	0	0	0	0	0	0	0	0	0	0	0	0	0	0	NA	Inf	-Inf	NA	Inf	-Inf	NA	Inf	-Inf	NA	Inf	-Inf
Biota	Nama	575.8	0	0	0	0	0	0	0	0	0	0	0	0	0	0	0	NA	Inf	-Inf	NA	Inf	-Inf	NA	Inf	-Inf	NA	Inf	-Inf
Biota	Nama	575.9	0	0	0	0	0	0	0	0	0	0	0	0	0	0	0	NA	Inf	-Inf	NA	Inf	-Inf	NA	Inf	-Inf	NA	Inf	-Inf
Biota	Nama	576	0	0	0	0	0	0	0	0	0	0	0	0	0	0	0	NA	Inf	-Inf	NA	Inf	-Inf	NA	Inf	-Inf	NA	Inf	-Inf
Biota	Nama	576.1	0	0	0	0	0	0	0	0	0	0	0	0	0	0	0	NA	Inf	-Inf	NA	Inf	-Inf	NA	Inf	-Inf	NA	Inf	-Inf
Biota	Nama	576.2	0	0	0	0	0	0	0	0	0	0	0	0	0	0	0	NA	Inf	-Inf	NA	Inf	-Inf	NA	Inf	-Inf	NA	Inf	-Inf
Biota	Nama	576.3	0	0	0	0	0	0	0	0	0	0	0	0	0	0	0	NA	Inf	-Inf	NA	Inf	-Inf	NA	Inf	-Inf	NA	Inf	-Inf
Biota	Nama	576.4	0	0	0	0	0	0	0	0	0	0	0	0	0	0	0	NA	Inf	-Inf	NA	Inf	-Inf	NA	Inf	-Inf	NA	Inf	-Inf
Biota	Nama	576.5	0	0	0	0	0	0	0	0	0	0	0	0	0	0	0	NA	Inf	-Inf	NA	Inf	-Inf	NA	Inf	-Inf	NA	Inf	-Inf
Biota	Nama	576.6	0	0	0	0	0	0	0	0	0	0	0	0	0	0	0	NA	Inf	-Inf	NA	Inf	-Inf	NA	Inf	-Inf	NA	Inf	-Inf
Biota	Nama	576.7	0	0	0	0	0	0	0	0	0	0	0	0	0	0	0	NA	Inf	-Inf	NA	Inf	-Inf	NA	Inf	-Inf	NA	Inf	-Inf
Biota	Nama	576.8	0	0	0	0	0	0	0	0	0	0	0	0	0	0	0	NA	Inf	-Inf	NA	Inf	-Inf	NA	Inf	-Inf	NA	Inf	-Inf
Biota	Nama	576.9	0	0	0	0	0	0	0	0	0	0	0	0	0	0	0	NA	Inf	-Inf	NA	Inf	-Inf	NA	Inf	-Inf	NA	Inf	-Inf
Biota	Nama	577	0	0	0	0	0	0	0	0	0	0	0	0	0	0	0	NA	Inf	-Inf	NA	Inf	-Inf	NA	Inf	-Inf	NA	Inf	-Inf
Biota	Nama	577.1	0	0	0	0	0	0	0	0	0	0	0	0	0	0	0	NA	Inf	-Inf	NA	Inf	-Inf	NA	Inf	-Inf	NA	Inf	-Inf
Biota	Nama	577.2	0	0	0	0	0	0	0	0	0	0	0	0	0	0	0	NA	Inf	-Inf	NA	Inf	-Inf	NA	Inf	-Inf	NA	Inf	-Inf
Biota	Nama	577.3	0	0	0	0	0	0	0	0	0	0	0	0	0	0	0	NA	Inf	-Inf	NA	Inf	-Inf	NA	Inf	-Inf	NA	Inf	-Inf
Biota	Nama	577.4	0	0	0	0	0	0	0	0	0	0	0	0	0	0	0	NA	Inf	-Inf	NA	Inf	-Inf	NA	Inf	-Inf	NA	Inf	-Inf
Biota	Nama	577.5	0	0	0	0	0	0	0	0	0	0	0	0	0	0	0	NA	Inf	-Inf	NA	Inf	-Inf	NA	Inf	-Inf	NA	Inf	-Inf
Biota	Nama	577.6	0	0	0	0	0	0	0	0	0	0	0	0	0	0	0	NA	Inf	-Inf	NA	Inf	-Inf	NA	Inf	-Inf	NA	Inf	-Inf
Biota	Nama	577.7	0	0	0	0	0	0	0	0	0	0	0	0	0	0	0	NA	Inf	-Inf	NA	Inf	-Inf	NA	Inf	-Inf	NA	Inf	-Inf
Biota	Nama	577.8	0	0	0	0	0	0	0	0	0	0	0	0	0	0	0	NA	Inf	-Inf	NA	Inf	-Inf	NA	Inf	-Inf	NA	Inf	-Inf
Biota	Nama	577.9	0	0	0	0	0	0	0	0	0	0	0	0	0	0	0	NA	Inf	-Inf	NA	Inf	-Inf	NA	Inf	-Inf	NA	Inf	-Inf
Biota	Nama	578	0	0	0	0	0	0	0	0	0	0	0	0	0	0	0	NA	Inf	-Inf	NA	Inf	-Inf	NA	Inf	-Inf	NA	Inf	-Inf
Biota	Nama	578.1	0	0	0	0	0	0	0	0	0	0	0	0	0	0	0	NA	Inf	-Inf	NA	Inf	-Inf	NA	Inf	-Inf	NA	Inf	-Inf
Biota	Nama	578.2	0	0	0	0	0	0	0	0	0	0	0	0	0	0	0	NA	Inf	-Inf	NA	Inf	-Inf	NA	Inf	-Inf	NA	Inf	-Inf
Biota	Nama	578.3	0	0	0	0	0	0	0	0	0	0	0	0	0	0	0	NA	Inf	-Inf	NA	Inf	-Inf	NA	Inf	-Inf	NA	Inf	-Inf
Biota	Nama	578.4	0	0	0	0	0	0	0	0	0	0	0	0	0	0	0	NA	Inf	-Inf	NA	Inf	-Inf	NA	Inf	-Inf	NA	Inf	-Inf
Biota	Nama	578.5	0	0	0	0	0	0	0	0	0	0	0	0	0	0	0	NA	Inf	-Inf	NA	Inf	-Inf	NA	Inf	-Inf	NA	Inf	-Inf
Biota	Nama	578.6	0	0	0	0	0	0	NA	Inf	-Inf	NA	Inf	-Inf	0	0	0	NA	Inf	-Inf	NA	Inf	-Inf	NA	Inf	-Inf	NA	Inf	-Inf
Biota	Nama	578.7	0	0	0	0	0	0	NA	Inf	-Inf	NA	Inf	-Inf	0	0	0	NA	Inf	-Inf	NA	Inf	-Inf	NA	Inf	-Inf	NA	Inf	-Inf
Biota	Nama	578.8	0	0	0	0	0	0	NA	Inf	-Inf	NA	Inf	-Inf	0	0	0	NA	Inf	-Inf	NA	Inf	-Inf	NA	Inf	-Inf	NA	Inf	-Inf
Biota	Nama	578.9	0	0	0	0	0	0	NA	Inf	-Inf	NA	Inf	-Inf	0	0	0	NA	Inf	-Inf	NA	Inf	-Inf	NA	Inf	-Inf	NA	Inf	-Inf
Biota	Nama	579	0	0	0	0	0	0	NA	Inf	-Inf	NA	Inf	-Inf	0	0	0	NA	Inf	-Inf	NA	Inf	-Inf	NA	Inf	-Inf	NA	Inf	-Inf
Biota	Nama	579.1	0	0	0	0	0	0	NA	Inf	-Inf	NA	Inf	-Inf	0	0	0	NA	Inf	-Inf	NA	Inf	-Inf	NA	Inf	-Inf	NA	Inf	-Inf
Biota	Nama	579.2	0	0	0	0	0	0	NA	Inf	-Inf	NA	Inf	-Inf	0	0	0	NA	Inf	-Inf	NA	Inf	-Inf	NA	Inf	-Inf	NA	Inf	-Inf
Biota	Nama	579.3	0	0	0	0	0	0	NA	Inf	-Inf	NA	Inf	-Inf	0	0	0	NA	Inf	-Inf	NA	Inf	-Inf	NA	Inf	-Inf	NA	Inf	-Inf
Biota	Nama	579.4	0	0	0	0	0	0	NA	Inf	-Inf	NA	Inf	-Inf	0	0	0	NA	Inf	-Inf	NA	Inf	-Inf	NA	Inf	-Inf	NA	Inf	-Inf
Biota	Nama	579.5	0	0	0	0	0	0	NA	Inf	-Inf	NA	Inf	-Inf	0	0	0	NA	Inf	-Inf	NA	Inf	-Inf	NA	Inf	-Inf	NA	Inf	-Inf
Biota	White Sea	533.7	0	0	0	NA	Inf	-Inf	1	1	1	NA	Inf	-Inf	1	1	1	1	1	1	0	0	0	NA	Inf	-Inf	NA	Inf	-Inf
Biota	White Sea	533.8	0	0	0	NA	Inf	-Inf	1	1	1	NA	Inf	-Inf	1	1	1	1	1	1	0	0	0	NA	Inf	-Inf	NA	Inf	-Inf
Biota	White Sea	533.9	0	0	0	NA	Inf	-Inf	1	1	1	NA	Inf	-Inf	1	1	1	1	1	1	0	0	0	NA	Inf	-Inf	NA	Inf	-Inf
Biota	White Sea	534	0	0	0	NA	Inf	-Inf	1	1	1	NA	Inf	-Inf	1	1	1	1	1	1	0	0	0	NA	Inf	-Inf	NA	Inf	-Inf
Biota	White Sea	534.1	0	0	0	NA	Inf	-Inf	1	1	1	NA	Inf	-Inf	1	1	1	1	1	1	0	0	0	NA	Inf	-Inf	NA	Inf	-Inf
Biota	White Sea	534.2	0	0	0	NA	Inf	-Inf	1	1	1	NA	Inf	-Inf	1	1	1	1	1	1	0	0	0	NA	Inf	-Inf	NA	Inf	-Inf
Biota	White Sea	534.3	0.00393651	0	1	NA	Inf	-Inf	1.01752	0	2	NA	Inf	-Inf	1.02146	1	2	1	1	1	0.00215873	0	1	NA	Inf	-Inf	NA	Inf	-Inf
Biota	White Sea	534.4	0.0130193	0	1	NA	Inf	-Inf	1.0432	0	2	NA	Inf	-Inf	1.05622	1	2	1	1	1	0.00751568	0	1	NA	Inf	-Inf	NA	Inf	-Inf
Biota	White Sea	534.5	0.0209601	0	1	NA	Inf	-Inf	1.06468	0	2	NA	Inf	-Inf	1.08564	1	2	1	1	1	0.0118323	0	1	NA	Inf	-Inf	NA	Inf	-Inf
Biota	White Sea	534.6	0.0274032	0	1	NA	Inf	-Inf	1.08275	0	2	NA	Inf	-Inf	1.11016	1	2	1	1	1	0.014789	0	1	NA	Inf	-Inf	NA	Inf	-Inf
Biota	White Sea	534.7	0.0334003	0	1	0	0	0	0.90445	0	2	1	1	1	1.13709	1	2	0.814977	0	1	0.0175457	0	1	0.0750143	0	0.693147	0	0	0
Biota	White Sea	534.8	0.0398884	0	1	0	0	0	0.762943	0	2	1	1	1	1.15697	1	2	0.675313	0	1	0.0206159	0	1	0.0883879	0	0.693147	0	0	0
Biota	White Sea	534.9	0.0475463	0	1	0	0	0	0.653227	0	2	1	1	1	1.17695	1	2	0.567196	0	1	0.0241804	0	1	0.0932199	0	0.693147	0	0	0
Biota	White Sea	535	0.0520004	0	1	0	0	0	0.569384	0	2	1	1	1	1.195	1	2	0.483574	0	1	0.0262521	0	1	0.100952	0	0.693147	0	0	0
Biota	White Sea	535.1	0.0579565	0	1	0	0	0	0.500251	0	2	1	1	1	1.21398	1	2	0.415973	0	1	0.0291286	0	1	0.110013	0	0.693147	0	0	0
Biota	White Sea	535.2	0.063	0	1	0	0	0	0.4462	0	2	1	1	1	1.2329	1	2	0.3623	0	1	0.0315	0	0.5	0.119148	0	0.693147	0	0	0
Biota	White Sea	535.3	0.0565	0	1	0.0133333	0	1	1.3874	1	3	1.00419	0	2	2.2452	2	3	0.634733	0.333333	1	0.0223333	0	0.333333	0.761554	0.405465	1.09861	0.00741617	0	0.693147
Biota	White Sea	535.4	0.0441	0	1	0.0253284	0	1	1.3292	1	3	1.01787	0	2	2.2547	2	3	0.60275	0.333333	1	0.0218333	0	0.333333	0.75594	0.405465	1.09861	0.0154216	0	0.693147
Biota	White Sea	535.5	0.038	0	1	0.0297498	0	1	1.2806	1	3	1.03493	0	2	2.2634	2	3	0.577617	0.333333	1	0.0214667	0	0.333333	0.747533	0.405465	1.09861	0.0186955	0	0.693147
Biota	White Sea	535.6	0.0352	0	1	0.0326229	0	1	1.2419	1	3	1.05013	0	2	2.2728	2	3	0.557933	0.333333	1	0.0217333	0	0.333333	0.740742	0.405465	1.09861	0.0209769	0	0.693147
Biota	White Sea	535.7	0.032	0	1	0.0361484	0	1	1.2053	1	3	1.06754	0	2	2.2815	2	3	0.539617	0.333333	1	0.0220667	0	0.333333	0.732612	0.405465	1.09861	0.0241778	0	0.693147
Biota	White Sea	535.8	0.0286	0	1	0.037925	0	1	1.182	1	3	1.07916	0	2	2.2916	2	3	0.526217	0.333333	1	0.0217667	0	0.333333	0.729333	0.405465	1.09861	0.0255631	0	0.693147
Biota	White Sea	535.9	0.0246	0	1	0.0387905	0	1	1.1635	1	3	1.09061	0	2	2.2974	2	3	0.515683	0.333333	1	0.0209	0	0.333333	0.725195	0.405465	1.09861	0.0265698	0	0.693147
Biota	White Sea	536	0.0234	0	1	0.0411166	0	1	1.1508	1	3	1.10188	0	2	2.3084	2	3	0.507783	0.333333	1	0.0214	0	0.333333	0.721432	0.405465	1.09861	0.0283802	0	0.693147
Biota	White Sea	536.1	0.0232	0	1	0.0425148	0	1	1.1412	1	3	1.11351	0	2	2.3173	2	3	0.502317	0.333333	1	0.0218667	0	0.333333	0.716371	0.405465	1.09861	0.0294113	0	0.693147
Biota	White Sea	536.2	0.0227	0	1	0.0454	0	1	1.1326	1	2	1.1245	1	2	2.3252	2	3	0.497567	0.333333	0.666667	0.0227	0	0.333333	0.711095	0.405465	1.09861	0.0314689	0	0.693147
Biota	White Sea	536.3	0.0213	0	1	0.0459	0	1	0.131	0	1	2.1323	2	3	2.3305	2	3	0.0507667	0	0.333333	0.0224	0	0.333333	0.0531159	0	0.405465	0.0186108	0	0.405465
Biota	White Sea	536.4	0.0195	0	1	0.0476	0	1	0.1293	0	1	2.1416	2	3	2.338	2	3	0.0496	0	0.333333	0.0223667	0	0.333333	0.0524266	0	0.405465	0.0193001	0	0.405465
Biota	White Sea	536.5	0.0195	0	1	0.0481	0	1	0.1252	0	1	2.1509	2	3	2.3437	2	3	0.0482333	0	0.333333	0.0225333	0	0.333333	0.0507642	0	0.405465	0.0195029	0	0.405465
Biota	White Sea	536.6	0.0178	0	1	0.0485	0	1	0.1237	0	1	2.1591	2	3	2.3491	2	3	0.0471667	0	0.333333	0.0221	0	0.333333	0.050156	0	0.405465	0.0196651	0	0.405465
Biota	White Sea	536.7	0.0181	0	1	0.0482	0	1	0.1212	0	1	2.1671	2	3	2.3546	2	3	0.0464333	0	0.333333	0.0221	0	0.333333	0.0491424	0	0.405465	0.0195434	0	0.405465
Biota	White Sea	536.8	0.0163	0	1	0.0499	0	1	0.1164	0	1	2.1764	2	3	2.359	2	3	0.0442333	0	0.333333	0.0220667	0	0.333333	0.0471961	0	0.405465	0.0202327	0	0.405465
Biota	White Sea	536.9	0.0155	0	1	0.0519	0	1	0.1148	0	1	2.1828	2	3	2.365	2	3	0.0434333	0	0.333333	0.0224667	0	0.333333	0.0465474	0	0.405465	0.0210436	0	0.405465
Biota	White Sea	537	0.0134	0	1	0.0544	0	1	0.111	0	1	2.1898	2	3	2.3686	2	3	0.0414667	0	0.333333	0.0226	0	0.333333	0.0450066	0	0.405465	0.0220573	0	0.405465
Biota	White Sea	537.1	0.0128	0	1	0.0532	0	1	0.1069	0	1	2.1985	2	3	2.3714	2	3	0.0399	0	0.333333	0.022	0	0.333333	0.0433442	0	0.405465	0.0215707	0	0.405465
Biota	White Sea	537.2	0.0125	0	1	0.053	0	1	0.1036	0	1	2.2041	2	3	2.3732	2	3	0.0387	0	0.333333	0.0218333	0	0.333333	0.0420062	0	0.405465	0.0214897	0	0.405465
Biota	White Sea	537.3	0.0127	0	1	0.053	0	1	0.1018	0	1	2.2103	2	3	2.3778	2	3	0.0381667	0	0.333333	0.0219	0	0.333333	0.0412763	0	0.405465	0.0214897	0	0.405465
Biota	White Sea	537.4	0.0121	0	1	0.0539	0	1	0.099	0	1	2.217	2	3	2.382	2	3	0.0370333	0	0.333333	0.022	0	0.333333	0.040141	0	0.405465	0.0218546	0	0.405465
Biota	White Sea	537.5	0.0115	0	1	0.0554	0	1	0.1002	0	1	2.2207	2	3	2.3878	2	3	0.0372333	0	0.333333	0.0223	0	0.333333	0.0406276	0	0.405465	0.0224628	0	0.405465
Biota	White Sea	537.6	0.0111	0	1	0.0567	0	1	0.0982	0	1	2.2261	2	3	2.3921	2	3	0.0364333	0	0.333333	0.0226	0	0.333333	0.0398167	0	0.405465	0.0229899	0	0.405465
Biota	White Sea	537.7	0.0108	0	1	0.0564	0	1	0.0958	0	1	2.2319	2	3	2.3949	2	3	0.0355333	0	0.333333	0.0224	0	0.333333	0.0388436	0	0.405465	0.0228682	0	0.405465
Biota	White Sea	537.8	0.0109	0	1	0.0561	0	1	0.0954	0	1	2.2367	2	3	2.3991	2	3	0.0354333	0	0.333333	0.0223333	0	0.333333	0.0386814	0	0.405465	0.0227466	0	0.405465
Biota	White Sea	537.9	0.0112	0	1	0.0558	0	1	0.0929	0	1	2.2418	2	3	2.4017	2	3	0.0347	0	0.333333	0.0223333	0	0.333333	0.0376677	0	0.405465	0.022625	0	0.405465
Biota	White Sea	538	0.0112	0	1	0.0552	0	1	0.0932	0	1	2.2456	2	3	2.4052	2	3	0.0348	0	0.333333	0.0221333	0	0.333333	0.0377893	0	0.405465	0.0223817	0	0.405465
Biota	White Sea	538.1	0.0103	0	1	0.0559	0	1	0.0924	0	1	2.2495	2	3	2.4081	2	3	0.0342333	0	0.333333	0.0220667	0	0.333333	0.037465	0	0.405465	0.0226655	0	0.405465
Biota	White Sea	538.2	0.0107	0	1	0.0549	0	1	2.0915	2	3	2.2528	2	3	4.4099	4	5	0.47945	0.4	0.6	0.01312	0	0.2	0.667474	0.510826	0.916291	0.02226	0	0.405465
Biota	White Sea	538.3	0.0098	0	1	0.0556	0	1	2.0907	2	3	2.2565	2	3	4.4126	4	5	0.47884	0.4	0.6	0.01308	0	0.2	0.666621	0.510826	0.916291	0.0225439	0	0.405465
Biota	White Sea	538.4	0.0094	0	1	0.054	0	1	2.0902	2	3	2.262	2	3	4.4156	4	5	0.47836	0.4	0.6	0.01268	0	0.2	0.665506	0.510826	0.916291	0.0218951	0	0.405465
Biota	White Sea	538.5	0.008	0	1	0.0536	0	1	2.0859	2	3	2.2673	2	3	4.4148	4	5	0.4773	0.4	0.6	0.01232	0	0.2	0.663581	0.510826	0.916291	0.0217329	0	0.405465
Biota	White Sea	538.6	0.0075	0	1	0.0538	0	1	2.0847	2	3	2.2705	2	3	4.4165	4	5	0.47679	0.4	0.6	0.01226	0	0.2	0.662729	0.510826	0.916291	0.021814	0	0.405465
Biota	White Sea	538.7	0.007	0	1	0.0537	0	1	2.0832	2	3	2.274	2	3	4.4179	4	5	0.47625	0.4	0.6	0.01214	0	0.2	0.661757	0.510826	0.916291	0.0217735	0	0.405465
Biota	White Sea	538.8	0.0075	0	1	0.0537	0	1	2.0805	2	3	2.2784	2	3	4.4201	4	5	0.47559	0.4	0.6	0.01224	0	0.2	0.660352	0.510826	0.916291	0.0217735	0	0.405465
Biota	White Sea	538.9	0.0071	0	1	0.0538	0	1	2.079	2	3	2.2809	2	3	4.4208	4	5	0.47514	0.4	0.6	0.01218	0	0.2	0.659561	0.510826	0.916291	0.021814	0	0.405465
Biota	White Sea	539	0.0073	0	1	0.0537	0	1	2.0759	2	3	2.2851	2	3	4.422	4	5	0.47444	0.4	0.6	0.0122	0	0.2	0.658104	0.510826	0.916291	0.0217735	0	0.405465
Biota	White Sea	539.1	0.007	0	1	0.056	0	1	2.0749	2	3	2.2859	2	3	4.4238	4	5	0.474	0.4	0.6	0.0126	0	0.2	0.657735	0.510826	0.916291	0.022706	0	0.405465
Biota	White Sea	539.2	0.0074	0	1	0.0559	0	1	0.0726	0	1	4.2884	4	5	4.4243	4	5	0.016	0	0.2	0.01266	0	0.2	0.0162002	0	0.223144	0.0124737	0	0.223144
Biota	White Sea	539.3	0.0073	0	1	0.0568	0	1	0.071	0	1	4.2904	4	5	4.4255	4	5	0.01566	0	0.2	0.01282	0	0.2	0.0158432	0	0.223144	0.0126746	0	0.223144
Biota	White Sea	539.4	0.0071	0	1	0.0592	0	1	0.0681	0	1	4.293	4	5	4.4274	4	5	0.01504	0	0.2	0.01326	0	0.2	0.0151961	0	0.223144	0.0132101	0	0.223144
Biota	White Sea	539.5	0.007	0	1	0.06	0	1	0.0686	0	1	4.2932	4	5	4.4288	4	5	0.01512	0	0.2	0.0134	0	0.2	0.0153076	0	0.223144	0.0133886	0	0.223144
Biota	White Sea	539.6	0.0069	0	1	0.0601	0	1	0.0664	0	1	4.2951	4	5	4.4285	4	5	0.01466	0	0.2	0.0134	0	0.2	0.0148167	0	0.223144	0.0134109	0	0.223144
Biota	White Sea	539.7	0.0068	0	1	1.0597	1	2	0.064	0	1	3.2975	3	4	4.428	4	5	0.01416	0	0.2	0.2419	0.2	0.4	0.0184117	0	0.287682	0.281804	0.223144	0.510826
Biota	White Sea	539.8	0.0065	0	1	1.0604	1	2	0.063	0	1	3.2985	3	4	4.4284	4	5	0.0139	0	0.2	0.24196	0.2	0.4	0.018124	0	0.287682	0.281895	0.223144	0.510826
Biota	White Sea	539.9	0.0067	0	1	1.0594	1	2	0.0623	0	1	3.3005	3	4	4.4289	4	5	0.0138	0	0.2	0.241775	0.2	0.4	0.0179226	0	0.287682	0.281543	0.223144	0.510826
Biota	White Sea	540	0.0063	0	1	1.0595	1	2	0.0616	0	1	3.3015	3	4	4.4289	4	5	0.01358	0	0.2	0.241715	0.2	0.4	0.0177212	0	0.287682	0.281501	0.223144	0.510826
Biota	White Sea	540.1	0.0064	0	1	1.0583	1	2	0.0602	0	1	3.3025	3	4	4.4274	4	5	0.01332	0	0.2	0.24157	0.2	0.4	0.0173185	0	0.287682	0.281168	0.223144	0.510826
Biota	White Sea	540.2	0.0057	0	1	1.06	1	2	0.0601	0	1	3.301	3	4	4.4268	4	5	0.01316	0	0.2	0.2418	0.2	0.4	0.0172897	0	0.287682	0.281645	0.223144	0.510826
Biota	White Sea	540.3	0.0054	0	1	1.0612	1	2	0.0589	0	1	3.3002	3	4	4.4257	4	5	0.01286	0	0.2	0.242035	0.2	0.4	0.0169445	0	0.287682	0.281964	0.223144	0.510826
Biota	White Sea	540.4	0.0057	0	1	1.06	1	2	0.0575	0	1	3.3011	3	4	4.4243	4	5	0.01264	0	0.2	0.241925	0.2	0.4	0.0165417	0	0.287682	0.281638	0.223144	0.510826
Biota	White Sea	540.5	0.0055	0	1	1.0598	1	2	0.0565	0	1	3.302	3	4	4.4238	4	5	0.0124	0	0.2	0.24187	0.2	0.4	0.016254	0	0.287682	0.281535	0.223144	0.510826
Biota	White Sea	540.6	0.0056	0	1	1.0609	1	2	0.0555	0	1	3.3006	3	4	4.4226	4	5	0.01222	0	0.2	0.24217	0.2	0.4	0.0159664	0	0.287682	0.281871	0.223144	0.510826
Biota	White Sea	540.7	0.006	0	1	0.061	0	1	0.055	0	1	3.3005	3	4	3.4225	3	4	0.01525	0	0.25	0.01675	0	0.25	0.0158225	0	0.287682	0.0175486	0	0.287682
Biota	White Sea	540.8	0.0054	0	1	0.0613	0	1	0.0545	0	1	3.3002	3	4	3.4214	3	4	0.014975	0	0.25	0.016675	0	0.25	0.0156787	0	0.287682	0.0176349	0	0.287682
Biota	White Sea	540.9	0.0046	0	1	0.0631	0	1	0.0521	0	1	3.2997	3	4	3.4195	3	4	0.014175	0	0.25	0.016925	0	0.25	0.0149882	0	0.287682	0.0181527	0	0.287682
Biota	White Sea	541	0.0044	0	1	0.0634	0	1	0.0512	0	1	3.2997	3	4	3.4187	3	4	0.0139	0	0.25	0.01695	0	0.25	0.0147293	0	0.287682	0.018239	0	0.287682
Biota	White Sea	541.1	0.0046	0	1	0.0636	0	1	0.0505	0	1	3.2991	3	4	3.4178	3	4	0.013775	0	0.25	0.01705	0	0.25	0.0145279	0	0.287682	0.0182966	0	0.287682
Biota	White Sea	541.2	0.0043	0	1	0.0613	0	1	0.0513	0	1	3.2998	3	4	3.4167	3	4	0.0139	0	0.25	0.0164	0	0.25	0.0147581	0	0.287682	0.0176349	0	0.287682
Biota	White Sea	541.3	0.0042	0	1	0.0597	0	1	0.05	0	1	3.2994	3	4	3.4133	3	4	0.01355	0	0.25	0.015975	0	0.25	0.0143841	0	0.287682	0.0171746	0	0.287682
Biota	White Sea	541.4	0.0044	0	1	0.0601	0	1	0.0496	0	1	3.2985	3	4	3.4126	3	4	0.0135	0	0.25	0.016125	0	0.25	0.014269	0	0.287682	0.0172897	0	0.287682
Biota	White Sea	541.5	0.0042	0	1	0.0602	0	1	0.0485	0	1	3.2983	3	4	3.4112	3	4	0.013175	0	0.25	0.0161	0	0.25	0.0139526	0	0.287682	0.0173185	0	0.287682
Biota	White Sea	541.6	0.0038	0	1	0.0591	0	1	1.0489	1	2	3.297	3	4	4.4088	4	5	0.2401	0.2	0.4	0.01258	0	0.2	0.279426	0.223144	0.510826	0.017002	0	0.287682
Biota	White Sea	541.7	0.0042	0	1	0.0591	0	1	1.0481	1	2	3.2964	3	4	4.4078	4	5	0.24007	0.2	0.4	0.01266	0	0.2	0.279286	0.223144	0.510826	0.017002	0	0.287682
Biota	White Sea	541.8	0.0042	0	1	0.0577	0	1	1.047	1	2	3.297	3	4	4.4059	4	5	0.239945	0.2	0.4	0.01238	0	0.2	0.279002	0.223144	0.510826	0.0165993	0	0.287682
Biota	White Sea	541.9	0.0045	0	1	0.0564	0	1	1.0476	1	2	3.2954	3	4	4.4039	4	5	0.240225	0.2	0.4	0.01218	0	0.2	0.279239	0.223144	0.510826	0.0162253	0	0.287682
Biota	White Sea	542	0.004	0	1	0.0582	0	1	1.0471	1	2	3.2927	3	4	4.402	4	5	0.24012	0.2	0.4	0.01244	0	0.2	0.279302	0.223144	0.510826	0.0167431	0	0.287682
Biota	White Sea	542.1	0.004	0	1	0.0581	0	1	1.0453	1	2	3.2915	3	4	4.3989	4	5	0.239915	0.2	0.4	0.01242	0	0.2	0.278977	0.223144	0.510826	0.0167143	0	0.287682
Biota	White Sea	542.2	0.0041	0	1	0.0591	0	1	1.0433	1	2	3.292	3	4	4.3985	4	5	0.239555	0.2	0.4	0.01264	0	0.2	0.278499	0.223144	0.510826	0.017002	0	0.287682
Biota	White Sea	542.3	0.0037	0	1	0.0608	0	1	1.0437	1	2	3.2886	3	4	4.3968	4	5	0.23964	0.2	0.4	0.0129	0	0.2	0.278808	0.223144	0.510826	0.0174911	0	0.287682
Biota	White Sea	542.4	0.0037	0	1	0.0615	0	1	1.0423	1	2	3.2866	3	4	4.3941	4	5	0.239495	0.2	0.4	0.01304	0	0.2	0.278624	0.223144	0.510826	0.0176924	0	0.287682
Biota	White Sea	542.5	0.0033	0	1	0.0608	0	1	1.0419	1	2	3.286	3	4	4.392	4	5	0.23944	0.2	0.4	0.01282	0	0.2	0.278574	0.223144	0.510826	0.0174911	0	0.287682
Biota	White Sea	542.6	0.004	0	1	0.0598	0	1	0.0389	0	1	4.2861	4	5	4.3888	4	5	0.00858	0	0.2	0.01276	0	0.2	0.00868028	0	0.223144	0.013344	0	0.223144
Biota	White Sea	542.7	0.0039	0	1	0.06	0	1	0.0371	0	1	4.2845	4	5	4.3855	4	5	0.0082	0	0.2	0.01278	0	0.2	0.00827863	0	0.223144	0.0133886	0	0.223144
Biota	White Sea	542.8	0.0037	0	1	0.0618	0	1	0.0372	0	1	4.2822	4	5	4.3849	4	5	0.00818	0	0.2	0.0131	0	0.2	0.00830094	0	0.223144	0.0137903	0	0.223144
Biota	White Sea	542.9	0.004	0	1	0.0619	0	1	0.0358	0	1	4.2811	4	5	4.3828	4	5	0.00796	0	0.2	0.01318	0	0.2	0.00798854	0	0.223144	0.0138126	0	0.223144
Biota	White Sea	543	0.0041	0	1	0.0625	0	1	0.0351	0	1	4.2773	4	5	4.379	4	5	0.00784	0	0.2	0.01332	0	0.2	0.00783234	0	0.223144	0.0139465	0	0.223144
Biota	White Sea	543.1	0.0037	0	1	0.0619	0	1	0.0356	0	1	4.2749	4	5	4.3761	4	5	0.00786	0	0.2	0.01312	0	0.2	0.00794391	0	0.223144	0.0138126	0	0.223144
Biota	White Sea	543.2	0.0033	0	1	0.0621	0	1	0.0354	0	1	4.2732	4	5	4.374	4	5	0.00774	0	0.2	0.01308	0	0.2	0.00789928	0	0.223144	0.0138572	0	0.223144
Biota	White Sea	543.3	0.0034	0	1	0.0618	0	1	0.034	0	1	4.2705	4	5	4.3697	4	5	0.00748	0	0.2	0.01304	0	0.2	0.00758688	0	0.223144	0.0137903	0	0.223144
Biota	White Sea	543.4	0.0035	0	1	0.0616	0	1	0.0333	0	1	4.2673	4	5	4.3657	4	5	0.00736	0	0.2	0.01302	0	0.2	0.00743068	0	0.223144	0.0137456	0	0.223144
Biota	White Sea	543.5	0.0037	0	1	0.063	0	1	0.0315	0	1	4.2649	4	5	4.3631	4	5	0.00704	0	0.2	0.01334	0	0.2	0.00702902	0	0.223144	0.014058	0	0.223144
Biota	White Sea	543.6	0.0034	0	1	0.0646	0	1	0.0316	0	1	4.2604	4	5	4.36	4	5	0.007	0	0.2	0.0136	0	0.2	0.00705134	0	0.223144	0.0144151	0	0.223144
Biota	White Sea	543.7	0.0031	0	1	0.0654	0	1	0.0321	0	1	4.2562	4	5	4.3568	4	5	0.00704	0	0.2	0.0137	0	0.2	0.00716291	0	0.223144	0.0145936	0	0.223144
Biota	White Sea	543.8	0.0031	0	1	0.0653	0	1	0.0308	0	1	4.2541	4	5	4.3533	4	5	0.00678	0	0.2	0.01368	0	0.2	0.00687282	0	0.223144	0.0145713	0	0.223144
Biota	White Sea	543.9	0.0032	0	1	0.066	0	1	0.0319	0	1	4.2509	4	5	4.352	4	5	0.00702	0	0.2	0.01384	0	0.2	0.00711828	0	0.223144	0.0147275	0	0.223144
Biota	White Sea	544	0.0033	0	1	0.0658	0	1	0.0307	0	1	4.2466	4	5	4.3464	4	5	0.0068	0	0.2	0.01382	0	0.2	0.00685051	0	0.223144	0.0146828	0	0.223144
Biota	White Sea	544.1	0.0031	0	1	0.0661	0	1	0.0301	0	1	4.2444	4	5	4.3437	4	5	0.00664	0	0.2	0.01384	0	0.2	0.00671662	0	0.223144	0.0147498	0	0.223144
Biota	White Sea	544.2	0.003	0	1	0.0665	0	1	0.029	0	1	4.2421	4	5	4.3406	4	5	0.0064	0	0.2	0.0139	0	0.2	0.00647116	0	0.223144	0.014839	0	0.223144
Biota	White Sea	544.3	0.0032	0	1	0.0657	0	1	0.029	0	1	4.2388	4	5	4.3367	4	5	0.00644	0	0.2	0.01378	0	0.2	0.00647116	0	0.223144	0.0146605	0	0.223144
Biota	White Sea	544.4	0.0034	0	1	0.0653	0	1	0.0288	0	1	4.2353	4	5	4.3328	4	5	0.00644	0	0.2	0.01374	0	0.2	0.00642653	0	0.223144	0.0145713	0	0.223144
Biota	White Sea	544.5	0.0042	0	1	0.0645	0	1	0.0289	0	1	4.2319	4	5	4.3295	4	5	0.00662	0	0.2	0.01374	0	0.2	0.00644885	0	0.223144	0.0143928	0	0.223144
Biota	White Sea	544.6	0.0047	0	1	0.0629	0	1	0.0278	0	1	4.2291	4	5	4.3245	4	5	0.0065	0	0.2	0.01352	0	0.2	0.00620339	0	0.223144	0.0140357	0	0.223144
Biota	White Sea	544.7	0.0046	0	1	0.0631	0	1	0.0276	0	1	4.2252	4	5	4.3205	4	5	0.00644	0	0.2	0.01354	0	0.2	0.00615876	0	0.223144	0.0140804	0	0.223144
Biota	White Sea	544.8	0.0046	0	1	0.0626	0	1	0.1812	0	2	4.2223	4	5	4.4707	4	6	0.0354433	0	0.333333	0.0131033	0	0.2	0.0389273	0	0.405465	0.0139688	0	0.223144
Biota	White Sea	544.9	0.0039	0	1	0.0617	0	1	0.3313	0	2	4.2211	4	5	4.618	4	6	0.0637833	0	0.333333	0.0125	0	0.2	0.0710209	0	0.405465	0.013768	0	0.223144
Biota	White Sea	545	0.0046	0	1	0.0592	0	1	0.4379	0	2	4.2181	4	5	4.7198	4	6	0.08408	0	0.333333	0.0119033	0	0.2	0.0937875	0	0.405465	0.0132101	0	0.223144
Biota	White Sea	545.1	0.0039	0	1	0.0597	0	1	0.523	0	2	4.2148	4	5	4.8014	4	6	0.0999867	0	0.333333	0.01171	0	0.2	0.11192	0	0.405465	0.0133217	0	0.223144
Biota	White Sea	545.2	0.004	0	1	0.0605	0	1	0.6002	0	2	4.2106	4	5	4.8753	4	6	0.11464	0	0.333333	0.01166	0	0.2	0.128518	0	0.405465	0.0135002	0	0.223144
Biota	White Sea	545.3	0.004	0	1	0.0594	0	1	0.6596	0	2	4.2084	4	5	4.9314	4	6	0.125923	0	0.333333	0.0113533	0	0.2	0.141181	0	0.405465	0.0132547	0	0.223144
Biota	White Sea	545.4	0.004	0	1	0.0599	0	1	0.7104	0	2	4.2042	4	5	4.9785	4	6	0.13567	0	0.333333	0.01134	0	0.2	0.152198	0	0.405465	0.0133663	0	0.223144
Biota	White Sea	545.5	0.0037	0	1	0.0599	0	1	0.7522	0	2	4.2009	4	5	5.0167	4	6	0.143687	0	0.333333	0.0111667	0	0.2	0.161297	0	0.405465	0.0133663	0	0.223144
Biota	White Sea	545.6	0.0041	0	1	0.0588	0	1	0.7899	0	2	4.1981	4	5	5.0509	4	6	0.151017	0	0.333333	0.01096	0	0.2	0.16946	0	0.405465	0.0131208	0	0.223144
Biota	White Sea	545.7	0.0039	0	1	0.0579	0	1	0.8211	0	2	4.1949	4	5	5.0778	4	6	0.15707	0	0.333333	0.01072	0	0.2	0.176234	0	0.405465	0.01292	0	0.223144
Biota	White Sea	545.8	0.003	0	1	0.0582	0	1	0.6953	0	2	4.3453	4	6	5.1018	4	6	0.13302	0	0.333333	0.01058	0	0.2	0.149237	0	0.405465	0.01264	0	0.223144
Biota	White Sea	545.9	0.0024	0	1	0.0609	0	1	0.5691	0	2	4.4915	4	6	5.1239	4	6	0.10876	0	0.333333	0.01089	0	0.2	0.122113	0	0.405465	0.0128955	0	0.223144
Biota	White Sea	546	0.0024	0	1	0.0602	0	1	0.4817	0	2	4.5958	4	6	5.1401	4	6	0.0921333	0	0.333333	0.0107467	0	0.2	0.103341	0	0.405465	0.0125147	0	0.223144
Biota	White Sea	546.1	0.0019	0	1	0.0599	0	1	0.4166	0	2	4.6779	4	6	5.1563	4	6	0.07963	0	0.333333	0.01053	0	0.2	0.0894019	0	0.405465	0.0122396	0	0.223144
Biota	White Sea	546.2	0.0023	0	1	0.0584	0	1	0.355	0	2	4.7524	4	6	5.1681	4	6	0.0679833	0	0.333333	0.0102933	0	0.2	0.0761788	0	0.405465	0.0117498	0	0.223144
Biota	White Sea	546.3	0.0026	0	1	0.0588	0	1	0.3068	0	2	4.8092	4	6	5.1774	4	6	0.0588933	0	0.333333	0.0103767	0	0.2	0.0658846	0	0.405465	0.0116472	0	0.223144
Biota	White Sea	546.4	0.0025	0	1	0.0574	0	1	0.2639	0	2	4.8572	4	6	5.181	4	6	0.0506733	0	0.333333	0.01011	0	0.2	0.056626	0	0.405465	0.0112409	0	0.223144
Biota	White Sea	546.5	0.0026	0	1	0.0575	0	1	0.2308	0	2	4.8956	4	6	5.1865	4	6	0.0443733	0	0.333333	0.01012	0	0.2	0.0494849	0	0.405465	0.0111326	0	0.223144
Biota	White Sea	546.6	0.0025	0	1	0.0578	0	1	0.2012	0	2	4.9302	4	6	5.1917	4	6	0.03866	0	0.333333	0.0101233	0	0.2	0.0430717	0	0.405465	0.0110689	0	0.223144
Biota	White Sea	546.7	0.0021	0	1	0.0566	0	1	0.1759	0	2	4.9594	4	6	5.194	4	6	0.0338133	0	0.333333	0.00985	0	0.2	0.0376548	0	0.405465	0.0107603	0	0.223144
Biota	White Sea	546.8	0.0021	0	1	0.0584	0	1	0.1537	0	2	4.9822	4	6	5.1964	4	6	0.0295467	0	0.333333	0.0101367	0	0.2	0.0328806	0	0.405465	0.0110721	0	0.223144
Biota	White Sea	546.9	0.0028	0	1	0.0576	0	1	0.1318	0	2	5.003	4	6	5.1952	4	6	0.02551	0	0.333333	0.0101267	0	0.2	0.0281816	0	0.405465	0.0108691	0	0.223144
Biota	White Sea	547	0.0029	0	1	0.0601	0	1	0.1152	0	2	5.0174	4	6	5.1956	4	6	0.02239	0	0.333333	0.0105467	0	0.2	0.0246244	0	0.405465	0.0112555	0	0.223144
Biota	White Sea	547.1	0.0032	0	1	0.0622	0	1	0.0987	0	2	5.0323	4	6	5.1964	4	6	0.01929	0	0.333333	0.0109333	0	0.2	0.021118	0	0.405465	0.0116221	0	0.223144
Biota	White Sea	547.2	0.0031	0	1	0.063	0	1	0.0841	0	2	5.0444	4	6	5.1946	4	6	0.01644	0	0.333333	0.0110433	0	0.2	0.0179214	0	0.405465	0.0117189	0	0.223144
Biota	White Sea	547.3	0.0031	0	1	0.063	0	1	0.0741	0	2	5.053	4	6	5.1932	4	6	0.01453	0	0.333333	0.0110333	0	0.2	0.0157593	0	0.405465	0.01167	0	0.223144
Biota	White Sea	547.4	0.0028	0	1	0.0645	0	1	0.0669	0	2	5.0566	4	6	5.1908	4	6	0.0131067	0	0.333333	0.0112333	0	0.2	0.0141976	0	0.405465	0.0119067	0	0.223144
Biota	White Sea	547.5	0.0033	0	1	0.065	0	1	0.0577	0	2	5.0614	4	6	5.1874	4	6	0.01143	0	0.333333	0.0113933	0	0.2	0.0122222	0	0.405465	0.0119938	0	0.223144
Biota	White Sea	547.6	0.0038	0	1	0.0672	0	1	0.0491	0	2	5.0642	4	6	5.1843	4	6	0.00989667	0	0.333333	0.01184	0	0.2	0.0103971	0	0.405465	0.0123622	0	0.223144
Biota	White Sea	547.7	0.0035	0	1	0.0691	0	1	0.0429	0	2	5.0662	4	6	5.1817	4	6	0.00864667	0	0.333333	0.0121067	0	0.2	0.00905034	0	0.405465	0.0127005	0	0.223144
Biota	White Sea	547.8	0.0031	0	1	0.0689	0	1	0.0377	0	2	5.067	4	6	5.1767	4	6	0.00757333	0	0.333333	0.0120067	0	0.2	0.00793081	0	0.405465	0.012664	0	0.223144
Biota	White Sea	547.9	0.0032	0	1	0.0687	0	1	0.0322	0	2	5.0661	4	6	5.1702	4	6	0.00656333	0	0.333333	0.0119867	0	0.2	0.00675659	0	0.405465	0.0125949	0	0.223144
Biota	White Sea	548	0.0031	0	1	0.0676	0	1	0.0271	0	2	5.065	4	6	5.1628	4	6	0.00557	0	0.333333	0.0117833	0	0.166667	0.00566755	0	0.405465	0.0123903	0	0.223144
Biota	White Sea	548.1	0.0031	0	1	0.0663	0	1	0.0227	0	1	5.0647	4	6	5.1568	5	6	0.00472333	0	0.2	0.0115667	0	0.166667	0.00471021	0	0.223144	0.012141	0	0.223144
Biota	White Sea	548.2	0.0032	0	1	0.0659	0	1	0.0187	0	1	5.0626	4	6	5.1504	5	6	0.004	0	0.2	0.0115167	0	0.166667	0.0038707	0	0.223144	0.0120476	0	0.223144
Biota	White Sea	548.3	0.0027	0	1	0.0669	0	1	0.0151	0	1	5.0602	4	6	5.1449	5	6	0.00321667	0	0.2	0.0116	0	0.166667	0.00307963	0	0.223144	0.0122177	0	0.223144
Biota	White Sea	548.4	0.0028	0	1	0.0673	0	1	0.0118	0	1	5.0562	4	6	5.1381	5	6	0.00261333	0	0.2	0.0116833	0	0.166667	0.00238408	0	0.223144	0.0122825	0	0.223144
Biota	White Sea	548.5	0.0029	0	1	0.0664	0	1	0.0084	0	1	5.0527	4	6	5.1304	5	6	0.00200667	0	0.2	0.01155	0	0.166667	0.00169071	0	0.223144	0.0121143	0	0.223144
Biota	White Sea	548.6	0.0027	0	1	0.0662	0	1	0.0063	0	1	5.0471	4	6	5.1223	5	6	0.00158	0	0.2	0.0114833	0	0.166667	0.00125476	0	0.223144	0.0120779	0	0.223144
Biota	White Sea	548.7	0.0025	0	1	0.067	0	1	0.005	0	1	5.0421	4	6	5.1166	5	6	0.00130333	0	0.2	0.0115833	0	0.166667	0.000981005	0	0.223144	0.0122196	0	0.223144
Biota	White Sea	548.8	0.002	0	1	0.0662	0	1	0.0038	0	1	5.0385	4	6	5.1105	5	6	0.00099	0	0.2	0.0113667	0	0.166667	0.00072548	0	0.223144	0.0120738	0	0.223144
Biota	White Sea	548.9	0.0021	0	1	0.0655	0	1	0.0033	0	1	5.0328	4	6	5.1037	5	6	0.000913333	0	0.2	0.0112667	0	0.166667	0.000622072	0	0.223144	0.0119461	0	0.223144
Biota	White Sea	549	0.002	0	1	0.0636	0	1	0.0029	0	1	5.0285	4	6	5.097	5	6	0.000823333	0	0.2	0.0109333	0	0.166667	0.000540979	0	0.223144	0.0115997	0	0.223144
Biota	White Sea	549.1	0.0019	0	1	0.0644	0	1	0.002	0	1	5.023	5	6	5.0913	5	6	0.00065	0	0.166667	0.01105	0	0.166667	0.000364643	0	0.182322	0.0117415	0	0.182322
Biota	White Sea	549.2	0.0019	0	1	0.0642	0	1	0.0015	0	1	5.0171	5	6	5.0847	5	6	0.000566667	0	0.166667	0.0110167	0	0.166667	0.000273482	0	0.182322	0.011705	0	0.182322
Biota	White Sea	549.3	0.0019	0	1	0.0749	0	2	0.3474	0	2	5.0004	4	6	5.4246	5	7	0.0576238	0	0.285714	0.0125014	0	0.333333	0.0634081	0	0.336472	0.0140927	0	0.405465
Biota	White Sea	549.4	0.0022	0	1	0.1856	0	2	0.7323	0	1	4.8824	4	6	5.8025	5	7	0.121219	0	0.285714	0.0310562	0	0.333333	0.137155	0	0.223144	0.0388682	0	0.405465
Biota	White Sea	549.5	0.0023	0	1	0.4358	0	2	0.9214	0	1	4.6253	4	5	5.9848	5	7	0.1525	0	0.285714	0.0719919	0	0.333333	0.182083	0	0.223144	0.0947517	0	0.405465
Biota	White Sea	549.6	0.0019	0	1	0.8251	0	2	0.9921	0	1	4.2283	4	5	6.0474	5	7	0.164312	0	0.285714	0.135692	0	0.333333	0.212118	0	0.223144	0.181936	0	0.405465
Biota	White Sea	549.7	0.0014	0	1	1.0471	1	2	1	1	1	4	4	4	6.0485	6	7	0.165712	0.142857	0.285714	0.17244	0.166667	0.285714	0.223144	0.223144	0.223144	0.231731	0.223144	0.405465
Biota	White Sea	549.8	0.0009	0	1	1.0423	1	2	1	1	1	4	4	4	6.0432	6	7	0.165767	0.142857	0.285714	0.17181	0.166667	0.285714	0.223144	0.223144	0.223144	0.230856	0.223144	0.405465
Biota	White Sea	549.9	0.0006	0	1	1.0361	1	2	1	1	1	4	4	4	6.0367	6	7	0.165879	0.142857	0.285714	0.171036	0.166667	0.285714	0.223144	0.223144	0.223144	0.229725	0.223144	0.405465
Biota	White Sea	550	0.0004	0	1	1.0314	1	2	1	1	1	4	4	4	6.0318	6	7	0.165967	0.142857	0.285714	0.170452	0.166667	0.285714	0.223144	0.223144	0.223144	0.228868	0.223144	0.405465
Biota	White Sea	550.1	0.1669	0	4	1.0534	1	3	3.3295	1	10	3.9716	2	4	8.5214	6	15	0.393725	0.142857	0.666667	0.144998	0.0666667	0.5	0.591738	0.223144	1.25276	0.235919	0.223144	0.916291
Biota	White Sea	550.2	0.3401	0	4	1.0761	1	4	4.7997	1	12	3.9425	2	4	10.1584	6	17	0.491158	0.166667	0.705882	0.14057	0.0588235	0.5	0.779858	0.223144	1.50408	0.243171	0.223144	1.09861
Biota	White Sea	550.3	0.5133	0	5	1.0906	0	4	5.5927	0	13	4.2572	2	5	11.4538	6	19	0.520263	0	0.75	0.140667	0	0.461538	0.830545	0	1.79176	0.232694	0	1.09861
Biota	White Sea	550.4	0.684	0	5	1.003	0	4	6.1581	1	14	4.6117	2	5	12.4568	6	20	0.537893	0.125	0.764706	0.134874	0	0.454545	0.840324	0.182322	1.8718	0.199635	0	1.09861
Biota	White Sea	550.5	0.8567	0	6	0.7734	0	3	6.7685	0	14	4.7733	2	5	13.1719	6	21	0.569162	0.142857	0.777778	0.122061	0	0.454545	0.87332	0	1.60944	0.150236	0	0.916291
Biota	White Sea	550.6	1.2263	0	8	0.4069	0	3	9.3709	2	18	4.8135	2	5	15.8176	7	26	0.662322	0.285714	0.809524	0.101673	0	0.461538	1.07102	0.336472	1.79176	0.0822369	0	0.693147
Biota	White Sea	550.7	1.604	0	8	0.2069	0	2	11.1443	3	20	4.7931	3	5	17.7483	8	27	0.712313	0.375	0.814815	0.100977	0	0.4	1.19409	0.470004	1.99243	0.0469364	0	0.510826
Biota	White Sea	550.8	1.9867	0	8	0.2364	0	2	12.5699	4	22	4.7636	3	5	19.5566	11	29	0.739741	0.545455	0.827586	0.112784	0	0.4	1.28625	0.587787	2.03688	0.0537386	0	0.510826
Biota	White Sea	550.9	2.3755	0	8	0.2666	0	2	13.7027	5	23	4.7334	3	5	21.0782	12	30	0.759082	0.583333	0.833333	0.124494	0	0.444444	1.35604	0.693147	2.07944	0.060755	0	0.510826
Biota	White Sea	551	2.7596	0	8	0.2989	0	2	14.6567	7	23	4.7011	3	5	22.4163	12	31	0.773965	0.583333	0.83871	0.135604	0	0.4	1.41347	0.875469	2.03688	0.0682853	0	0.510826
Biota	White Sea	551.1	2.53	0	9	0.7233	0	5	13.5722	5	24	6.5778	3	13	23.4033	12	33	0.685765	0.416667	0.84	0.138222	0	0.416667	1.133	0.470004	2.03688	0.107347	0	0.693147
Biota	White Sea	551.2	2.5213	0	10	0.9336	0	6	12.9843	5	23	7.8086	3	14	24.2478	14	33	0.637568	0.35	0.83871	0.141734	0	0.423077	0.993334	0.325422	1.99243	0.115344	0	0.847298
Biota	White Sea	551.3	2.5856	0	10	1.0829	0	6	12.5561	4	24	8.767	3	15	24.9916	16	33	0.604363	0.333333	0.826087	0.146118	0	0.423077	0.901368	0.305382	1.99243	0.118514	0	0.81093
Biota	White Sea	551.4	2.6795	0	8	1.2065	0	7	12.196	4	23	9.5633	3	17	25.6453	16	33	0.578945	0.307692	0.807692	0.15086	0	0.37037	0.834061	0.251314	1.89712	0.120875	0	0.693147
Biota	White Sea	551.5	2.793	0	8	1.3042	0	7	11.8759	4	21	10.2376	4	18	26.2107	17	33	0.55898	0.291667	0.785714	0.155726	0	0.384615	0.781185	0.257829	1.60944	0.121611	0	0.693147
Biota	White Sea	551.6	2.2524	0	8	1.859	0	8	10.0433	2	20	12.3254	5	21	26.4801	18	34	0.463686	0.153846	0.724138	0.154645	0	0.413793	0.606317	0.111226	1.31219	0.142124	0	0.635989
Biota	White Sea	551.7	1.959	0	7	2.1496	0	8	8.7841	1	17	13.7878	6	22	26.6805	18	34	0.401924	0.12	0.689655	0.153335	0	0.384615	0.50152	0.0512933	1.15268	0.146468	0	0.619039
Biota	White Sea	551.8	1.7361	0	7	2.3737	0	8	7.7385	0	16	14.9598	7	23	26.8081	17	34	0.352672	0.0740741	0.62963	0.152519	0	0.37931	0.424048	0	1.02165	0.148524	0	0.575364
Biota	White Sea	551.9	1.5671	0	7	2.5365	0	9	6.878	0	15	15.8996	8	24	26.8812	18	34	0.313347	0.037037	0.653846	0.151775	0	0.416667	0.365558	0	0.93827	0.149092	0	0.546544
Biota	White Sea	552	1.4374	0	7	2.6679	0	9	6.1064	0	14	16.6899	9	25	26.9016	19	35	0.2796	0	0.592593	0.15161	0	0.392857	0.316907	0	0.875469	0.149336	0	0.597837
Biota	White Sea	552.1	1.3321	0	7	2.8018	0	9	5.419	0	14	17.3482	9	26	26.9011	17	35	0.250145	0	0.607143	0.152531	0	0.384615	0.276125	0	0.798508	0.15051	0	0.559616
Biota	White Sea	552.2	1.2385	0	6	2.9047	0	9	4.8108	0	12	17.8882	9	26	26.8422	19	35	0.22451	0	0.535714	0.153066	0	0.346154	0.24187	0	0.798508	0.151139	0	0.575364
Biota	White Sea	552.3	1.1491	0	5	2.9879	0	10	4.2461	0	12	18.3352	10	26	26.7183	19	35	0.201095	0	0.483871	0.153424	0	0.363636	0.211501	0	0.693147	0.151488	0	0.530628
Biota	White Sea	552.4	1.0718	0	5	3.0634	0	10	3.729	0	11	18.6959	11	26	26.5601	19	34	0.179842	0	0.481481	0.154147	0	0.36	0.184518	0	0.650588	0.152158	0	0.526093
Biota	White Sea	552.5	1.0133	0	6	3.1275	0	9	3.2437	0	11	18.986	11	26	26.3705	19	34	0.160509	0	0.413793	0.155281	0	0.357143	0.159992	0	0.550046	0.152746	0	0.496437
Biota	White Sea	552.6	0.856	0	5	3.0533	0	9	8.4353	5	16	19.3154	11	27	31.66	24	39	0.293543	0.138889	0.516129	0.122104	0	0.294118	0.365707	0.175891	0.77319	0.146851	0	0.459532
Biota	White Sea	552.7	0.7176	0	5	2.9693	0	9	8.1254	5	15	19.6026	12	27	31.4149	24	39	0.28156	0.138889	0.5	0.115957	0	0.277778	0.349843	0.175891	0.77319	0.141121	0	0.459532
Biota	White Sea	552.8	0.6014	0	5	2.8546	0	9	7.8545	5	15	19.8437	12	28	31.1542	24	38	0.271518	0.138889	0.515152	0.109554	0	0.285714	0.336231	0.164303	0.733969	0.134417	0	0.424883
Biota	White Sea	552.9	0.5025	0	5	2.7219	0	9	7.608	5	14	20.0557	13	28	30.8881	24	38	0.262707	0.142857	0.454545	0.10302	0	0.314286	0.324055	0.164303	0.693147	0.12719	0	0.405465
Biota	White Sea	553	0.418	0	5	2.5683	0	11	7.3947	5	14	20.228	13	28	30.609	21	38	0.255367	0.138889	0.451613	0.0962407	0	0.342857	0.313829	0.164303	0.653926	0.119453	0	0.498991
Biota	White Sea	553.1	0.3453	0	3	2.396	0	9	7.2164	5	13	20.3712	13	28	30.3289	21	37	0.249473	0.135135	0.428571	0.0891418	0	0.30303	0.305365	0.164303	0.653926	0.111177	0	0.424883
Biota	White Sea	553.2	0.2895	0	3	2.2255	0	9	7.0574	5	13	20.4735	14	28	30.0459	21	38	0.244692	0.138889	0.419355	0.0825547	0	0.272727	0.298182	0.164303	0.594707	0.103188	0	0.387766
Biota	White Sea	553.3	0.2525	0	3	2.0364	0	8	6.9222	5	13	20.5449	14	28	29.756	21	37	0.241268	0.142857	0.40625	0.0758954	0	0.258065	0.292274	0.164303	0.579818	0.094582	0	0.385662
Biota	White Sea	553.4	0.2258	0	3	1.8293	0	8	6.8083	5	13	20.5956	14	28	29.459	21	36	0.238944	0.138889	0.428571	0.0688746	0	0.28125	0.287466	0.164303	0.559616	0.0852445	0	0.385662
Biota	White Sea	553.5	0.2085	0	4	1.6173	0	8	6.7158	5	12	20.6124	15	28	29.154	21	35	0.237638	0.142857	0.407407	0.0619043	0	0.258065	0.283848	0.164303	0.559616	0.0758375	0	0.385662
Biota	White Sea	553.6	0.1953	0	3	1.6299	0	8	1.1322	0	6	26.1208	20	33	29.0782	21	35	0.0451079	0	0.21875	0.0620135	0	0.258065	0.0424787	0	0.223144	0.0605905	0	0.310155
Biota	White Sea	553.7	0.186	0	3	1.643	0	7	1.088	0	7	26.085	20	33	29.002	23	35	0.0434001	0	0.225806	0.0622818	0	0.233333	0.040906	0	0.255933	0.061122	0	0.276253
Biota	White Sea	553.8	0.1823	0	4	1.6541	0	7	1.0366	0	7	26.0441	20	33	28.9171	22	35	0.0416417	0	0.225806	0.0626778	0	0.233333	0.0390792	0	0.255933	0.061603	0	0.276253
Biota	White Sea	553.9	0.1825	0	3	1.6694	0	7	0.9849	0	6	25.9943	20	33	28.8311	23	35	0.0400083	0	0.225806	0.0634115	0	0.233333	0.0372394	0	0.231802	0.0622873	0	0.276253
Biota	White Sea	554	0.1805	0	3	1.6868	0	7	0.9357	0	5	25.9359	20	33	28.7389	23	34	0.0383809	0	0.225806	0.0641417	0	0.233333	0.0354927	0	0.213574	0.0630452	0	0.276253
Biota	White Sea	554.1	0.1729	0	3	1.7163	0	8	0.8919	0	5	25.8713	20	32	28.6524	22	34	0.0367403	0	0.225806	0.0650702	0	0.235294	0.0339368	0	0.204794	0.0642254	0	0.268264
Biota	White Sea	554.2	0.1694	0	3	1.725	0	8	0.8486	0	5	25.8059	20	32	28.5489	22	34	0.0352481	0	0.1875	0.0654934	0	0.235294	0.0323811	0	0.204794	0.0647009	0	0.268264
Biota	White Sea	554.3	0.1702	0	3	1.7445	0	8	0.803	0	5	25.7226	20	32	28.4403	22	34	0.0338231	0	0.206897	0.0664189	0	0.242424	0.0307738	0	0.204794	0.0655848	0	0.268264
Biota	White Sea	554.4	0.168	0	3	1.7656	0	8	0.7572	0	5	25.6383	20	32	28.3291	22	34	0.0322725	0	0.206897	0.0673221	0	0.235294	0.0291373	0	0.204794	0.0665629	0	0.268264
Biota	White Sea	554.5	0.1686	0	3	1.7717	0	9	0.7166	0	6	25.5565	20	32	28.2134	22	34	0.0309812	0	0.233333	0.0677908	0	0.264706	0.0276777	0	0.241162	0.0669712	0	0.318454
Biota	White Sea	554.6	0.1632	0	3	1.7971	0	8	0.68	0	4	25.4559	20	33	28.0962	22	34	0.029623	0	0.2	0.068746	0	0.258065	0.0263817	0	0.174353	0.0681414	0	0.298493
Biota	White Sea	554.7	0.1583	0	3	1.8217	0	8	0.645	0	5	25.3513	20	33	27.9763	22	34	0.0283264	0	0.172414	0.0697262	0	0.258065	0.0251311	0	0.189242	0.0693195	0	0.298493
Biota	White Sea	554.8	0.154	0	3	1.8403	0	8	0.6129	0	5	25.2404	20	33	27.8476	22	34	0.0271518	0	0.172414	0.0705377	0	0.28125	0.0239961	0	0.19671	0.0703	0	0.310155
Biota	White Sea	554.9	0.1489	0	3	1.8618	0	8	0.5772	0	5	25.1174	20	33	27.7053	22	34	0.0258188	0	0.172414	0.0714203	0	0.258065	0.0226985	0	0.204794	0.0713661	0	0.298493
Biota	White Sea	555	0.1467	0	3	1.8684	0	8	0.5442	0	5	25.0032	20	32	27.5625	21	34	0.0246827	0	0.172414	0.0719095	0	0.258065	0.0215118	0	0.204794	0.071905	0	0.298493
Biota	White Sea	555.1	0.1454	0	3	1.8826	0	8	0.506	0	5	24.8806	20	31	27.4146	21	33	0.023385	0	0.166667	0.0727294	0	0.258065	0.0200963	0	0.175891	0.0727527	0	0.298493
Biota	White Sea	555.2	0.1414	0	3	1.9	0	8	0.4679	0	5	24.7545	20	30	27.2638	21	33	0.0219792	0	0.166667	0.0735717	0	0.242424	0.0186724	0	0.175891	0.073709	0	0.277632
Biota	White Sea	555.3	0.1387	0	3	1.9114	0	8	0.4326	0	4	24.6142	20	30	27.0969	21	33	0.0207414	0	0.166667	0.0743357	0	0.266667	0.0173742	0	0.174353	0.0745178	0	0.310155
Biota	White Sea	555.4	0.1356	0	3	1.9215	0	8	0.4028	0	4	24.474	20	30	26.9339	21	33	0.0196686	0	0.166667	0.074993	0	0.258065	0.0162801	0	0.174353	0.0752568	0	0.322773
Biota	White Sea	555.5	0.131	0	3	1.9398	0	8	0.3688	0	4	24.3333	21	30	26.7729	21	33	0.0183534	0	0.166667	0.075917	0	0.266667	0.0149961	0	0.167054	0.0763409	0	0.298493
Biota	White Sea	555.6	0.1388	0	3	1.9624	0	8	0.4018	0	4	24.1735	21	29	26.6765	21	33	0.0198769	0	0.153846	0.0772672	0	0.266667	0.0163846	0	0.167054	0.077637	0	0.310155
Biota	White Sea	555.7	0.1483	0	3	1.9779	0	8	0.4094	0	4	24.0184	21	29	26.554	21	33	0.020602	0	0.148148	0.0785157	0	0.266667	0.016791	0	0.167054	0.0786677	0	0.310155
Biota	White Sea	555.8	0.1603	0	3	1.9916	0	8	0.4088	0	4	23.8617	20	29	26.4224	21	33	0.0211015	0	0.166667	0.0797613	0	0.28125	0.0168696	0	0.160343	0.0796178	0	0.310155
Biota	White Sea	555.9	0.1726	0	3	2.0016	0	9	0.4083	0	4	23.693	21	29	26.2755	21	33	0.021656	0	0.172414	0.0810163	0	0.28125	0.0169613	0	0.167054	0.0804928	0	0.330242
Biota	White Sea	556	0.1837	0	3	2.0223	0	9	0.4048	0	4	23.5251	21	29	26.1359	21	33	0.0220427	0	0.153846	0.0825801	0	0.28125	0.0169034	0	0.160343	0.0818009	0	0.330242
Biota	White Sea	556.1	0.1948	0	3	2.0354	0	8	0.4003	0	3	23.3512	20	28	25.9817	21	32	0.022414	0	0.153846	0.0838965	0	0.290323	0.0168321	0	0.133531	0.0828129	0	0.310155
Biota	White Sea	556.2	0.2109	0	3	2.049	0	8	0.3949	0	3	23.1734	20	28	25.8282	21	32	0.0229587	0	0.153846	0.0854601	0	0.266667	0.0167225	0	0.139762	0.0838852	0	0.310155
Biota	White Sea	556.3	0.2246	0	3	2.0666	0	8	0.383	0	3	22.9802	20	28	25.6544	22	32	0.0231789	0	0.153846	0.0871692	0	0.266667	0.0163471	0	0.133531	0.0851952	0	0.310155
Biota	White Sea	556.4	0.2309	0	3	2.099	0	8	0.3816	0	3	22.7778	20	27	25.4893	22	32	0.0235259	0	0.148148	0.0891491	0	0.266667	0.0164331	0	0.139762	0.0871358	0	0.310155
Biota	White Sea	556.5	0.2435	0	3	2.1181	0	8	0.3725	0	3	22.584	20	27	25.3181	22	31	0.0238271	0	0.142857	0.0909124	0	0.266667	0.0161713	0	0.139762	0.0885369	0	0.310155
Biota	White Sea	556.6	0.2127	0	3	2.1561	0	8	0.3277	0	3	22.4192	20	27	25.1157	22	31	0.0210718	0	0.142857	0.0918359	0	0.290323	0.0143568	0	0.133531	0.0906036	0	0.310155
Biota	White Sea	556.7	0.1956	0	3	2.1909	0	8	0.2921	0	3	22.2369	20	26	24.9155	22	31	0.0191744	0	0.137931	0.0931917	0	0.290323	0.0129089	0	0.133531	0.0926168	0	0.310155
Biota	White Sea	556.8	0.1822	0	4	2.2205	0	8	0.2583	0	2	22.05	21	23	24.711	22	30	0.0174387	0	0.137931	0.0945356	0	0.266667	0.011527	0	0.0909718	0.094496	0	0.310155
Biota	White Sea	556.9	0.1512	0	4	21.7418	19	28	0.2454	0	2	2.3595	0	4	24.4979	22	30	0.01585	0	0.133333	0.893641	0.826087	0.965517	0.0955375	0	1.09861	2.35339	1.7492	3.3322
Biota	White Sea	557	0.1296	0	4	21.5863	19	28	0.2249	0	2	2.3436	0	4	24.2844	22	30	0.0142956	0	0.137931	0.894231	0.826087	0.964286	0.088966	0	1.09861	2.35804	1.7492	3.3322
Biota	White Sea	557.1	0.1064	0	3	21.4274	19	27	0.217	0	2	2.3241	0	4	24.0749	22	29	0.0131556	0	0.115385	0.894482	0.826087	0.964286	0.0872614	0	1.09861	2.36371	1.7492	3.3322
Biota	White Sea	557.2	0.0879	0	2	21.2628	19	27	0.2021	0	2	2.3055	0	4	23.8583	22	29	0.0118973	0	0.115385	0.894966	0.826087	0.964286	0.0821536	0	1.09861	2.36798	1.7492	3.3322
Biota	White Sea	557.3	0.0731	0	2	21.0876	19	26	0.1954	0	2	2.2756	0	4	23.6317	22	29	0.0111311	0	0.115385	0.895541	0.826087	0.962963	0.0807186	0	1.09861	2.37715	1.7492	3.29584
Biota	White Sea	557.4	0.0573	0	2	20.9106	19	27	0.1859	0	2	2.2488	0	4	23.4026	22	28	0.0101829	0	0.0869565	0.89611	0.826087	0.964286	0.0777109	0	1.09861	2.38413	1.7492	3.3322
Biota	White Sea	557.5	0.0465	0	2	20.7339	19	26	0.1791	0	2	2.2226	0	4	23.1821	22	28	0.00953732	0	0.0869565	0.896572	0.826087	0.962963	0.0760183	0	1.09861	2.39085	1.7492	3.29584
Biota	White Sea	557.6	0.0403	0	2	20.5519	19	25	0.1716	0	2	2.195	1	4	22.9588	22	27	0.00903903	0	0.0869565	0.897137	0.826087	0.961538	0.0748248	0	1.09861	2.39805	1.7492	3.2581
Biota	White Sea	557.7	0.0343	0	2	20.3645	19	24	0.164	0	2	2.1645	1	4	22.7273	22	26	0.00853896	0	0.0869565	0.897809	0.826087	0.96	0.0728171	0	1.09861	2.40595	1.7492	3.21888
Biota	White Sea	557.8	0.0309	0	1	20.1762	19	22	0.1587	0	1	2.1321	1	4	22.4979	22	23	0.00824348	0	0.0434783	0.898494	0.826087	0.956522	0.0719892	0	0.693147	2.41455	1.7492	3.13549
Biota	White Sea	557.9	0.0291	0	1	0.5081	0	3	0.1511	0	1	2.0968	1	4	2.7851	1	4	0.0559083	0	0.5	0.185367	0	0.75	0.0699372	0	0.693147	0.252221	0	1.38629
Biota	White Sea	558	0.0276	0	1	0.5076	0	3	0.1488	0	1	2.0609	1	4	2.7449	1	4	0.055625	0	0.5	0.185767	0	0.75	0.0704249	0	0.693147	0.254009	0	1.38629
Biota	White Sea	558.1	0.0256	0	1	0.5111	0	3	0.1423	0	1	2.03	1	4	2.709	1	4	0.0536917	0	0.5	0.187567	0	0.75	0.0681178	0	0.693147	0.257461	0	1.38629
Biota	White Sea	558.2	0.0246	0	1	0.5109	0	3	0.1371	0	1	1.9967	1	4	2.6693	1	4	0.0524333	0	0.5	0.188492	0	0.75	0.0671368	0	0.693147	0.259081	0	1.38629
Biota	White Sea	558.3	0.0234	0	1	0.5064	0	3	0.1313	0	1	1.9646	1	4	2.6257	1	4	0.051125	0	0.5	0.187858	0	0.75	0.0653894	0	0.693147	0.257755	0	1.38629
Biota	White Sea	558.4	0.0211	0	1	0.5115	0	3	0.1274	0	1	1.9232	1	4	2.5832	1	4	0.0498083	0	0.5	0.190117	0	0.75	0.0653724	0	0.693147	0.262296	0	1.38629
Biota	White Sea	558.5	0.0219	0	1	0.5138	0	3	0.1207	0	1	1.8879	1	4	2.5443	1	4	0.0486417	0	0.5	0.192358	0	0.75	0.0629136	0	0.693147	0.26508	0	1.38629
Biota	White Sea	558.6	0.0211	0	1	0.5174	0	3	0.1168	0	1	1.8492	1	4	2.5045	1	4	0.0480833	0	0.5	0.195558	0	0.75	0.0623629	0	0.693147	0.269802	0	1.38629
Biota	White Sea	558.7	0.0199	0	1	0.5197	0	3	0.1137	0	1	1.8088	1	4	2.4621	1	4	0.046875	0	0.5	0.198025	0	0.75	0.0614265	0	0.693147	0.273635	0	1.38629
Biota	White Sea	558.8	0.0194	0	1	0.5203	0	3	0.1085	0	1	1.7705	1	4	2.4187	1	4	0.0458333	0	0.5	0.19945	0	0.75	0.0601682	0	0.693147	0.276618	0	1.38629
Biota	White Sea	558.9	0.0214	0	1	0.5186	0	3	0.1045	0	1	1.7293	1	4	2.3738	1	4	0.0457667	0	0.5	0.201558	0	0.75	0.0586915	0	0.693147	0.278502	0	1.38629
Biota	White Sea	559	0.0199	0	1	0.5224	0	3	0.102	0	1	1.6873	1	4	2.3316	1	4	0.044825	0	0.5	0.204508	0	0.75	0.058133	0	0.693147	0.28329	0	1.38629
Biota	White Sea	559.1	0.0204	0	1	0.5286	0	3	0.0957	0	1	1.6437	1	4	2.2884	1	4	0.0435083	0	0.5	0.207958	0	0.75	0.0560689	0	0.693147	0.288473	0	1.38629
Biota	White Sea	559.2	0.02	0	1	0.5343	0	3	0.093	0	1	1.5995	1	4	2.2468	1	4	0.042825	0	0.5	0.212075	0	0.75	0.0549638	0	0.693147	0.29511	0	1.38629
Biota	White Sea	559.3	0.0186	0	1	0.5409	0	3	0.0884	0	1	1.555	1	4	2.2029	1	4	0.0412333	0	0.5	0.215975	0	0.75	0.0535301	0	0.693147	0.301696	0	1.38629
Biota	White Sea	559.4	0.0177	0	1	0.5396	0	3	0.0852	0	1	1.511	1	4	2.1535	1	4	0.0405667	0	0.5	0.218558	0	0.75	0.0525505	0	0.693147	0.30509	0	1.38629
Biota	White Sea	559.5	0.0166	0	1	0.5399	0	3	0.0811	0	1	1.4687	1	4	2.1063	1	4	0.0393083	0	0.5	0.220775	0	0.75	0.0508672	0	0.693147	0.308383	0	1.38629
Biota	White Sea	559.6	0.0171	0	1	0.542	0	3	0.0773	0	1	1.424	1	4	2.0604	1	4	0.0385667	0	0.5	0.224283	0	0.75	0.049367	0	0.693147	0.312977	0	1.38629
Biota	White Sea	559.7	0.0168	0	1	0.5402	0	3	0.074	0	1	1.3823	1	4	2.0133	1	4	0.0377833	0	0.5	0.225442	0	0.75	0.0481676	0	0.693147	0.314528	0	1.38629
Biota	White Sea	559.8	0.0154	0	1	0.5435	0	3	0.0733	0	1	1.3355	1	4	1.9677	1	4	0.03735	0	0.5	0.228033	0	0.75	0.0487873	0	0.693147	0.319725	0	1.38629
Biota	White Sea	559.9	0.0158	0	1	0.5448	0	3	0.0682	0	1	1.289	1	3	1.9178	1	4	0.036	0	0.5	0.230892	0	0.75	0.0463233	0	0.693147	0.323458	0	1.38629
Biota	White Sea	560	0.0153	0	1	0.5432	0	3	0.0659	0	1	1.2461	1	2	1.8705	1	4	0.0352833	0	0.5	0.231208	0	0.75	0.0456784	0	0.693147	0.325074	0	1.38629
Biota	White Sea	560.1	0.0147	0	1	0.4976	0	3	0.0637	0	1	1.2418	1	2	1.8178	1	4	0.0345833	0	0.5	0.214617	0	0.75	0.0441535	0	0.693147	0.300383	0	1.38629
Biota	White Sea	560.2	0.0147	0	1	0.4533	0	3	0.0617	0	1	1.2392	1	2	1.7689	1	4	0.0340583	0	0.5	0.197492	0	0.75	0.0427672	0	0.693147	0.274835	0	1.38629
Biota	White Sea	560.3	0.0163	0	1	0.4095	0	3	0.0586	0	1	1.2339	1	2	1.7183	1	4	0.0338167	0	0.5	0.181967	0	0.75	0.0406184	0	0.693147	0.250847	0	1.38629
Biota	White Sea	560.4	0.0157	0	1	0.3667	0	3	0.055	0	1	1.2295	1	2	1.6669	1	4	0.0324167	0	0.5	0.165175	0	0.75	0.0381231	0	0.693147	0.226346	0	1.38629
Biota	White Sea	560.5	0.0157	0	1	0.324	0	3	0.0511	0	1	1.2258	1	2	1.6166	1	4	0.0311	0	0.5	0.148642	0	0.75	0.0354198	0	0.693147	0.201719	0	1.38629
Biota	White Sea	560.6	0.0141	0	1	0.2812	0	3	0.0487	0	1	1.2201	1	2	1.5641	1	4	0.0296417	0	0.5	0.131125	0	0.75	0.0337563	0	0.693147	0.17698	0	1.38629
Biota	White Sea	560.7	0.0137	0	1	0.2413	0	3	0.0463	0	1	1.215	1	2	1.5163	1	4	0.0288	0	0.5	0.115183	0	0.75	0.0320927	0	0.693147	0.153653	0	1.38629
Biota	White Sea	560.8	0.012	0	1	0.1979	0	3	0.0438	0	1	1.2109	1	2	1.4646	1	4	0.0273	0	0.5	0.097475	0	0.75	0.0303598	0	0.693147	0.128611	0	1.38629
Biota	White Sea	560.9	0.0118	0	1	0.1534	0	2	0.0431	0	1	1.2038	1	2	1.4121	1	3	0.0271333	0	0.5	0.0790167	0	0.666667	0.0298746	0	0.693147	0.102186	0	1.09861
Biota	White Sea	561	0.0115	0	1	0.1132	0	1	0.0392	0	1	1.1988	1	2	1.3627	1	2	0.02535	0	0.5	0.06235	0	0.5	0.0271714	0	0.693147	0.0784643	0	0.693147
Biota	White Sea	561.1	0.0115	0	1	0.1156	0	1	0.0362	0	1	1.1899	1	2	1.3532	1	2	0.02385	0	0.5	0.06355	0	0.5	0.0250919	0	0.693147	0.0801278	0	0.693147
Biota	White Sea	561.2	0.011	0	1	0.1166	0	1	0.0331	0	1	1.1843	1	2	1.345	1	2	0.02205	0	0.5	0.0638	0	0.5	0.0229432	0	0.693147	0.080821	0	0.693147
Biota	White Sea	561.3	0.0111	0	1	0.1166	0	1	0.0307	0	1	1.1759	1	2	1.3343	1	2	0.0209	0	0.5	0.06385	0	0.5	0.0212796	0	0.693147	0.080821	0	0.693147
Biota	White Sea	561.4	0.0109	0	1	0.1155	0	1	0.0295	0	1	1.169	1	2	1.3249	1	2	0.0202	0	0.5	0.0632	0	0.5	0.0204478	0	0.693147	0.0800585	0	0.693147
Biota	White Sea	561.5	0.0111	0	1	0.1152	0	1	0.0293	0	1	1.1617	1	2	1.3173	1	2	0.0202	0	0.5	0.06315	0	0.5	0.0203092	0	0.693147	0.0798506	0	0.693147
Biota	White Sea	561.6	0.011	0	1	0.1138	0	1	0.0285	0	1	1.155	1	2	1.3083	1	2	0.01975	0	0.5	0.0624	0	0.5	0.0197547	0	0.693147	0.0788801	0	0.693147
Biota	White Sea	561.7	0.0114	0	1	0.1151	0	1	0.0258	0	1	1.1462	1	2	1.2985	1	2	0.0186	0	0.5	0.06325	0	0.5	0.0178832	0	0.693147	0.0797812	0	0.693147
Biota	White Sea	561.8	0.0106	0	1	0.1168	0	1	0.0257	0	1	1.1379	1	2	1.291	1	2	0.01815	0	0.5	0.0637	0	0.5	0.0178139	0	0.693147	0.0809596	0	0.693147
Biota	White Sea	561.9	0.0095	0	1	0.1168	0	1	0.024	0	1	1.1301	1	2	1.2804	1	2	0.01675	0	0.5	0.06315	0	0.5	0.0166355	0	0.693147	0.0809596	0	0.693147
Biota	White Sea	562	0.0102	0	1	0.1177	0	1	0.0223	0	1	1.1203	1	2	1.2705	1	2	0.01625	0	0.5	0.06395	0	0.5	0.0154572	0	0.693147	0.0815834	0	0.693147
Biota	White Sea	562.1	0.011	0	1	0.1163	0	1	0.021	0	1	1.1098	1	2	1.2581	1	2	0.016	0	0.5	0.06365	0	0.5	0.0145561	0	0.693147	0.080613	0	0.693147
Biota	White Sea	562.2	0.0111	0	1	0.1154	0	1	0.0182	0	1	1.102	1	2	1.2467	1	2	0.01465	0	0.5	0.06325	0	0.5	0.0126153	0	0.693147	0.0799892	0	0.693147
Biota	White Sea	562.3	0.0114	0	1	0.1138	0	1	0.0162	0	1	1.0928	1	2	1.2342	1	2	0.0138	0	0.5	0.0626	0	0.5	0.011229	0	0.693147	0.0788801	0	0.693147
Biota	White Sea	562.4	0.0112	0	1	0.1151	0	1	0.0151	0	1	1.0834	1	2	1.2248	1	2	0.01315	0	0.5	0.06315	0	0.5	0.0104665	0	0.693147	0.0797812	0	0.693147
Biota	White Sea	562.5	0.0102	0	1	0.1165	0	1	0.0129	0	1	1.0745	1	2	1.2141	1	2	0.01155	0	0.5	0.06335	0	0.5	0.0089416	0	0.693147	0.0807516	0	0.693147
Biota	White Sea	562.6	0.01	0	1	0.1159	0	1	0.0106	0	1	1.0676	1	2	1.2041	1	2	0.0103	0	0.5	0.06295	0	0.5	0.00734736	0	0.693147	0.0803358	0	0.693147
Biota	White Sea	562.7	0.0104	0	1	0.115	0	1	0.0099	0	1	1.057	1	2	1.1923	1	2	0.01015	0	0.5	0.0627	0	0.5	0.00686216	0	0.693147	0.0797119	0	0.693147
Biota	White Sea	562.8	0.0094	0	1	0.1184	0	1	0.0081	0	1	1.0452	1	2	1.1811	1	2	0.00875	0	0.5	0.0639	0	0.5	0.00561449	0	0.693147	0.0820686	0	0.693147
Biota	White Sea	562.9	0.0098	0	1	0.1186	0	1	0.0055	0	1	1.0355	1	2	1.1694	1	2	0.00765	0	0.5	0.0642	0	0.5	0.00381231	0	0.693147	0.0822073	0	0.693147
Biota	White Sea	563	0.0095	0	1	0.1198	0	1	0.0044	0	1	1.0228	1	2	1.1565	1	2	0.00695	0	0.5	0.06465	0	0.5	0.00304985	0	0.693147	0.083039	0	0.693147
Biota	White Sea	563.1	0.0098	0	1	0.1191	0	1	0.0018	0	1	1.0117	1	2	1.1424	1	2	0.0058	0	0.5	0.06445	0	0.5	0.00124766	0	0.693147	0.0825538	0	0.693147
Biota	White Sea	563.2	0.0108	0	1	0.1202	0	1	0	0	0	1	1	1	1.131	1	2	0.0054	0	0.5	0.0655	0	0.5	0	0	0	0.0833163	0	0.693147
Biota	White Sea	563.3	0.0091	0	1	0.109	0	1	0	0	0	1	1	1	1.1181	1	2	0.00455	0	0.5	0.05905	0	0.5	0	0	0	0.075553	0	0.693147
Biota	White Sea	563.4	0.0072	0	1	0.0985	0	1	0	0	0	1	1	1	1.1057	1	2	0.0036	0	0.5	0.05285	0	0.5	0	0	0	0.068275	0	0.693147
Biota	White Sea	563.5	0.006	0	1	0.0874	0	1	0	0	0	1	1	1	1.0934	1	2	0.003	0	0.5	0.0467	0	0.5	0	0	0	0.0605811	0	0.693147
Biota	White Sea	563.6	0.0049	0	1	0.0782	0	1	0	0	0	1	1	1	1.0831	1	2	0.00245	0	0.5	0.04155	0	0.5	0	0	0	0.0542041	0	0.693147
Biota	White Sea	563.7	0.0027	0	1	0.0669	0	1	0	0	0	1	1	1	1.0696	1	2	0.00135	0	0.5	0.0348	0	0.5	0	0	0	0.0463715	0	0.693147
Biota	White Sea	563.8	0.0017	0	1	0.0533	0	1	0	0	0	1	1	1	1.055	1	2	0.00085	0	0.5	0.0275	0	0.5	0	0	0	0.0369447	0	0.693147
Biota	White Sea	563.9	0.0014	0	1	0.041	0	1	0	0	0	1	1	1	1.0424	1	2	0.0007	0	0.5	0.0212	0	0.5	0	0	0	0.028419	0	0.693147
Biota	White Sea	564	0.0005	0	1	0.0272	0	1	0	0	0	1	1	1	1.0277	1	2	0.00025	0	0.5	0.01385	0	0.5	0	0	0	0.0188536	0	0.693147
Biota	White Sea	564.1	0.0003	0	1	0.0135	0	1	0	0	0	1	1	1	1.0138	1	2	0.00015	0	0.5	0.0069	0	0.5	0	0	0	0.00935749	0	0.693147
Biota	White Sea	564.2	0	0	0	0	0	0	0	0	0	1	1	1	1	1	1	0	0	0	0	0	0	0	0	0	0	0	0
Biota	White Sea	564.3	0	0	0	0	0	0	0	0	0	1	1	1	1	1	1	0	0	0	0	0	0	0	0	0	0	0	0
Biota	White Sea	564.4	0	0	0	0	0	0	0	0	0	1	1	1	1	1	1	0	0	0	0	0	0	0	0	0	0	0	0
Biota	White Sea	564.5	0	0	0	0	0	0	0	0	0	1	1	1	1	1	1	0	0	0	0	0	0	0	0	0	0	0	0
Biota	White Sea	564.6	0	0	0	0	0	0	0	0	0	1	1	1	1	1	1	0	0	0	0	0	0	0	0	0	0	0	0
Biota	White Sea	564.7	0	0	0	0	0	0	0	0	0	1	1	1	1	1	1	0	0	0	0	0	0	0	0	0	0	0	0
Biota	White Sea	564.8	0	0	0	0	0	0	0	0	0	1	1	1	1	1	1	0	0	0	0	0	0	0	0	0	0	0	0
Biota	White Sea	564.9	0	0	0	0	0	0	0	0	0	1	1	1	1	1	1	0	0	0	0	0	0	0	0	0	0	0	0
Biota	White Sea	565	0	0	0	0.0056	0	1	0	0	0	0.9944	0	1	1	1	1	0	0	0	0.0056	0	1	0	0	0	0	0	0
Biota	White Sea	565.1	0	0	0	0.0324	0	1	0	0	0	0.9676	0	1	1	1	1	0	0	0	0.0324	0	1	0	0	0	0	0	0
Biota	White Sea	565.2	0	0	0	0.0631	0	1	0	0	0	0.9369	0	1	1	1	1	0	0	0	0.0631	0	1	0	0	0	0	0	0
Biota	White Sea	565.3	0	0	0	0.0927	0	1	0	0	0	0.9073	0	1	1	1	1	0	0	0	0.0927	0	1	0	0	0	0	0	0
Biota	White Sea	565.4	0	0	0	0.123	0	1	0	0	0	0.877	0	1	1	1	1	0	0	0	0.123	0	1	0	0	0	0	0	0
Biota	White Sea	565.5	0	0	0	0.1503	0	1	0	0	0	0.8497	0	1	1	1	1	0	0	0	0.1503	0	1	0	0	0	0	0	0
Biota	White Sea	565.6	0	0	0	0.1811	0	1	0	0	0	0.8189	0	1	1	1	1	0	0	0	0.1811	0	1	0	0	0	0	0	0
Biota	White Sea	565.7	0	0	0	0.2138	0	1	0	0	0	0.7862	0	1	1	1	1	0	0	0	0.2138	0	1	0	0	0	0	0	0
Biota	White Sea	565.8	0	0	0	0.2454	0	1	0	0	0	0.7546	0	1	1	1	1	0	0	0	0.2454	0	1	0	0	0	0	0	0
Biota	White Sea	565.9	0	0	0	0.2749	0	1	0	0	0	0.7251	0	1	1	1	1	0	0	0	0.2749	0	1	0	0	0	0	0	0
Biota	White Sea	566	0	0	0	0.2983	0	1	0	0	0	0.6961	0	1	0.9944	0	1	0	0	0	0.29998	0	1	0	0	0	0	0	0
Biota	White Sea	566.1	0	0	0	0.3022	0	1	0	0	0	0.6654	0	1	0.9676	0	1	0	0	0	0.312319	0	1	0	0	0	0	0	0
Biota	White Sea	566.2	0	0	0	0.3014	0	1	0	0	0	0.6355	0	1	0.9369	0	1	0	0	0	0.321699	0	1	0	0	0	0	0	0
Biota	White Sea	566.3	0	0	0	0.3007	0	1	0	0	0	0.6066	0	1	0.9073	0	1	0	0	0	0.331423	0	1	0	0	0	0	0	0
Biota	White Sea	566.4	0	0	0	0.2986	0	1	0	0	0	0.5784	0	1	0.877	0	1	0	0	0	0.340479	0	1	0	0	0	0	0	0
Biota	White Sea	566.5	0	0	0	0.3009	0	1	0	0	0	0.5488	0	1	0.8497	0	1	0	0	0	0.354125	0	1	0	0	0	0	0	0
Biota	White Sea	566.6	0	0	0	0.3015	0	1	0	0	0	0.5174	0	1	0.8189	0	1	0	0	0	0.368177	0	1	0	0	0	0	0	0
Biota	White Sea	566.7	0	0	0	0.2959	0	1	0	0	0	0.4903	0	1	0.7862	0	1	0	0	0	0.376367	0	1	0	0	0	0	0	0
Biota	White Sea	566.8	0	0	0	0.2938	0	1	0	0	0	0.4608	0	1	0.7546	0	1	0	0	0	0.389345	0	1	0	0	0	0	0	0
Biota	White Sea	566.9	0	0	0	0.2949	0	1	0	0	0	0.4302	0	1	0.7251	0	1	0	0	0	0.406703	0	1	0	0	0	0	0	0
Biota	White Sea	567	0	0	0	0.2947	0	1	0	0	0	0.4014	0	1	0.6961	0	1	0	0	0	0.423359	0	1	0	0	0	0	0	0
Biota	White Sea	567.1	0	0	0	0.2942	0	1	0	0	0	0.3712	0	1	0.6654	0	1	0	0	0	0.44214	0	1	0	0	0	0	0	0
Biota	White Sea	567.2	0	0	0	0.294	0	1	0	0	0	0.3415	0	1	0.6355	0	1	0	0	0	0.462628	0	1	0	0	0	0	0	0
Biota	White Sea	567.3	0	0	0	0.2969	0	1	0	0	0	0.3097	0	1	0.6066	0	1	0	0	0	0.489449	0	1	0	0	0	0	0	0
Biota	White Sea	567.4	0	0	0	0.297	0	1	0	0	0	0.2814	0	1	0.5784	0	1	0	0	0	0.513485	0	1	0	0	0	0	0	0
Biota	White Sea	567.5	0	0	0	0.2971	0	1	0	0	0	0.2517	0	1	0.5488	0	1	0	0	0	0.541363	0	1	0	0	0	0	0	0
Biota	White Sea	567.6	0	0	0	0.2957	0	1	0	0	0	0.2217	0	1	0.5174	0	1	0	0	0	0.571511	0	1	0	0	0	0	0	0
Biota	White Sea	567.7	0	0	0	0.2969	0	1	0	0	0	0.1934	0	1	0.4903	0	1	0	0	0	0.605548	0	1	0	0	0	0	0	0
Biota	White Sea	567.8	0	0	0	0.2987	0	1	0	0	0	0.1621	0	1	0.4608	0	1	0	0	0	0.64822	0	1	0	0	0	0	0	0
Biota	White Sea	567.9	0	0	0	0.2951	0	1	0	0	0	0.1351	0	1	0.4302	0	1	0	0	0	0.68596	0	1	0	0	0	0	0	0
Biota	White Sea	568	0	0	0	0.2978	0	1	0	0	0	0.1036	0	1	0.4014	0	1	0	0	0	0.741903	0	1	0	0	0	0	0	0
Biota	White Sea	568.1	0	0	0	0.2957	0	1	0	0	0	0.0755	0	1	0.3712	0	1	0	0	0	0.796606	0	1	0	0	0	0	0	0
Biota	White Sea	568.2	0	0	0	0.2976	0	1	0	0	0	0.0439	0	1	0.3415	0	1	0	0	0	0.871449	0	1	0	0	0	0	0	0
Biota	White Sea	568.3	0	0	0	0.2951	0	1	0	0	0	0.0146	0	1	0.3097	0	1	0	0	0	0.952858	0	1	0	0	0	0	0	0
Biota	White Sea	568.4	0	0	0	0.2814	0	1	0	0	0	0	0	0	0.2814	0	1	0	0	0	1	1	1	NA	Inf	-Inf	NA	Inf	-Inf
Biota	White Sea	568.5	0	0	0	0.2517	0	1	0	0	0	0	0	0	0.2517	0	1	0	0	0	1	1	1	NA	Inf	-Inf	NA	Inf	-Inf
Biota	White Sea	568.6	0	0	0	0.2217	0	1	0	0	0	0	0	0	0.2217	0	1	0	0	0	1	1	1	NA	Inf	-Inf	NA	Inf	-Inf
Biota	White Sea	568.7	0	0	0	0.1934	0	1	0	0	0	0	0	0	0.1934	0	1	0	0	0	1	1	1	NA	Inf	-Inf	NA	Inf	-Inf
Biota	White Sea	568.8	0	0	0	0.1621	0	1	0	0	0	0	0	0	0.1621	0	1	0	0	0	1	1	1	NA	Inf	-Inf	NA	Inf	-Inf
Biota	White Sea	568.9	0	0	0	0.1351	0	1	0	0	0	0	0	0	0.1351	0	1	0	0	0	1	1	1	NA	Inf	-Inf	NA	Inf	-Inf
Biota	White Sea	569	0	0	0	0.1036	0	1	0	0	0	0	0	0	0.1036	0	1	0	0	0	1	1	1	NA	Inf	-Inf	NA	Inf	-Inf
Biota	White Sea	569.1	0	0	0	0.0755	0	1	0	0	0	0	0	0	0.0755	0	1	0	0	0	1	1	1	NA	Inf	-Inf	NA	Inf	-Inf
Biota	White Sea	569.2	0	0	0	0.0439	0	1	0	0	0	0	0	0	0.0439	0	1	0	0	0	1	1	1	NA	Inf	-Inf	NA	Inf	-Inf
Biota	White Sea	569.3	0	0	0	0.0146	0	1	0	0	0	0	0	0	0.0146	0	1	0	0	0	1	1	1	NA	Inf	-Inf	NA	Inf	-Inf
Biota	White Sea	569.4	0	0	0	0	0	0	0	0	0	0	0	0	0	0	0	NA	Inf	-Inf	NA	Inf	-Inf	NA	Inf	-Inf	NA	Inf	-Inf
Biota	White Sea	569.5	0	0	0	0	0	0	0	0	0	0	0	0	0	0	0	NA	Inf	-Inf	NA	Inf	-Inf	NA	Inf	-Inf	NA	Inf	-Inf
Biota	White Sea	569.6	0	0	0	0	0	0	0	0	0	0	0	0	0	0	0	NA	Inf	-Inf	NA	Inf	-Inf	NA	Inf	-Inf	NA	Inf	-Inf
Biota	White Sea	569.7	0	0	0	0	0	0	0	0	0	0	0	0	0	0	0	NA	Inf	-Inf	NA	Inf	-Inf	NA	Inf	-Inf	NA	Inf	-Inf
Biota	White Sea	569.8	0	0	0	0	0	0	0	0	0	0	0	0	0	0	0	NA	Inf	-Inf	NA	Inf	-Inf	NA	Inf	-Inf	NA	Inf	-Inf
Biota	White Sea	569.9	0	0	0	0	0	0	0	0	0	0	0	0	0	0	0	NA	Inf	-Inf	NA	Inf	-Inf	NA	Inf	-Inf	NA	Inf	-Inf
Biota	White Sea	570	0	0	0	0	0	0	0	0	0	0	0	0	0	0	0	NA	Inf	-Inf	NA	Inf	-Inf	NA	Inf	-Inf	NA	Inf	-Inf
Biota	White Sea	570.1	0	0	0	0	0	0	0	0	0	0	0	0	0	0	0	NA	Inf	-Inf	NA	Inf	-Inf	NA	Inf	-Inf	NA	Inf	-Inf
Biota	White Sea	570.2	0	0	0	0	0	0	0	0	0	0	0	0	0	0	0	NA	Inf	-Inf	NA	Inf	-Inf	NA	Inf	-Inf	NA	Inf	-Inf
Biota	White Sea	570.3	0	0	0	0	0	0	0	0	0	0	0	0	0	0	0	NA	Inf	-Inf	NA	Inf	-Inf	NA	Inf	-Inf	NA	Inf	-Inf
Biota	White Sea	570.4	0	0	0	0	0	0	0	0	0	0	0	0	0	0	0	NA	Inf	-Inf	NA	Inf	-Inf	NA	Inf	-Inf	NA	Inf	-Inf
Biota	White Sea	570.5	0	0	0	0	0	0	0	0	0	0	0	0	0	0	0	NA	Inf	-Inf	NA	Inf	-Inf	NA	Inf	-Inf	NA	Inf	-Inf
Biota	White Sea	570.6	0	0	0	0	0	0	0	0	0	0	0	0	0	0	0	NA	Inf	-Inf	NA	Inf	-Inf	NA	Inf	-Inf	NA	Inf	-Inf
Biota	White Sea	570.7	0	0	0	0	0	0	0	0	0	0	0	0	0	0	0	NA	Inf	-Inf	NA	Inf	-Inf	NA	Inf	-Inf	NA	Inf	-Inf
Biota	White Sea	570.8	0	0	0	0	0	0	0	0	0	0	0	0	0	0	0	NA	Inf	-Inf	NA	Inf	-Inf	NA	Inf	-Inf	NA	Inf	-Inf
Biota	White Sea	570.9	0	0	0	0	0	0	0	0	0	0	0	0	0	0	0	NA	Inf	-Inf	NA	Inf	-Inf	NA	Inf	-Inf	NA	Inf	-Inf
Biota	White Sea	571	0	0	0	0	0	0	0	0	0	0	0	0	0	0	0	NA	Inf	-Inf	NA	Inf	-Inf	NA	Inf	-Inf	NA	Inf	-Inf
Biota	White Sea	571.1	0	0	0	0	0	0	0	0	0	0	0	0	0	0	0	NA	Inf	-Inf	NA	Inf	-Inf	NA	Inf	-Inf	NA	Inf	-Inf
Biota	White Sea	571.2	0	0	0	0	0	0	0	0	0	0	0	0	0	0	0	NA	Inf	-Inf	NA	Inf	-Inf	NA	Inf	-Inf	NA	Inf	-Inf
Biota	White Sea	571.3	0	0	0	0	0	0	0	0	0	0	0	0	0	0	0	NA	Inf	-Inf	NA	Inf	-Inf	NA	Inf	-Inf	NA	Inf	-Inf
Biota	White Sea	571.4	0	0	0	0	0	0	0	0	0	0	0	0	0	0	0	NA	Inf	-Inf	NA	Inf	-Inf	NA	Inf	-Inf	NA	Inf	-Inf
Biota	White Sea	571.5	0	0	0	0	0	0	0	0	0	0	0	0	0	0	0	NA	Inf	-Inf	NA	Inf	-Inf	NA	Inf	-Inf	NA	Inf	-Inf
Biota	White Sea	571.6	0	0	0	0	0	0	0	0	0	0	0	0	0	0	0	NA	Inf	-Inf	NA	Inf	-Inf	NA	Inf	-Inf	NA	Inf	-Inf
Biota	White Sea	571.7	0	0	0	0	0	0	0	0	0	0	0	0	0	0	0	NA	Inf	-Inf	NA	Inf	-Inf	NA	Inf	-Inf	NA	Inf	-Inf
Biota	White Sea	571.8	0	0	0	0	0	0	0	0	0	0	0	0	0	0	0	NA	Inf	-Inf	NA	Inf	-Inf	NA	Inf	-Inf	NA	Inf	-Inf
Biota	White Sea	571.9	0	0	0	0	0	0	0	0	0	0	0	0	0	0	0	NA	Inf	-Inf	NA	Inf	-Inf	NA	Inf	-Inf	NA	Inf	-Inf
Biota	White Sea	572	0	0	0	0	0	0	0	0	0	0	0	0	0	0	0	NA	Inf	-Inf	NA	Inf	-Inf	NA	Inf	-Inf	NA	Inf	-Inf
Biota	White Sea	572.1	0	0	0	0	0	0	0	0	0	0	0	0	0	0	0	NA	Inf	-Inf	NA	Inf	-Inf	NA	Inf	-Inf	NA	Inf	-Inf
Biota	White Sea	572.2	0	0	0	0	0	0	0	0	0	0	0	0	0	0	0	NA	Inf	-Inf	NA	Inf	-Inf	NA	Inf	-Inf	NA	Inf	-Inf
Biota	White Sea	572.3	0	0	0	0	0	0	0	0	0	0	0	0	0	0	0	NA	Inf	-Inf	NA	Inf	-Inf	NA	Inf	-Inf	NA	Inf	-Inf
Biota	White Sea	572.4	0	0	0	0	0	0	0	0	0	0	0	0	0	0	0	NA	Inf	-Inf	NA	Inf	-Inf	NA	Inf	-Inf	NA	Inf	-Inf
Biota	White Sea	572.5	0	0	0	0	0	0	0	0	0	0	0	0	0	0	0	NA	Inf	-Inf	NA	Inf	-Inf	NA	Inf	-Inf	NA	Inf	-Inf
Biota	White Sea	572.6	0	0	0	0	0	0	0	0	0	0	0	0	0	0	0	NA	Inf	-Inf	NA	Inf	-Inf	NA	Inf	-Inf	NA	Inf	-Inf
Biota	White Sea	572.7	0	0	0	0	0	0	0	0	0	0	0	0	0	0	0	NA	Inf	-Inf	NA	Inf	-Inf	NA	Inf	-Inf	NA	Inf	-Inf
Biota	White Sea	572.8	0	0	0	0	0	0	0	0	0	0	0	0	0	0	0	NA	Inf	-Inf	NA	Inf	-Inf	NA	Inf	-Inf	NA	Inf	-Inf
Biota	White Sea	572.9	0	0	0	0	0	0	0	0	0	0	0	0	0	0	0	NA	Inf	-Inf	NA	Inf	-Inf	NA	Inf	-Inf	NA	Inf	-Inf
Biota	White Sea	573	0	0	0	0	0	0	0	0	0	0	0	0	0	0	0	NA	Inf	-Inf	NA	Inf	-Inf	NA	Inf	-Inf	NA	Inf	-Inf
Biota	White Sea	573.1	0	0	0	0	0	0	0	0	0	0	0	0	0	0	0	NA	Inf	-Inf	NA	Inf	-Inf	NA	Inf	-Inf	NA	Inf	-Inf
Biota	White Sea	573.2	0	0	0	0	0	0	0	0	0	0	0	0	0	0	0	NA	Inf	-Inf	NA	Inf	-Inf	NA	Inf	-Inf	NA	Inf	-Inf
Biota	White Sea	573.3	0	0	0	0	0	0	0	0	0	0	0	0	0	0	0	NA	Inf	-Inf	NA	Inf	-Inf	NA	Inf	-Inf	NA	Inf	-Inf
Biota	White Sea	573.4	0	0	0	0	0	0	0	0	0	0	0	0	0	0	0	NA	Inf	-Inf	NA	Inf	-Inf	NA	Inf	-Inf	NA	Inf	-Inf
Biota	White Sea	573.5	0	0	0	0	0	0	0	0	0	0	0	0	0	0	0	NA	Inf	-Inf	NA	Inf	-Inf	NA	Inf	-Inf	NA	Inf	-Inf
Biota	White Sea	573.6	0	0	0	0	0	0	0	0	0	0	0	0	0	0	0	NA	Inf	-Inf	NA	Inf	-Inf	NA	Inf	-Inf	NA	Inf	-Inf
Biota	White Sea	573.7	0	0	0	0	0	0	0	0	0	0	0	0	0	0	0	NA	Inf	-Inf	NA	Inf	-Inf	NA	Inf	-Inf	NA	Inf	-Inf
Biota	White Sea	573.8	0	0	0	0	0	0	0	0	0	0	0	0	0	0	0	NA	Inf	-Inf	NA	Inf	-Inf	NA	Inf	-Inf	NA	Inf	-Inf
Biota	White Sea	573.9	0	0	0	0	0	0	0	0	0	0	0	0	0	0	0	NA	Inf	-Inf	NA	Inf	-Inf	NA	Inf	-Inf	NA	Inf	-Inf
Biota	White Sea	574	0	0	0	0	0	0	0	0	0	0	0	0	0	0	0	NA	Inf	-Inf	NA	Inf	-Inf	NA	Inf	-Inf	NA	Inf	-Inf
Biota	White Sea	574.1	0	0	0	0	0	0	0	0	0	0	0	0	0	0	0	NA	Inf	-Inf	NA	Inf	-Inf	NA	Inf	-Inf	NA	Inf	-Inf
Biota	White Sea	574.2	0	0	0	0	0	0	0	0	0	0	0	0	0	0	0	NA	Inf	-Inf	NA	Inf	-Inf	NA	Inf	-Inf	NA	Inf	-Inf
Biota	White Sea	574.3	0	0	0	0	0	0	0	0	0	0	0	0	0	0	0	NA	Inf	-Inf	NA	Inf	-Inf	NA	Inf	-Inf	NA	Inf	-Inf
Biota	White Sea	574.4	0	0	0	0	0	0	0	0	0	0	0	0	0	0	0	NA	Inf	-Inf	NA	Inf	-Inf	NA	Inf	-Inf	NA	Inf	-Inf
Biota	White Sea	574.5	0	0	0	0	0	0	0	0	0	0	0	0	0	0	0	NA	Inf	-Inf	NA	Inf	-Inf	NA	Inf	-Inf	NA	Inf	-Inf
Biota	White Sea	574.6	0	0	0	0	0	0	0	0	0	0	0	0	0	0	0	NA	Inf	-Inf	NA	Inf	-Inf	NA	Inf	-Inf	NA	Inf	-Inf
Biota	White Sea	574.7	0	0	0	0	0	0	0	0	0	0	0	0	0	0	0	NA	Inf	-Inf	NA	Inf	-Inf	NA	Inf	-Inf	NA	Inf	-Inf
Biota	White Sea	574.8	0	0	0	0	0	0	0	0	0	0	0	0	0	0	0	NA	Inf	-Inf	NA	Inf	-Inf	NA	Inf	-Inf	NA	Inf	-Inf
Biota	White Sea	574.9	0	0	0	0	0	0	0	0	0	0	0	0	0	0	0	NA	Inf	-Inf	NA	Inf	-Inf	NA	Inf	-Inf	NA	Inf	-Inf
Biota	White Sea	575	0	0	0	0	0	0	0	0	0	0	0	0	0	0	0	NA	Inf	-Inf	NA	Inf	-Inf	NA	Inf	-Inf	NA	Inf	-Inf
Biota	White Sea	575.1	0	0	0	0	0	0	0	0	0	0	0	0	0	0	0	NA	Inf	-Inf	NA	Inf	-Inf	NA	Inf	-Inf	NA	Inf	-Inf
Biota	White Sea	575.2	0	0	0	0	0	0	0	0	0	0	0	0	0	0	0	NA	Inf	-Inf	NA	Inf	-Inf	NA	Inf	-Inf	NA	Inf	-Inf
Biota	White Sea	575.3	0	0	0	0	0	0	0	0	0	0	0	0	0	0	0	NA	Inf	-Inf	NA	Inf	-Inf	NA	Inf	-Inf	NA	Inf	-Inf
Biota	White Sea	575.4	0	0	0	0	0	0	0	0	0	0	0	0	0	0	0	NA	Inf	-Inf	NA	Inf	-Inf	NA	Inf	-Inf	NA	Inf	-Inf
Biota	White Sea	575.5	0	0	0	0	0	0	0	0	0	0	0	0	0	0	0	NA	Inf	-Inf	NA	Inf	-Inf	NA	Inf	-Inf	NA	Inf	-Inf
Biota	White Sea	575.6	0	0	0	0	0	0	0	0	0	0	0	0	0	0	0	NA	Inf	-Inf	NA	Inf	-Inf	NA	Inf	-Inf	NA	Inf	-Inf
Biota	White Sea	575.7	0	0	0	0	0	0	0	0	0	0	0	0	0	0	0	NA	Inf	-Inf	NA	Inf	-Inf	NA	Inf	-Inf	NA	Inf	-Inf
Biota	White Sea	575.8	0	0	0	0	0	0	0	0	0	0	0	0	0	0	0	NA	Inf	-Inf	NA	Inf	-Inf	NA	Inf	-Inf	NA	Inf	-Inf
Biota	White Sea	575.9	0	0	0	0	0	0	0	0	0	0	0	0	0	0	0	NA	Inf	-Inf	NA	Inf	-Inf	NA	Inf	-Inf	NA	Inf	-Inf
Biota	White Sea	576	0	0	0	0	0	0	0	0	0	0	0	0	0	0	0	NA	Inf	-Inf	NA	Inf	-Inf	NA	Inf	-Inf	NA	Inf	-Inf
Biota	White Sea	576.1	0	0	0	0	0	0	0	0	0	0	0	0	0	0	0	NA	Inf	-Inf	NA	Inf	-Inf	NA	Inf	-Inf	NA	Inf	-Inf
Biota	White Sea	576.2	0	0	0	0	0	0	0	0	0	0	0	0	0	0	0	NA	Inf	-Inf	NA	Inf	-Inf	NA	Inf	-Inf	NA	Inf	-Inf
Biota	White Sea	576.3	0	0	0	0	0	0	0	0	0	0	0	0	0	0	0	NA	Inf	-Inf	NA	Inf	-Inf	NA	Inf	-Inf	NA	Inf	-Inf
Biota	White Sea	576.4	0	0	0	0	0	0	0	0	0	0	0	0	0	0	0	NA	Inf	-Inf	NA	Inf	-Inf	NA	Inf	-Inf	NA	Inf	-Inf
Biota	White Sea	576.5	0	0	0	0	0	0	0	0	0	0	0	0	0	0	0	NA	Inf	-Inf	NA	Inf	-Inf	NA	Inf	-Inf	NA	Inf	-Inf
Biota	White Sea	576.6	0	0	0	0	0	0	0	0	0	0	0	0	0	0	0	NA	Inf	-Inf	NA	Inf	-Inf	NA	Inf	-Inf	NA	Inf	-Inf
Biota	White Sea	576.7	0	0	0	0	0	0	0	0	0	0	0	0	0	0	0	NA	Inf	-Inf	NA	Inf	-Inf	NA	Inf	-Inf	NA	Inf	-Inf
Biota	White Sea	576.8	0	0	0	0	0	0	0	0	0	0	0	0	0	0	0	NA	Inf	-Inf	NA	Inf	-Inf	NA	Inf	-Inf	NA	Inf	-Inf
Biota	White Sea	576.9	0	0	0	0	0	0	0	0	0	0	0	0	0	0	0	NA	Inf	-Inf	NA	Inf	-Inf	NA	Inf	-Inf	NA	Inf	-Inf
Biota	White Sea	577	0	0	0	0	0	0	0	0	0	0	0	0	0	0	0	NA	Inf	-Inf	NA	Inf	-Inf	NA	Inf	-Inf	NA	Inf	-Inf
Biota	White Sea	577.1	0	0	0	0	0	0	0	0	0	0	0	0	0	0	0	NA	Inf	-Inf	NA	Inf	-Inf	NA	Inf	-Inf	NA	Inf	-Inf
Biota	White Sea	577.2	0	0	0	0	0	0	0	0	0	0	0	0	0	0	0	NA	Inf	-Inf	NA	Inf	-Inf	NA	Inf	-Inf	NA	Inf	-Inf
Biota	White Sea	577.3	0	0	0	0	0	0	0	0	0	0	0	0	0	0	0	NA	Inf	-Inf	NA	Inf	-Inf	NA	Inf	-Inf	NA	Inf	-Inf
Biota	White Sea	577.4	0	0	0	0	0	0	0	0	0	0	0	0	0	0	0	NA	Inf	-Inf	NA	Inf	-Inf	NA	Inf	-Inf	NA	Inf	-Inf
Biota	White Sea	577.5	0	0	0	0	0	0	0	0	0	0	0	0	0	0	0	NA	Inf	-Inf	NA	Inf	-Inf	NA	Inf	-Inf	NA	Inf	-Inf
Biota	White Sea	577.6	0	0	0	0	0	0	0	0	0	0	0	0	0	0	0	NA	Inf	-Inf	NA	Inf	-Inf	NA	Inf	-Inf	NA	Inf	-Inf
Biota	White Sea	577.7	0	0	0	0	0	0	0	0	0	0	0	0	0	0	0	NA	Inf	-Inf	NA	Inf	-Inf	NA	Inf	-Inf	NA	Inf	-Inf
Biota	White Sea	577.8	0	0	0	0	0	0	0	0	0	0	0	0	0	0	0	NA	Inf	-Inf	NA	Inf	-Inf	NA	Inf	-Inf	NA	Inf	-Inf
Biota	White Sea	577.9	0	0	0	0	0	0	0	0	0	0	0	0	0	0	0	NA	Inf	-Inf	NA	Inf	-Inf	NA	Inf	-Inf	NA	Inf	-Inf
Biota	White Sea	578	0	0	0	0	0	0	0	0	0	0	0	0	0	0	0	NA	Inf	-Inf	NA	Inf	-Inf	NA	Inf	-Inf	NA	Inf	-Inf
Biota	White Sea	578.1	0	0	0	0	0	0	0	0	0	0	0	0	0	0	0	NA	Inf	-Inf	NA	Inf	-Inf	NA	Inf	-Inf	NA	Inf	-Inf
Biota	White Sea	578.2	0	0	0	0	0	0	0	0	0	0	0	0	0	0	0	NA	Inf	-Inf	NA	Inf	-Inf	NA	Inf	-Inf	NA	Inf	-Inf
Biota	White Sea	578.3	0	0	0	0	0	0	0	0	0	0	0	0	0	0	0	NA	Inf	-Inf	NA	Inf	-Inf	NA	Inf	-Inf	NA	Inf	-Inf
Biota	White Sea	578.4	0	0	0	0	0	0	0	0	0	0	0	0	0	0	0	NA	Inf	-Inf	NA	Inf	-Inf	NA	Inf	-Inf	NA	Inf	-Inf
Biota	White Sea	578.5	0	0	0	0	0	0	0	0	0	0	0	0	0	0	0	NA	Inf	-Inf	NA	Inf	-Inf	NA	Inf	-Inf	NA	Inf	-Inf
Biota	White Sea	578.6	0	0	0	0	0	0	NA	Inf	-Inf	NA	Inf	-Inf	0	0	0	NA	Inf	-Inf	NA	Inf	-Inf	NA	Inf	-Inf	NA	Inf	-Inf
Biota	White Sea	578.7	0	0	0	0	0	0	NA	Inf	-Inf	NA	Inf	-Inf	0	0	0	NA	Inf	-Inf	NA	Inf	-Inf	NA	Inf	-Inf	NA	Inf	-Inf
Biota	White Sea	578.8	0	0	0	0	0	0	NA	Inf	-Inf	NA	Inf	-Inf	0	0	0	NA	Inf	-Inf	NA	Inf	-Inf	NA	Inf	-Inf	NA	Inf	-Inf
Biota	White Sea	578.9	0	0	0	0	0	0	NA	Inf	-Inf	NA	Inf	-Inf	0	0	0	NA	Inf	-Inf	NA	Inf	-Inf	NA	Inf	-Inf	NA	Inf	-Inf
Biota	White Sea	579	0	0	0	0	0	0	NA	Inf	-Inf	NA	Inf	-Inf	0	0	0	NA	Inf	-Inf	NA	Inf	-Inf	NA	Inf	-Inf	NA	Inf	-Inf
Biota	White Sea	579.1	0	0	0	0	0	0	NA	Inf	-Inf	NA	Inf	-Inf	0	0	0	NA	Inf	-Inf	NA	Inf	-Inf	NA	Inf	-Inf	NA	Inf	-Inf
Biota	White Sea	579.2	0	0	0	0	0	0	NA	Inf	-Inf	NA	Inf	-Inf	0	0	0	NA	Inf	-Inf	NA	Inf	-Inf	NA	Inf	-Inf	NA	Inf	-Inf
Biota	White Sea	579.3	0	0	0	0	0	0	NA	Inf	-Inf	NA	Inf	-Inf	0	0	0	NA	Inf	-Inf	NA	Inf	-Inf	NA	Inf	-Inf	NA	Inf	-Inf
Biota	White Sea	579.4	0	0	0	0	0	0	NA	Inf	-Inf	NA	Inf	-Inf	0	0	0	NA	Inf	-Inf	NA	Inf	-Inf	NA	Inf	-Inf	NA	Inf	-Inf
Biota	White Sea	579.5	0	0	0	0	0	0	NA	Inf	-Inf	NA	Inf	-Inf	0	0	0	NA	Inf	-Inf	NA	Inf	-Inf	NA	Inf	-Inf	NA	Inf	-Inf
Lithology	Deep siliciclastic	555.6	0.162791	0	1	NA	Inf	-Inf	0.837209	0	1	NA	Inf	-Inf	1	1	1	1	1	1	0.162791	0	1	NA	Inf	-Inf	NA	Inf	-Inf
Lithology	Deep siliciclastic	555.7	0.197776	0	1	NA	Inf	-Inf	0.802224	0	1	NA	Inf	-Inf	1	1	1	1	1	1	0.197776	0	1	NA	Inf	-Inf	NA	Inf	-Inf
Lithology	Deep siliciclastic	555.8	0.23314	0	1	NA	Inf	-Inf	0.76686	0	1	NA	Inf	-Inf	1	1	1	1	1	1	0.23314	0	1	NA	Inf	-Inf	NA	Inf	-Inf
Lithology	Deep siliciclastic	555.9	0.254006	0	1	NA	Inf	-Inf	0.745994	0	1	NA	Inf	-Inf	1	1	1	1	1	1	0.254006	0	1	NA	Inf	-Inf	NA	Inf	-Inf
Lithology	Deep siliciclastic	556	0.266825	0	1	NA	Inf	-Inf	0.733175	0	1	NA	Inf	-Inf	1	1	1	1	1	1	0.266825	0	1	NA	Inf	-Inf	NA	Inf	-Inf
Lithology	Deep siliciclastic	556.1	0.279443	0	1	NA	Inf	-Inf	0.720557	0	1	NA	Inf	-Inf	1	1	1	1	1	1	0.279443	0	1	NA	Inf	-Inf	NA	Inf	-Inf
Lithology	Deep siliciclastic	556.2	0.296851	0	1	NA	Inf	-Inf	0.703149	0	1	NA	Inf	-Inf	1	1	1	1	1	1	0.296851	0	1	NA	Inf	-Inf	NA	Inf	-Inf
Lithology	Deep siliciclastic	556.3	0.313163	0	1	NA	Inf	-Inf	0.686837	0	1	NA	Inf	-Inf	1	1	1	1	1	1	0.313163	0	1	NA	Inf	-Inf	NA	Inf	-Inf
Lithology	Deep siliciclastic	556.4	0.319905	0	1	NA	Inf	-Inf	0.680095	0	1	NA	Inf	-Inf	1	1	1	1	1	1	0.319905	0	1	NA	Inf	-Inf	NA	Inf	-Inf
Lithology	Deep siliciclastic	556.5	0.329819	0	1	NA	Inf	-Inf	0.670181	0	1	NA	Inf	-Inf	1	1	1	1	1	1	0.329819	0	1	NA	Inf	-Inf	NA	Inf	-Inf
Lithology	Deep siliciclastic	556.6	0.2411	0	1	0.44186	0	1	0.589921	0	1	0.395349	0	1	0.972492	0	1	0.854528	0	1	0.324697	0	1	0	0	0	0	0	0
Lithology	Deep siliciclastic	556.7	0.189791	0	1	0.390786	0	1	0.535558	0	1	0.411438	0	1	0.945681	0	1	0.767013	0	1	0.314187	0	1	0	0	0	0	0	0
Lithology	Deep siliciclastic	556.8	0.157306	0	1	0.338372	0	1	0.486218	0	1	0.428488	0	1	0.916891	0	1	0.701854	0	1	0.303119	0	1	0	0	0	0	0	0
Lithology	Deep siliciclastic	556.9	0.129952	0	1	0.316682	0	1	0.449683	0	1	0.429312	0	1	0.893225	0	1	0.648924	0	1	0.294522	0	1	0	0	0	0	0	0
Lithology	Deep siliciclastic	557	0.114936	0	1	0.297704	0	1	0.401989	0	1	0.435471	0	1	0.871103	0	1	0.593414	0	1	0.297036	0	1	0	0	0	0	0	0
Lithology	Deep siliciclastic	557.1	0.0981685	0	1	0.281185	0	1	0.37619	0	1	0.439373	0	1	0.853114	0	1	0.556033	0	1	0.288321	0	1	0	0	0	0	0	0
Lithology	Deep siliciclastic	557.2	0.0876572	0	1	0.259121	0	1	0.344431	0	1	0.444029	0	1	0.831415	0	1	0.519702	0	1	0.282428	0	1	0	0	0	0	0	0
Lithology	Deep siliciclastic	557.3	0.078304	0	1	0.242902	0	1	0.325526	0	1	0.443935	0	1	0.813301	0	1	0.496531	0	1	0.274333	0	1	0	0	0	0	0	0
Lithology	Deep siliciclastic	557.4	0.0688742	0	1	0.235387	0	1	0.302318	0	1	0.444708	0	1	0.798841	0	1	0.464663	0	1	0.271503	0	1	0	0	0	0	0	0
Lithology	Deep siliciclastic	557.5	0.0614373	0	1	0.22511	0	1	0.284408	0	1	0.445071	0	1	0.784248	0	1	0.44099	0	1	0.266108	0	1	0	0	0	0	0	0
Lithology	Deep siliciclastic	557.6	0.0573527	0	1	0.213592	0	1	0.266604	0	1	0.443135	0	1	0.767932	0	1	0.421856	0	1	0.262719	0	1	0	0	0	0	0	0
Lithology	Deep siliciclastic	557.7	0.0511138	0	1	0.207461	0	1	0.249466	0	1	0.441099	0	1	0.754196	0	1	0.398543	0	1	0.260166	0	1	0	0	0	0	0	0
Lithology	Deep siliciclastic	557.8	0.0459753	0	1	0.198549	0	1	0.236126	0	1	0.440415	0	1	0.740812	0	1	0.380799	0	1	0.254469	0	1	0	0	0	0	0	0
Lithology	Deep siliciclastic	557.9	0.0424818	0	1	0.195721	0	1	0.220584	0	1	0.434429	0	1	0.727445	0	1	0.36163	0	1	0.256673	0	1	0	0	0	0	0	0
Lithology	Deep siliciclastic	558	0.039468	0	1	0.182062	0	1	0.212784	0	1	0.430293	0	1	0.710139	0	1	0.355215	0	1	0.247282	0	1	0	0	0	0	0	0
Lithology	Deep siliciclastic	558.1	0.0358594	0	1	0.180037	0	1	0.199328	0	1	0.427106	0	1	0.699538	0	1	0.336203	0	1	0.248098	0	1	0	0	0	0	0	0
Lithology	Deep siliciclastic	558.2	0.0338656	0	1	0.175314	0	1	0.188739	0	1	0.421286	0	1	0.686399	0	1	0.324308	0	1	0.247894	0	1	0	0	0	0	0	0
Lithology	Deep siliciclastic	558.3	0.0316387	0	1	0.17114	0	1	0.177528	0	1	0.419046	0	1	0.675906	0	1	0.309462	0	1	0.247049	0	1	0	0	0	0	0	0
Lithology	Deep siliciclastic	558.4	0.0280399	0	1	0.169371	0	1	0.169302	0	1	0.412583	0	1	0.664452	0	1	0.297	0	1	0.2468	0	1	0	0	0	0	0	0
Lithology	Deep siliciclastic	558.5	0.0285901	0	1	0.164581	0	1	0.157572	0	1	0.410972	0	1	0.654569	0	1	0.284404	0	1	0.248305	0	1	0	0	0	0	0	0
Lithology	Deep siliciclastic	558.6	0.0271278	0	1	0.161275	0	1	0.150167	0	1	0.404907	0	1	0.643096	0	1	0.27569	0	1	0.248501	0	1	0	0	0	0	0	0
Lithology	Deep siliciclastic	558.7	0.0252218	0	1	0.159597	0	1	0.144106	0	1	0.398383	0	1	0.632826	0	1	0.267575	0	1	0.249349	0	1	0	0	0	0	0	0
Lithology	Deep siliciclastic	558.8	0.02425	0	1	0.158161	0	1	0.135625	0	1	0.394138	0	1	0.623875	0	1	0.256261	0	1	0.251853	0	1	0	0	0	0	0	0
Lithology	Deep siliciclastic	558.9	0.0263904	0	1	0.154015	0	1	0.128869	0	1	0.386715	0	1	0.612036	0	1	0.253677	0	1	0.255692	0	1	0	0	0	0	0	0
Lithology	Deep siliciclastic	559	0.0242328	0	1	0.157443	0	1	0.124208	0	1	0.377091	0	1	0.603629	0	1	0.245915	0	1	0.262255	0	1	0	0	0	0	0	0
Lithology	Deep siliciclastic	559.1	0.0245783	0	1	0.157025	0	1	0.115301	0	1	0.368959	0	1	0.592289	0	1	0.236168	0	1	0.269528	0	1	0	0	0	0	0	0
Lithology	Deep siliciclastic	559.2	0.0238265	0	1	0.156525	0	1	0.110793	0	1	0.359719	0	1	0.581368	0	1	0.231557	0	1	0.273975	0	1	0	0	0	0	0	0
Lithology	Deep siliciclastic	559.3	0.0219702	0	1	0.154137	0	1	0.104418	0	1	0.354786	0	1	0.57099	0	1	0.221349	0	1	0.274307	0	1	0	0	0	0	0	0
Lithology	Deep siliciclastic	559.4	0.0206921	0	1	0.15309	0	1	0.0996025	0	1	0.347375	0	1	0.560556	0	1	0.214599	0	1	0.277164	0	1	0	0	0	0	0	0
Lithology	Deep siliciclastic	559.5	0.0192196	0	1	0.152089	0	1	0.0938983	0	1	0.339948	0	1	0.549496	0	1	0.205858	0	1	0.280447	0	1	0	0	0	0	0	0
Lithology	Deep siliciclastic	559.6	0.0458667	0	2	0.150424	0	1	0.973745	0	5	0.332862	0	1	1.41596	0	6	0.687779	0	1	0.128778	0	1	0.502473	0	1.60944	0	0	0
Lithology	Deep siliciclastic	559.7	0.0719115	0	2	0.149556	0	1	1.53165	0	7	0.325475	0	1	1.9875	0	7	0.7891	0	1	0.102303	0	1	0.775039	0	1.79176	0	0	0
Lithology	Deep siliciclastic	559.8	0.093791	0	2	0.15025	0	1	2.00777	0	7	0.3165	0	1	2.47855	0	7	0.839105	0	1	0.0890815	0	1	0.972079	0	1.94591	0	0	0
Lithology	Deep siliciclastic	559.9	0.123091	0	2	0.14786	0	1	2.41419	0	7	0.307683	0	1	2.90846	0	8	0.868077	0	1	0.0851077	0	1	1.11598	0	2.07944	0	0	0
Lithology	Deep siliciclastic	560	0.148211	0	2	0.145641	0	1	2.78024	0	7	0.299683	0	1	3.29492	0	8	0.887684	0	1	0.081502	0	1	1.23172	0	2.07944	0	0	0
Lithology	Deep siliciclastic	560.1	0.175058	0	2	0.141325	0	1	3.1102	0	8	0.291325	0	1	3.64468	0	8	0.902031	0	1	0.0807272	0	1	1.33832	0	2.07944	0	0	0
Lithology	Deep siliciclastic	560.2	0.203081	0	2	0.137122	0	1	3.40766	0	8	0.284965	0	1	3.96519	0	8	0.912314	0	1	0.0801084	0	1	1.41906	0	2.07944	0	0	0
Lithology	Deep siliciclastic	560.3	0.232046	0	2	0.138082	0	1	3.68164	0	8	0.276282	0	1	4.26455	0	8	0.920285	0	1	0.0812475	0	1	1.49017	0	2.07944	0	0	0
Lithology	Deep siliciclastic	560.4	0.261226	0	2	0.136895	0	1	3.92189	0	8	0.268296	0	1	4.52975	0	8	0.926643	0	1	0.082318	0	1	1.54745	0	2.07944	0	0	0
Lithology	Deep siliciclastic	560.5	0.2878	0	2	0.133959	0	1	4.1559	0	8	0.261433	0	1	4.7852	0	8	0.932111	0	1	0.0832332	0	1	1.59927	0	2.07944	0	0	0
Lithology	Deep siliciclastic	560.6	0.2224	0	2	0.192218	0	2	3.5797	0	8	1.05451	0	5	4.9845	0	8	0.76525	0	1	0.0798838	0	1	1.21901	0	2.07944	0.0937922	0	1.09861
Lithology	Deep siliciclastic	560.7	0.1889	0	2	0.21973	0	2	3.232	0	8	1.57498	0	6	5.1729	0	8	0.663211	0	1	0.0763119	0	1	1.03957	0	2.07944	0.102884	0	1.09861
Lithology	Deep siliciclastic	560.8	0.1638	0	2	0.240989	0	2	2.9357	0	7	2.02241	0	7	5.3414	0	8	0.582078	0	1	0.0734737	0	1	0.905234	0	2.07944	0.103696	0	1.09861
[truncated: 6,746 more rows]

## Sheet: Div_metrics_subsets_(mean_10k)
Subset	gen.occurrence	tSing_mean	tSing_min	tSing_max	tOri_mean	tOri_min	tOri_max	tExt_mean	tExt_min	tExt_max	tThrough_mean	tThrough_min	tThrough_max	divRT_mean	divRT_min	divRT_max	extProp_mean	extProp_min	extProp_max	oriProp_mean	oriProp_min	oriProp_max	extPC_mean	extPC_min	extPC_max	oriPC_mean	oriPC_min	oriPC_max
[truncated: 1,884 more rows]
