# Supplementary material for: Sea level controls on Ediacaran-Cambrian animal radiations
Source: Sci Adv. 2024 Jul 31;10(31):eado6462. doi: 10.1126/sciadv.ado6462 (PMC11290527; doi:10.1126/sciadv.ado6462)
Supplement: Supplementary file 3 — Auxiliary References [file sciadv.ado6462_auxiliary_references.zip]

Archive with 1 entries (1 files):
- ado6462_auxiliary_references.csv
