# Supplementary material for: Sea level controls on Ediacaran-Cambrian animal radiations
Source: Sci Adv. 2024 Jul 31;10(31):eado6462. doi: 10.1126/sciadv.ado6462 (PMC11290527; doi:10.1126/sciadv.ado6462)
Supplement: Supplementary file 3 — Auxiliary References [file sciadv.ado6462_auxiliary_references.zip › ado6462_auxiliary_references.csv]

Number	Full reference
83	R. Wang, B. Shen, X. Lang, B. Wen, R. N. Mitchell, H. Ma, Z. Yin, Y. Peng, Y. Liu, C. Zhou, A Great late Ediacaran ice age. Natl Sci Rev 10, nwad117 (2023).
84	E. Vernhet, N. Youbi, E. H. Chellai, M. Villeneuve, A. El Archi, The Bou-Azzer glaciation: Evidence for an Ediacaran glaciation on the West African Craton (Anti-Atlas, Morocco). Precambrian Res 196–197, 106–112 (2012).
85	H. Agi?, S. Jensen, G. Meinhold, A. E. S. Högström, J. O. R. Ebbestad, M. Høyberget, T. Palacios, W. L. Taylor, Life through an Ediacaran glaciation: Shale- and diamictite-hosted organic-walled microfossil assemblages from the late Neoproterozoic of the Tanafjorden area, northern Norway. Palaeogeogr Palaeoclimatol Palaeoecol 635, 111956 (2024).
86	P. Vickers-Rich, A. Ivantsov, F. H. Kattan, P. R. Johnson, A. Al Qubsani, W. Khashghari, M. Leonov, T. Rich, U. Linnemann, M. Hofmann, P. Trusler, J. Smith, A. Yazedi, B. Rich, S. M. Al Garni, A. Shamari, A. Al Barakati, M. H. Al Kaff, “In search of the Kingdom’s Ediacarans: The first genuine metazoans (macroscopic body and trace fossils) from the Neoproterozoic Jibalah Group (Vendian/Ediacaran) …
87	M. Domeier, B. Robert, J. G. Meert, E. V. Kulakov, P. J. A. McCausland, R. I. F. Trindade, T. H. Torsvik, The enduring Ediacaran paleomagnetic enigma. Earth Sci Rev 104444 (2023).
88	A. S. Merdith, S. E. Williams, A. S. Collins, M. G. Tetley, J. A. Mulder, M. L. Blades, A. Young, S. Armistead, J. Cannon, S. Zahirovic, R. D. Müller, Extending full-plate tectonic models into deep time: Linking the Neoproterozoic and Phanerozoic. Earth Sci Rev 214, 103477 (2021).
89	L. A. Parry, P. C. Boggiani, D. J. Condon, R. J. Garwood, J. de M. Leme, D. McIlroy, M. D. Brasier, R. Trindade, G. A. C. Capanha, M. L. A. F. Pacheco, C. Q. C. Diniz, A. Liu, Supplementary Information for: Ichnological evidence for meiofaunal bilaterians from the terminal Ediacaran and earliest Cambrian of Brazil. Nat Ecol Evol 1, 1455–1464 (2017).
90	N. Etemad-Saeed, M. Hosseini-Barzi, M. H. Adabi, N. R. Miller, A. Sadeghi, A. Houshmandzadeh, D. F. Stockli, Evidence for ca. 560 Ma Ediacaran glaciation in the Kahar Formation, central Alborz Mountains, northern Iran. Gondwana Research 31, 164–183 (2016).
91	P. C. Boggiani, C. Gaucher, A. N. Sial, M. Babinski, C. M. Simon, C. Riccomini, V. P. Ferreira, T. R. Faurchild, Chemostratigraphy of the Tamengo Formation (Corumbá Group, Brazil): A contribution to the calibration of the Ediacaran carbon-isotope curve. Precambrian Res 182, 382–401 (2010).
92	J. P. T. M. Hippert, I. D. Rudnitzki, L. Morais, B. T. Freitas, G. R. Romero, M. Babinski, M. G. P. Leite, J. M. Leme, H. A. Nalini, L. B. Nogueira, R. I. F. Trindade, Assessing chemostratigraphic and biostratigraphic correlation of Ediacaran phosphorites (Bocaina, Khesen and Doushantuo Formations): Diachronic, local signals of the Neoproterozoic phosphogenic-taphonomic event. Precambrian Res 405…
93	J. P. T. M. Hippert, I. D. Rudnitzki, L. Morais, B. Freitas, G. R. Romero, H. A. Fernandes, M. G. P. Leite, J. M. Leme, P. Boggiani, R. I. F. Trindade, Sedimentary evolution and sequence stratigraphy of Ediacaran high-grade phosphorite-dolomite-shale successions of the Bocaina Formation (Corumbá Group), Central Brazil: Implications for the Neoproterozoic phosphogenic event. Sedimentology 70, 2371…
94	F. T. Bowyer, A. Yu. Zhuravlev, R. Wood, G. A. Shields, A. Curtis, S. W. Poulton, D. J. Condon, C. Yang, M. Zhu, Calibrating the temporal and spatial dynamics of the Ediacaran-Cambrian radiation of animals. Earth Sci Rev 103913 (2022).
95	D. F. Keppie, J. D. Keppie, E. Landing, A tectonic solution for the Early Cambrian palaeogeographical enigma. Geological Society, London, Special Publications 542 (2024).
96	T. W. Wong Hearing, A. Pohl, M. Williams, Y. Donnadieu, T. H. Harvey, C. R. Scotese, P. Sepulchre, A. Franc, T. R. Vandenbroucke, Quantitative comparison of geological data and model simulations constrains early Cambrian geography and climate. Nat Commun 12, 3868 (2021).
97	M. D. Schmitz, “Radiogenic Isotope Geochronology” in The Geological Time Scale 2012, F. M. Gradstein, J. G. Ogg, M. D. Schmitz, G. M. Ogg, Eds. (Elsevier, 2012), pp. 115–126.
98	J. M. Mattinson, Analysis of the relative decay constants of 235U and 238U by multi-step CA-TIMS measurements of closed-system natural zircon samples. Chem Geol 275, 186–198 (2010).
99	E. Landing, S. A. Bowring, K. Davidek, A. Rushton, R. Fortey, W. Wimbledon, Cambrian-Ordovician boundary age and duration of the lowest Ordovician Tremadoc Series based on U-Pb zircon dates from Avalonian Wales. Geol Mag 137, 485–494 (2000).
100	K. Davidek, E. Landing, S. A. Bowring, S. R. Westrop, A. W. A. Rushton, R. A. Fortey, J. M. Adrain, New uppermost Cambrian U-Pb date from Avalonian Wales and age of the Cambrian-Ordovician boundary. Geol Mag 135, 305–309 (1998).
101	H. R. Cothren, T. P. Farrell, F. A. Sundberg, C. M. Dehler, M. D. Schmitz, Novel age constraints for the onset of the Steptoean Positive Isotopic Carbon Excursion (SPICE) and the late Cambrian time scale using high-precision U-Pb detrital zircon ages. Geology 50, 1415–1420 (2022).
102	A. D. Rooney, A. E. G. Millikin, P. Ahlberg, Re-Os geochronology for the Cambrian SPICE event: Insights into euxinia and enhanced continental weathering from radiogenic isotopes. Geology 50, 716–720 (2022).
103	J. Encarnacion, A. J. Rowell, A. M. Grunow, U-Pb age for the Cambrian Taylor Formation, Antarctica: implications for the Cambrian time scale. J Geol 107, 497–504 (1999).
104	E. Landing, G. Geyer, R. Buchwaldt, S. A. Bowring, Geochronology of the Cambrian: a precise Middle Cambrian U-Pb zircon date from the German margin of West Gondwana. Geol Mag 152, 28–40 (2014).
105	E. Landing, M. D. Schmitz, S. R. Westrop, G. Geyer, U-Pb zircon dates from North American and British Avalonia bracket the Lower-Middle Cambrian boundary interval, with evaluation of the Miaolingian Series as a global unit. Geol Mag, 1–27 (2023).
106	T. H. P. Harvey, M. Williams, D. J. Condon, P. R. Wilby, D. J. Siveter, A. W. A. Rushton, M. J. Leng, S. E. Gabbott, A refined chronology for the Cambrian succession of southern Britain. J Geol Soc London 168, 705–716 (2011).
107	E. Landing, S. A. Bowring, K. L. Davidek, S. R. Westrop, G. Geyer, W. Heldmaier, Duration of the Early Cambrian: U-Pb ages of volcanic ashes from Avalon and Gondwana. Can J Earth Sci 35, 329–338 (1998).
108	M. J. Betts, J. R. Paterson, S. M. Jacquet, A. S. Andrew, P. A. Hall, J. B. Jago, E. A. Jagodzinski, W. V. Preiss, J. L. Crowley, T. Brougham, C. P. Mathewson, D. C. García-Bellido, T. P. Topper, C. B. Skovsted, G. A. Brock, Early Cambrian chronostratigraphy and geochronology of South Australia. Earth Sci Rev 185, 498–543 (2018).
109	A. C. Maloof, S. M. Porter, J. L. Moore, F. Ö. Dudás, S. A. Bowring, J. A. Higgins, D. A. Fike, M. P. Eddy, The earliest Cambrian record of animals and ocean geochemical change. Geol Soc Am Bull 122, 1731–1774 (2010).
110	M. Williams, A. W. A. Rushton, A. F. Cook, J. Zalasiewicz, A. P. Martin, D. J. Condon, P. Winrow, Dating the Cambrian Purley Shale Formation, Midland Microcraton, England. Geol Mag 150, 937–944 (2013).
111	E. Landing, M. D. Schmitz, G. Geyer, R. B. Trayler, S. A. Bowring, Precise early Cambrian U-Pb zircon dates bracket the oldest trilobites and archaeocyaths in Moroccan West Gondwana. Geol Mag 158, 219–238 (2020).
112	A. C. Maloof, J. Ramezani, S. A. Bowring, D. A. Fike, S. M. Porter, M. Mazouad, Constraints on early Cambrian carbon cycling from the duration of the Nemakit-Daldynian–Tommotian boundary ?13C shift, Morocco. Geology 38, 623–626 (2010).
113	A. C. Maloof, D. P. Schrag, J. L. Crowley, S. A. Bowring, An expanded record of Early Cambrian carbon cycling from the Anti-Atlas Margin, Morocco. Can J Earth Sci 42, 2195–2216 (2005).
114	W. Compston, Z. Zhang, J. A. Cooper, G. Ma, R. J. F. Jenkins, Further SHRIMP geochronology on the early Cambrian of South China. Am J Sci 308, 299–420 (2008).
115	E. Landing, Upper Precambrian through Lower Cambrian of Cape Breton Island: faunas, paleoenvironments, and stratigraphic revision. J Paleontol 65, 570–595 (1991).
116	E. Landing, Precambrian–Cambrian global stratotype ratified and a new perspective of Cambrian time. Geology 22, 179–182 (1994).
117	C. E. Isachsen, S. A. Bowring, E. Landing, S. D. Samson, New constraint on the division of Cambrian time. Geology 22, 496–498 (1994).
118	A. J. Kaufman, S. Peek, A. J. Martin, H. Cui, D. Grazhdankin, V. Rogov, S. Xiao, R. Buchwaldt, S. Bowring, A shorter fuse for the Cambrian Explosion? Geological Society of America Abstracts with Programs 44, 326 (2012).
119	D. V. Grazhdankin, V. V. Marusin, O. P. Izokh, G. A. Karlova, B. B. Kochnev, G. E. Markov, K. E. Nagovitsin, Z. Sarsembaev, S. Peek, H. Cui, A. J. Kaufman, Quo vadis, Tommotian? Geol Mag 157, 22–34 (2019).
120	B. J. Brooks, J. L. Crowley, S. A. Bowring, C. Cervato, Y. Jin, A new U/Pb date for the basal Meishucun section and implications for the age of the Cambrian explosion. American Geophysical Union, Fall Meeting, Abstracts, V21A-0568 (2006).
121	S. A. Bowring, J. P. Grotzinger, C. E. Isachsen, A. H. Knoll, S. M. Pelechaty, P. Kolosov, Calibrating rates of Early Cambrian evolution. Science 261, 1293–1298 (1993).
122	J. P. Grotzinger, S. A. Bowring, B. Z. Saylor, A. J. Kaufman, Biostratigraphic and geochronological constraints on early animal evolution. Science 13, 229–272 (1995).
123	E. B. Hodgin, L. L. Nelson, C. J. Wall, A. J. Barrón-Díaz, L. C. Webb, M. D. Schmitz, D. A. Fike, J. W. Hagadorn, E. F. Smith, A link between rift-related volcanism and end-Ediacaran extinction? Integrated chemostratigraphy, biostratigraphy, and U-Pb geochronology from Sonora, Mexico. Geology 49, 115–119 (2020).
124	S. A. Bowring, J. P. Grotzinger, D. J. Condon, J. Ramezani, M. J. Newall, P. A. Allen, Geochronologic constraints on the chronostratigraphic framework of the Neoproterozoic Huqf Supergroup, Sultanate of Oman. Am J Sci 307, 1097–1145 (2007).
125	F. Bowyer, M. Yilales, R. Wood, S. W. Poulton, Insights into the terminal Ediacaran marine carbonate record from shale-hosted carbonate carbon isotopes. Am J Sci (2023).
126	T. Huang, D. Chen, Y. Ding, X. Zhou, G. Zhang, SIMS U-Pb zircon geochronological and carbon isotope chemostratigraphic constraints on the Ediacaran-Cambrian boundary succession in the Three Gorges Area, South China. Journal of Earth Science 31, 69–78 (2020).
127	C. Yang, X.-H. Li, M. Zhu, D. J. Condon, SIMS U–Pb zircon geochronological constraints on upper Ediacaran stratigraphic correlations, South China. Geol Mag 154, 1202–1216 (2017).
128	D. Condon, M. Zhu, S. Bowring, W. Wang, A. Yang, Y. Jin, U-Pb ages from the neoproterozoic Doushantuo Formation, China. Science 308, 95–98 (2005).
129	M. W. Martin, D. V. Grazhdankin, S. A. Bowring, D. A. D. Evans, M. A. Fedonkin, J. L. Kirschvink, Age of Neoproterozoic bilaterian body and trace fossils, White Sea, Russia: Implications for Metazoan evolution. Science 288, 841–845 (2000).
130	S. R. Noble, D. J. Condon, J. N. Carney, P. R. Wilby, T. C. Pharaoh, T. D. Ford, U-Pb geochronology and global context of the Charnian Supergroup, UK: Constraints on the age of key Ediacaran fossil assemblages. Geol Soc Am Bull 127, 250–265 (2015).
131	Y. Soldatenko, A. El Albani, M. Ruzina, C. Fontaine, V. Nesterovsky, J. L. Paquette, A. Meunier, M. Ovtcharova, Precise U-Pb age constrains on the Ediacaran biota in Podolia, East European Platform, Ukraine. Sci Rep 9, 1–13 (2019).
132	M. Zhou, T. Luo, W. D. Huff, Z. Yang, G. Zhou, T. Gan, H. Yang, D. Zhang, Timing the termination of the Doushantuo negative carbon isotope excursion: evidence from U-Pb ages from the Dengying and Liuchapo formations, South China. Sci Bull (Beijing) 63, 1431–1438 (2018).
133	J. J. Matthews, A. G. Liu, C. Yang, D. McIlroy, B. Levell, D. J. Condon, A chronostratigraphic framework for the rise of the Ediacaran microbiota: New constraints from Mistaiken Point Ecological Reserve, Newfoundland. Geol Soc Am Bull 133, 612–624 (2020).
134	D. E. Canfield, A. H. Knoll, S. W. Poulton, G. M. Narbonne, G. R. Dunning, Carbon isotopes in clastic rocks and the Neoproterozoic carbon cycle. Am J Sci 320, 97–124 (2020).
135	A. D. Rooney, M. D. Cantine, K. D. Bergmann, I. Gómez-Pérez, B. Al Baloushi, T. H. Boag, J. F. Busch, E. A. Sperling, J. V. Strauss, Calibrating the coevolution of Ediacaran life and environment. Proc Natl Acad Sci U S A 117, 16824–16830 (2020).
136	J. P. Pu, S. A. Bowring, J. Ramezani, P. Myrow, T. D. Raub, E. Landing, A. Mills, E. Hodgin, F. A. Macdonald, Dodging snowballs: Geochronology of the Gaskiers glaciation and the first appearance of the Ediacaran biota. Geology 44, 955–958 (2016).
137	D. V. Grazhdankin, V. V. Marusin, J. Meert, M. T. Krupenin, A. V. Maslov, Kotlin Regional Stage in the South Urals. Doklady Earth Sciences 440, 1222–1226 (2011).
138	C. Zhou, H.-X. Li, S. Xiao, Z. Lan, Q. Ouyang, C. Guan, Z. Chen, A new SIMS zircon U–Pb date from the Ediacaran Doushantuo Formation: age constraint on the Weng’an biota. Geol Mag 154, 1193–1201 (2017).
139	P. Liu, C. Yin, L. Gao, F. Tang, S. Chen, New material of microfossils from the Ediacaran Doushantuo Formation in the Zhangcunping area, Yichang, Hubei Province and its zircon SHRIMP U-Pb age. Chinese Science Bulletin 54, 1058–1064 (2009).
140	C. Zhou, M. H. Huyskens, X. Lang, S. Xiao, Q. Z. Yin, Calibrating the terminations of Cryogenian global glaciations. Geology 47, 251–254 (2019).
141	A. R. Prave, D. J. Condon, K. H. Hoffmann, S. Tapster, A. E. Fallick, Duration and nature of the end-Cryogenian (Marinoan) glaciation. Geology 44, 631–634 (2016).
142	L. L. Nelson, E. F. Smith, E. B. Hodgin, J. L. Crowley, M. D. Schmitz, F. A. Macdonald, Geochronological constraints on Neoproterozoic rifting and onset of the Marinoan glaciation from the Kingston Peak Formation in Death Valley, California (USA). Geology 48, 1083–1087 (2020).
143	M. D. Brasier, M. M. Anderson, R. M. Corfield, Oxygen and carbon isotope stratigraphy of early Cambrian carbonates in southeastern Newfoundland and England. Geol Mag 129, 265–279 (1992).
144	E. Landing, G. Geyer, M. D. Brasier, S. A. Bowring, Cambrian Evolutionary Radiation: context, correlation, and chronostratigraphy—overcoming deficiencies of the first appearance datum (FAD) concept. Earth Sci Rev 123, 133–172 (2013).
145	T. Palacios, S. Jensen, S. M. Barr, C. E. White, P. M. Myrow, Organic-walled microfossils from the Ediacaran–Cambrian boundary stratotype section, Chapel Island and Random formations, Burin Peninsula, Newfoundland, Canada: Global correlation and significance for the evolution of early complex ecosystems. Geological Journal 53, 1728–1742 (2018).
146	R. C. Gougeon, M. G. Mángano, L. A. Buatois, G. M. Narbonne, B. A. Laing, Early Cambrian origin of the shelf sediment mixed layer. Nat Commun 9, 2–8 (2018).
147	P. M. Myrow, E. Landing, Mixed siliciclastic-carbonate deposition in an early Cambrian oxygen-stratified basin, Chapel Island Formation, southeastern Newfoundland. J Sediment Petrol 62, 455–473 (1992).
148	E. Landing, “Lower Cambrian of southeastern Newfoundland: epeirogeny and Lazarus faunas, lithofacies-biofacies linkages, and the myrth of a global chronostratigraphy” in Origin and Early Evolution of the Metazoa (Springer US, Boston, MA, 1992), pp. 283–309.
149	S. J. O’Brien, A. F. King, Late Neoproterozoic (Ediacaran) stratigraphy of Avalon Zone sedimentary rocks, Bonavista Peninsula, Newfoundland. Current Research Newfoundland and Labrador Department of Natural Resources Geological Survey 05–1, 101–113 (2005).
150	H. J. Hofmann, S. J. O’Brien, A. F. King, Ediacaran Biota on Bonavista Peninsula, Newfoundland, Canada. J Paleontol 82, 1–36 (2008).
151	P. M. Myrow, “Sedimentology and depositional history of the Chapel Island Formation (Late Precambrian to early Cambrian), southeast Newfoundland,” thesis, Memorial University of Newfoundland (1987).
152	P. M. Myrow, R. N. Hiscott, Shallow?water gravity?flow deposits, Chapel Island Formation, southeast Newfoundland, Canada. Sedimentology 38, 935–959 (1991).
153	P. M. Myrow, R. N. Hiscott, Depositional history and sequence stratigraphy of the Precambrian-Cambrian boundary stratotype section, Chapel Island Formation, southeast Newfoundland. Palaeogeogr Palaeoclimatol Palaeoecol 104, 13–35 (1993).
154	M. D. Brasier, R. A. Hewitt, C. J. Brasier, On the Late Precambrian-Early Cambrian Hartshill Formation of Warwickshire. Geol Mag 115, 21–36 (1978).
155	J. N. Carney, Precambrian and Lower Cambrian rocks of the Nuneaton Inlier: A Field Ecursion to Boon’s and Hartshill Quarries. Mercian Geologist 13, 189–198 (1995).
156	P. R. Wilby, J. N. Carney, M. P. A. Howe, A rich ediacaran assemblage from eastern avalonia: Evidence of early widespread diversity in the deep ocean. Geology 39, 655–658 (2011).
157	H. Kimura, K. Azmy, M. Yamamuro, J. Zhi-Wen, J. V. Cizdziel, Integrated stratigraphy of the upper Neoproterozoic succession in Yunnan Province of South China: Re-evaluation of global correlation and carbon cycle. Precambrian Res 138, 1–36 (2005).
158	M. Y. Zhu, G. X. Li, J. M. Zhang, M. Steiner, Y. Qian, Z. W. Jiang, Early Cambrian stratigraphy of East Yunnan, Southwestern China: A synthesis. Acta Palaeontologica Sinica 40, 4–39 (2001).
159	D. Li, H.-F. Ling, G. A. Shields-Zhou, X. Chen, L. Cremonese, L. Och, M. Thirlwall, C. J. Manning, Carbon and strontium isotope evolution of seawater across the Ediacaran-Cambrian transition: Evidence from the Xiaotan section, NE Yunnan, South China. Precambrian Res 225, 128–147 (2013).
160	M. D. Brasier, M. Magaritz, R. Corfield, H. Luo, X. Wu, L. Ouyang, Z. Jiang, B. Hamdi, T. He, A. G. Fraser, The carbon- and oxygen-isotope record of the Precambrian-Cambrian boundary interval in China and Iran and their correlation. Geol Mag 127, 319–332 (1990).
161	T. Ishikawa, Y. Ueno, T. Komiya, Y. Sawaki, J. Han, D. Shu, Y. Li, S. Maruyama, N. Yoshida, Carbon isotope chemostratigraphy of a Precambrian/Cambrian boundary section in the Three Gorge area, South China: Prominent global-scale isotope excursions just before the Cambrian Explosion. Gondwana Research 14, 193–208 (2008).
162	T. Ishikawa, Y. Ueno, D. Shu, Y. Li, J. Han, J. Guo, N. Yoshida, S. Maruyama, T. Komiya, The ?13C excursions spanning the Cambrian explosion to the Canglangpuian mass extinction in the Three Gorges area, South China. Gondwana Research 25, 1045–1056 (2014).
163	M. Tahata, Y. Ueno, T. Ishikawa, Y. Sawaki, K. Murakami, J. Han, D. Shu, Y. Li, J. Guo, N. Yoshida, T. Komiya, Carbon and oxygen isotope chemostratigraphies of the Yangtze platform, South China: Decoding temperature and environmental changes through the Ediacaran. Gondwana Research 23, 333–353 (2013).
164	C. Li, C. Jin, N. J. Planavsky, T. J. Algeo, M. Cheng, X. Yang, Y. Zhao, S. Xie, Coupled oceanic oxygenation and metazoan diversification during the early-middle Cambrian? Geology 45, 743–746 (2017).
165	J. Broce, J. D. Schiffbauer, K. Sen Sharma, G. Wang, S. Xiao, Possible Animal Embryos from the Lower Cambrian (Stage 3) Shuijingtuo Formation, Hubei Province, South China. J Paleontol 88, 385–394 (2014).
166	C. Chang, W. Hu, X. Wang, H. Yu, A. Yang, J. Cao, S. Yao, Carbon isotope stratigraphy of the lower to middle Cambrian on the eastern Yangtze Platform, South China. Palaeogeogr Palaeoclimatol Palaeoecol 479, 90–101 (2017).
167	X. Chen, H. F. Ling, D. Vance, G. A. Shields-Zhou, M. Zhu, S. W. Poulton, L. M. Och, S. Y. Jiang, D. Li, L. Cremonese, C. Archer, Rise to modern levels of ocean oxygenation coincided with the Cambrian radiation of animals. Nat Commun 6 (2015).
168	M. Zhu, A. Yang, J. Yuan, G. Li, J. Zhang, F. Zhao, S. Y. Ahn, L. Miao, Cambrian integrative stratigraphy and timescale of China. Sci China Earth Sci 62, 25–60 (2019).
169	J. Zuo, S. Peng, Y. Qi, X. Zhu, G. Bagnoli, H. Fang, Carbon-isotope excursions recorded in the Cambrian System, South China: Implications for mass extinctions and sea-level fluctuations. Journal of Earth Science 29, 479–491 (2018).
170	A. Yang, M. Zhu, A. Yu. Zhuravlev, K. Yuan, J. Zhang, Y. Chen, Archaeocyathan zonation of the Yangtze Platform: implications for regional and global correlation of lower Cambrian stages. Geol Mag 153, 388–409 (2016).
171	L. J. Pyle, “Cambrian and Ordovician Sauk megasequence of northwestern Canada, northern Rocky Mountains to the Beaufort Sea” in The Great American Carbonate Bank: The Geology and Economic Resources of the Cambrian-Ordovician Sauk Megasequence of Laurentia, J. R. Derby, R. D. Fritz, S. A. Longacre, W. A. Morgan, C. A. Sternbach, Eds. (AAPG Memoir 98, 2012), pp. 675–723.
172	S. P. Gordey, R. G. Anderson, Evolution of the northern cordilleran miogeocline, Nahanni map area (1051), Yukon and Northwest Territories. Geological Survey of Canada Memoir 428, 214 (1993).
173	F. A. Macdonald, J. V. Strauss, E. A. Sperling, G. P. Halverson, G. M. Narbonne, D. T. Johnston, M. Kunmann, D. P. Schrag, J. A. Higgins, The stratigraphic relationship between the Shuram carbon isotope excursion, the oxygenation of Neoproterozoic oceans, and the first appearance of the Ediacara biota and bilaterian trace fossils in northwestern Canada. Chem Geol 362, 250–272 (2013).
174	K. A. Dilliard, M. C. Pope, M. Coniglio, S. T. Hasiotis, B. S. Lieberman, Stable isotope geochemistry of the lower Cambrian Sekwi Formation, Northwest Territories, Canada: Implications for ocean chemistry and secular curve generation. Palaeogeogr Palaeoclimatol Palaeoecol 256, 174–194 (2007).
175	R. B. MacNaughton, R. W. Dalrymple, G. M. Narbonne, Multiple orders of relative sea-level change in an earliest Cambrian passive-margin succession, Mackenzie Mountains, northwestern Canada. Journal of Sedimentary Research 67, 622–637 (1997).
176	R. B. MacNaughton, G. M. Narbonne, R. W. Dalrymple, Neoproterozoic slope deposits, Mackenzie Mountains, northwestern Canada: Implications for passive-margin development and Ediacaran faunal ecology. Can J Earth Sci 37, 997–1020 (2000).
177	J. D. Aitken, Uppermost Proterozoic Formations in central Mackenzie Mountains, Northwest Territories. Geological Survey of Canada Bulletin 368, 26 (1989).
178	E. A. Sperling, C. J. Wolock, A. S. Morgan, B. C. Gill, M. Kunzmann, G. P. Halverson, F. A. Macdonald, A. H. Knoll, D. T. Johnston, Statistical analysis of iron geochemical data suggests limited late Proterozoic oxygenation. Nature 523, 451–454 (2015).
179	R. B. MacNaughton, K. M. Fallas, Eastern extent of the Risky Formation (Ediacaran), Mackenzie Mountains, Northwest Territories. Geological Survey of Canada, Current Research 2, 15 (2019).
180	D. P. Moynihan, J. V. Strauss, L. L. Nelson, C. D. Padget, Upper Windermere Supergroup and the transition from rifting to continentmargin sedimentation, Nadaleen River area, northern Canadian Cordillera. Bulletin of the Geological Society of America 131, 1673–1701 (2019).
181	W. H. Fritz, Lower Cambrian trilobites from the Illtyd Formation, Wernecke Mountains, Yukon Territory. Geological Survey of Canada Bulletin 409, 77 (1991).
182	W. H. Fritz, G. M. Narbonne, S. P. Gordey, Strata and trace fossils near the Precambrian-Cambrian boundary, Mackenzie, Selwyn, and Wernecke Mountains, Yukon and Northwest Territories. Current Research, Part B, Geological Survey of Canada, Paper 83-1B, 365–375 (1983).
183	S. J. Loyd, P. J. Marenco, J. W. Hagadorn, T. W. Lyons, A. J. Kaufman, F. Sour-Tovar, F. A. Corsetti, Sustained low marine sulfate concentrations from the Neoproterozoic to the Cambrian: Insights from carbonates of northwestern Mexico and eastern California. Earth Planet Sci Lett 339–340, 79–94 (2012).
184	A. J. Barrón-Díaz, F. A. Paz-Moreno, D. P. Miggins, A. Iriondo, Geochronology and geothermometry of the Laramide metamorphism in the Cambiran metabasalts from the Cerro Rajón Formation, Caborca region, northwest Mexico. J South Am Earth Sci 91, 47–56 (2019).
185	J. S. Hollingsworth, “Article 2: Lithostratigraphy and biostratigraphy of Cambrian Stage 3 in western Nevada and eastern California” in Cambrian Stratigraphy and Paleontology of Northern Arizona and Southern Nevada. The 16th Field Conference of the Cambrian Stage Subdivision Working Group, International Subcommission on Cambrian Stratigraphy, Flagstaff, Arizona, and Southern Nevada, Unite, J. S. …
186	F. A. Macdonald, W. A. Yonkee, R. M. Flower, N. L. Swanson-Hysell, “Neoproterozoic of Laurentia” in Laurentia: Turning Points in the Evolution of a Continent: Geological Society of America Memoir 220, S. J. Whitmeyer, M. L. Williams, D. A. Kellett, B. Tikoff, Eds. (2022), pp. 331–380.
187	J. F. Busch, J. V. Strauss, M. H. Saylor, T. J. Allen, K. Faehnrich, K. E. MacFarlane, Preliminary observations of the Bouvette Formation at Nadaleen Mountain, Yukon (NTS 106C/2, 3). Yukon exploration and geology, 19–42 (2018).
188	C. A. Carbone, G. M. Narbonne, F. A. MacDonald, T. H. Boag, New Ediacaran fossils from the uppermost Blueflower Formation, northwest Canada: Disentangling biostratigraphy and paleoecology. J Paleontol 89, 281–291 (2015).
189	E. F. Smith, F. A. Macdonald, T. A. Petach, U. Bold, D. P. Schrag, Integrated stratigraphic, geochemical, and paleontological late Ediacaran to early Cambrian records from southwestern Mongolia. Bulletin of the Geological Society of America 128, 442–468 (2016).
190	E. F. Smith, L. L. Nelson, S. M. Tweedt, H. Zeng, J. B. Workman, A cosmopolitan late Ediacaran biotic assemblage: new fossils from Nevada and Namibia support a global biostratigraphic link. Proceedings of the Royal Society B: Biological Sciences 284, 20170934 (2017).
191	G. M. Narbonne, A. J. Kaufman, A. H. Knoll, Integrated chemostratigraphy and biostratigraphy of the Windermere Supergroup, northwestern Canada: Implications for Neoproterozoic correlations and the early evolution of animals. Geol Soc Am Bull 106, 1281–1292 (1994).
192	A. E. Eyster, R. R. Fu, J. V. Strauss, B. P. Weiss, C. F. Roots, G. P. Halverson, D. A. D. Evans, F. A. Macdonald, Paleomagnetic evidence for a large rotation of the Yukon block relative to Laurentia: Implications for a low-latitude Sturtian glaciation and the breakup of Rodinia. Bulletin of the Geological Society of America 129, 38–58 (2017).
193	N. R. Langsford, J. B. Jago, Lower Cambrian volcanism in the Hawker Group and the Billy Creek Formation, Arrowie Basin, Flinders Ranges, South Australia. Australian Journal of Earth Sciences 70, 476–493 (2023).
194	S. Jensen, J. G. Gehling, M. L. Droser, Ediacara-type fossils in Cambrian sediments. Nature 393, 567–569 (1998).
195	J. G. Gehling, Environmental interpretations and a sequence stratigraphic framework for the terminal Proterozoic Ediacara Member within the Rawnsley Quartzite, South Australia. Precambrian Res 100, 65–95 (2000).
196	J. M. Husson, A. C. Maloof, B. Schoene, C. Y. Chen, J. A. Higgins, Stratigraphic expression of earth’s deepest ?13C excursion in the wonoka formation of South Australia. Am J Sci 315, 1–45 (2015).
197	P. S. Plummer, The early Ediacaran Brachina sequence, Flinders Ranges, South Australia: its age, formation and plate tectonic setting. Australian Journal of Earth Sciences 70, 681–690 (2023).
198	J. M. Husson, A. C. Maloof, B. Schoene, A syn-depositional age for Earth’s deepest ? 13C excursion required by isotope conglomerate tests. Terra Nova 24, 318–325 (2012).
199	J. G. Gehling, M. L. Droser, Ediacaran stratigraphy and the biota of the Adelaide Geosyncline, South Australia. Episodes 35, 236–246 (2012).
200	R. J. F. Jenkins, C. H. Ford, J. G. Gehling, The Ediacara Member of the Rawnsley Quartzite in the context of the Ediacara assemblage (late Precambrian, Flinders Ranges). Journal of the Geological Society of Australia 30, 101–119 (1983).
201	R. J. F. Jenkins, The problems and potential of using animal fossils and trace fossils in terminal Proterozoic biostratigraphy. Precambrian Res 73, 51–69 (1995).
202	P. A. Hall, “Elemental, isotopic and molecular signatures of early Cambrian marine sediments and a phantom petroleum system in South Australia,” thesis, University of Adelaide (2012).
203	M. A. Fedonkin, P. Vickers-Rich, B. J. Swalla, P. Trusler, M. Hall, A new metazoan from the Vendian of the White Sea, Russia, with possible affinities to the ascidians. Paleontological Journal 46, 1–11 (2012).
204	D. V. Grazhdankin, Structure and depositional environment of the Vendian Complex in the southeastern White Sea area. Stratigraphy and Geological Correlation 11, 313–331 (2003).
205	D. Grazhdankin, Forbidden fruits in the Garden of Ediacara. Palaontol Z 90, 649–657 (2016).
206	D. V. Grazhdankin, V. N. Podkovyrov, A. V. Maslov, Paleoclimatic Environments of the Formation of Upper Vendian Rocks on the Belomorian-Kuloi Plateau, Southeastern White Sea Region. Lithology and Mineral Resources 40, 232–244 (2005).
207	V. J. Velikanov, V. G. Melnychuk, “Vendian System” in Stratigraphy of Upper Proterozoic and Phanerozoic of Ukraine. Vol. 1., P. F. Hozhyk, Ed. (Kyiv Institute of Geological Sciences of Ukraine, Kyiv, 2013), pp. 49–150.
208	M. Paszkowski, B. Budzyn, S. Mazur, J. Sláma, J. Srodon, I. L. Millar, L. Shumlyanskyy, A. Kedzior, S. Liivamagi, Detrital zircon U-Pb and Hf constraints on provenance and timing of deposition of the Mesoproterozoic to Cambrian sedimentary cover of the East European Craton, part II: Ukraine. Precambrian Res 362, 106282 (2021).
209	A. Martyshyn, A. Uchman, New Ediacaran fossils from the Ukraine, some with a putative tunicate relationship. Palaontol Z 95, 623–639 (2021).
210	G. Hahn, H. D. Pflug, Polypenartige Organismen aus dem Jung-Präkambrium (Nama-Gruppe) von Namibia. Geologica et Palaeontologica 19, 1–13 (1985).
211	I. Francovschi, E. Gradinaru, H. Li, L. Shumlyanskyy, V. Ciobotaru, U-Pb geochronology and Hf isotope systematics of detrital zircon from the late Ediacaran Kalyus Beds (East European Platform): palaeogeographic evolution of southwestern Baltica and constraints on the Ediacaran biota. Precambrian Res 355, 106062 (2021).
212	I. Francovschi, L. Shumlyanskyy, A. Soesoo, I. Tarasko, V. Melnychuk, A. Hoffmann, A. Kovalick, G. Love, A. Bekker, U-Pb geochronology of detrital zircon from the Ediacaran and Cambrian sedimentary successions of NE Estonia and Volyn region of Ukraine: Implications for the provenance and comparison with other areas within Baltica. Precambrian Res 392, 107087 (2023).
213	V. Grytsenko, Diversity of the Vendian fossils of Podillia (Western Ukraine). Geo & Bio 19, 3–19 (2020).
214	A. Kouchinsky, S. Bengtson, V. Pavlov, B. Runnegar, P. Torssander, E. Young, K. Ziegler, Carbon isotope stratigraphy of the Precambrian-Cambrian Sukharikha River section, northwestern Siberian platform. Geol Mag 114, 1–10 (2007).
215	S. M. Rowland, V. A. Luchinina, I. V. Korovnikov, S. P. Sipin, A. I. Tarletskov, A. V. Fedoseev, Biostratigraphy of the Vendian-Cambrian Sukharikha River section, northwestern Siberian Platform. Can J Earth Sci 35, 339–352 (1998).
216	B. G. Pokrovsky, M. I. Bujakaite, O. V. Kokin, Geochemistry of C, O, and Sr isotopes and chemostratigraphy of neoproterozoic rocks in the northern Yenisei Ridge. Lithology and Mineral Resources 47, 177–199 (2012).
217	A. V. Kolesnikov, V. V. Marusin, S. V. Rud’ko, B. G. Pokrovsky, Shadows of the past: An Ediacara-style taphonomic window in advent of Cambrian bioturbators. Precambrian Res 399, 107238 (2023).
218	B. G. Pokrovskii, V. A. Melezhik, M. I. Bujakaite, Carbon, oxygen, strontium, and sulfur isotopic compositions in late Precambrian rocks of the Patom Complex, central Siberia: Communication 1. results, isotope stratigraphy, and dating problems. Lithology and Mineral Resources 41, 450–474 (2006).
219	S. V. Rud’ko, A. B. Kuznetsov, P. Yu. Petrov, D. R. Sitkina, O. K. Kaurova, Pb-Pb dating of the Dal’nyaya Taiga Group in the Ura uplift of southern Siberia: Implications for correlation of C-isotopic and biotic events in the Ediacaran. Precambrian Res 362, 106285 (2021).
220	B. B. Kochnev, B. G. Pokrovsky, A. B. Kuznetsov, V. V. Marusin, C and Sr isotope chemostratigraphy of Vendian-Lower Cambrian carbonate sequences in the central Siberian Platform. Russian Geology and Geophysics 59, 585–605 (2018).
221	T. He, M. Zhu, B. J. W. Mills, P. M. Wynn, A. Yu. Zhuravlev, R. Tostevin, P. A. E. Pogge von Strandmann, A. Yang, S. W. Poulton, G. A. Shields, Possible links between extreme oxygen perturbations and the Cambrian radiation of animals. Nat Geosci 12, 468–474 (2019).
222	M. Zhu, A. Y. Zhuravlev, R. A. Wood, F. Zhao, S. S. Sukhov, A deep root for the Cambrian explosion: Implications of new bioand chemostratigraphy from the Siberian Platform. Geology 45, 459–462 (2017).
223	L. B. Cherry, G. J. Gilleaudeau, D. V. Grazhdankin, S. J. Romaniello, A. J. Martin, A. J. Kaufman, A diverse Ediacara assemblage survived under low-oxygen conditions. Nat Commun 13, 7306 (2022).
224	H. H. J. Droste, Stratigraphy of the Lower Paleozoic Haima Supergroup of Oman. GeoArabia 2, 419–472 (1997).
225	M. R. Osburn, J. Owens, K. D. Bergmann, T. W. Lyons, J. P. Grotzinger, Dynamic changes in sulfate sulfur isotopes preceding the Ediacaran Shuram Excursion. Geochim Cosmochim Acta 170, 204–224 (2015).
226	M. R. Osburn, Isotopic Proxies for Microbial and Environmental Change: Insight from Hydrogen Isotopes and the Ediacaran Khufai Formation. PhD Thesis (California Institute of Technology, 2013).
227	J. E. Amthor, J. P. Grotzinger, S. Schröder, S. A. Bowring, J. Ramezani, M. W. Martin, A. Matter, Extinction of Cloudina and Namacalathus at the Precambrian-Cambrian boundary in Oman. Geology 31, 431–434 (2003).
228	K. D. Bergmann, S. A. K. Al Balushi, T. J. Mackey, J. P. Grotzinger, J. M. Eiler, A 600-Million-year carbonate clumped-isotope record from the Sultanate of Oman. Journal of Sedimentary Research 88, 960–979 (2018).
229	M. D. Cantine, “Time and process in sedimentary rocks at the dawn of animal life,” thesis, Massachusetts Institute of Technology (2021).
230	A. Cozzi, J. P. Grotzinger, P. A. Allen, Evolution of a terminal Neoproterozoic carbonate ramp system (Buah Formation, Sultanate of Oman): Effects of basement paleotopography. Geol Soc Am Bull 116, 1367–1384 (2004).
231	G. A. Forbes, S. M. Jansen, J. Schreurs, Lexicon of Oman Subsurface Stratigraphy: Reference Guide to the Stratigraphy of Oman’s Hydrocarbon Basins (Gulf PetroLink, Bahrain, 2010) vol. 5.
232	I. Gomez-Perez, J. Moss, A. Morton, “Provenance of Cambrian Sandstones from Oman: Implications for the Consolidation of Gondwana and the Early Paleozoic Petroleum Systems of Arabia” in AAPG Middle East Region Geoscience Technology Workshop, 3rd Edition of the Siliciclastic Reservoirs of the Middle East (Muscat, Oman, 2019).
233	J. Grotzinger, Z. Al-Rawahi, Depositional facies and platform architecture of microbialite-dominated carbonate reservoirs, Ediacaran-Cambrian Ara Group, Sultanate of Oman. Am Assoc Pet Geol Bull 98, 1453–1494 (2014).
234	M. Osburn, J. Grotzinger, K. Bergmann, Facies, stratigraphy, and evolution of a middle Ediacaran carbonate ramp: Khufai Formation, Sultanate of Oman. Am Assoc Pet Geol Bull 98, 1631–1667 (2013).
235	L. Morais, T. R. Fairchild, B. T. Freitas, I. D. Rudnitzki, E. P. Silva, D. Lahr, A. C. Moreira, E. A. Abrahao Filho, J. M. Leme, R. I. F. Trindade, Doushantuo-Pertataka - like Acritarchs from the late Ediacaran Bocaina Formation (Corumbá Group, Brazil). Frotiers in Earth Science 9, 787011 (2021).
236	P. C. Boggiani, Análise estatigráfica da bacia Corumbá (Neoproterozóico) - Mato Grosso do Sul. Unpublished PhD Thesis Universidade de Sao Paulo Instituto de Geociencias (1997).
237	G. C. Antunes, L. V. Warren, J. Okubo, B. T. Freitas, L. Inglez, S. Caetano-Filho, L. Morais, Assessing the correlation between Ediacaran-Cambrian units of SW Gondwana: The Tagatiya Guazú (Itapucumi Group, Paraguay) and Tamengo (Corumbá Group, Brazil) formations. J South Am Earth Sci 130, 104577 (2023).
238	G. Fazio, E. M. Guimaraes, D. W. G. Walde, D. A. do Carmo, R. R. Adorno, L. C. Vieira, M. Denezine, C. B. da Silva, H. V. de Godoy, P. C. Borges, D. Pinho, Mineralogical and chemical composition of Ediacaran-Cambrian pelitic rocks of the Tamengo and Guaicurus formations, (Corumbá Group - MS, Brazil): Stratigraphic positioning and paleoenvironmental interpretations. J South Am Earth Sci 90, 487–50…
239	G. J. B. Germs, A. H. Knoll, G. Vidal, Latest proterozoic microfossils from the Nama group, Namibia (south west Africa). Precambrian Res 32, 45–62 (1986).
240	B. Z. Saylor, J. P. Grotzinger, G. J. B. Germs, Sequence stratigraphy and sedimentology of the Neoproterozoic Kuibis and Schwarzrand Subgroups (Nama Group), southwestern Namibia. Precambrian Res 73, 153–171 (1995).
241	B. Z. Saylor, A. J. Kaufman, J. P. Grotzinger, F. Urban, A composite reference section for terminal Proterozoic strata of southern Namibia. Journal of Sedimentary Research 68, 1223–1235 (1998).
242	G. J. B. Germs, Implications of a sedimentary facies and depositional environmental analysis of the Nama Group in South West Africa/Namibia. Special Publications of the Geological Society of South Africa 11, 89–114 (1983).
243	G. Geyer, The Fish River Subgroup in Namibia: Stratigraphy, depositional environments and the Proterozoic-Cambrian boundary problem revisited. Geol Mag 142, 465–498 (2005).
244	F. T. Bowyer, A. J. Shore, R. A. Wood, L. J. Alcott, A. L. Thomas, I. B. Butler, A. Curtis, S. Hainanan, S. Curtis-Walcott, A. M. Penny, S. W. Poulton, Regional nutrient decrease drove redox stabilisation and metazoan diversification in the late Ediacaran Nama Group, Namibia. Sci Rep 10, 1–11 (2020).
245	G. Geyer, E. Landing, W. Heldmaier, “Faunas and depositional environments of the Cambrian of the Moroccan Atlas regions” in Morocco ’95 The Lower-Middle Cambrian Standard of Western Gondwana. Introduction, Field Guide, Abstracts, and Proceedings of the First Conference of the Lower Cambrian Stage Subdivision Working Group and I.G.C.P. Project 366 Ecological Aspects of the Camb, G. Geyer, E. Landi…
246	J. J. Álvaro, H. Ezzouhairi, S. Clausen, M. L. Ribeiro, R. Solá, Syn-rift unconformities punctuating the lower-middle Cambrian transition in the Atlas Rift, Morocco. International Journal of Earth Sciences 104, 753–773 (2015).
247	Z. Sun, A. Yang, F. Zhao, A. Yu. Zhuravlev, B. Pan, C. Hu, Q. Feng, X. Chen, M. Zhu, New trilobite assemblage from the lower Cambrian (upper Stage 4) of the Lake Zone, western Mongolia. J Paleontol, 1–14 (2023).
248	S. B. Pruss, C. H. Dwyer, E. F. Smith, F. A. Macdonald, N. J. Tosca, Phosphatized early Cambrian archaeocyaths and small shelly fossils (SSFs) of southwestern Mongolia. Palaeogeogr Palaeoclimatol Palaeoecol 513, 166–177 (2019).
249	D. R. Cordie, S. Q. Dornbos, P. J. Marenco, T. Oji, S. Gonchigdorj, Depauperate skeletonized reef-dwelling fauna of the early Cambrian: insights from archaeocyathan reef ecosystems of western Mongolia. Palaeogeogr Palaeoclimatol Palaeoecol 514, 206–221 (2019).
250	M. E. A. F. Ramos, M. Giorgioni, D. H. G. Walde, D. A. do Carmo, G. Fazio, L. C. Vieira, M. Denezine, R. V. Santos, R. R. Adorno, L. Lage Guida, New facies model and carbon isotope stratigraphy for an Ediacaran carbonate platform from South America (Tamengo Formation-Corumbá Group, SW Brazil). Frontiers in Earth Science 10, 967 (2022).
251	M. Zhu, J. Zhang, A. Yang, Integrated Ediacaran (Sinian) chronostratigraphy of South China. Palaeogeography, Palaeoclimatology, Palaeoecology 254, pp. 7-61 (2007).
252	R. A. Wood, S. W. Poulton, A. R. Prave, K.-H. Hoffmann, M. O. Clarkson, R. Guilbaud, J. W. Lyne, R. Tostevin, F. Bowyer, A. M. Penny, A. Curtis, S. A. Kasemann, Dynamic redox conditions control late Ediacaran metazoan ecosystems in the Nama Group, Namibia. Precambrian Research 261, pp. 252-271 (2015).
253	O. A. Smith, Terminal Proterozoic Carbonate Platform Development: Stratigraphy and Sedimentology of the Kuibis Subgroup (ca. 550 – 548 Ma), Northern Nama Basin, Namibia, Unpublished Masters Thesis, Massachusetts Institute of Technology. (1999)
254	B. Z. Saylor, Sequence stratigraphic and chemostratigraphic constraints on the evolution of the terminal Proterozoic to Cambrian Nama Basin, Namibia. PhD Thesis (Massachusetts Institute of Technology, 1996).
255	K. M. Maloney, T. H. Boag, A. J. Facciol, B. M. Gibson, A. Cribb, B. E. Koester, C. G. Kenchington, R. A. Racicot, S. A. F. Darroch, and M. Laflamme, Palaeoenvironmental analysis of Ernietta-bearing Ediacaran deposits in southern Namibia. Palaeogeography, Palaeoclimatology, Palaeoecology 556, p. 109884 (2020).
256	D. A. Fike, J. Grotzinger, A paired sulfate-pyrite ?34S approach to understanding the evolution of the Ediacaran-Cambrian sulfur cycle. Geochimica et Cosmochimica Acta 72, pp. 2636-2648 (2008).
257	M. A. Semikhatov, A. B. Kuznetsov, V. N. Podkovyrov, J. K. Bartley, Yu. V. Davydov, The Yudoma Group of Stratotype Area: C-isotope Chemostratigraphic Correlations and Yudomian-Vendian Relation. Stratigraphy and Geological Correlation 12(5), pp. 435-459 (2004).
258	A. Kouchinsky, S. Bengtson, V. Pavlov, B. Runnegar, A. Val'kov, E. Young, Pre-Tommotian age of the lower Pestrotsvet Formation in the Selinde section on the Siberian platform: carbon isotopic evidence. Geological Magazine 142(4), pp. 319-325 (2005).
259	M. D. Brasier, V. V. Khomentovsky, R. M. Corfield, Stable isotopic calibration of the earliest skeletal fossil assemblages in eastern Siberia (Precambrian-Cambrian boundary). Terra Nova 5(3), pp. 225-232 (1993).
260	M. Magaritz, 13C minima follow extinction events: A clue to faunal radiation. Geology 17, pp. 337-340 (1989).
261	M. Magaritz, W. T. Holser, J. L. Kirschvink, Carbon-isotope events across the Precambrian/Cambrian boundary on the Siberian Platform. Nature 320, pp. 258-259 (1986).
262	S. M. Pelechaty, A. J. Kaufman, J. P. Grotzinger, Evaluation of ?13C chemostratigraphy for intrabasinal correlation: Vendian strata of northeast Siberia. GSA Bulletin 108(8), pp. 992-1003 (1996).
263	A. J. Kaufman, A. H. Knoll, M. A. Semikhatov, J. P. Grotzinger, S. B. Jacobsen, W. Adams, Integrated chronostratigraphy of Proterozoic-Cambrian boundary beds in the western Anabar region, northern Siberia. Geological Magazine 133(5), pp. 509-533 (1996).
264	A. Kouchinsky, S. Bengtson, V. V. Missarzhevsky, S. Pelechaty, P. Torssander, A. K. Val'kov, Carbon isotope stratigraphy and the problem of a pre-Tommotian Stage in Siberia. Geological Magazine 138(4), pp. 387-396 (2001).
265	A. Kouchinsky, S. Bengtson, E. Landing, M. Steiner, M. Vendrasco, K. Ziegler, Terreneuvian stratigraphy and faunas from the Anabar Uplift, Siberia. Acta Palaeontologica Polonica 62(2), pp. 311-440 (2017).
266	I. A. Vishnevskaya, E. F. Letnikova, N. I. Vetrova, B. B. Kochnev, S. I. Dil, Chemostratigraphy and detrital zircon geochronology of the Neoproterozoic Khorbusuonka Group, Olenek Uplift, Northeastern Siberian platform. Gondwana Research 51, pp. 255-271 (2017).
267	A. H. Knoll, J. P. Grotzinger, A. J. Kaufman, P. Kolosov, Integrated approaches to terminal Proterozoic stratigraphy: an example from the Olenek Uplift, northeastern Siberia. Precambrian Research 73, pp. 251-270 (1995).
268	H. Cui, D. V. Grazhdankin, S. Xiao, S. Peek, V. I. Rogov, N. V. Bykova, N. E. Sievers, X. M. Liu, A. J. Kaufman, Redox-dependent distribution of early macro-organisms: Evidence from the terminal Ediacaran Khatyspyt Formation in Arctic Siberia. Palaeogeography, Palaeoclimatology, Palaeoecology 461, pp. 122-139 (2016).
269	M. Magaritz, J. L. Kirschvink, A. J. Latham, A. Yu. Zhuravlev, A. Yu. Rozanov, Precambrian/Cambrian boundary problem: Carbon isotope correlations for Vendian and Tommotian time between Siberia and Morocco. Geology 19, pp. 847-850 (1991).
270	J. L. Kirschvink, M. Magaritz, R. L. Ripperdan, A. Yu. Zhuravlev, A. Yu. Rozanov, The Precambrian/Cambrian Boundary: Magnetostratigraphy and Carbon Isotopes Resolve Correlation Problems Between Siberia, Morocco, and South China. GSA Today 1(4), pp. 69-91 (1991).
271	M. D. Brasier, A. Yu. Rozanov, A. Yu. Zhuravlev, R. M. Corfield, L. A. Derry, A carbon isotope reference scale for the Lower Cambrian succession in Siberia: report of IGCP Project 303. Geological Magazine 131(6), pp. 767-783 (1994).
272	A. B. Kuznetsov, G. V. Ovchinnikova, I. M. Gorokhov, E. F. Letnikova, O. K. Kaurova, G. V. Konstantinova, Age constraints on the Neoproterozoic Baikal Group from combined Sr isotopes and Pb-Pb dating of carbonates from the Baikal type section, southeastern Siberia. Journal of Asian Earth Sciences 62, 51-66 (2013).
273	S. M. Pelechaty, Integrated chronostratigraphy of the Vendian System of Siberia: implications for a global stratigraphy. Journal of the Geological Society, London 155, pp. 957-973 (1998).
274	J. K. Bartley, M. Pope, A. H. Knoll, M. A. Semikhatov, P. Yu. Petrov, A Vendian-Cambrian boundary succession from the northwestern margin of the Siberian Platform: stratigraphy, palaeontology, chemostratigraphy and correlation. Geological Magazine 135(4), pp. 473-494 (1998).
275	V. V. Marusin, B. B. Kochnev, G. A. Karlova, K. E. Nagovitsin, Resolving Terreneuvian stratigraphy in subtidal-intertidal carbonates: palaeontological and chemostratigraphical evidence from the Turukhansk Uplift, Siberian Platform. Lethaia 52(4), pp.464-485 (2019).
276	B. G. Pokrovsky, M. I. Bujakaite, O. L. Petrov, A. A. Kolesnikova, The C, O, and Sr Isotope Chemostratigraphy of the Vendian (Ediacaran)-Cambrian Transition, Olekma River, Western Slope of the Aldan Shield. Stratigraphy and Geological Correlation 28(5), pp. 479-492 (2020).
277	V. V. Marusin, A. A. Kolesnikova, B. B. Kochnev, N. B. Kuznetsov, B. G. Pokrovsky, T. V. Romanyuk, G. A. Karlova, S. V. Rud'ko, A. V. Shatsillo, A. S. Dubenskiy, V. S. Sheshukov, S. M. Lyapunov, Detrital zircon age and biostratigraphic and chemostratigraphic constraints on the Ediacaran-Cambrian transitional interval in the Irkutsk Cis-Sayans Uplift, southwestern Siberian Platform. Geological Mag…
278	A. Kouchinsky, R. Alexander, S. Bengtson, F. Bowyer, S. Clausen, L. E. Holmer, K. A. Kolesnikov, I. V. Korovnikov, V. Pavlov, C. B. Skovsted, G. Ushatinskaya, R. Wood, A. Y. Zhuravlev, Early-middle Cambrian stratigraphy and faunas from northern Siberia. Acta Palaeontologica Polonica 67(2), 341-464 (2022).
279	Y. Y. Shabanov, I. V. Korovnikov, V. S. Pereladov, K. L. Pak, A. F. Feflov, The section of the Kuonamka Formation of the Molodo River- a candidate for a global stratigraphy of the lower boundary of the Middle Cambrian (East Siberian Platform). In 'Cambrian sections of the Siberian Platform - stratitype candidates for an international stratigraphic scaling (Stratigraphy and Palaeontology). Materia…
280	H. Cui, A. J. Kaufman, S. Xiao, S. Peek, H. Cao, X. Min, Y. Cai, Z. Siegel, X.-M. Liu, Y. Peng, J. D. Schiffbauer, A. J. Martin, Environmental context for the terminal Ediacaran biomineralization of animals. Geobiology 14(4), pp. 344-363 (2016).
281	G.-Y. Wei, H.-F. Ling, G. A. Shields, T. Chen, M. Lechte, X. Chen, C. Qiu, H. Lei, M. Zhu, Long-term evolution of terrestrial inputs from the Ediacaran to early Cambrian: Clues from Nd isotopes in shallow-marine carbonates, South China. Palaeogeography, Palaeoclimatology, Palaeoecology 535, pp. 109367 (2019).
282	C. Zhou, S. Xiao, W. Wang, C. Guan, Q. Ouyan, Z. Chen, The stratigraphic complexity of the middle Ediacaran carbon isotopic record in the Yangtze Gorges area, South China, and its implications for the age and chemostratigraphic significance of the Shuram excursion. Precambrian Research 288, pp. 23-38 (2017).
283	M. Steiner, B. Yang, S. Hohl, L. Zhang, S. Chang, Cambrian small skeletal fossil and carbon isotope records of the southern Huangling Anticline, Hubei (China) and implications for chemostratigraphy of the Yangtze Platform. Palaeogeography, Palaeoclimatology, Palaeoecology 554, pp. 109817 (2020).
284	J. A. Stammeier, D. Hippler, O. Nebel, A. Leis, C. Grengg, F. Mittermayr, S. A. Kasemann, M. Dietzel, Radiogenic Sr and Stable C and O Isotopes Across Precambrian-Cambrian Transition in Marine Carbonatic Phosphorites of Malyi Karatau (Kazakhstan)- Implications for Paleo-environmental Change. Geochemistry, Geophysics, Geosystems 20, pp. 3-23 (2019).
285	E. F. Smith, L. L. Nelson, M. A. Strange, A. E. Eyster, S. M. Rowland, D. P. Schrag, F. A. Macdonald, The end of the Ediacaran: Two new exceptionally preserved body fossil assemblages from Mount Dunfee, Nevada, USA. Geology 44(11), pp.911-914 (2016).
286	M. D. Brasier, G. Shields, V. N. Kuleshov, E. A. Zhegallo, Integrated chemo- and biostratigraphic calibration of early animal evolution: Neoproterozoic-early Cambrian of southwest Mongolia, Geological Magazine 133(4), 445-485 (1996).
287	R. Tostevin, T. He, A. V. Turchyn, R. A. Wood, A. M. Penny, F. Bowyer, G. Antler, G. A. Shields, Constraints on the late Ediacaran sulfur cycle from carbonate associated sulfate. Precambrian Research 290, 113-125 (2017).
288	D. A. Fike, Carbon and sulfur isotopic constraints on Ediacaran biogeochemical proceses, Huqf supergroups, Sultanate of Oman (Doctoral dissertation, Massachusetts Institute of Technnology, 2007).
289	Y. Qian, Early Cambrian small shelly fossils of China with special reference to the Precambrian-Cambrian boundary: Stratigraphy and palaeontology of systemic boundaries in China, Precambrian-Cambrian boundary, Volume 2: Nanjing, Nanjing University Publishing House 342, 99 pl. (1989).
290	Y. Qian, S. Bengtson, Palaeontology and biostratigraphy of the Early Cambrian Meishucunian Stage in Yunnan Province, South China: Fossils and Strata 24, 156p (1989).
291	V. I. Korshunov, L. N. Repina, V. A. Sysoev, To the structure of the Pestrotsvet Formation on the East of the Aldan Anteclise [in Russian] Geol. Geofiz. 18-21 (1969).
292	A. K. Val'kov, Biostratigrafiya I khiolity kembriya severo-vostoka Sibirskoy platformy, Moscow, Nauka [in Russian] 92p, 16 pl (1982).
293	L. G. Voronova, N. V. Grigor'eva, E. A. Zhegallo, V. V. Missarzhevsky, V. A. Sysoev, Vozrast sloev 2Oelandiella" korobkovi-Anabarella plana na Sibirskoy platforme: Izvestiya Akademii Nauk SSSR, Seriya Geologicheskaya 1983(12), 80-84 (1983).
294	V. V. Khomentovsky, G. A. Karlova, On the lower boundary of the Pestrotsvet Formation in the r. Aldan basin, in V. V. Khomentovsky ed., Late Precambrian and Early Palaeozoic of Siberia, Siberian Platform and the Outer Belt of the Altay-Sayan Foldbelt: Novosibirsk, Russia, Institut Geologii i Geofiziki, Sibirskoe Otdelenie, Akademiya Nauk SSSR, p. 3-22 [in Russian] (1986).
295	L. N. Repina, Z. V. Borodaevskaya, V. V. Ermak, Key section of the r. Selinde (south-eastern margin of the Aldan Shield), in I. T. Zhuravleva, and L. N. Repina eds., Cambrian of Siberia and Middle Asia: Novosibirsk, Russia, Institut Geologii I Geofiziki, Sibirskoe Otdelenie, Akademiya Nauk SSSR, Trudy 720, 3-31 [in Russian] (1988).
296	A. Yu. Rozanov, V. V. Missarzhevsky, N. A. Volkova, L. C. Voronova, I. N. Krylov, B. M. Keller, I. K. Korolyuk, K. Lendzion, R. Michniak, N. G. Pykhova, A. D. Sidorov, The Tommotian Stage and the Cambrian lower boundary problem (English translation, Amerind Publishing Co., 1981, Nauka, 1969).
297	A. Yu. Rozanov, B. S. Sokolov, eds, Yarusnoe raschlenenie nizhnego kembriya, Stratigrafiya: Moscow, Nauka, 184p (1984).
298	L. N. Repina, A. Yu. Rozanov, Kembriy Sibiri: Rossiyskaya Akademiya Nauk, Sibirskoe Otdelenie, Trudy instituta Geologii I Geofiziki 788, 135p (1992).
299	V. A. Sysoev, Biostratigtrafiya I khiolity ortotetsimorfy nizhego kembriya Sibirskoy platformy: Moscow, Nauka, 152 p (1972).
300	A. K. Val'kov, Raspostranenie drevneyshikh skeletnykh organizmov I korrelyatsiya nizhney granitsy kembriya v yugo-vostochnoy chasti Sibirskoy platformy, in V. V. Khomentovsky ed., Pozdniy dokembriy I ranniy paleozoy Sibiri, Vendskie otlozheniya: Novosibirsk, Institut Geologii i Geofiziki, Sibirskoe Otdelenie, Akademiya Nauk SSSR, 37-48 (1983).
301	V. A. Astashkin, T. V. Pegel, Y. Y. Shabanov, S. S. Sukhov, V. M. Sundukov, L. N. Repina, A. Y. Rozanov, A. Y. Zhuravlev, The Cambrian System on the Siberian Platform. Correlation chart and explanatory notes. IUGS Publ. 27, 1-133 (1991).
302	A. I. Varlamov, A. Yu. Rozanov, V. V. Khomentovsky, Yu. Ya. Shabanov, G. P. Abaimova, Yu. E. Demidenko, G. A. Karlova, I. V. Korovnikov, V. A. Luchinina, Ya. E. Malakhovskaya, P. Yu. Parkhaev, T. V. Pegel, N. A. Skorlotova, V. M. Sundukov, S. S. Sukhov, A. B. Fedorov, L. D. Kipriyanova, The Cambrian System of the Siberian Platform, A. Yu. Rozanov and A. I. Varlamov eds. Field Guide for the XIII I…
303	N. P. Meshkova, Khiolity nizhnego kembriya Sibirskoy platformy: Akademiya Nauk SSSR, Sibirskoe Otdelenie, Trudy Instituta Geologii I Geofiziki 97, 111p (1974).
304	V. A. Luchinina, I. V. Korovnikov, D. P. Sipin, A. V. Fedoseev, Upper Vendian-Lower Cambrian biostratigraphy of the Sukharikha River section. Russian Geology and Geophysics 38, 1385-1397 (1997).
305	A. Kouchinsky, S. Bengtson, D. J. E. Murdock, A new tannuolinid problematic from the lower Cambrian of the Sukharikha River in northern Siberia. Acta Palaentologica Polonica 55(2), 321-331 (2010).
306	A. K. Val'kov, Biostratigrafiya I khiolity kembriya severo-vostoka Sibirskoy platformy: Moscow, Nauka, 140 p (1975).
307	V. E. Savitskiy, I. T. Zhuravleva, V. V. Kir'yanov, V. A. Luchinina, N. P. Meshkova, B. B. Shishkin, Nemakit-daldynskiy fatsiostratotip granitsy dokembriya I kembriya Sibiri, in A. V. Sidorenko ed. Mezhdunarodnyy Geologicheskiy Kongress, XXVI sessiya, Doklady sovetskikh geologov, Dokembriy: Moscow, Nauka, 164-170 (1980).
308	E. Landing, A. Kouchinsky, Correlation of the Cambrian Evolutionary Radiation: geochronology, evolutionary stasis of earliest Cambrian (Terreneuvian) small shelly fossil (SSF) taxa, and chronostratigraphic significance. Geological Magazine 153(4), 750-756 (2016).
309	G. A. Karlova, S. A. Vodanyuk, Novye dannye o perekhodnykh k kembriyo otlozheniyakh basseyna r. Khorbusuonki (Olenekskoe podnyatie), in V. V. Khomentovsky, ed., Stratigrafiya pozdnego dokembriya I rannego paleozoya Sibiri, Vend I rifey: Novosibirsk, Institut Geologii i Geofiziki, Sibirskoe Otdelenie, Akademiya Nauk SSSR, 3-13 (1985).
310	G. A. Karlova, Pervye nakhodki skeletnoy fauny v turkutskoy svite Olenekskogo podnyatiya: Dokaldy Akademii Nauk SSSR, 292, 204-205, 1 pl (1987).
311	Z. A. Sarsembaev, V. V. Marusin, Big guns of the Cambrian Explosion: macroskeletal benthic assemblage in the lower Cambrian Stage 2 of the Olenek Uplift, Arctic Siberia. Estudios Geológicos 75(2), e113 (2019).
312	V. V. Khomentovsky, A. A. Postnikov, G. A. Karlova, B. B. Kochnev, M. S. Yakshin, V. A. Ponomarchuk, The Vendian of the Baikal-Patom Upland, Siberia. Geologiya I Geofizika 45, 465-484 (2004).
313	N. V. Mel'nikov, et al. Stratigraphy of the Oil-Gas-Bearing Basins of Siberia: Riphean and Vendian of the Siberian Platform and its Folded Border: Novosibirsk, Russia, Academic Publishing House <Geo>, 428 p (2005).
314	D. I. Gravestock, Archaeocyatha from lower parts of the lower Cambrian carbonate sequence in South Austratlia. Mem. Assoc. Australas. Palaeontols. 2, 1-139 (1984).
315	Y. Cai, S. Xiao, G. Li, H. Hua, Diverse biomineralizing animals in the terminal Ediacaran Period herald the Cambrian explosion. Geology 47(4), 380-384 (2019).
316	G. Li, J. Zhang, M. Zhu, Litho- and biostratigraphy of the Lower Cambrian Meishucunian Stage in the Ziaotan section, eastern Yunnan. Acta Palaeontologica Sinica 40, 40-53 (2001).
317	Yu. I. Voronin, L. G. Voronova, N. V. Grigor'eva, N. A. Drozdova, E. A. Zhegallo, A. Yu. Zhuravlev, A. L. Ragozina, A. Yu. Rozanov, T. A. Sayutina, V. A. Sysoev, V. D. Fonin, Granitsa dokembriya I kembriya v geosinklinal'nykh oblastyakh (opornyy razrez Salany-Gol, MNR). Sovmestnaya Sovetsko Monol'skaya Paleontologicheskaya Ekspeditsiya, Truy 18, 150 p., 40 pl (1982).
318	N. V. Esakova, E. A. Zhegallo, Biostratigrafiya I fauna nizhnego kembriya Mongolii: Sovmestnaya Rossiysko-Mongol'skaya Paleontologicheskaya Ekspeditsiya, Trudy 46, 216 p. 24 pl. (1996).
319	V. V. Khomentovsky, A. S. Gibsher, The Neoproterozoic-Lower Cambrian in northern Govi-Altay, western Mongolia: Regional setting, lithostratigraphy and biostratigraphy. Geological Magazine 133, 371-390 (1996).
320	C. R. Calver, Isotope stratigraphy of the Ediacaran (Neoproterozoic III) of the Adelaide Rift Complex, Australia, and the overprint of water column stratification. Precambrian Research, 100, 1-3, pp. 121-150 (2000).
321	E. C. Clites, M. L. Droser, J. G. Gehling, The advent of hard-part structural support among the Ediacara biota: Ediacaran harbinger of a Cambrian mode of body construction. Geology, 40(4), 307-310 (2012).
322	M. L. Droser, J. G. Gehling, S. R. Jensen, Assemblage palaeoecology of the Ediacara biota: The unaridged edition? Palaeogeography, Palaeoclimatology, Palaeoecology, 232, 131-147 (2006).
323	M. L. Droser, J. G. Gehling, M. E. Dzaugis, M. J. Kennedy, D. Rice, M. F. Allen, A new Ediacaran fossil with a novel sediment displacive habit. Journal of Paleontology, 88(1), 145-151 (2014).
324	M. L. Droser, J. G. Gehling, Synchronous Aggregate Growth in an Abundant New Ediacaran Tubular Organism. Science, 319, 1660-1662 (2008).
325	M. L. Droser, J. G. Gehling, The advent of animals: The view from the Ediacaran. PNAS, 112(16), 4865-4870 (2015).
326	J. G. Gehling, Earliest known echinoderm – a new Ediacaran fossil from the Pound Subgroup of South Australia. Alcheringa. 337-345 (1987).
327	J. G. Gehling, A cnidarian of actinian-grade from the Ediacaran Pound Subgroup, South Australia. Alcheringa. 299-314 (1988).
328	J. Gehling, M. L. Droser, How well do fossil assemblage of the Ediacara biota tell time? Geology, 41(4), 447-450 (2013).
329	J. G. Gehling, J. K. Rigby, Long expected sponges from the Neoproterozoic Ediacara fauna of South Australia. Journal of Paleontology, 70(2), 185-195 (1996).
330	J. G. Gehling, B. Runnegar, Phyllozoon and Aulozoon: key components of a novel Ediacaran death assemblage in Bathtub Gorge, Heysen Range, South Australia. Geological Magazine, 159, 1134-1147 (2022).
331	L. V. Joel, M. L. Droser, J. G. Gehling, A new enigmatic, tubular organism from the Ediacara Member, Rawnsley Quartzite, South Australia. Journal of Paleontology, 88(2), 253-262 (2014).
332	W. V. Preiss, The Adelaide Geosyncline of South Australia and its significance in Neoproterozoic continental reconstruction. Precambrian Research, 100, 21-63 (2000).
333	L. G. Tarhan, M. L. Droser, J. G. Gehling, Taphonomic controls on Ediacaran diversity: Unconvering the holdfast origin of morphologically variable enigmatic structures. Palaios, 25, 823-830 (2010).
334	M. Wade, Medusae from uppermost Precambrian or Cambrian sandstones, central Australia. Palaeontology, 12(3), 351-365 (1969).
335	M. Wade, The stratigraphic distribution of the Ediacara fauna in Australia. Transactions of the Royal Society of South Australia, 94, 87-104 (1970).
336	M. R. Walter, J. J. Veevers, C. R. Calver, K. Grey, Neoproterozoic stratigraphy of the Centralian Superbasin, Australia. Precambrian Research, 73, 173-195 (1995).
337	M. L. A. F. Pacheco, J. Leme, A. Machado, Taphonomic analysis and geometric modelling for the reconstitution of the Ediacaran metazoan Corumbella werneri Hahn et al. 1982 (Tamengo Formation, Corumbá Basin, Brazil). Journal of Taphonomy, 9(4), 269-283 (2011).
338	Y. Cai, J. D. Schiffbauer, H. Hua, S. Xiao, Preservational modes in the Ediacaran Gaojiashan Lagerstatte: Pyritization, aluminosilicification, and carbonaceous compression. Palaeogeography, Palaeoclimatology, Palaeoecology, 326-328, 109-117 (2012).
339	Y. Cai, S. Xiao, H. Hua, X. Yuan, New material of the biomineralizing tubular fossil Sinotubulites from the late Ediacaran Dengying Formation, South China. Precambrian Research, 261, 12-24 (2015).
340	M. Chen, Y. Chen, Y. Qian, Some tubular fossils from Sinian-Lower Cambrian boundary sequences, Yangtze Gorge. Bull. Tianjin Inst. Geol. Miner. Resour. 3, 117-124 (1981).
341	M. Chen, Y. Wang, Note on the tubular metazoan fossils from the Dengying Formation of the upper Sinian System in the Gorge District of the Yangtze River. Kexue Tongbao 22, 219-221 (1977).
342	W. Chen, Y. Cai, D. Liang, X. Wang, Two tubular fossil assemblages from the terminal Ediacaran Dengying Formation in southern Shaanxi Province of South China. Precambrian Research, 378, 106762 (2022).
343	Z. Chen, S. Bengtson, C. M. Zhou, H. Hua, Z. Yue, Tube structure and original composition of Sinotubulites: shelly fossils from the late Neoproterozoic in southern Shaanxi, China. Lethaia, 41(1), 37-45 (2008).
344	Z. Chen, C. Zhou, S. Xiao, W. Wang, C. Guan, H. Hua, X. Yuan, New Ediacara fossils preserved in marine limestone and their ecological implications. Scientific Reports, 4(1), 1-10 (2014).
345	H. Hua, Z. Chen, X. Yuan, The advent of mineralized skeletons in Neoproterozoic Metazoa- new fossil evidence from the Gaojiashan Fauna. Geological Journal, 42, 263-279 (2007).
346	G. Jiang, A. J. Kaufman, N. Christie-Blick, S. Zhang, H. Wu, Carbon isotope variability across the Ediacaran Yangtze platform in South China: Implications for a large surface-to-deep ocean ?13C gradient. Earth and Planetary Science Letters, 261, 303-320 (2007).
347	K. A. McFadden, J. Huang, X. Chu, G. Jiang, A. J. Kaufman, C. Zhou, X. Yuan, S. Xiao, Pulsed oxidation and biological evolution in the Ediacaran Doushantuo Formation. Proceedings of the National Academy of Sciences, 105(9), 3197-3202 (2008).
348	B. Shen, S. Xiao, C. Zhou, X. Yuan, Yangtziramulus zhangi new genus and species, a carbonate-hosted macrofossil from the Ediacaran Dengying Formation in the Yangtze Gorges area, South China. Journal of Paleontology, 83(4), 575-587 (2009).
349	W. Sun, Late Precambrian pennatulids (sea pens) from the eastern Yangtze Gorge, China: Paracharnia gen. nov. Precambrian Research, 31, 361-375 (1986).
350	F. Tang, C. Yin, S. Bengtson, P. Liu, Z. Wang, L. Gao, Octoradiate spiral organisms in the Ediacaran of South China. Acta Geologica Sinica, 82(1), 27-34 (2008).
351	W. Wang, C. Zhou, C. Guan, X. Yuan, Z. Chen, B. Wan, An integrated carbon, oxygen, and strontium isotopic studies of the Lantian Formation in South China with implications for the Shuram anomaly. Chemical Geology, 373, pp. 10-26 (2014).
352	W. Wang, C. Guan, C. Zhou, Y. Peng, L. M. Pratt, X. Chen, L. Chen, Z. Chen, X. Yuan, S. Xiao, Integrated carbon, sulfur, and nitrogen isotope chemostratigraphy of the Ediacaran Lantian Formation in South China: Spatial gradient, ocean redox oscillation, and fossil distribution. Geobiology, 15(4), 552-571 (2017).
353	X.-Q. Wang, X. Shi, G. Jiang, D. Tang, Organic carbon isotope gradient and ocean stratification across the late Ediacaran-Early Cambrian Yangtze Platform. Science China Earth Sciences, 57(5), 919-929 (2014).
354	X. Wang, G. Jiang, X. Shi, S. Xiao, Paired carbonate and organic carbon isotope variations of the Ediacaran Doushantuo Formation from an upper slope section at Siduping, South China. Precambrian Research, 273, pp. 53-66 (2016).
355	X.-P. Wang, Z. Chen, K. Pang, C.-M. Zhou, S. Xiao, B. Wan, X.-L. Yuan, Dickinsonia from the Ediacaran Dengying Formation in the Yangtze Gorges area, South China. Palaeoworld, 30, 602-609 (2021).
356	Y. Wang, Y. Wang, W. Du, X. Wang, The correlation between macroscopic algae and metazoans in the Ediacaran: a case study on the Wenghui biota in northeastern Guizhou, South China. Australian Journal of Earth Sciences, 61, 967-977 (2014).
357	Y. Wang, Y. Wang, W. Du, X. Wang, The Ediacaran macroalga Zhongbaodaophyton Chen et al. from South China. Alcheringa: An Australasian Journal of Palaeontology, 39(3), 377-387 (2015).
358	S. Xiao, Z. Chen, K. Pang, C. Zhou, X. Yuan, The Shibantan Lagerstatte: insights into the Proterozoic-Phanerozoic transition. Journal of the Geological Society, 178(1), jgs2020-135 (2020).
359	C. Yang, Y. Li, D. Selby, B. Wan, C. Guan, C. Zhou, X. H. Li, Implications for Ediacaran biological evolution from the ca. 602 Ma Lantian biota in China. Geology, 50(5), 562-566 (2022).
360	Y. Zhao, M. Chen, J. Peng, M. Yu, M. He, Y. Wang, R. Yang, P. Wang, Z. Zhang, Discovery of a Miaohe-type Biota from the Neoproterozoic Doushantuo Formation in Jiangkou County, Guizhou Province, China. Chinese Science Bulletin, 49(20), 2224-2226 (2004).
361	C. Zhou, G. Xia, K. McFadden, S. Xiao, X. Yuan, The diversification and extinction of Doushantuo-Pertatataka acritarchs in South China: causes and biostratigraphic significance. Geological Journal 42, 229-262 (2007).
362	C. Zhou, S. Jiang, S. Xiao, Z. Chen, X. Yuan, Rare earth elements and carbon isotope geochemistry of the Doushantuo Formation in South China: Implication for middle Ediacaran shallow marine redox conditions. Chinese Science Bulletin, 57(16), 1998-2006 (2012).
363	M. Zhu, J. G. Gehling, S. Xiao, Y. Zhao, M. L. Droser, Eight-armed Ediacara fossil preserved in contrasting taphonomic windows from China and Australia. Geology, 36(11), 867-870 (2008).
364	M. Zhu, M. Lu, J. Zhang, F. Zhao, G. Li, A. Yang, X. Zhao, M. Zhao, Carbon isotope chemostratigraphy and sedimentary facies evolution of the Ediacaran Doushantuo Formation in western Hubei, South China. Precambrian Research, 225, 7-28 (2013).
365	C. Carbone, G. M. Narbonne, When life got smart: the evolution of behavioral complexity through the Ediacaran and early Cambrian of NW Canada. Journal of Paleontology, 88, 309-330 (2014).
366	D. J. W. Cochrane, L. Navarro, R. W. C. Arnott, Sedimentologial and geochemical evolution of an Ediacaran mixed carbonate-siliciclastic continental slope system, Windermere Supergroup, southern Canadian Cordillera, British Columbia, Canada. Precambrian Research, 327, 47-67 (2019).
367	H. J. Hofmann, First record of a Late Proterozoic faunal assemblage in the North American Cordillera. Lethaia, 14, 303-310 (1981).
368	G. M. Narbonne, J. D. Aitken, Ediacaran fossils from the Sekwi Brook and Mackenzie Mountains, Yukon, Canada. Palaeontology, 33, 945-980 (1990).
369	G. M. Narbonne, New Ediacaran fossils from the Mackenzie Mountains, northwestern Canada. Journal of Paleontology, 68, 411-416 (1994).
370	G. M. Narbonne, M. Laflamme, P. W. Trusler, R. W. Dalrymple, C. Greentree, Deep-water Ediacaran fossils from Northwestern Canada: Taphonomy, ecology and evolution. Journal of Paleontology, 88, 207-223 (2014).
371	T. Selly, J. D. Schiffbauer, S. M. Jacquet, E. F. Smith, L. L. Nelson, B. D. Andreasen, J. W. Huntley, M. A. Strange, G. R. O'Neil, C. A. Thater, N. Bykova, M. Steiner, B. Yang, Y. Cai, A new cloudinid fossil assemblage from the terminal Ediacaran of Nevada, USA. Journal of Systematic Palaeontology, 18(4), 357-379 (2020).
372	U. Bold, E. F. Smith, A. D. Rooney, S. A. Bowring, R. Buchwaldt, F. O. Dudas, J. Ramezani, J. L. Crowley, D. P. Schrag, F. A. Macdonald, Neoproterozoic stratigraphy of the Zavkhan terrane of Mongolia: The backbone for Cryogenian and early Ediacaran chemostratigraphic records. American Journal of Science, 316, 1-63 (2016).
373	C. K. Brain, Some observations on Cloudina, a terminal Proterozoic index fossil from Namibia. African Earth Sciences, 33, 475-480 (2001).
374	L. A. Buatois, J. Almond, M. G. Mángano, S. Jensen, G. J. Germs, Sediment disturbance by Ediacaran bulldozers and the roots of the Cambrian explosion. Scientific Reports, 8(1), 4514 (2018).
375	S. A. F. Darroch, E. A. Sperling, T. H. Boag, R. A. Racicot, S. J. Mason, A. S. Morgan, S. Tweedt, P. Myrow, D. T. Johnston, D. H. Erwin, M. Laflamme, Biotic replacement and mass extinction of the Ediacara biota. Proceedings of the Royal Society B, 282, 20151003 (2015).
376	S. A. F. Darroch, T. H. Boag, R. A. Racicot, S. Tweedt, S. J. Mason, D. H. Erwin, M. Laflamme, A mixed Ediacaran-metazoan assemblage from the Zaris Sub-basin, Namibia. Palaeogeography, Palaeoclimatology, Palaeoecology, 459, 198-208 (2016).
377	S. A. F. Darroch, A. T. Cribb, L. A. Buatois, G. J. B. Germs, C. G. Kenchington, E. F. Smith, H. Mocke, G. R. O'Neil, J. D. Schiffbauer, K. M. Maloney, R. A. Racicot, K. A. Turk, B. M. Gibson, J. Almond, B. Koester, T. H. Boag, S. M. Tweedt, M. Laflamme, The trace fossil record of the Nama Group, Namibia: Exploring the terminal Ediacaran roots of the Cambrian explosion. Earth-Science Reviews, 212…
378	J. Dzik, Organic membranous skeleton of the Precambrian metazoans from Namibia. Geology, 27(6), 519-522 (1999)
379	D. A. Elliott, P. W. Trusler, G. M. Narbonne, P. Vickers-Rich, N. Morton, M. Hall, K. H. Hoffmann, G. I. C. Schneider, Ernietta from the late Ediacaran Nama Group, Namibia. Journal of Paleontology, 90(6), 1017-1026 (2016).
380	G. J. B. Germs, Trace fossils from the Nama Group, South-West Africa. Journal of Paleontology, 46(6), 864-870 (1972).
381	G. J. B. Germs, New shelly fossils from Nama Group, South West Africa. American Journal of Science, 272, 752-761 (1972).
382	G. J. Germs, A reinterpretation of Rangea schneiderhoehni and the discovery of a related new fossil from the Nama Group, South West Africa. Lethaia, 6(1), 1-9 (1973).
383	B. M. Gibson, I. A. Rahman, K. M. Maloney, R. A. Racicot, H. Mocke, M. Laflamme, S. A. Darroch, Gregarious suspension feeding in a modular Ediacaran organism. Science Advances, 5(6), p.eaaw0260 (2019).
384	M. F. Glaessner, Zur Kenntnis der Nama-Fossilien Sudwest-Afrikas. Ann. Naturhistor. Mus. Wien., 66, 113-120 (1963).
385	S. W. F. Grant, Shell structure and distribution of Cloudina, a potential index fossil for the terminal Proterozoic. American Journal of Science, 290-A, 261-294 (1990).
386	J. P. Grotzinger, W. A. Watters, A. H. Knoll, Calcified metazoans in thrombolite-stromatolite reefs of the terminal Proterozoic Nama Group, Namibia. Paleobiology, 26(3), 334-359 (2000).
387	G. Gürich, Die Kuibis-Fossilien der Nama-Formation von Südwestafrika: Nachtraege und Zusaetze. Paläontologische Zeitschrift, 15(2-3), 137-154 (1933).
388	M. Hall, A. J. Kaufman, P. Vickers-Rich, A. Ivantsov, P. Trusler, U. Linnemann, M. Hofmann, D. Elliott, H. Cui, M. Fedonkin, K.-H. Hoffmann, S. A. Wilson, G. Scheider, J. Smith, Stratigraphy, palaeontology and geochemistry of the late Neoproterozoic Aar Member, southwest Namibia: Reflecting environmental controls on Ediacara fossil preservation during the terminal Proterozoic in African Gondwana.…
389	G. P. Halverson, P. F. Hoffman, D. P. Schrag, A. C. Maloof, A. Hugh, N. Rice, Towards a Neoproterozoic composite carbon-isotope record. GSA Bulletin, 117(9), 1181-1207 (2005).
390	A. J. Kaufman, J. M. Hayes, A. H. Knoll, G. J. B. Germs, Isotopic compositions of carbonates and organic carbon from upper Proterozoic successions in Namibia: stratigraphic variation and the effects of diagenesis and metamorphism. Precambrian Research, 49, pp. 301–327 (1991).
391	F. A. Macdonald, S. B. Pruss, J. V. Strauss, Trace fossils with spreiten from the late Ediacaran Nama Group, Namibia: complex feeding patterns five million years before the Precambrian-Cambrian boundary. Journal of Paleontology, 88(2), 299-308 (2014).
392	G. M. Narbonne, B. Z. Saylor, J. P. Grotzinger, The youngest Ediacaran fossils from southern Africa. Journal of Paleontology, 71(6), 953-967 (1997).
393	A. M. Penny, R. Wood, A. Curtis, F. Bowyer, R. Tostevin, K.-H. Hoffman, Ediacaran metazoan reefs from the Nama Group, Namibia. Science, 344(6191), 1504-1506 (2014).
394	A. M. Penny, R. A. Wood, A. Y. Zhuravlev, A. Curtis, F. Bowyer, R. Tostevin, Intraspecific variation in an Ediacaran skeletal metazoan: Namacalathus from the Nama Group, Namibia. Geobiology, 15(1), 81-93 (2017).
395	H. D. Pflug, Neue Fossilreste aus den Nama-Schichten in Südwest-Afrika. Paläontologische Zeitschrift, 40, 14-25 (1966).
396	H. D. Pflug, Zur fauna der Nama-Schichten in Sudwest Afrika. I. Pteridinia, Bau und systematische Zugehorikeit. Palaeontographica, Abteilung A, 143, 226-262 (1972).
397	M. H. L. Pickford, Review of the Riphean, Vendian and early Cambrian palaeontology of the Otavi and Nama Groups, Namibia. Communs geol. Surv. Namibia, 10, 57-81 (1995).
398	A. J. Shore, R. A. Wood, I. B. Butler, A. Y. Zhuravlev, S. McMahon, A. Curtis, F. T. Bowyer, Ediacaran metazoan reveals lophotrochozoan affinity and deepens root of Cambrian Explosion. Science Advances, 7(1), p.eabf2933 (2021).
399	K. A. Turk, K.M. Maloney, M. Laflamme, S. A. F. Darroch, Paleontology and ichnology of the late Ediacaran Nasep-Huns transition (Nama Group, southern Namibia). Journal of Paleontology, 96(4), 753-769 (2022).
400	P. Vickers-Rich, A. Yu. Ivantsov, P. W. Trusler, G. M. Narbonne, M. Hall, S. A. Wilson, C. Greentree, M. A. Fedonkin, D. A. Elliott, K. H. Hoffmann, G. I. C. Schneider, Reconstructing Rangea: New discoveries from the Ediacaran of southern Namibia. Journal of Paleontology, 87(1), 1-15 (2013).
401	J. P. Wilson, J. P. Grotzinger, W. W. Fischer, K. P. Hand, S. Jensen, A. H. Knoll, J. Abelson, J. M. Metz, N. McLoughlin, P. A. Cohen, M. M. Tice, Deep-water incised valley deposits at the Ediacaran-Cambrian boundary in southern Namibia contain abundant Treptichnus pedum. Palaios, 27, 252-273 (2012).
402	W. Zessin, Ein neues Spurenfossil aus der Nama-Formation Südwestafrikas (Namibia). Ursus, Mitteilungsblatt des Zoovereins und des Zoos Schwein, 16, 63-72 (2010).
403	A. Yu. Zhuravlev, R. A. Wood, A. M. Penny, Ediacaran skeletal metazoan interpreted as a lophophorate. Proceedings of the Royal Society B., 282, 20151860 (2015).
404	J. Dzik, A. Martyshyn, A. Taphonomy of the Ediacaran Podolimirus and associated dipleurozoans from the Vendian of Ukraine. Precambrian Research, 269, 139-146 (2015).
405	J. Dzik, A. Martyshyn, Hydraulic sediment penetration and seasonal growth of petalonamean basal discs from the Vendian of Ukraine. Precambrian Research, 302, 140-149 (2017).
406	M. A. Fedonkin, A. Y. Ivantsov, Ventogyrus, a possible siphonophore-like trilobozoan coelenterate from the Vendian Sequence (late Neoproterozoic), northern Russia. In: Vickers-Rich, P. and Komarower, P. (eds) The Rise and Fall of the Ediacaran Biota. Geological Society, London, Special Publications, 286, 187-194 (2007).
407	A. Yu. Ivantsov, D. V. Grazhdankin, A new representative of the Petalonamae from the upper Vendian of the Arkhangelsk Region. Paleontological Journal, 31(1), 1-16 (1997).
408	V. A. Nesterovsky, A. I. Martyshyn, A. M. Chupryna, New biocenosis model of Vendian (Ediacaran) sedimentation basin of Podolia (Ukraine). Journ. Geol. Geograph. Geoecology, 27(1), 95-107 (2018).
409	B. S. Sokolov, M. A. Fedonkin, The Vendian System. Berlin: Springer-Verlag. 2, 38-75 (1990).
410	P. A. Allen, J. Leather, M. D. Braiser, The Neoproterozoic Fiq glaciation and its aftermath, Huqf supergroup of Oman. Basin Research, 16, 507-534 (2004).
411	D. A. Fike, J. P. Grotzinger, L. M. Pratt, R. E. Summons, Oxidation of the Ediacaran ocean. Nature, 444, pp. 744–7 (2006).
412	V. A. Melezhik, B. G. Pokrovsky, A. E. Fallick, A. B. Kuznetsov, M. I. Bujakaite, Constraints on 87Sr/86Sr of Late Ediacaran seawater: insight from Siberian high-Sr limestones. Journal of the Geological Society, London, 166, pp. 183-191 (2009).
413	K. E. Nagovitsin, V. I. Rogov, V. V. Marusin, G. A. Karlova, A. V. Kolesnikov, N. V. Bykova, D. V. Grazhdankin, Revised Neoproterozoic and Terreneuvian stratigraphy of the Lena-Anabar Basin and north-western slope of the Olenek Uplift, Siberian Platform. Precambrian Research, 270, 226-245 (2015).
414	V. I. Rogov, G. A. Karlova, V. V. Marusin, B. B. Kochnev, K. E. Nagovitsin, D. V. Grazhdankin, Duration of the first biozone in the Siberian hypostratotype of the Vendian. Russian Geology and Geophysics, 56, 573-583 (2015).
415	F. S. Dunn, C. G. Kenchington, L. A. Parry, J. W. Clark, R. S. Kendall, P. R. Wilby, A crown-group cnidarian from the Ediacaran of Charnwood Forest, UK. Nature Ecology & Evolution, 6(8), 1095-1104 (2022).
416	J. G. Gehling, G. M. Narbonne, M. M. Anderson, The first named Ediacaran body fossil, Aspidella terranovica. Palaeontology, 43(3), 427-456 (2000).
417	C. G. Kenchington, F. S. Dunn, P. R. Wilby, Modularity and overcompensatory growth in Ediacaran rangeomorphs demonstrate early adaptations for coping with environmental pressures. Current Biology, 28(20), 3330-3336 (2018).
418	A. G. Liu, J. J. Matthews, L. R. Menon, D. McIlroy, M. D. Brasier, Haootia quadriformis n. gen., n. sp., interpreted as a muscular cnidarian impression from the Late Ediacaran period (approx. 560 Ma). Proceedings of the Royal Society B, 281, 20141202 (2014).
419	L. A. Buatois, M. G. Mángano, Ediacaran ecosystems and the dawn of animals. The Trace-Fossil Record of Major Evolutionary Events: Volume 1: Precambrian and Paleozoic, 27-72 (2016).
420	X. Chen, P. Zhou, B. Zhang, C. Wang, Stable isotope records of the Ediacaran Doushantuo Formation in the eastern Yangtze Gorges and its significance for chronostratigraphy. Geology in China 42(1), 207-223 [in Chinese with English abstract] (2015).
421	F. Zhang, S. Xiao, B. Kendall, S. J. Romaniello, H. Cui, M. Meyer, G. J. Gilleaudeau, A. J. Kaufman, A. D. Anbar, Extensive marine anoxia during the terminal Ediacaran Period. Science Advances 4(6), eaan8983 (2018).
422	G.-Y. Wei, N. J. Planavsky, L. G. Tarhan, X. Chen, W. Wei, D. Li, H.-F. Ling, Marine redox fluctuation as a potential trigger for the Cambrian explosion. Geology 46(7), 587-590 (2018).
423	F. Zhang, S. Xiao, S. J. Romaniello, D. Hardisty, C. Li, V. Melezhik, B. Pokrovsky, M. Cheng, W. Shi, T. M. Lenton, A. D. Anbar, Global marine redox changes drove the rise and fall of the Ediacara biota. Geobiology 17(6), 594-610 (2019).
424	B. Chen, C. Hu, B. J. W. Mills, T. He, M. B. Andersen, X. Chen, P. Liu, M. Lu, R. J. Newton, S. W. Poulton, G. A. Shields, M. Zhu, A short-lived oxidation event during the early Ediacaran and delayed oxygenation of the Proterozoic ocean. Earth and Planetary Science Letters 577, 117274 (2022).
425	W. Shi, C. Li, G. Luo, J. Huang, T. J. Algeo, C. Jin, Z. Zhang, M. Cheng, Sulfur isotope evidence for transient marine-shelf oxidation during the Ediacaran Shuram Excursion. Geology 43(6), 267-270 (2018).
426	S. Xiao, B. Shen, Q. Tang, A. J. Kaufman, X. Yuan, J. Li, M. Qian, Biostratigraphic and chemostratigraphic constraints on the age of early Neoproterozoic carbonate successions in North China. Precambrian Research 246, 208-225 (2014).
427	F. Zhang, R. G. Stockey, S. Xiao, S.-z. Shen, T. W. Dahl, G.-Y. Wei, M. Cao, Z. Li, J. Kang, Y. Cui, A. D. Anbar, N. J. Planavsky, Uranium isotope evidence for extensive shallow water anoxia in the early Tonian oceans. Earth and Planetary Science Letters 583, 117437 (2022).
428	Y. Zhou, P. A. P. von Strandmann, M. Zhu, H. Ling, C. Manning, D. Li, T. He, G. A. Shields, Reconstructing Tonian seawater 87Sr/86Sr using calcite microspar. Geology 48(5), 462-467 (2020).
429	M. T. Hurtgen, M. A. Arthur, N. S. Suits, A. J. Kaufman, The sulfur isotopic composition of Neoproterozoic seawater sulfate: implications for a snowball Earth? Earth and Planetary Science Letters 203, 413-429 (2002).
430	M. T. Hurtgen, M. A. Arthur, G. P. Halverson, Neoproterozoic sulfur isotopes, the evolution of microbial sulfur species, and the burial efficiency of sulfide as sedimentary pyrite. Geology 33(1), 41-44 (2005).
431	N. Wu, J. Farquhar, D. A. Fike, Ediacaran sulfur cycle: Insights from sulfur isotope measurements (?33S and ?34S) on paired sulfate-pyrite in the Huqf Supergroup of Oman. Geochimica et Cosmochimica Acta 164, 352-364 (2015).
432	K. V. Lau, F. A. Macdonald, K. Maher, J. L. Payne, Uranium isotope evidence for temporary ocean oxygenation in the aftermath of the Sturtian Snowball Earth. Earth and Planetary Science Letters 458, 282-292 (2017).
433	P. Gorjan, J. J. Veevers, M. R. Walter, Neoproterozoic sulfur-isotope variation in Australia and global implications. Precambrian Research 100, 151-179 (2000).
434	G. J. Gilleaudeau, S. J. Romaniello, G. Luo, A. J. Kaufman, F. Zhang, R. M. Klaebe, L. C. Kah, K. Azmy, J. K. Bartley, W. Zheng, A. H. Knoll, A. D. Anbar, Uranium isotope evidence for limited euxinia in mid-Proterozoic oceans. Earth and Planetary Science Letters 521, 150-157 (2019).
435	A. V. Okulitch, D. Irwin, Geological Compilation of the Western Mainland and Arctic Islands of the Northwest Territories [NWT Open File Report 2016-09.] Northwest Territories Geoscience Office (2016).
436	M. G. Mángano, L. A. Buatois, The Cambrian Explosion, Chapter 3 in M. G. Mángano, L. A. Buatois, eds., The Trace-Fossil Record of Major Evolutionary Events: Volume 1: Precambrian and Paleozoic. Topics in Geobiology, Springer (2016).
